# Supplementary material for: Transcriptome Analysis of Ovarian Follicles Reveals Potential Pivotal Genes Associated With Increased and Decreased Rates of Chicken Egg Production
Source: Front Genet. 2021 Mar 10;12:622751. doi: 10.3389/fgene.2021.622751 (PMC7987945; doi:10.3389/fgene.2021.622751)
Supplement: Supplementary Table 5 — DEGs in the LWF of HR and LR hens (H1 vs. L1). [file Table_2.XLSX]

## Sheet: Sheet1
id	baseMean	baseMean H	baseMean L	foldChange(L1/H1)	log2FoldChange	pval	padj	Chromosome	Start Site	End Site	Direction	Length	Name	GO	KEGG	EC	eggNOG Class	eggNOG	Description	NCBI_GI	UniProtID
ENSGALG00000035870	5692.29	9685.12	1699.46	0.175471	-2.5107	4.63326e-26	7.55685e-22	AADN04002522.1	5212	19591	-	14379	-	-	-	-	-	-	-	-	-
ENSGALG00000005797	1233.89	367.559	2100.21	5.71394	2.51449	2.50629e-25	2.04388e-21	20	9022635	9065766	+	43131	COL20A1	GO:0001867;GO:0003429;GO:0005509;GO:0005537;GO:0005615;GO:0031012;	-	-	-	-	collagen type XX alpha 1 chain [Source:NCBIgene;Acc:419243]	419243	F1NAB9
ENSGALG00000038879	97.7349	179.993	15.4767	0.0859852	-3.53977	5.05972e-20	2.7508e-16	AADN04001262.1	9087	13366	-	4279	-	GO:0008168;GO:0032259;GO:0008168;GO:0032259;GO:0008168;GO:0032259;GO:0008168;GO:0032259;	-	-	-	-	putative methyltransferase DDB_G0268948[Source:NCBI gene;Acc:107048987]	107048987	A0A1D5P5L5
ENSGALG00000040185	217.7	57.4309	377.969	6.58128	2.71837	7.37005e-20	3.00514e-16	16	254603	303146	-	48543	-	-	-	-	-	-	-	-	-
ENSGALG00000033498	1299.98	2354.78	245.172	0.104117	-3.26373	4.8576e-14	1.58455e-10	5	15970088	15971209	+	1121	-	GO:0000166;GO:0005524;GO:0005524;GO:0005634;GO:0005737;GO:0005788;GO:0006986;GO:0016020;GO:0016887;GO:0030433;GO:0030968;GO:0031072;GO:0034605;GO:0034620;GO:0034663;GO:0042026;GO:0042623;GO:0044183;GO:0051082;GO:0051085;GO:0051787;	-	-	-	-	-	-	-
ENSGALG00000040101	24.1761	0.700798	47.6514	67.996	6.08738	1.12347e-12	3.05396e-09	16	245790	373139	-	127349	-	GO:0005102;GO:0009897;GO:0016020;GO:0016021;GO:0050776;GO:0050852;	-	-	-	-	-	-	-
ENSGALG00000013101	20.5133	40.7422	0.284381	0.00698001	-7.16256	3.06028e-12	7.13045e-09	16	245788	249541	-	3753	-	GO:0005102;GO:0009897;GO:0050776;GO:0050852;	-	-	-	-	-	-	-
ENSGALG00000039480	16.2298	0	32.4595	Inf	Inf	1.65696e-10	3.37813e-07	16	277874	279530	-	1656	-	GO:0005102;GO:0009897;GO:0016020;GO:0016021;GO:0050776;GO:0050852;	-	-	-	-	-	-	-
ENSGALG00000039340	25.2011	2.48852	47.9137	19.2539	4.26708	5.291e-10	9.58846e-07	16	304615	306286	+	1671	-	GO:0016020;GO:0016021;	-	-	-	-	C-type lectin domain family 2 member D-like[Source:NCBI gene;Acc:107054697]	107054697	-
ENSGALG00000035176	25.3072	47.8126	2.80192	0.0586022	-4.0929	9.78486e-10	1.59591e-06	AADN04010759.1	4510	8331	+	3821	-	GO:0016020;GO:0016021;	-	-	-	-	-	-	-
ENSGALG00000000241	1001.56	1447.74	555.369	0.38361	-1.38229	3.09703e-09	4.59205e-06	Z	46509914	46518374	+	8460	STARD4	GO:0008289;GO:0010873;GO:0010879;GO:0015485;GO:0017127;GO:0031410;GO:0032367;GO:0070508;GO:0070859;	-	-	-	-	StAR related lipid transfer domain containing 4[Source:NCBI gene;Acc:769322]	769322	Q5ZK67
ENSGALG00000036119	141.968	224.986	58.9511	0.262021	-1.93224	7.38605e-08	0.000100389	AADN04004278.1	5212	7947	+	2735	-	-	-	-	-	-	-	-	-
ENSGALG00000016044	22.7178	41.8091	3.62643	0.0867376	-3.5272	1.41743e-07	0.000177833	1	106801831	106857046	+	55215	SIM2	GO:0000122;GO:0000981;GO:0003677;GO:0003677;GO:0003677;GO:0003700;GO:0005634;GO:0005634;GO:0005634;GO:0005634;GO:0005654;GO:0006351;GO:0006355;GO:0006355;GO:0006357;GO:0009880;GO:0016604;GO:0030324;GO:0045892;GO:0046982;GO:0046983;	K09100	-	-	-	SIM bHLH transcription factor 2 [Source:HGNCSymbol;Acc:HGNC:10883]	418515	E1BSJ1
ENSGALG00000006575	192.366	66.1629	318.57	4.81493	2.26751	1.7403e-07	0.000202745	2	9667074	9717822	-	50748	VIPR2	GO:0004888;GO:0004930;GO:0004930;GO:0004999;GO:0004999;GO:0007165;GO:0007166;GO:0007186;GO:0007186;GO:0008528;GO:0016020;GO:0016020;GO:0016021;GO:0016021;GO:0017046;	K04590	-	-	NOG265142	vasoactive intestinal peptide receptor 2[Source:NCBI gene;Acc:420453]	420453	Q56IA1
ENSGALG00000001698	145.428	51.74	239.115	4.62148	2.20835	4.84989e-07	0.000527344	13	7191328	7233372	-	42044	GABRA1	GO:0004888;GO:0004890;GO:0005216;GO:0005230;GO:0005237;GO:0005254;GO:0005254;GO:0005886;GO:0005886;GO:0005887;GO:0006811;GO:0006811;GO:0006821;GO:0006821;GO:0007165;GO:0007214;GO:0007214;GO:0007268;GO:0016020;GO:0016020;GO:0016021;GO:0016021;GO:0022851;GO:0022851;GO:0030054;GO:0032590;GO:0034220;GO:0034220;GO:0034707;GO:0042391;GO:0043005;GO:0045202;GO:0045202;GO:0045211;GO:0050877;GO:0051932;GO:…	K05175	-	-	NOG238757	gamma-aminobutyric acid type A receptor alpha1subunit [Source:NCBI gene;Acc:374214]	374214	P19150
ENSGALG00000017394	3571.87	4883.91	2259.84	0.462711	-1.11182	6.77608e-07	0.000690736	2	7860096	7868705	+	8609	INSIG1	GO:0005783;GO:0005783;GO:0005789;GO:0006629;GO:0006641;GO:0006695;GO:0006991;GO:0008202;GO:0008203;GO:0008203;GO:0008203;GO:0010894;GO:0016020;GO:0016021;GO:0016126;GO:0032933;GO:0032937;GO:0036315;GO:0036316;GO:0042472;GO:0042474;GO:0042632;GO:0045599;GO:0045717;GO:0060021;GO:0060363;GO:0070862;GO:1901303;	-	-	-	-	insulin induced gene 1 [Source:NCBIgene;Acc:420442]	420442	Q5ZMT9;F1NHV3
ENSGALG00000028880	2071.29	2828.39	1314.19	0.464643	-1.1058	1.11717e-06	0.00107182	25	2191537	2195058	+	3521	FDPS	GO:0005654;GO:0005829;GO:0008299;GO:0016740;GO:0008299;GO:0016740;	K00787	-	-	-	farnesyl diphosphate synthase [Source:HGNCSymbol;Acc:HGNC:3631]	425061	R4GMB6
ENSGALG00000002618	259.677	369.441	149.914	0.405787	-1.30121	1.47441e-06	0.00133598	19	5008445	5015244	+	6799	KCTD7	GO:0005737;GO:0005737;GO:0005829;GO:0005886;GO:0005886;GO:0005886;GO:0016020;GO:0030007;GO:0032411;GO:0051260;GO:0060081;GO:0090461;GO:0051260;	K21917	-	-	NOG284422	potassium channel tetramerization domain containing7 [Source:NCBI gene;Acc:417547]	417547	Q5ZJP7
ENSGALG00000029509	157.141	86.6956	227.585	2.62511	1.39238	3.43941e-06	0.00295246	2	125203095	125258139	+	55044	NECAB1	GO:0005509;GO:0005634;GO:0005654;GO:0005737;GO:0005829;GO:0042984;	-	-	-	-	N-terminal EF-hand calcium binding protein 1[Source:NCBI gene;Acc:420219]	420219	A0A1D5PMF9
ENSGALG00000030115	273.669	384.039	163.299	0.425213	-1.23374	4.46858e-06	0.00364412	2	142034833	142071452	+	36619	WISP1	GO:0005576;GO:0001558;GO:0005178;GO:0005520;GO:0005576;GO:0005576;GO:0005829;GO:0007155;GO:0008201;GO:0031012;GO:0060548;GO:0001558;GO:0005520;GO:0005576;GO:0005576;	K22471	-	-	-	WNT1 inducible signaling pathway protein 1[Source:NCBI gene;Acc:420322]	420322	Q4ZJF1
ENSGALG00000003475	5723.25	7654.61	3791.9	0.495374	-1.01341	5.43437e-06	0.00422069	27	5123850	5147962	-	24112	ACLY	GO:0000166;GO:0003824;GO:0003878;GO:0003878;GO:0005524;GO:0005524;GO:0005737;GO:0006085;GO:0006101;GO:0006629;GO:0016740;GO:0046872;GO:0046912;GO:0048037;GO:0048037;GO:0000166;GO:0003824;GO:0003878;GO:0003878;GO:0003878;GO:0003878;GO:0005524;GO:0005524;GO:0005654;GO:0005737;GO:0005829;GO:0005829;GO:0005886;GO:0006085;GO:0006085;GO:0006085;GO:0006101;GO:0006101;GO:0006107;GO:0006629;GO:0006633;GO:…	K01648	EC:2.3.3.8	-	-	ATP citrate lyase [Source:NCBI gene;Acc:395373]"	395373	Q5F3V2
ENSGALG00000041915	88.7286	43.2624	134.195	3.10188	1.63314	7.58561e-06	0.0056237	8	16115830	16123649	+	7819	-	-	-	-	-	-	-	-	-
ENSGALG00000005849	327.011	200.286	453.735	2.26543	1.17979	8.4345e-06	0.00598116	20	9221057	9223364	-	2307	PPDPF	GO:0007275;GO:0030154;	-	-	-	-	pancreatic progenitor cell differentiation andproliferation factor [Source:NCBI gene;Acc:419245]	419245	F1NJL7
ENSGALG00000005631	48.1309	20.4055	75.8564	3.71746	1.89432	1.37072e-05	0.00897684	9	5193102	5205511	-	12409	TRPM2	GO:0001659;GO:0002407;GO:0005216;GO:0005261;GO:0005384;GO:0005765;GO:0005886;GO:0005887;GO:0006811;GO:0006812;GO:0006828;GO:0006979;GO:0009408;GO:0016020;GO:0016020;GO:0016021;GO:0016021;GO:0016787;GO:0030659;GO:0033194;GO:0034220;GO:0035584;GO:0047631;GO:0051209;GO:0055085;GO:0071415;GO:0071421;GO:0071502;GO:0097028;GO:0098703;GO:0099604;	K04977	EC:3.6.1.13	-	-	transient receptor potential cation channelsubfamily M member 2 [Source:HGNC Symbol;Acc:HGNC:12339]	424835	F1NGK6
ENSGALG00000022871	1083.47	1438.67	728.275	0.506215	-0.982178	1.37597e-05	0.00897684	1	87491686	87496064	+	4378	HHLA2	GO:0001819;GO:0005102;GO:0009897;GO:0031295;GO:0042104;GO:0050776;GO:0050852;	-	-	-	-	HERV-H LTR-associating 2 [Source:HGNCSymbol;Acc:HGNC:4905]	-	-
ENSGALG00000001749	948.443	1269.36	627.53	0.494369	-1.01634	1.64705e-05	0.0103321	28	1642902	1659177	+	16275	ACSBG2	GO:0003824;GO:0003824;GO:0003824;GO:0004467;GO:0005737;GO:0005739;GO:0005829;GO:0006631;GO:0047617;	K15013	EC:6.2.1.3	-	-	acyl-CoA synthetase bubblegum family member 2[Source:NCBI gene;Acc:420090]	420090	F1NI43
ENSGALG00000030712	283.671	175.896	391.445	2.22544	1.15409	1.78484e-05	0.0107818	AADN04000776.1	11	7373	+	7362	COL2A1	GO:0005201;GO:0005576;GO:0005581;GO:0046872;	K19719	-	-	-	collagen type II alpha 1 chain [Source:NCBIgene;Acc:395069]	395069	Q90W37
ENSGALG00000038393	192.556	111.954	273.157	2.43991	1.28683	2.14004e-05	0.0119617	16	90602	93633	-	3031	DMB2	GO:0006955;GO:0016020;GO:0016020;GO:0016021;GO:0019882;GO:0042613;GO:0006955;GO:0016020;GO:0016020;GO:0016021;GO:0019882;GO:0042613;GO:0006955;GO:0016020;GO:0016020;GO:0016021;GO:0019882;GO:0042613;	K06752	-	-	-	major histocompatibility complex, class II, DM beta2 [Source:NCBI gene;Acc:417051]	417051	A5HUL8
ENSGALG00000039872	741.593	988.022	495.164	0.501167	-0.996637	2.15631e-05	0.0119617	13	16875247	16905638	+	30391	PDLIM4	GO:0001725;GO:0005515;GO:0005634;GO:0005634;GO:0005737;GO:0005737;GO:0005737;GO:0005768;GO:0005856;GO:0005856;GO:0016020;GO:0019903;GO:0019903;GO:0030027;GO:0030027;GO:0030054;GO:0031532;GO:0031901;GO:0031905;GO:0031941;GO:0034777;GO:0042803;GO:0042995;GO:0043005;GO:0043197;GO:0045202;GO:0045211;GO:0046872;GO:0048471;GO:0048471;GO:0051015;GO:0051393;GO:0055038;GO:0060173;GO:0098976;	-	-	-	-	PDZ and LIM domain 4 [Source:NCBI gene;Acc:395643]"	395643	Q9PW72
ENSGALG00000014681	401.798	554.329	249.267	0.449673	-1.15305	2.23899e-05	0.0119617	Z	57130825	57158645	+	27820	PCSK1	GO:0004175;GO:0004252;GO:0004252;GO:0005615;GO:0005615;GO:0006508;GO:0006508;GO:0008233;GO:0008236;GO:0016485;GO:0016486;GO:0016787;GO:0042802;GO:0043043;GO:0004252;GO:0006508;GO:0006508;GO:0008233;GO:0008236;GO:0016787;	K01359	EC:3.4.21.93	-	-	proprotein convertase subtilisin/kexin type 1[Source:HGNC Symbol;Acc:HGNC:8743]	769230	F1NB95
ENSGALG00000004320	39.1727	62.4768	15.8686	0.253992	-1.97714	2.27354e-05	0.0119617	13	12959375	12996291	+	36916	FAT2	GO:0005509;GO:0005886;GO:0005913;GO:0007155;GO:0007156;GO:0010631;GO:0016020;GO:0016020;GO:0016021;GO:0031589;GO:0005509;GO:0005886;GO:0007155;GO:0007156;GO:0016020;GO:0016020;GO:0016021;	K16506	-	-	-	FAT atypical cadherin 2 [Source:HGNCSymbol;Acc:HGNC:3596]	416266	F1NWT2
ENSGALG00000016142	97.4611	50.0566	144.866	2.89404	1.53308	2.68132e-05	0.0136664	1	108921073	108942022	+	20949	MX1	GO:0000166;GO:0000266;GO:0003374;GO:0003924;GO:0003924;GO:0005525;GO:0005525;GO:0005634;GO:0005737;GO:0008017;GO:0016020;GO:0031966;GO:0045087;GO:0051607;GO:0061025;	K14754	-	-	-	MX dynamin like GTPase 1 [Source:NCBIgene;Acc:395313]	395313	Q90597
ENSGALG00000006995	32.6365	12.1894	53.0835	4.3549	2.12264	3.82812e-05	0.0189202	9	12704199	12707547	+	3348	APOD	GO:0000302;GO:0000302;GO:0000302;GO:0005615;GO:0005622;GO:0006006;GO:0006629;GO:0006629;GO:0006869;GO:0007568;GO:0008289;GO:0010642;GO:0015485;GO:0015485;GO:0042308;GO:0048471;GO:0048662;GO:0051895;GO:0060588;GO:0060588;GO:0071638;GO:1900016;GO:2000098;GO:2000405;	K03098	-	M	COG3040	apolipoprotein D [Source:NCBI gene;Acc:424893]"	424893	Q5G8Y9
ENSGALG00000002579	84.1162	123.647	44.5856	0.360589	-1.47157	4.37133e-05	0.0209695	15	3240516	3345753	+	105237	RIMBP2	GO:0010923;	K17591	-	-	-	RIMS binding protein 2 [Source:NCBIgene;Acc:374105]	374105	Q8QFX1
ENSGALG00000023909	272.236	408.869	135.603	0.331653	-1.59225	4.53399e-05	0.0211284	17	2380344	2390598	-	10254	-	GO:0016020;GO:0016021;GO:0016787;GO:0016787;	-	-	-	-	ectonucleoside triphosphate diphosphohydrolase 2-like [Source:NCBI gene;Acc:427773]	427773	F1P5C3
ENSGALG00000006723	3966.69	5187.33	2746.05	0.529375	-0.917637	4.70511e-05	0.0213168	2	10422464	10427543	-	5079	-	GO:0004452;GO:0008299;GO:0016787;GO:0004452;GO:0004452;GO:0008299;GO:0009240;GO:0016787;GO:0004452;GO:0008299;GO:0016787;	K01823	EC:5.3.3.2	-	-	isopentenyl-diphosphate delta isomerase 1[Source:NCBI gene;Acc:420459]	420459	F1NZX3
ENSGALG00000035569	14.0082	28.0163	0	0	-Inf	4.95739e-05	0.0213273	2	96738413	96739486	+	1073	MC2R	GO:0004930;GO:0004930;GO:0004977;GO:0004978;GO:0005622;GO:0005886;GO:0007165;GO:0007186;GO:0007186;GO:0007189;GO:0007218;GO:0016020;GO:0016021;GO:0016021;	K04200	-	-	-	melanocortin 2 receptor [Source:NCBIgene;Acc:428516]	428516	O57317
ENSGALG00000036915	2170.95	2837.05	1504.85	0.530426	-0.914777	5.02377e-05	0.0213273	2	138793478	138807608	+	14130	SQLE	GO:0004506;GO:0004506;GO:0005783;GO:0008203;GO:0016020;GO:0016021;GO:0016021;GO:0016126;GO:0050660;GO:0055114;GO:0004506;GO:0016020;GO:0016021;GO:0016021;GO:0050660;GO:0055114;	K00511	EC:1.14.14.17	-	-	squalene epoxidase [Source:NCBI gene;Acc:420335]"	420335	Q5ZKQ4;A0A1D5NWK3
ENSGALG00000027536	18.9971	1.03597	36.9582	35.6749	5.15684	5.09973e-05	0.0213273	3	54693252	54709177	+	15925	PERP1	GO:0016020;GO:0016021;GO:0016021;GO:0030054;	K10136	-	-	-	PERP1, TP53 apoptosis effector [Source:NCBIgene;Acc:421683]	421683	R4GHP1
ENSGALG00000039376	55.5387	26.725	84.3524	3.15631	1.65824	5.56021e-05	0.0226717	1	83908116	83934219	+	26103	DPT	GO:0008285;GO:0030199;GO:0030199;	-	-	-	-	dermatopontin [Source:HGNC Symbol;Acc:HGNC:3011]"	768904	A0A1D5NVS3
ENSGALG00000043346	12.1665	1.71657	22.6163	13.1753	3.71976	6.02548e-05	0.0233198	AADN04008323.1	21	1495	+	1474	-	-	-	-	-	-	-	-	-
ENSGALG00000024357	10.6046	20.0718	1.13752	0.0566729	-4.1412	6.0804e-05	0.0233198	16	337637	378917	-	41280	-	GO:0005102;GO:0009897;GO:0016020;GO:0016021;GO:0050776;GO:0050852;	-	-	-	-	-	-	-
ENSGALG00000014144	210.812	129.681	291.943	2.25124	1.17072	6.14806e-05	0.0233198	4	67078880	67183662	+	104782	CORIN	GO:0003050;GO:0003050;GO:0004252;GO:0004252;GO:0004252;GO:0005886;GO:0006508;GO:0007565;GO:0007565;GO:0008217;GO:0009986;GO:0015629;GO:0016020;GO:0016020;GO:0016021;GO:0016486;GO:0016486;GO:0016486;GO:0016604;GO:0035813;GO:0004252;GO:0006508;GO:0016020;GO:0016020;GO:0016021;GO:0016486;	K09614	EC:3.4.21.-	-	-	corin, serine peptidase [Source:HGNCSymbol;Acc:HGNC:19012]	100857733	-
ENSGALG00000012577	83.377	122.183	44.5711	0.36479	-1.45486	0.000101462	0.0376103	Z	39811829	39875128	-	63299	FRMD3	GO:0005856;GO:0016020;GO:0016021;GO:0005856;GO:0016020;GO:0016021;GO:0031032;	-	-	-	-	FERM domain containing 3 [Source:HGNCSymbol;Acc:HGNC:24125]	427452	-
ENSGALG00000005254	316.866	202.735	430.996	2.12591	1.08808	0.000105876	0.0383742	11	11595602	11598282	-	2680	CKLF	GO:0005576;GO:0008009;GO:0008283;GO:0016020;GO:0016020;GO:0016021;GO:0016021;GO:0016021;GO:0030593;GO:0032940;GO:0048246;GO:0048247;	-	-	-	-	chemokine like factor [Source:HGNCSymbol;Acc:HGNC:13253]	415795	E1BXP9
ENSGALG00000030647	263.913	174.134	353.693	2.03115	1.0223	0.000116987	0.0407511	21	4407476	4411229	-	3753	MFAP2	GO:0001527;GO:0001527;GO:0048048;GO:0048050;	-	-	-	-	microfibril associated protein 2 [Source:HGNCSymbol;Acc:HGNC:7033]	100858555	-
ENSGALG00000032231	319.262	212.486	426.038	2.00502	1.00361	0.000117431	0.0407511	16	58543	72898	-	14355	C4	GO:0004866;GO:0005576;GO:0005576;GO:0005615;GO:0010951;GO:0005576;GO:0005576;GO:0005576;	K03989	-	-	-	complement 4 [Source:NCBI gene;Acc:426611]"	426611	Q076D6
ENSGALG00000007178	2809.73	3602.66	2016.8	0.559808	-0.836996	0.000148121	0.0503302	5	16777263	16794363	+	17100	FADS2	GO:0004768;GO:0006629;GO:0016020;GO:0016021;GO:0016021;GO:0016491;GO:0055114;	K10226	EC:1.14.19.3	CI	COG5274	fatty acid desaturase 2 [Source:NCBIgene;Acc:423122]	423122	A6NAB8
ENSGALG00000026491	81.4576	45.5965	117.319	2.57298	1.36344	0.000162435	0.0540678	3	9118692	9123791	-	5099	TMEM17	GO:0005886;GO:0005929;GO:0007224;GO:0007224;GO:0016020;GO:0016020;GO:0016021;GO:0030030;GO:0035869;GO:0035869;GO:0035869;GO:0036038;GO:0036038;GO:0042995;GO:0060170;GO:0060170;GO:0060271;GO:0060271;GO:1905515;GO:1905515;GO:0016020;GO:0016021;	K19384	-	-	-	transmembrane protein 17 [Source:NCBIgene;Acc:421284]	421284	E1BY51
ENSGALG00000000452	245.992	335.384	156.599	0.466927	-1.09873	0.000192622	0.0628332	22	1278137	1284564	+	6427	TNFRSF10B	GO:0007165;GO:0016020;GO:0016021;GO:0045569;	K04722	-	-	-	tumor necrosis factor receptor superfamily, member10b [Source:NCBI gene;Acc:373904]	373904	Q9IAR7
ENSGALG00000043254	22.2478	5.5256	38.97	7.05263	2.81816	0.000205123	0.0655991	19	429267	440219	-	10952	EPX	GO:0002215;GO:0004601;GO:0004601;GO:0004601;GO:0005615;GO:0005737;GO:0006952;GO:0006979;GO:0020037;GO:0032693;GO:0032714;GO:0032753;GO:0042742;GO:0055114;GO:0072677;GO:0098869;	K10789	EC:1.11.2.2	-	-	eosinophil peroxidase [Source:HGNCSymbol;Acc:HGNC:3423]	417467	-
ENSGALG00000036536	56.242	87.7119	24.7721	0.282425	-1.82406	0.000214941	0.0674172	KQ759460.1	14162	18630	-	4468	-	GO:0004844;GO:0004844;GO:0004844;GO:0005634;GO:0005739;GO:0006281;GO:0006281;GO:0006284;GO:0006284;GO:0006974;GO:0016787;GO:0016799;GO:0097510;	-	-	-	-	-	-	-
ENSGALG00000003242	9037.91	11973.7	6102.17	0.509632	-0.972471	0.000224705	0.0691498	22	2288879	2291815	-	2936	STAR	GO:0005739;GO:0005739;GO:0005739;GO:0006694;GO:0006694;GO:0006869;GO:0008203;GO:0008211;GO:0008289;GO:0008289;GO:0015485;GO:0015485;GO:0015485;GO:0017127;GO:0030301;GO:0044255;GO:0050810;GO:0070859;	K16931	-	-	NOG239518	steroidogenic acute regulatory protein [Source:NCBIgene;Acc:395421]	395421	Q9DG09
ENSGALG00000034196	17.1882	4.91645	29.46	5.99212	2.58307	0.000255454	0.0760418	26	3494780	3506272	+	11492	WNT2B	GO:0005102;GO:0005109;GO:0005576;GO:0005576;GO:0005615;GO:0007275;GO:0007275;GO:0016055;GO:0016055;GO:0016055;GO:0030182;GO:0045165;	K00182	-	-	-	Wnt family member 2B [Source:NCBI gene;Acc:374243]"	374243	Q98SN7;A0A1D5NX70
ENSGALG00000001933	242.977	325.948	160.005	0.49089	-1.02653	0.000258937	0.0760418	Z	70482714	70527115	-	44401	CORO2A	GO:0017053;GO:0017053;GO:0051015;	K13887	-	-	-	coronin 2A [Source:HGNC Symbol;Acc:HGNC:2255]"	427373	-
ENSGALG00000002899	2377.48	3034.05	1720.91	0.567201	-0.818068	0.000261088	0.0760418	15	4478299	4515607	-	37308	AACS	GO:0000166;GO:0003824;GO:0005524;GO:0005737;GO:0005829;GO:0006629;GO:0006629;GO:0006631;GO:0016874;GO:0030729;GO:0030729;GO:0003824;GO:0006629;GO:0030729;GO:0003824;	K01907	EC:6.2.1.16	-	-	acetoacetyl-CoA synthetase [Source:NCBIgene;Acc:416811]	416811	Q5ZLG0;A0A1D6UPR4
ENSGALG00000006821	533.204	322.26	744.148	2.30916	1.20737	0.000269251	0.0770436	4	5224423	5232217	-	7794	TNMD	GO:0001886;GO:0001937;GO:0016020;GO:0016021;GO:0016525;	-	-	-	-	tenomodulin [Source:NCBI gene;Acc:404530]"	404530	Q6YDP0
ENSGALG00000009560	5384.56	6851.2	3917.93	0.57186	-0.806267	0.000293036	0.0824038	4	24031390	24037718	+	6328	MSMO1	GO:0005506;GO:0008610;GO:0016020;GO:0016021;GO:0016491;GO:0055114;GO:0016020;GO:0016021;	K07750	EC:1.14.18.9	-	-	methylsterol monooxygenase 1 [Source:NCBIgene;Acc:422423]	422423	Q5ZLL6
ENSGALG00000003286	59.1591	18.1822	100.136	5.50737	2.46136	0.000306415	0.0847057	10	3686193	3715339	+	29146	ACSBG1	GO:0000038;GO:0001676;GO:0003824;GO:0004467;GO:0005737;GO:0031957;GO:0051384;	K15013	EC:6.2.1.3	-	-	acyl-CoA synthetase bubblegum family member 1[Source:HGNC Symbol;Acc:HGNC:29567]	415361	-
ENSGALG00000004280	12.6846	22.5289	2.84023	0.12607	-2.9877	0.000337538	0.0909777	5	1498469	1507574	+	9105	ANO9	GO:0005229;GO:0005622;GO:0005886;GO:0006821;GO:0016020;GO:0016021;GO:0017128;GO:0034220;GO:0061588;GO:0061589;GO:0061590;GO:0061591;GO:1902939;	K19503	-	-	-	anoctamin 9 [Source:HGNC Symbol;Acc:HGNC:20679]"	422996	-
ENSGALG00000030910	340.239	446.604	233.874	0.523672	-0.933264	0.00034026	0.0909777	AADN04007056.1	21	2869	+	2848	-	-	-	-	-	-	-	-	-
ENSGALG00000006776	570.527	778.404	362.65	0.465888	-1.10194	0.000358702	0.092915	12	11553069	11555613	-	2544	KLHDC8B	GO:0005829;	-	-	-	-	kelch domain containing 8B [Source:HGNCSymbol;Acc:HGNC:28557]	416054	E1C8A4
ENSGALG00000007948	45.3577	23.0176	67.6978	2.94114	1.55638	0.000358899	0.092915	5	20507334	20509250	-	1916	LRRC4C	GO:0016020;GO:0016020;GO:0016021;GO:0016021;GO:0050770;GO:0050770;GO:0050839;GO:0098632;GO:0099560;	K07523	-	-	-	leucine rich repeat containing 4C [Source:HGNCSymbol;Acc:HGNC:29317]	428862	F1NTY3
ENSGALG00000046557	176	116.538	235.461	2.02047	1.01469	0.000383069	0.0976227	AADN04022879.1	8	731	-	723	-	GO:0003924;GO:0003924;GO:0005834;GO:0005834;GO:0007165;GO:0007186;GO:0007186;GO:0007191;GO:0008283;GO:0031681;GO:0071380;GO:0071870;	-	-	-	-	-	-	-
ENSGALG00000005739	313.049	418.599	207.499	0.495699	-1.01246	0.000430958	0.108137	6	17493789	17509405	-	15616	SCD	GO:0004768;GO:0004768;GO:0005506;GO:0005506;GO:0005730;GO:0005783;GO:0005789;GO:0005789;GO:0006629;GO:0006633;GO:0006636;GO:0016020;GO:0016021;GO:0016021;GO:0016491;GO:0016491;GO:0016717;GO:0055114;GO:0055114;GO:1903966;GO:0006629;GO:0006633;GO:0016020;GO:0016021;GO:0016491;GO:0016717;GO:0055114;GO:0055114;	K00507	EC:1.14.19.1	-	-	stearoyl-CoA desaturase [Source:NCBIgene;Acc:395706]	395706	Q9YGM2
ENSGALG00000014960	471.211	330.683	611.739	1.84993	0.88747	0.000442202	0.109278	Z	23821306	23844301	+	22995	-	-	-	-	-	-	POC5 centriolar protein [Source:NCBIgene;Acc:427210]	-	-
ENSGALG00000023640	1000.86	1325.83	675.88	0.509777	-0.972061	0.000471623	0.114808	20	10087796	10091507	+	3711	RSPO4	GO:0005109;GO:0005615;GO:0035878;GO:0090263;	-	-	-	-	R-spondin 4 [Source:HGNC Symbol;Acc:HGNC:16175]"	-	-
ENSGALG00000033932	1383.24	953.556	1812.92	1.90122	0.926927	0.000479429	0.114993	16	87661	89904	-	2243	BF1	GO:0016020;GO:0016021;GO:0016020;GO:0016021;GO:0016020;GO:0016021;GO:0005886;GO:0006955;GO:0016020;GO:0016021;GO:0016020;GO:0016021;GO:0016020;GO:0016021;GO:0016020;GO:0016021;	K06751	-	-	-	MHC BF1 class I [Source:NCBI gene;Acc:693260]"	693260	A0ZXL5;Q5PY04
ENSGALG00000004759	695.791	895.302	496.28	0.554315	-0.851221	0.00054259	0.128256	14	4563317	4574351	-	11034	DHRS7B	GO:0008611;GO:0016020;GO:0016021;GO:0016491;GO:0055114;	K11166	EC:1.1.-.-	-	-	dehydrogenase/reductase 7B [Source:HGNCSymbol;Acc:HGNC:24547]	416499	-
ENSGALG00000021285	292.528	202.656	382.399	1.88694	0.916046	0.000570749	0.132984	15	6705777	6710125	+	4348	UNG	GO:0004844;GO:0004844;GO:0004844;GO:0005634;GO:0005739;GO:0006281;GO:0006281;GO:0006284;GO:0006284;GO:0006974;GO:0016787;GO:0016799;GO:0097510;GO:0004844;GO:0004844;GO:0005634;GO:0005739;GO:0006281;GO:0006281;GO:0006284;GO:0006284;GO:0006974;GO:0016787;GO:0016799;	K03648	EC:3.2.2.27	-	-	uracil DNA glycosylase [Source:NCBIgene;Acc:374010]	374010	Q8AYC6
ENSGALG00000004106	1765.31	2222.39	1308.23	0.58866	-0.764495	0.000597968	0.135735	5	1630027	1636724	+	6697	DHCR7	GO:0006695;GO:0009918;GO:0016020;GO:0016020;GO:0016021;GO:0016126;GO:0016132;GO:0016628;GO:0030176;GO:0047598;GO:0055114;GO:0001568;GO:0005640;GO:0005783;GO:0005829;GO:0006695;GO:0006695;GO:0009791;GO:0009918;GO:0016020;GO:0016020;GO:0016021;GO:0016126;GO:0016126;GO:0016132;GO:0016628;GO:0030154;GO:0030176;GO:0030324;GO:0035264;GO:0042127;GO:0047598;GO:0047598;GO:0047598;GO:0055114;	K00213	EC:1.3.1.21	-	-	7-dehydrocholesterol reductase [Source:NCBIgene;Acc:422982]	422982	F1P4X7
ENSGALG00000036616	349.22	454.444	243.996	0.536911	-0.897244	0.000599197	0.135735	26	2074752	2082974	-	8222	NUAK2	GO:0000287;GO:0004672;GO:0004674;GO:0004674;GO:0005524;GO:0005524;GO:0005634;GO:0005737;GO:0006468;GO:0006468;GO:0006468;GO:0030036;GO:0035556;GO:0042149;GO:0043066;	K08800	EC:2.7.11.1	-	-	NUAK family kinase 2 [Source:HGNCSymbol;Acc:HGNC:29558]	419828	A0A1D5P8E1
ENSGALG00000038254	38.7567	58.0086	19.5047	0.336239	-1.57244	0.000638227	0.142596	6	31433391	31439504	+	6113	CUZD1	GO:0016020;GO:0016021;	K13912	-	-	-	CUB and zona pellucida like domains 1 [Source:HGNCSymbol;Acc:HGNC:17937]	423943	-
ENSGALG00000032344	12.665	3.11878	22.2113	7.12178	2.83224	0.000671206	0.147102	AADN04004878.1	3700	14270	-	10570	-	-	-	-	-	-	-	100858068	-
ENSGALG00000014948	2193.57	2821.92	1565.22	0.554665	-0.850312	0.000677217	0.147102	Z	24008224	24025473	-	17249	HMGCR	GO:0004420;GO:0004420;GO:0004420;GO:0004420;GO:0005778;GO:0005778;GO:0005783;GO:0005783;GO:0005789;GO:0005789;GO:0005789;GO:0006695;GO:0006695;GO:0008299;GO:0008299;GO:0008542;GO:0015936;GO:0016020;GO:0016021;GO:0016021;GO:0016126;GO:0016491;GO:0016616;GO:0042282;GO:0042282;GO:0043407;GO:0050661;GO:0050662;GO:0050662;GO:0051262;GO:0055114;GO:0055114;GO:0070402;	K00021	EC:1.1.1.34	-	-	3-hydroxy-3-methylglutaryl-CoA reductase[Source:NCBI gene;Acc:395145]	395145	-
ENSGALG00000044909	23.9152	39.9997	7.83068	0.195768	-2.35278	0.000685456	0.147102	KQ759566.1	4207	4692	+	485	-	GO:0016020;GO:0016021;	-	-	-	-	-	-	-
ENSGALG00000009365	5173.77	6487.76	3859.79	0.594935	-0.749196	0.000698205	0.147892	2	22521894	22535678	-	13784	CYP51A1	GO:0004497;GO:0004497;GO:0005506;GO:0008168;GO:0016491;GO:0016705;GO:0020037;GO:0032259;GO:0046872;GO:0055114;GO:0055114;GO:0004497;GO:0005506;GO:0016705;GO:0020037;GO:0046872;GO:0055114;GO:0004497;GO:0004497;GO:0005506;GO:0005783;GO:0005783;GO:0005886;GO:0008398;GO:0016125;GO:0016126;GO:0016491;GO:0016705;GO:0020037;GO:0033488;GO:0046872;GO:0055114;GO:0055114;GO:0055114;GO:0070988;	K05917	EC:1.14.14.154	-	-	cytochrome P450 family 51 subfamily A member 1[Source:NCBI gene;Acc:420548]	420548	Q0KKP5
ENSGALG00000023933	59.5792	85.9333	33.2251	0.386638	-1.37094	0.000733295	0.153334	26	3140221	3141106	+	885	G0S2	GO:0005739;GO:0005739;GO:0097191;GO:0120162;GO:2001238;GO:2001238;	-	-	-	-	G0/G1 switch 2 [Source:NCBI gene;Acc:419860]"	419860	D9IU67
ENSGALG00000017005	308.153	202.086	414.221	2.04973	1.03543	0.000878316	0.181333	1	169147469	169208168	-	60699	CAB39L	GO:0005622;GO:0023014;	K08272	-	-	-	calcium binding protein 39 like [Source:NCBIgene;Acc:418865]	418865	F1NV80
ENSGALG00000031656	27.705	12.463	42.9469	3.44594	1.7849	0.000898144	0.181683	3	56572847	56725668	-	152821	EYA4	GO:0004721;GO:0004725;GO:0004725;GO:0006470;GO:0007275;GO:0007605;GO:0016787;GO:0035335;GO:0046872;GO:0004721;GO:0004725;GO:0004725;GO:0006470;GO:0007275;GO:0007605;GO:0016787;GO:0035335;GO:0046872;GO:0004721;GO:0004725;GO:0004725;GO:0006470;GO:0007275;GO:0007605;GO:0016787;GO:0035335;GO:0046872;GO:0004721;GO:0004725;GO:0004725;GO:0006470;GO:0007275;GO:0007605;GO:0016787;GO:0035335;GO:0046872;	K17622	EC:3.1.3.48	-	-	EYA transcriptional coactivator and phosphatase 4[Source:NCBI gene;Acc:395716]	395716	Q9YH98;A0A1D5PPX9
ENSGALG00000014818	250.953	328.777	173.128	0.526583	-0.925268	0.000902289	0.181683	1	79344205	79362567	+	18362	TRIM45	GO:0005622;GO:0005654;GO:0005829;GO:0008270;GO:0045171;GO:0060348;	-	-	-	-	tripartite motif containing 45 [Source:HGNCSymbol;Acc:HGNC:19018]	-	-
ENSGALG00000008285	533.596	387.886	679.306	1.7513	0.808427	0.000931445	0.185267	1	12927118	12946956	-	19838	NAPEPLD	GO:0008270;GO:0070290;GO:0001659;GO:0005794;GO:0005829;GO:0008270;GO:0008270;GO:0042802;GO:0043227;GO:0048874;GO:0050729;GO:0070290;GO:0070290;GO:0070290;GO:0070290;GO:0070291;GO:0070291;GO:0070292;GO:0070292;GO:0070292;GO:0090336;	K13985	EC:3.1.4.54	-	-	N-acyl phosphatidylethanolamine phospholipase D[Source:NCBI gene;Acc:417719]	417719	Q5ZLB4
ENSGALG00000019325	14.9078	4.60117	25.2144	5.48001	2.45418	0.000970381	0.188526	1	49197217	49205179	+	7962	-	-	-	-	-	-	uncharacterized LOC417973 [Source:NCBIgene;Acc:417973]	417973	-
ENSGALG00000009458	22.3993	8.98981	35.8087	3.98326	1.99395	0.000970948	0.188526	9	20403471	20563585	-	160114	-	GO:0005509;	-	-	-	-	multiple EGF-like-domains 6-like [Source:NCBIgene;Acc:424998]	424998	-
ENSGALG00000014983	106.63	144.416	68.8436	0.476702	-1.06884	0.000992493	0.190442	Z	23448238	23455214	-	6976	F2R	GO:0001965;GO:0002248;GO:0004930;GO:0004930;GO:0004930;GO:0004930;GO:0005102;GO:0005769;GO:0005770;GO:0005886;GO:0005887;GO:0005901;GO:0006919;GO:0006954;GO:0007165;GO:0007186;GO:0007186;GO:0007200;GO:0007204;GO:0007596;GO:0008285;GO:0009611;GO:0009986;GO:0014068;GO:0015057;GO:0015057;GO:0015057;GO:0016020;GO:0016021;GO:0016021;GO:0030168;GO:0030193;GO:0030194;GO:0030194;GO:0030335;GO:0030335;GO:…	-	-	-	-	coagulation factor II thrombin receptor[Source:HGNC Symbol;Acc:HGNC:3537]	-	-
ENSGALG00000010246	4384.15	3283.19	5485.1	1.67066	0.740419	0.00100432	0.190471	1	38034647	38089440	-	54793	OSBPL8	GO:0006869;GO:0016020;GO:0016021;GO:0001786;GO:0005548;GO:0005829;GO:0006869;GO:0008289;GO:0010891;GO:0015248;GO:0015485;GO:0015485;GO:0015914;GO:0015914;GO:0015918;GO:0016020;GO:0016020;GO:0016021;GO:0030336;GO:0031965;GO:0032148;GO:0032934;GO:0043231;GO:0045444;GO:0046326;GO:0046628;GO:0051897;GO:0070273;GO:0090204;	K22285	-	-	-	oxysterol binding protein like 8 [Source:HGNCSymbol;Acc:HGNC:16396]	417866	-
ENSGALG00000033619	12.1587	21.2597	3.05766	0.143825	-2.79762	0.00101944	0.191117	1	140082718	140096748	+	14030	-	GO:0005634;GO:0005643;GO:0005737;GO:0005813;GO:0008536;GO:0046907;	-	-	-	-	-	-	-
ENSGALG00000006864	285.739	157.538	413.94	2.62756	1.39372	0.00104859	0.194346	8	16125706	16215909	+	90203	-	GO:0005201;GO:0005615;GO:0030198;GO:0031012;	-	-	-	-	collagen type XXIV alpha 1 chain [Source:NCBIgene;Acc:424526]	-	-
ENSGALG00000032736	3340.15	4173.58	2506.71	0.600613	-0.735492	0.00107826	0.1976	12	9622177	9678239	+	56062	MGLL	GO:0005654;GO:0009966;GO:0016020;GO:0047372;	K01054	EC:3.1.1.23	-	-	monoglyceride lipase [Source:NCBI gene;Acc:416024]"	416024	A0A1D5PK92
ENSGALG00000035960	138.196	209.39	67.0023	0.319988	-1.64391	0.00127683	0.231389	AADN04004153.1	21	11321	+	11300	-	GO:0000166;GO:0003774;GO:0003779;GO:0005524;GO:0005524;GO:0016459;GO:0016459;GO:0000166;GO:0003774;GO:0003779;GO:0005524;GO:0005524;GO:0016459;GO:0016459;	-	-	-	-	-	-	-
ENSGALG00000026875	5.60677	10.9292	0.284381	0.0260204	-5.26421	0.00131895	0.236397	21	2842108	2845980	+	3872	-	-	-	-	-	-	PPARGC1 and ESRR induced regulator, muscle 1[Source:NCBI gene;Acc:428186]	428186	-
ENSGALG00000013723	58.2348	33.8346	82.635	2.44233	1.28826	0.00137888	0.244451	12	3226395	3228407	-	2012	OASL	GO:0001730;GO:0003723;GO:0003725;GO:0003725;GO:0005524;GO:0005634;GO:0005654;GO:0005829;GO:0006955;GO:0016740;GO:0016779;GO:0051607;GO:0060700;	K14608	-	-	-	2'-5'-oligoadenylate synthetase like [Source:NCBIgene;Acc:395908]	395908	O13256
ENSGALG00000014528	38.0667	56.0087	20.1247	0.359314	-1.47668	0.00164429	0.280398	1	77287666	77296900	+	9234	ENO2	GO:0000015;GO:0000287;GO:0001917;GO:0004634;GO:0005622;GO:0005737;GO:0005829;GO:0005886;GO:0006096;GO:0016020;GO:0043025;GO:0043204;GO:0043209;GO:0046872;	K01689	EC:4.2.1.11	-	-	enolase 2 [Source:NCBI gene;Acc:395689]"	395689	O57391
ENSGALG00000031094	132.38	220.208	44.5511	0.202314	-2.30533	0.00165871	0.280398	4	367532	376480	-	8948	EDA2R	GO:0005886;GO:0005887;GO:0016020;GO:0016021;GO:0038023;GO:0043123;GO:0046330;	K05163	-	-	-	ectodysplasin A2 receptor [Source:NCBIgene;Acc:422166]	422166	A2SWM7
ENSGALG00000044802	5.94263	11.8853	0	0	-Inf	0.00167366	0.280398	16	260094	262411	-	2317	-	GO:0005102;GO:0009897;GO:0016020;GO:0016021;GO:0050776;GO:0050852;	-	-	-	-	-	-	-
ENSGALG00000046112	4.54144	0	9.08289	Inf	Inf	0.00169408	0.280398	AADN04004495.1	2967	3482	+	515	-	-	-	-	-	-	-	-	-
ENSGALG00000040730	47.1286	68.9177	25.3395	0.367678	-1.44349	0.00169535	0.280398	8	5154111	5168109	+	13998	RXRG	GO:0001158;GO:0003677;GO:0003677;GO:0003700;GO:0003707;GO:0004886;GO:0005623;GO:0005634;GO:0005634;GO:0005667;GO:0006351;GO:0006355;GO:0006355;GO:0008270;GO:0043401;GO:0043565;GO:0043565;GO:0045944;GO:0046872;GO:0048384;	K08526	-	-	-	retinoid X receptor gamma [Source:NCBIgene;Acc:396231]	396231	P28701
ENSGALG00000038876	62.1975	87.4166	36.9785	0.423014	-1.24122	0.00171234	0.280398	AADN04006715.1	4936	9671	+	4735	-	GO:0017198;GO:0018002;GO:0022626;GO:0031415;GO:1990189;GO:1990190;	-	-	-	-	-	-	-
ENSGALG00000032571	38.9056	1.02603	76.7852	74.8374	6.22569	0.00171382	0.280398	KQ759469.1	5590	8454	-	2864	-	GO:0000027;GO:0000027;GO:0000956;GO:0005622;GO:0005634;GO:0005730;GO:0005730;GO:0005737;GO:0006364;GO:0042254;GO:0042254;GO:0000027;GO:0005622;GO:0005634;GO:0005730;GO:0005737;GO:0042254;GO:0042254;	-	-	-	-	-	-	-
ENSGALG00000030075	57.8077	13.824	101.791	7.36338	2.88037	0.00172874	0.280398	AADN04001799.1	21	21602	-	21581	-	-	-	-	-	-	-	429249	-
ENSGALG00000016251	1072.7	798.861	1346.53	1.68556	0.753232	0.00173637	0.280398	1	112766328	112855804	-	89476	-	GO:0005887;GO:0007166;GO:0016020;GO:0016021;GO:0016021;	K06571	-	-	-	tetraspanin 7 [Source:NCBI gene;Acc:418577]"	418577	F1NUH7
ENSGALG00000039257	36.2457	18.5782	53.9133	2.90196	1.53703	0.00175488	0.280608	KQ759549.1	31896	39419	-	7523	CYP4F22	GO:0004497;GO:0004497;GO:0005506;GO:0016491;GO:0016705;GO:0020037;GO:0046872;GO:0055114;GO:0055114;GO:0004497;GO:0004497;GO:0005506;GO:0016491;GO:0016705;GO:0020037;GO:0046872;GO:0055114;GO:0055114;	K00490	EC:1.14.14.1	-	-	Gallus gallus cytochrome P450 family 4 subfamily Fmember 11 (CYP4F11), mRNA. [Source:RefSeqmRNA;Acc:NM_001329637]	100859277	A0A1D5P5C2
ENSGALG00000008444	415.783	296.178	535.389	1.80766	0.854122	0.00179392	0.284066	1	1198475	1204984	+	6509	TUBAL3	GO:0000166;GO:0000226;GO:0000278;GO:0003924;GO:0003924;GO:0005200;GO:0005200;GO:0005525;GO:0005525;GO:0005525;GO:0005737;GO:0005737;GO:0005856;GO:0005874;GO:0005874;GO:0005874;GO:0007017;GO:0007017;GO:0000166;GO:0003924;GO:0003924;GO:0005200;GO:0005525;GO:0005525;GO:0005737;GO:0005856;GO:0005874;GO:0005874;GO:0007010;GO:0007017;	K07374	-	-	-	tubulin alpha like 3 [Source:NCBI gene;Acc:416694]"	416694	F1P5B0
ENSGALG00000028318	127.539	174.505	80.5718	0.461716	-1.11492	0.00186541	0.292547	26	1588453	1591609	+	3156	CDKN1A	GO:0004861;GO:0005634;GO:0007050;GO:0007346;GO:0072331;GO:1904031;	K06625	-	-	-	cyclin dependent kinase inhibitor 1A [Source:NCBIgene;Acc:378914]	378914	Q8AYE7
ENSGALG00000014847	541.535	684.033	399.037	0.583359	-0.777543	0.00188613	0.29298	2	101194874	101272482	+	77608	MYOM1	GO:0005865;GO:0006936;GO:0008307;GO:0010628;GO:0010737;GO:0019900;GO:0019900;GO:0030017;GO:0030018;GO:0030240;GO:0030241;GO:0031430;GO:0031430;GO:0042802;GO:0042803;GO:0045214;GO:0048739;GO:0050714;GO:0051015;GO:0051371;GO:0055003;GO:0055008;GO:0031430;	-	-	-	-	myomesin 1 [Source:NCBI gene;Acc:395805]"	395805	A0A1D5PSF9
ENSGALG00000042538	809.073	1021.2	596.943	0.584549	-0.774605	0.00193156	0.297206	18	9392580	9423796	-	31216	BAIAP2	GO:0005654;GO:0005829;GO:0005829;GO:0005886;GO:0007009;GO:0008093;GO:0008360;GO:0009617;GO:0015629;GO:0015629;GO:0016358;GO:0030838;GO:0032956;GO:0032956;GO:0042802;GO:0043005;GO:0048167;GO:0051017;GO:0051017;GO:0051764;GO:0051764;GO:0070064;GO:2000251;GO:0007009;GO:0008093;GO:0032956;GO:0007009;GO:0008093;GO:0032956;GO:0007009;GO:0008093;GO:0032956;	K05627	-	-	-	BAI1 associated protein 2 [Source:HGNCSymbol;Acc:HGNC:947]	422077	A0A1D5P0L1
ENSGALG00000034478	98.2777	131.192	65.3628	0.498221	-1.00514	0.00216132	0.326491	19	389572	391141	+	1569	CCL4	GO:0002232;GO:0002269;GO:0002548;GO:0005576;GO:0005615;GO:0006954;GO:0006955;GO:0007186;GO:0008009;GO:0008009;GO:0030097;GO:0030593;GO:0030595;GO:0043547;GO:0048020;GO:0048245;GO:0048247;GO:0070098;GO:0070374;GO:0071346;GO:0071347;GO:0071356;	-	-	-	-	C-C motif chemokine ligand 4 [Source:NCBIgene;Acc:395468]	395468	Q9I8E0
ENSGALG00000006188	463.587	346.036	581.138	1.67942	0.74796	0.00216353	0.326491	8	15173264	15196009	+	22745	KYAT3	GO:0003824;GO:0006520;GO:0009058;GO:0030170;GO:0036137;GO:0070189;GO:0097052;GO:0003824;GO:0006103;GO:0006520;GO:0006520;GO:0009058;GO:0016212;GO:0030170;GO:0036137;GO:0042803;GO:0047315;GO:0070189;GO:0070189;GO:0097052;GO:0003824;GO:0006520;GO:0009058;GO:0030170;GO:0036137;GO:0070189;GO:0097052;GO:0003824;GO:0006520;GO:0009058;GO:0030170;GO:0036137;GO:0070189;GO:0097052;	K00816	-	-	-	kynurenine aminotransferase 3 [Source:HGNCSymbol;Acc:HGNC:33238]	424517	E1C934
ENSGALG00000003466	843.11	635.03	1051.19	1.65534	0.727126	0.00218194	0.326491	1	62199783	62231384	-	31601	AKR1B1L	GO:0016491;GO:0055114;GO:0016491;GO:0055114;GO:0016491;GO:0055114;GO:0016491;GO:0055114;GO:0016491;GO:0055114;GO:0016491;GO:0055114;GO:0016491;GO:0055114;GO:0016491;GO:0055114;GO:0004032;GO:0008106;GO:0016491;GO:0016491;GO:0055114;GO:0016491;GO:0055114;GO:0016491;GO:0055114;GO:0016491;GO:0055114;GO:0016491;GO:0055114;GO:0016491;GO:0055114;GO:0016491;GO:0055114;	-	-	-	-	aldo-keto reductase family 1 member E2 [Source:NCBIgene;Acc:418171]	772271	A0A1D5P6C0
ENSGALG00000001244	15.5808	25.73	5.43164	0.211101	-2.24399	0.00226347	0.333238	18	2213178	2218737	+	5559	-	-	K21841	-	-	-	TBC1 domain family member 24-like [Source:NCBIgene;Acc:769242]	769242	-
ENSGALG00000027765	61.2696	38.0291	84.51	2.22224	1.15202	0.00230296	0.333238	2	19491773	19522296	-	30523	MMR1L1	GO:0004888;GO:0016020;GO:0016021;	K06560	-	-	-	Gallus gallus macrophage mannose receptor 1-like 1(MMR1L1), mRNA. [Source:RefSeq mRNA;Acc:NM_001318433]	771876	M1XJF4
ENSGALG00000036621	338.072	234.202	441.941	1.88701	0.9161	0.00232046	0.333238	4	73988633	73999032	-	10399	ZCCHC4	GO:0003676;GO:0008270;GO:0003676;GO:0008270;	-	-	-	-	zinc finger CCHC-type containing 4 [Source:HGNCSymbol;Acc:HGNC:22917]	422806	-
ENSGALG00000011551	291.622	435.99	147.253	0.337744	-1.566	0.00232893	0.333238	4	50344974	50350757	-	5783	JCHAIN	GO:0002250;GO:0003094;GO:0003697;GO:0005615;GO:0019731;GO:0019862;GO:0019862;GO:0019862;GO:0030674;GO:0031210;GO:0032461;GO:0032461;GO:0034987;GO:0034987;GO:0034987;GO:0034987;GO:0042803;GO:0042834;GO:0045087;GO:0060267;GO:0071748;GO:0071750;GO:0071750;GO:0071750;GO:0071751;GO:0071752;GO:0071756;GO:0071756;	-	-	-	-	joining chain of multimeric IgA and IgM[Source:NCBI gene;Acc:374117]	374117	E1BY93
ENSGALG00000021395	308.158	193.855	422.461	2.17926	1.12384	0.00233451	0.333238	18	7999197	8020520	-	21323	-	GO:0000166;GO:0005524;GO:0005524;GO:0006869;GO:0016020;GO:0016021;GO:0016021;GO:0016887;GO:0042626;GO:0042626;GO:0043231;GO:0055085;	K05651	-	-	-	ATP binding cassette subfamily A member 9[Source:NCBI gene;Acc:417443]	417443	E1BSC3
ENSGALG00000027583	5.91608	0.365623	11.4665	31.3616	4.97093	0.00234962	0.333238	3	63100254	63100412	-	158	PLN	GO:0002026;GO:0005246;GO:0005246;GO:0005739;GO:0005783;GO:0005789;GO:0006816;GO:0006816;GO:0006874;GO:0007219;GO:0008016;GO:0008016;GO:0010459;GO:0010880;GO:0010881;GO:0016020;GO:0016020;GO:0016020;GO:0016021;GO:0016529;GO:0016529;GO:0031966;GO:0032780;GO:0033017;GO:0033017;GO:0042030;GO:0042030;GO:0042030;GO:0045822;GO:0048738;GO:0051924;GO:0051926;GO:0060314;GO:0086004;GO:0086023;GO:0086092;GO:…	K05852	-	-	-	phospholamban [Source:NCBI gene;Acc:396378]"	396378	P26677
ENSGALG00000011205	1773.84	1354.59	2193.08	1.61899	0.695096	0.00244104	0.343219	3	41742519	41876553	-	134034	SMOC2	GO:0005509;GO:0005509;GO:0005539;GO:0005604;GO:0005614;GO:0005615;GO:0008201;GO:0010595;GO:0010811;GO:0030198;GO:0031012;GO:0035470;GO:0045766;GO:0045931;GO:0062023;GO:0071944;GO:1900748;GO:2000573;GO:2001028;	-	-	-	-	SPARC related modular calcium binding 2[Source:HGNC Symbol;Acc:HGNC:20323]	421559	-
ENSGALG00000035026	91.4454	123.321	59.5695	0.483043	-1.04978	0.00246442	0.343545	13	16912759	16927591	+	14832	SLC22A4	GO:0005215;GO:0016020;GO:0016021;GO:0016021;GO:0022857;GO:0055085;	K08202	-	-	-	solute carrier family 22 member 4 [Source:NCBIgene;Acc:416327]	416327	C0MP42
ENSGALG00000014854	923.287	1141.31	705.262	0.61794	-0.694462	0.00266393	0.36821	2	101147492	101175927	-	28435	MYL12A	GO:0005509;GO:0016459;GO:0046872;GO:0005509;GO:0005509;GO:0016459;GO:0046872;GO:0005509;GO:0016459;GO:0046872;GO:0005509;GO:0016459;GO:0046872;GO:0005509;	K12757	-	DTZ	COG5126	myosin, light chain 12A, regulatory, non-sarcomeric[Source:NCBI gene;Acc:396284]	396284	P24032
ENSGALG00000033557	932.112	633.288	1230.94	1.94372	0.958823	0.00282209	0.386792	10	19950725	19956592	-	5867	CTSH	GO:0006508;GO:0008234;GO:0001913;GO:0002250;GO:0002764;GO:0004175;GO:0004175;GO:0004177;GO:0004197;GO:0004197;GO:0004197;GO:0004252;GO:0005615;GO:0005615;GO:0005764;GO:0005764;GO:0005829;GO:0006508;GO:0006508;GO:0006508;GO:0006508;GO:0006915;GO:0006919;GO:0008233;GO:0008233;GO:0008234;GO:0008234;GO:0008234;GO:0008284;GO:0008656;GO:0008656;GO:0010628;GO:0010634;GO:0010813;GO:0010815;GO:0010952;GO:…	K01366	EC:3.4.22.16	-	-	cathepsin H [Source:HGNC Symbol;Acc:HGNC:2535]"	770109	F5CE71
ENSGALG00000014821	18.3095	29.2225	7.39641	0.253107	-1.98218	0.0029009	0.39428	3	59149863	59178652	+	28789	THEMIS	GO:0005634;GO:0005737;GO:0005911;GO:0008180;GO:0043368;GO:0043383;GO:0050852;	-	-	-	-	thymocyte selection associated [Source:HGNCSymbol;Acc:HGNC:21569]	769224	A0A1D5P172
ENSGALG00000015685	88.0038	55.2271	120.78	2.18698	1.12894	0.00299881	0.40422	4	83181057	83225963	-	44906	CFAP99	-	-	-	-	-	cilia and flagella associated protein 99[Source:HGNC Symbol;Acc:HGNC:51180]	422887	F1NCU7
ENSGALG00000001252	20.0874	31.6408	8.53394	0.269713	-1.8905	0.00313384	0.418958	28	2632685	2637600	-	4915	CREB3L3	GO:0000976;GO:0000977;GO:0001228;GO:0003700;GO:0005634;GO:0005634;GO:0005783;GO:0006355;GO:0006366;GO:0016020;GO:0030968;GO:0035497;GO:0042803;GO:0045944;GO:0045944;GO:0046982;GO:1990440;GO:1990440;	K09048	-	-	-	cAMP responsive element binding protein 3 like 3[Source:HGNC Symbol;Acc:HGNC:18855]	428333	E1BSG6
ENSGALG00000011812	232.628	169.162	296.093	1.75035	0.807644	0.00319314	0.423415	4	52140111	52141780	-	1669	-	GO:0000103;GO:0004062;GO:0008146;GO:0008146;GO:0016740;GO:0051923;	K01016	EC:2.8.2.4	-	-	sulfotransferase family 1E member 1 [Source:NCBIgene;Acc:422662]	422662	-
ENSGALG00000044527	15.1599	5.61694	24.703	4.39794	2.13683	0.00331594	0.436154	19	421077	424857	-	3780	-	GO:0003841;GO:0003841;GO:0003841;GO:0005783;GO:0006629;GO:0006654;GO:0008654;GO:0008654;GO:0016020;GO:0016020;GO:0016021;GO:0016740;GO:0016746;GO:0016746;	K13509	EC:2.3.1.51	-	-	1-acylglycerol-3-phosphate O-acyltransferase 1[Source:NCBI gene;Acc:770506]	770506	A0A1L1RY83
ENSGALG00000036938	47.01	27.6078	66.4121	2.40555	1.26637	0.00339409	0.441546	2	122750115	123128453	+	378338	RALYL	GO:0003676;GO:0003723;GO:0003676;GO:0003723;GO:0003723;GO:0005634;GO:0042802;GO:0003676;GO:0003723;GO:0003723;GO:0005634;GO:0003676;GO:0003723;	-	-	-	-	RALY RNA binding protein like [Source:NCBIgene;Acc:420203]	420203	A0A1D5PVV8
ENSGALG00000008656	59.7232	37.0347	82.4117	2.22526	1.15397	0.00341108	0.441546	7	13431325	13441393	-	10068	ICOS	GO:0016020;GO:0016021;	K06713	-	-	-	inducible T cell costimulator [Source:NCBIgene;Acc:424105]	424105	A6PZH9
ENSGALG00000002958	158.794	96.0286	221.559	2.30722	1.20616	0.00346923	0.445536	9	9937753	10044440	-	106687	DNER	GO:0016020;GO:0016021;GO:0005112;GO:0005509;GO:0005769;GO:0005886;GO:0007220;GO:0007417;GO:0010001;GO:0016020;GO:0016021;GO:0030425;GO:0030425;GO:0035678;GO:0043025;GO:0045177;GO:0048741;GO:0060088;	-	-	-	-	delta/notch like EGF repeat containing [Source:HGNCSymbol;Acc:HGNC:24456]	424786	F1N9F4
ENSGALG00000012802	10671.7	14684.1	6659.25	0.453501	-1.14082	0.00398218	0.507417	2	65247235	65305803	+	58568	F13A1	GO:0003810;GO:0003810;GO:0003810;GO:0007596;GO:0018149;GO:0018149;GO:0018149;GO:0046872;GO:0072378;GO:0072378;	K03917	EC:2.3.2.13	-	-	coagulation factor XIII A chain [Source:NCBIgene;Acc:395420]	395420	Q9DER6
ENSGALG00000033171	63.729	6.38889	121.069	18.9499	4.24412	0.00410822	0.516711	2	43317611	43328122	-	10511	TGM4	GO:0003810;GO:0005737;GO:0005794;GO:0018149;GO:0031012;GO:0046872;	K05621	EC:2.3.2.13	-	-	transglutaminase 4 [Source:NCBI gene;Acc:420706]"	420706	Q5ZK99
ENSGALG00000020905	16.983	26.8576	7.10845	0.264671	-1.91773	0.00411848	0.516711	15	11280496	11328347	+	47851	KSR2	GO:0004672;GO:0005524;GO:0005829;GO:0005886;GO:0006468;GO:0007265;GO:0019722;GO:0035556;GO:0046872;GO:0004672;GO:0005524;GO:0005622;GO:0006468;GO:0035556;GO:0046872;	K18529	EC:2.7.11.1	-	-	kinase suppressor of ras 2 [Source:HGNCSymbol;Acc:HGNC:18610]	100858301	A0A1D5PX90
ENSGALG00000013083	8.08314	1.69638	14.4699	8.52988	3.09253	0.00418254	0.520742	2	80813280	80839553	-	26273	ZPBP	GO:0005576;GO:0007339;GO:0005576;GO:0007339;	-	-	-	-	zona pellucida binding protein [Source:NCBIgene;Acc:404537]	404537	F1NQ00;Q5F3P3
ENSGALG00000024083	545.762	674.334	417.189	0.618668	-0.692762	0.0043011	0.531446	22	2509377	2510527	+	1150	TCIM	GO:0002264;GO:0002264;GO:0005112;GO:0005112;GO:0005622;GO:0005634;GO:0005634;GO:0005634;GO:0005654;GO:0005730;GO:0005737;GO:0005737;GO:0005829;GO:0005829;GO:0005886;GO:0010739;GO:0016607;GO:0034605;GO:0043066;GO:0043620;GO:0045746;GO:0045746;GO:1900020;GO:1901224;GO:1902806;GO:1903706;	-	-	-	-	transcriptional and immune response regulator[Source:HGNC Symbol;Acc:HGNC:1357]	771032	E1C6H3
ENSGALG00000014984	149.149	217.761	80.5373	0.369843	-1.43502	0.00442244	0.54233	Z	23413421	23422623	-	9202	F2RL1	GO:0001965;GO:0002286;GO:0002690;GO:0002741;GO:0004930;GO:0004930;GO:0004930;GO:0004930;GO:0005769;GO:0005886;GO:0005887;GO:0005887;GO:0007186;GO:0007186;GO:0007204;GO:0007204;GO:0007596;GO:0010804;GO:0014068;GO:0015057;GO:0016020;GO:0016021;GO:0016021;GO:0030193;GO:0030335;GO:0030836;GO:0031143;GO:0031274;GO:0031681;GO:0032930;GO:0034137;GO:0034140;GO:0034141;GO:0034145;GO:0035025;GO:0035025;GO:…	K04234	-	S	NOG145128	F2R like trypsin receptor 1 [Source:NCBIgene;Acc:427213]	427213	Q5F4D0
ENSGALG00000041676	223.735	284.138	163.332	0.574833	-0.798785	0.00458588	0.558177	AADN04000849.1	42122	45809	+	3687	-	GO:0017198;GO:0018002;GO:0022626;GO:0031415;GO:1990189;GO:1990190;	K20791	EC:2.3.1.255	-	-	-	107049486	-
ENSGALG00000008947	61.8705	39.9184	83.8227	2.09985	1.07029	0.00474566	0.573346	3	13895067	13938400	+	43333	PAK5	GO:0000166;GO:0004672;GO:0004674;GO:0004674;GO:0004674;GO:0004674;GO:0005524;GO:0005524;GO:0005654;GO:0005737;GO:0005739;GO:0006468;GO:0006915;GO:0007010;GO:0007612;GO:0007613;GO:0007626;GO:0016301;GO:0016310;GO:0016740;GO:0023014;GO:0031098;GO:0032147;GO:0043408;GO:0048365;GO:2001237;	K05736	EC:2.7.11.1	-	-	p21 (RAC1) activated kinase 5 [Source:NCBIgene;Acc:416734]	416734	E1BWY7
ENSGALG00000010812	38.9946	12.9508	65.0385	5.02198	2.32826	0.00482068	0.578127	3	37306402	37666241	-	359839	RYR2	GO:0005216;GO:0005219;GO:0005262;GO:0005509;GO:0005515;GO:0006811;GO:0006816;GO:0006874;GO:0008144;GO:0016020;GO:0016020;GO:0016021;GO:0016021;GO:0043231;GO:0051209;GO:0055085;GO:0070588;GO:0001666;GO:0002027;GO:0002027;GO:0003143;GO:0003220;GO:0003300;GO:0005216;GO:0005219;GO:0005219;GO:0005219;GO:0005219;GO:0005262;GO:0005262;GO:0005509;GO:0005509;GO:0005513;GO:0005516;GO:0005516;GO:0005790;GO:…	K04962	-	-	-	ryanodine receptor 2 [Source:HGNCSymbol;Acc:HGNC:10484]	421508	-
ENSGALG00000015737	1051.12	1660.45	441.788	0.266065	-1.91015	0.00492898	0.585893	1	100721520	100975548	+	254028	NCAM2	GO:0005886;GO:0007155;GO:0016020;GO:0016020;GO:0016021;GO:0016604;GO:0030424;GO:0042802;GO:0007155;GO:0016020;GO:0016020;GO:0016021;	K06491	-	-	-	neural cell adhesion molecule 2 [Source:HGNCSymbol;Acc:HGNC:7657]	427968	-
ENSGALG00000023936	3984.81	4846.61	3123	0.644369	-0.634042	0.00495728	0.585893	21	2221202	2229269	+	8067	-	-	-	-	-	-	C-factor-like [Source:NCBI gene;Acc:771069]"	771069	E1BUD0
ENSGALG00000039902	183.4	121.778	245.023	2.01204	1.00866	0.00520817	0.603437	KQ759336.1	20470	26929	-	6459	-	GO:0046872;GO:0046872;	-	-	-	-	-	-	-
ENSGALG00000015630	72.5334	28.7138	116.353	4.05216	2.01869	0.00521195	0.603437	Z	62158975	62431421	+	272446	EDIL3	GO:0005178;GO:0005509;GO:0010811;GO:0005178;GO:0005509;GO:0005178;GO:0005509;GO:0005178;GO:0005509;	-	-	-	-	EGF like repeats and discoidin domains 3[Source:HGNC Symbol;Acc:HGNC:3173]	427326	-
ENSGALG00000026299	32.1838	46.9878	17.3798	0.36988	-1.43487	0.00521671	0.603437	1	88660356	88667176	+	6820	-	GO:0016020;GO:0016021;	-	-	-	-	-	-	-
ENSGALG00000040007	5.71121	0.700798	10.7216	15.2992	3.93538	0.00550138	0.616467	1	178832450	178832800	-	350	IL17D	GO:0005125;GO:0005125;GO:0005576;GO:0005615;GO:0006954;GO:0006954;GO:0010469;GO:0032725;GO:0032755;GO:0032757;GO:0042803;GO:0048018;GO:1900017;GO:1903707;	-	-	-	-	interleukin 17D [Source:HGNC Symbol;Acc:HGNC:5984]"	428082	-
ENSGALG00000005801	57.5166	79.2903	35.7429	0.450785	-1.14949	0.00551055	0.616467	20	9071546	9090148	-	18602	CHRNA4	GO:0001508;GO:0001666;GO:0004888;GO:0005216;GO:0005216;GO:0005230;GO:0005886;GO:0005886;GO:0005887;GO:0005892;GO:0005892;GO:0005892;GO:0006281;GO:0006811;GO:0006811;GO:0006816;GO:0006979;GO:0007165;GO:0007165;GO:0007268;GO:0007271;GO:0007271;GO:0007274;GO:0007585;GO:0007626;GO:0009897;GO:0014059;GO:0015464;GO:0015464;GO:0016020;GO:0016020;GO:0016021;GO:0016021;GO:0019233;GO:0022848;GO:0022848;GO:…	K04806	-	-	NOG290206	cholinergic receptor nicotinic alpha 4 subunit[Source:NCBI gene;Acc:395606]	395606	P09482
ENSGALG00000040896	6262.93	7583.32	4942.54	0.651765	-0.617576	0.00554608	0.616467	18	4968055	5062966	+	94911	FASN	GO:0003824;GO:0004312;GO:0004312;GO:0005623;GO:0005794;GO:0005829;GO:0005886;GO:0006089;GO:0006633;GO:0009058;GO:0016491;GO:0016740;GO:0016740;GO:0016788;GO:0030879;GO:0031177;GO:0032100;GO:0042587;GO:0055114;GO:0071353;GO:0003824;GO:0016740;GO:0003824;GO:0016740;GO:0003824;GO:0004312;GO:0009058;GO:0016491;GO:0016740;GO:0016740;GO:0016788;GO:0031177;GO:0055114;	K00665	EC:2.3.1.85	-	-	fatty acid synthase [Source:NCBI gene;Acc:396061]"	396061	A0A1D5P6Q5
ENSGALG00000016868	146.381	205.339	87.4232	0.42575	-1.23192	0.00563457	0.616467	1	143513191	143715709	+	202518	NALCN	GO:0005216;GO:0005261;GO:0006811;GO:0016020;GO:0016020;GO:0016021;GO:0034220;GO:0055085;GO:0098655;	K21863	-	-	-	sodium leak channel, non-selective [Source:HGNCSymbol;Acc:HGNC:19082]	418770	E1BSL8
ENSGALG00000038287	22.2913	10.7775	33.805	3.13662	1.64921	0.00566831	0.616467	KQ759460.1	18121	22171	+	4050	-	GO:0005634;GO:0006307;GO:0008198;GO:0016491;GO:0035511;GO:0043734;GO:0051747;GO:0055114;GO:0016491;GO:0055114;	-	-	-	-	-	-	-
ENSGALG00000026264	37.7324	21.9813	53.4834	2.43314	1.28282	0.0056712	0.616467	2	148778575	148780708	-	2133	MAFA	GO:0000978;GO:0000978;GO:0001077;GO:0001077;GO:0003677;GO:0003677;GO:0003677;GO:0003677;GO:0003700;GO:0003700;GO:0005634;GO:0005634;GO:0005634;GO:0005634;GO:0006355;GO:0006366;GO:0007263;GO:0009749;GO:0030073;GO:0043565;GO:0045893;GO:0045944;	K07595	-	-	-	MAF bZIP transcription factor A [Source:NCBIgene;Acc:395881]	395881	O42290
ENSGALG00000017378	278.067	210.028	346.105	1.6479	0.720628	0.00567558	0.616467	6	22270053	22279635	+	9582	CRTAC1	GO:0005509;GO:0007413;GO:0021772;GO:0030426;GO:1900121;GO:0005509;	-	-	-	-	cartilage acidic protein 1 [Source:NCBIgene;Acc:425346]	425346	A1XF95
ENSGALG00000031129	323.862	244.986	402.737	1.64392	0.717137	0.00568756	0.616467	8	10119575	10310613	-	191038	HMCN1	GO:0005509;GO:0005576;GO:0005604;GO:0005938;GO:0009617;GO:0030054;GO:0005509;GO:0005509;GO:0005509;GO:0005509;	K17341	-	-	-	hemicentin 1 [Source:HGNC Symbol;Acc:HGNC:19194]"	429823	-
ENSGALG00000003323	177.689	234.673	120.706	0.514357	-0.959158	0.00573998	0.616467	11	2658956	2694119	-	35163	OSGIN1	GO:0030308;GO:0043065;GO:0030308;GO:0043065;GO:0008083;GO:0008083;GO:0010469;GO:0030308;GO:0030308;GO:0030308;GO:0043065;GO:0030308;GO:0043065;	-	-	-	-	oxidative stress induced growth inhibitor 1[Source:HGNC Symbol;Acc:HGNC:30093]	415706	A0A1D5NU54
ENSGALG00000005460	77.9934	103.9	52.0868	0.501317	-0.996204	0.00574465	0.616467	20	8371293	8396614	+	25321	SLCO4A1	GO:0005215;GO:0005886;GO:0005887;GO:0006811;GO:0015347;GO:0015349;GO:0016020;GO:0016020;GO:0016021;GO:0043252;GO:0055085;GO:0070327;GO:0005215;GO:0005886;GO:0006811;GO:0016020;GO:0016020;GO:0016021;GO:0055085;	K14354	-	-	-	solute carrier organic anion transporter familymember 4A1 [Source:NCBI gene;Acc:419231]	419231	Q5ZMP9
ENSGALG00000003324	413.334	510.895	315.773	0.618078	-0.69414	0.0057505	0.616467	8	4848542	4880892	-	32350	PRRX1	GO:0000122;GO:0000978;GO:0001078;GO:0002053;GO:0003677;GO:0003677;GO:0003677;GO:0003713;GO:0005634;GO:0005634;GO:0005654;GO:0005829;GO:0006355;GO:0007275;GO:0030326;GO:0042472;GO:0042474;GO:0043565;GO:0045880;GO:0045944;GO:0048664;GO:0048701;GO:0048704;GO:0048844;GO:0051216;GO:0060021;GO:0070570;GO:0071837;GO:0097150;GO:0003677;GO:0003677;GO:0005634;GO:0006355;GO:0043565;GO:0003677;GO:0003677;GO:…	K09329	-	-	-	paired related homeobox 1 [Source:NCBIgene;Acc:373941]	373941	Q05437;Q8UVD3
ENSGALG00000005493	41.4122	58.0704	24.7539	0.426274	-1.23015	0.00578292	0.616467	4	2272568	2278335	-	5767	ITGB1BP2	GO:0005509;GO:0008270;GO:0030018;	K16735	-	-	-	integrin subunit beta 1 binding protein 2[Source:HGNC Symbol;Acc:HGNC:6154]	422208	-
ENSGALG00000039964	2634.99	2083.13	3186.84	1.52983	0.61337	0.00590183	0.621815	16	239436	311548	-	72112	KIFC1	GO:0000166;GO:0003774;GO:0003777;GO:0005524;GO:0005524;GO:0005874;GO:0007018;GO:0008017;GO:0000166;GO:0003774;GO:0003777;GO:0005524;GO:0005524;GO:0005874;GO:0007018;GO:0008017;GO:0000166;GO:0003774;GO:0003777;GO:0003777;GO:0005524;GO:0005524;GO:0005634;GO:0005871;GO:0005874;GO:0005874;GO:0007018;GO:0007018;GO:0008017;GO:0008017;GO:0016887;GO:0072686;GO:0090307;GO:0000166;GO:0003774;GO:0003777;GO:…	K10405	-	-	-	kinesin family member C1 [Source:NCBIgene;Acc:417037]	101748559	-
ENSGALG00000004179	523.057	646.666	399.449	0.617705	-0.69501	0.00590934	0.621815	15	5492611	5504275	-	11664	ANAPC5	GO:0005634;GO:0005680;GO:0005680;GO:0019903;GO:0070979;GO:0005680;	K03352	-	-	-	anaphase promoting complex subunit 5 [Source:NCBIgene;Acc:416842]	416842	Q5ZKK3
ENSGALG00000037683	11.5002	2.74229	20.2581	7.38729	2.88504	0.00618138	0.640206	AADN04006678.1	7506	8933	-	1427	-	GO:0016020;GO:0016021;	-	-	-	-	-	-	-
ENSGALG00000006608	54.2367	34.1191	74.3543	2.17926	1.12384	0.00619331	0.640206	5	14113198	14118876	+	5678	-	GO:0000166;GO:0000287;GO:0005737;GO:0005829;GO:0008253;GO:0008253;GO:0009117;GO:0016311;	K01081	EC:3.1.3.5	-	-	cytosolic 5'-nucleotidase 1A-like [Source:NCBIgene;Acc:770392]	770392	E1BUB4
ENSGALG00000006073	333.72	470.115	197.325	0.419738	-1.25244	0.00620187	0.640206	14	6917279	6918800	-	1521	NDUFAB1	GO:0000035;GO:0000036;GO:0005654;GO:0005739;GO:0005747;GO:0005762;GO:0005829;GO:0006633;GO:0006633;GO:0009245;GO:0009249;GO:0031177;GO:0032981;	-	-	-	-	NADH:ubiquinone oxidoreductase subunit AB1[Source:HGNC Symbol;Acc:HGNC:7694]	-	-
ENSGALG00000033420	43.4035	25.8913	60.9156	2.35275	1.23435	0.00630263	0.646239	AADN04000745.1	21	5551	-	5530	COL2A1	GO:0005201;GO:0005615;GO:0030198;GO:0031012;	-	-	-	-	collagen type II alpha 1 chain [Source:NCBIgene;Acc:395069]	-	-
ENSGALG00000017168	180.208	133.776	226.64	1.69418	0.760587	0.00633956	0.646239	1	180517078	180519001	+	1923	SLN	GO:0016020;GO:0016020;GO:0016021;GO:0030234;	K22642	-	-	-	sarcolipin [Source:NCBI gene;Acc:100857277]"	100857277	F1P0F7
ENSGALG00000020876	140.574	102.053	179.096	1.75493	0.811415	0.00643333	0.651725	7	11289758	11332344	+	42586	AOX2	GO:0004854;GO:0005506;GO:0005829;GO:0009055;GO:0009115;GO:0016491;GO:0022900;GO:0046872;GO:0046872;GO:0050660;GO:0050660;GO:0051287;GO:0051536;GO:0051536;GO:0051537;GO:0051537;GO:0055114;GO:0071949;GO:0016491;GO:0055114;	K00157	EC:1.2.3.1	-	-	aldehyde oxidase 2 [Source:NCBI gene;Acc:424072]"	424072	Q2QB49
ENSGALG00000038636	531.929	412.293	651.565	1.58034	0.660237	0.00648683	0.653087	23	270344	284774	-	14430	LAPTM5	GO:0005764;GO:0016020;GO:0016020;GO:0016021;GO:0016021;GO:1990830;GO:0005764;GO:0016020;GO:0016021;GO:0016021;	K12387	-	-	-	lysosomal protein transmembrane 5 [Source:HGNCSymbol;Acc:HGNC:29612]	419552	-
ENSGALG00000021158	108.504	141.116	75.8925	0.537803	-0.89485	0.00653495	0.653895	11	10079869	10092126	-	12257	SLC7A9	GO:0015175;GO:0015175;GO:0015179;GO:0015184;GO:0015184;GO:0015804;GO:0015804;GO:0015811;GO:0015811;GO:0016020;GO:0016020;GO:0016021;GO:0016324;GO:0022857;GO:0031526;GO:0031526;GO:0055085;GO:1902475;	K13868	-	-	-	solute carrier family 7 member 9 [Source:NCBIgene;Acc:415768]	415768	E5L8B7
ENSGALG00000011104	44.4411	27.1	61.7823	2.27979	1.1889	0.0066604	0.66091	7	21233409	21245324	+	11915	GCG	GO:0005179;GO:0005179;GO:0005179;GO:0005576;GO:0005576;GO:0005615;GO:0007188;GO:0010469;GO:0010737;GO:0031769;GO:0032099;GO:0035774;GO:0043066;GO:0005179;GO:0005179;GO:0005179;GO:0005576;GO:0005576;GO:0005615;GO:0005615;GO:0005737;GO:0007188;GO:0007189;GO:0010469;GO:0010737;GO:0010737;GO:0010800;GO:0031769;GO:0032092;GO:0032099;GO:0033138;GO:0035774;GO:0035774;GO:0035948;GO:0042802;GO:0043066;GO:…	K05259	-	-	NOG42743	glucagon [Source:NCBI gene;Acc:396196]"	396196	P68259;Q3HWX0
ENSGALG00000016288	18.3846	29.7525	7.01668	0.235835	-2.08415	0.00675999	0.66091	1	116055337	116671490	-	616153	IL1RAPL1	GO:0004908;GO:0005886;GO:0007165;GO:0016020;GO:0016021;GO:0019221;GO:0045920;GO:0098978;GO:0099175;GO:0099545;GO:1905606;	K05170	-	-	-	interleukin 1 receptor accessory protein like 1[Source:HGNC Symbol;Acc:HGNC:5996]	427993	-
ENSGALG00000003713	29.9419	43.0474	16.8363	0.391112	-1.35435	0.00677282	0.66091	21	4308966	4313313	+	4347	-	GO:0005247;GO:0005887;GO:0006821;GO:0016020;GO:0016020;GO:0016021;GO:0055085;GO:1902476;	K05018	-	-	-	chloride voltage-gated channel Kb [Source:NCBIgene;Acc:428190]	428190	-
ENSGALG00000016654	7.2067	12.9309	1.48253	0.11465	-3.12469	0.00678246	0.66091	1	128532174	128549286	+	17112	-	GO:0003824;GO:0008484;GO:0016020;GO:0016021;	K12374	EC:3.1.6.-	-	-	arylsulfatase E (chondrodysplasia punctata 1)[Source:NCBI gene;Acc:418659]	418659	F1NFL4
ENSGALG00000030368	22.2262	33.4394	11.0129	0.32934	-1.60235	0.00680766	0.66091	AADN04000838.1	9984	13692	-	3708	-	GO:0006955;GO:0016020;GO:0016020;GO:0016021;GO:0019882;GO:0042613;GO:0006955;GO:0016020;GO:0016020;GO:0016021;GO:0019882;GO:0042613;	K06752	-	-	-	Major histocompatibility complex class II betachain BLB3 [Source:NCBI gene;Acc:425256]	425256	-
ENSGALG00000033635	229.031	172.976	285.085	1.64812	0.720819	0.00688135	0.661631	8	9902170	9910762	+	8592	PTGS2	GO:0001516;GO:0001516;GO:0004601;GO:0004601;GO:0004666;GO:0004666;GO:0005737;GO:0005783;GO:0005789;GO:0006629;GO:0006631;GO:0006633;GO:0006693;GO:0006954;GO:0006979;GO:0008217;GO:0008217;GO:0016020;GO:0016491;GO:0019371;GO:0019371;GO:0020037;GO:0020037;GO:0031090;GO:0043231;GO:0046872;GO:0051213;GO:0055114;GO:0055114;GO:0098869;GO:0001516;GO:0004601;GO:0004666;GO:0006954;GO:0006979;GO:0008217;GO:…	K11987	EC:1.14.99.1	-	-	prostaglandin-endoperoxide synthase 2 [Source:NCBIgene;Acc:396451]	396451	P27607
ENSGALG00000011690	748.328	584.033	912.624	1.56262	0.643972	0.00689622	0.661631	5	52000022	52008032	+	8010	CLBA1	GO:0005622;GO:0030276;GO:0046907;	-	-	-	-	clathrin binding box of aftiphilin containing 1[Source:HGNC Symbol;Acc:HGNC:20126]	423498	E1BUP5
ENSGALG00000001256	245.83	184.561	307.098	1.66393	0.734598	0.00698241	0.665983	11	676354	711376	+	35022	NLRC5	GO:0000166;GO:0000978;GO:0005524;GO:0005634;GO:0005634;GO:0005634;GO:0005737;GO:0005813;GO:0005829;GO:0005829;GO:0009617;GO:0032088;GO:0032088;GO:0035556;GO:0043549;GO:0045087;GO:0045087;GO:0045345;GO:0045345;GO:0045944;GO:0045944;GO:0051607;GO:0060335;GO:0060339;GO:0060339;GO:0060339;GO:0060340;GO:0000166;GO:0005524;GO:0000166;GO:0005524;	K22615	-	-	-	Gallus gallus NLR family CARD domain containing 5(NLRC5), mRNA. [Source:RefSeq mRNA;Acc:NM_001318435]	100857413	H2ESL7
ENSGALG00000045450	3.89965	0	7.7993	Inf	Inf	0.00711104	0.674308	AADN04016886.1	63	776	+	713	-	-	-	-	-	-	-	-	-
ENSGALG00000014944	46.479	6.51123	86.4468	13.2766	3.73081	0.00730989	0.689157	Z	24104489	24105856	+	1367	GCNT4	GO:0002121;GO:0008375;GO:0016020;GO:0042403;GO:0048729;GO:0048872;GO:0060993;	K09663	EC:2.4.1.-	-	-	glucosaminyl (N-acetyl) transferase 4, core 2[Source:HGNC Symbol;Acc:HGNC:17973]	427207	E1C421
ENSGALG00000005360	101.144	70.2678	132.021	1.87882	0.909829	0.00768859	0.720316	19	8119355	8136085	-	16730	CA4	GO:0004089;GO:0004089;GO:0005791;GO:0005793;GO:0005794;GO:0005802;GO:0005886;GO:0005886;GO:0008270;GO:0009986;GO:0015701;GO:0016020;GO:0016324;GO:0030658;GO:0030667;GO:0031225;GO:0031362;GO:0031526;GO:0046658;GO:0048471;GO:0070062;	K18246	EC:4.2.1.1	-	-	carbonic anhydrase 4 [Source:HGNCSymbol;Acc:HGNC:1375]	417647	E1C004
ENSGALG00000037065	760.02	924.968	595.072	0.643344	-0.636338	0.00774881	0.720316	24	3531094	3534293	-	3199	SC5D	GO:0000248;GO:0005506;GO:0005789;GO:0008610;GO:0016020;GO:0016021;GO:0016126;GO:0016491;GO:0033490;GO:0055114;	K00227	EC:1.14.19.20	-	-	sterol-C5-desaturase [Source:HGNCSymbol;Acc:HGNC:10547]	100857756	A0A1D5P0T9
ENSGALG00000016934	81.1686	4.47968	157.857	35.2386	5.13908	0.00777287	0.720316	1	161850346	161854217	+	3871	-	GO:0005509;GO:0005886;GO:0005887;GO:0007155;GO:0007155;GO:0007156;GO:0016020;GO:0016020;GO:0016021;	K16498	-	-	-	protocadherin 20 [Source:NCBI gene;Acc:428063]"	428063	-
ENSGALG00000006728	42.2691	65.7406	18.7976	0.285935	-1.80624	0.00788714	0.72669	15	8813668	8842734	-	29066	SLC5A1	GO:0005412;GO:0005412;GO:0006814;GO:0016020;GO:0016020;GO:0016021;GO:0022857;GO:0055085;GO:1904659;GO:1904659;GO:0016020;GO:0016020;GO:0016021;GO:0022857;GO:0055085;GO:0005412;GO:0006814;GO:0016020;GO:0016020;GO:0016021;GO:0022857;GO:0055085;GO:1904659;	K14158	-	-	-	solute carrier family 5 member 1 [Source:NCBIgene;Acc:395496]	395496	F1NZW3
ENSGALG00000008022	271.524	207.688	335.361	1.61474	0.6913	0.00793077	0.72669	16	112185	115717	+	3532	TAPBP	GO:0016020;GO:0016021;GO:0016020;GO:0016021;GO:0016020;GO:0019885;	K08058	-	-	-	TAP binding protein [Source:NCBI gene;Acc:417048]"	417048	A4F5B6
ENSGALG00000037711	1548.32	1231.16	1865.48	1.51523	0.599533	0.00816243	0.73812	12	5870297	5882308	+	12011	-	GO:0005509;GO:0030198;GO:0062023;	-	-	-	-	-	-	-
ENSGALG00000028016	12.3096	4.58097	20.0382	4.37422	2.12903	0.00820928	0.73812	1	49189519	49197004	-	7485	-	-	-	-	-	-	eye-globin [Source:NCBI gene;Acc:417972]"	-	-
ENSGALG00000028982	69.3528	42.9052	95.8004	2.23284	1.15888	0.00825814	0.73812	3	95396266	95400963	-	4697	CMPK2	GO:0004127;GO:0004550;GO:0004798;GO:0004798;GO:0005524;GO:0005737;GO:0005739;GO:0006165;GO:0006227;GO:0006233;GO:0006233;GO:0006235;GO:0009041;GO:0009142;GO:0033862;GO:0046940;GO:0050145;GO:0071222;	K13809	EC:2.7.4.14	-	-	cytidine/uridine monophosphate kinase 2[Source:HGNC Symbol;Acc:HGNC:27015]	421921	R4GJC4
ENSGALG00000033091	280.49	213.485	347.495	1.62772	0.702855	0.00830031	0.73812	2	125596521	125702636	-	106115	RUNX1T1	GO:0003700;GO:0003714;GO:0006355;GO:0045892;GO:0046872;GO:0003700;GO:0003714;GO:0005654;GO:0006355;GO:0045892;GO:0046872;GO:0003700;GO:0003714;GO:0006355;GO:0045892;GO:0046872;GO:0003700;GO:0003714;GO:0006355;GO:0045892;GO:0046872;	K10053	-	-	-	RUNX1 translocation partner 1 [Source:NCBIgene;Acc:395503]	395503	Q5IJ76
ENSGALG00000003677	212.634	158.774	266.494	1.67844	0.747123	0.00830992	0.73812	17	6922455	6957371	+	34916	NTNG2	GO:0005829;GO:0005886;GO:0005886;GO:0007409;GO:0030424;GO:0045171;GO:0046658;GO:0090543;	K16359	-	-	-	netrin G2 [Source:HGNC Symbol;Acc:HGNC:14288]"	417171	-
ENSGALG00000023781	60.7599	40.2029	81.317	2.02266	1.01626	0.00832704	0.73812	26	4747954	4753562	-	5608	TREM2	GO:0016020;GO:0016021;GO:0016020;GO:0016021;	K14378	-	R	NOG42611	triggering receptor expressed on myeloid cells 2[Source:NCBI gene;Acc:419920]	419920	Q2YHU4
ENSGALG00000016592	64.7547	33.5503	95.9592	2.86016	1.51609	0.00848551	0.748101	1	123420158	123444697	-	24539	PRPS2	GO:0000287;GO:0004749;GO:0009116;GO:0009156;GO:0009165;GO:0044249;GO:0000166;GO:0000287;GO:0002189;GO:0004749;GO:0004749;GO:0004749;GO:0005524;GO:0005737;GO:0006015;GO:0006015;GO:0006164;GO:0009116;GO:0009156;GO:0009165;GO:0009165;GO:0009165;GO:0016301;GO:0016310;GO:0016740;GO:0042802;GO:0042803;GO:0044249;GO:0046872;	K00948	EC:2.7.6.1	F	COG0462	phosphoribosyl pyrophosphate synthetase 2[Source:NCBI gene;Acc:418639]	418639	Q5ZI49
ENSGALG00000016661	38.0648	22.7622	53.3674	2.34456	1.22932	0.00853401	0.748332	3	107708021	107727966	+	19945	BLK	GO:0000166;GO:0004672;GO:0004713;GO:0004713;GO:0004715;GO:0004715;GO:0004715;GO:0005102;GO:0005524;GO:0005524;GO:0006468;GO:0007169;GO:0016301;GO:0016310;GO:0016740;GO:0030154;GO:0031234;GO:0032024;GO:0038083;GO:0050853;	K08890	EC:2.7.10.2	-	-	BLK proto-oncogene, Src family tyrosine kinase[Source:HGNC Symbol;Acc:HGNC:1057]	422035	-
ENSGALG00000040189	25.9762	37.7355	14.2169	0.376751	-1.40832	0.00883265	0.770377	1	109023686	109043492	-	19806	RIPK4	GO:0002009;GO:0004672;GO:0005524;GO:0005737;GO:0006468;GO:0051092;	K08848	EC:2.7.11.1	-	-	receptor interacting serine/threonine kinase 4[Source:HGNC Symbol;Acc:HGNC:496]	418529	-
ENSGALG00000036412	52.7843	34.3626	71.206	2.07219	1.05116	0.00928918	0.805886	2	42607307	42762507	+	155200	TMEM108	GO:0016020;GO:0016021;GO:0005769;GO:0006898;GO:0008090;GO:0010008;GO:0014069;GO:0016020;GO:0016021;GO:0021542;GO:0030424;GO:0031175;GO:0036477;GO:0051388;GO:0097106;GO:0097484;GO:0098815;GO:1904115;GO:1990416;	-	-	-	-	transmembrane protein 108 [Source:HGNCSymbol;Acc:HGNC:28451]	420692	-
ENSGALG00000034416	6.01586	1.07667	10.955	10.1749	3.34694	0.00934513	0.80645	AADN04000910.1	15993	18272	-	2279	-	GO:0016020;GO:0016021;	-	-	-	-	-	-	-
ENSGALG00000030767	87.4688	59.0468	115.891	1.96269	0.972836	0.00939813	0.806755	2	111387708	111406662	-	18954	-	GO:0016747;GO:0016020;GO:0016021;GO:0016746;	-	-	-	-	transmembrane protein 68-like [Source:NCBIgene;Acc:421125]	421125	A0A1D5P864
ENSGALG00000032036	574.799	700.913	448.685	0.640144	-0.643532	0.00964641	0.823733	1	79378276	79392110	-	13834	CTC1	GO:0000723;GO:0000784;GO:0003697;GO:0003697;GO:0005634;GO:0010833;GO:0032211;GO:0042162;GO:0042162;GO:0045740;GO:0098505;GO:1990879;GO:1990879;	-	-	-	-	CST telomere replication complex component 1[Source:HGNC Symbol;Acc:HGNC:26169]	418324	-
ENSGALG00000003567	813.041	1029.88	596.201	0.578904	-0.788605	0.00974596	0.827899	23	5294114	5304982	-	10868	FNDC5	GO:0005576;GO:0005783;GO:0005783;GO:0005886;GO:0005886;GO:0014850;GO:0016020;GO:0016021;GO:0090336;GO:0090336;	-	-	-	-	Gallus gallus fibronectin type III domaincontaining 5 (FNDC5), mRNA. [Source:RefSeqmRNA;Acc:NM_001318986]	419667	F1NJU4
ENSGALG00000037619	407.288	318.695	495.88	1.55597	0.637816	0.00983803	0.830487	27	3813038	3814998	+	1960	HOXB6	GO:0000980;GO:0001077;GO:0003677;GO:0003677;GO:0003700;GO:0003705;GO:0005634;GO:0005634;GO:0005634;GO:0006355;GO:0006357;GO:0006366;GO:0007275;GO:0009952;GO:0009952;GO:0034101;GO:0043565;GO:0045944;GO:0048704;GO:0048706;	K09306	-	-	-	homeobox B6 [Source:HGNC Symbol;Acc:HGNC:5117]"	777548	A0A1D5PZQ6
ENSGALG00000035526	20.1614	9.93388	30.3889	3.05911	1.61311	0.00987826	0.830487	KQ759669.1	4284	9463	+	5179	-	GO:0016020;GO:0016021;	-	-	-	-	-	-	-
ENSGALG00000003026	966.235	1213.73	718.743	0.592179	-0.755895	0.0102712	0.859092	14	693146	750746	+	57600	MRTFB	GO:0003713;GO:0045844;GO:0045944;GO:0051145;	K22525	-	-	-	myocardin related transcription factor B[Source:HGNC Symbol;Acc:HGNC:29819]	416421	-
ENSGALG00000010595	20.8991	10.6546	31.1437	2.92304	1.54747	0.0103356	0.860073	5	42943760	42944791	+	1031	GPR65	GO:0004930;GO:0004930;GO:0004930;GO:0004930;GO:0005622;GO:0005886;GO:0005887;GO:0007165;GO:0007186;GO:0007186;GO:0007186;GO:0007189;GO:0010447;GO:0016020;GO:0016021;GO:0016021;GO:0031532;GO:0035025;GO:0051482;GO:0051496;GO:0090630;	K08416	-	-	-	G protein-coupled receptor 65 [Source:HGNCSymbol;Acc:HGNC:4517]	423395	-
ENSGALG00000027526	43.0492	27.2633	58.8351	2.15803	1.10971	0.0105441	0.872964	23	4887092	4897385	-	10293	COL9A2	GO:0005201;GO:0005594;GO:0005594;GO:0005604;GO:0005615;GO:0030198;GO:0031012;	K08131	-	-	-	collagen type IX alpha 2 chain [Source:NCBIgene;Acc:396524]	396524	R4GK22
ENSGALG00000013535	310.782	393.192	228.373	0.580816	-0.783846	0.0107485	0.882889	4	61746761	61759707	+	12946	CYP4V2	GO:0004497;GO:0005506;GO:0010430;GO:0016020;GO:0016021;GO:0016491;GO:0016705;GO:0020037;GO:0046872;GO:0055114;GO:0055114;	K07427	EC:1.14.14.79	-	-	cytochrome P450 family 4 subfamily V member 2[Source:NCBI gene;Acc:415121]	415121	-
ENSGALG00000044867	3.30815	0	6.6163	Inf	Inf	0.0107722	0.882889	AADN04001688.1	3581	7558	+	3977	-	GO:0016020;GO:0016021;GO:0016020;GO:0016021;	-	-	-	-	-	-	-
ENSGALG00000001611	28.0464	40.7213	15.3715	0.37748	-1.40553	0.0110088	0.897765	24	2590102	2619976	-	29874	B3GAT1	GO:0000139;GO:0000139;GO:0005623;GO:0005794;GO:0006486;GO:0008499;GO:0015018;GO:0015018;GO:0015018;GO:0016020;GO:0016740;GO:0043231;GO:0046872;GO:0050650;	K00735	EC:2.4.1.135	-	-	beta-1,3-glucuronyltransferase 1 [Source:NCBIgene;Acc:373949]	373949	F1NH16
ENSGALG00000003879	499.753	605.978	393.527	0.649408	-0.622803	0.0112964	0.91664	23	5554873	5562608	+	7735	MFSD2A	GO:0005548;GO:0005887;GO:0015245;GO:0015293;GO:0015908;GO:0016020;GO:0016021;GO:0021766;GO:0045056;GO:0051977;GO:0051977;GO:0051978;GO:0051978;GO:0055085;GO:0060856;GO:1990379;	-	-	-	-	major facilitator superfamily domain containing 2A[Source:HGNC Symbol;Acc:HGNC:25897]	419679	F1NCD6
ENSGALG00000045640	78.3235	48.643	108.004	2.22034	1.15078	0.011391	0.919741	AADN04024605.1	911	5580	-	4669	-	GO:0016020;GO:0016021;	-	-	-	-	-	-	-
ENSGALG00000041927	278.761	347.607	209.915	0.603887	-0.727649	0.0114918	0.923305	19	264594	266693	-	2099	FZD9	GO:0001503;GO:0004888;GO:0005737;GO:0005886;GO:0005886;GO:0005886;GO:0007166;GO:0007275;GO:0007405;GO:0007611;GO:0009986;GO:0016020;GO:0016020;GO:0016021;GO:0016021;GO:0016055;GO:0017147;GO:0017147;GO:0030183;GO:0030501;GO:0031527;GO:0035567;GO:0042803;GO:0042813;GO:0042813;GO:0043524;GO:0046982;GO:0048471;GO:0060070;GO:0071157;GO:0090263;GO:1904393;GO:1904394;GO:1990523;GO:2000179;	K02842	-	-	-	frizzled class receptor 9 [Source:NCBIgene;Acc:373886]	373886	-
ENSGALG00000045238	22.805	41.9995	3.61043	0.0859637	-3.54013	0.0116857	0.933221	19	46796	48285	+	1489	-	-	-	-	-	-	-	-	-
ENSGALG00000030425	4.23223	0.365623	8.09883	22.1508	4.46928	0.0117296	0.933221	KQ759587.1	9800	11039	-	1239	-	GO:0016020;GO:0016021;	-	-	-	-	-	-	-
ENSGALG00000012308	443.069	349.026	537.113	1.53889	0.621894	0.0118307	0.936693	4	61240739	61287959	-	47220	MANBA	GO:0004553;GO:0004567;GO:0005764;GO:0005975;GO:0006516;GO:0043231;GO:0046355;	K01192	EC:3.2.1.25	-	-	mannosidase beta [Source:HGNCSymbol;Acc:HGNC:6831]	422712	-
ENSGALG00000013272	438.22	344.97	531.469	1.54062	0.623516	0.0120082	0.946155	1	75168825	75220639	+	51814	PRMT8	GO:0005829;GO:0005886;GO:0005886;GO:0006355;GO:0006479;GO:0006479;GO:0008168;GO:0008168;GO:0008469;GO:0008469;GO:0008757;GO:0016571;GO:0016740;GO:0018216;GO:0019919;GO:0019919;GO:0032259;GO:0034969;GO:0035241;GO:0035242;GO:0035242;GO:0042802;GO:0042803;GO:0046982;GO:0051260;GO:0098753;GO:1904047;	K11439	EC:2.1.1.319	-	-	protein arginine methyltransferase 8 [Source:HGNCSymbol;Acc:HGNC:5188]	425989	-
ENSGALG00000042375	29.7098	16.9026	42.517	2.51541	1.33079	0.0121955	0.949537	AADN04003154.1	9058	17721	+	8663	-	-	-	-	-	-	-	-	-
ENSGALG00000010798	2706.5	3203.01	2209.99	0.689972	-0.535391	0.0122337	0.949537	8	25334710	25342916	-	8206	DHCR24	GO:0000246;GO:0005737;GO:0006695;GO:0008104;GO:0008202;GO:0008203;GO:0009888;GO:0016020;GO:0016020;GO:0016021;GO:0016125;GO:0016491;GO:0016628;GO:0030539;GO:0031639;GO:0042987;GO:0043588;GO:0050660;GO:0055114;GO:0061024;GO:0071949;	K09828	-	C	COG0277	24-dehydrocholesterol reductase [Source:NCBIgene;Acc:424661]	424661	Q5ZIF2
ENSGALG00000035772	261.131	202.352	319.91	1.58096	0.660804	0.0122442	0.949537	AADN04005926.1	66	2016	-	1950	-	GO:0003676;	-	-	-	-	-	-	-
ENSGALG00000040755	3382.55	4321.19	2443.91	0.565565	-0.822236	0.012316	0.949537	20	10094792	10101201	+	6409	ANGPT4	GO:0001525;GO:0005615;GO:0007171;GO:0007219;GO:0010595;GO:0016525;GO:0030297;GO:0030971;GO:0030971;GO:0043066;GO:0043536;GO:0043537;GO:0045766;GO:0050731;GO:0071456;	K05467	-	-	-	angiopoietin 4 [Source:HGNC Symbol;Acc:HGNC:487]"	771763	A0A1D5PZA4
ENSGALG00000022622	358.331	281.746	434.915	1.54364	0.626339	0.0123866	0.949537	2	32666501	32690449	-	23948	HOXA4	GO:0000977;GO:0001228;GO:0001501;GO:0003677;GO:0003677;GO:0003700;GO:0005634;GO:0005634;GO:0006355;GO:0006366;GO:0007275;GO:0009952;GO:0016604;GO:0033613;GO:0043565;GO:0045944;GO:0048704;GO:0003677;GO:0003677;GO:0005634;GO:0006355;GO:0043565;	K09304	-	-	NOG257177	homeobox A4 [Source:NCBI gene;Acc:395307]"	395307	P17277
ENSGALG00000038975	4.97341	0.700798	9.24602	13.1936	3.72176	0.0124527	0.949537	AADN04003692.1	1474	14584	+	13110	-	GO:0016020;GO:0016021;GO:0016020;GO:0016021;	-	-	-	-	-	-	-
ENSGALG00000012232	191.317	238.019	144.616	0.60758	-0.718853	0.0124587	0.949537	5	57730095	57745186	-	15091	DNAAF2	GO:0005737;GO:0005737;GO:0005737;GO:0005737;GO:0005829;GO:0060285;GO:0060285;GO:0060285;GO:0070286;GO:0070286;GO:0070286;GO:0070286;	K19751	-	-	-	dynein axonemal assembly factor 2 [Source:HGNCSymbol;Acc:HGNC:20188]	423566	F1NI98
ENSGALG00000000775	483.007	363.42	602.595	1.65812	0.729551	0.0125505	0.952087	25	2580940	2585553	-	4613	CTSS	GO:0001968;GO:0002250;GO:0004197;GO:0004197;GO:0005518;GO:0005615;GO:0005615;GO:0005764;GO:0005764;GO:0006508;GO:0006508;GO:0006508;GO:0008233;GO:0008234;GO:0008234;GO:0010447;GO:0016485;GO:0016787;GO:0030574;GO:0034769;GO:0043231;GO:0043236;GO:0043394;GO:0048002;GO:0051603;GO:0051603;GO:0097067;GO:2001259;	K01368	EC:3.4.22.27	-	-	cathepsin S [Source:NCBI gene;Acc:425657]"	425657	Q5ZMR6
ENSGALG00000013838	16.5241	25.3228	7.72542	0.305078	-1.71275	0.0127923	0.965937	5	27440008	27442306	+	2298	ADAM20	GO:0004222;GO:0006508;GO:0008237;GO:0016020;GO:0016021;	K08610	EC:3.4.24.-	-	-	ADAM metallopeptidase domain 20 [Source:HGNCSymbol;Acc:HGNC:199]	100857840	-
ENSGALG00000016912	542.683	655.21	430.156	0.656517	-0.607097	0.01286	0.966576	1	153918344	153932319	+	13975	EDNRB	GO:0000122;GO:0000122;GO:0001755;GO:0004930;GO:0004930;GO:0004962;GO:0004962;GO:0004962;GO:0005622;GO:0005886;GO:0006885;GO:0007165;GO:0007186;GO:0007186;GO:0007186;GO:0007422;GO:0007497;GO:0008217;GO:0008217;GO:0014043;GO:0014826;GO:0016020;GO:0016021;GO:0016021;GO:0017046;GO:0019722;GO:0030318;GO:0032269;GO:0035645;GO:0042310;GO:0042310;GO:0043473;GO:0048066;GO:0048246;GO:0048484;GO:0048484;GO:…	K04198	-	-	-	endothelin receptor type B [Source:NCBIgene;Acc:408082]	408082	F1NAJ4
ENSGALG00000039623	7.78163	2.1229	13.4404	6.33114	2.66247	0.0130452	0.975996	KQ759572.1	21317	23970	+	2653	-	-	-	-	-	-	-	-	-
ENSGALG00000027093	174.886	133.093	216.679	1.62803	0.703127	0.013606	1	4	69951720	69957151	+	5431	TLR1B	GO:0002224;GO:0002376;GO:0002755;GO:0004888;GO:0005887;GO:0006954;GO:0006954;GO:0007165;GO:0016020;GO:0016021;GO:0016021;GO:0034150;GO:0042496;GO:0045087;GO:0050707;	K05398	-	-	-	toll-like receptor 1 family member B [Source:NCBIgene;Acc:771173]	771173	-
ENSGALG00000039727	156.92	202.473	111.367	0.550031	-0.862415	0.0137583	1	6	530264	535057	+	4793	-	GO:0005887;GO:0008028;GO:0015718;GO:0016020;GO:0016021;GO:0016021;GO:0055085;	-	-	-	-	-	-	-
ENSGALG00000019221	33.1849	46.389	19.9809	0.430725	-1.21516	0.0138756	1	1	88638528	88655946	+	17418	-	GO:0004252;GO:0006508;GO:0006508;GO:0008233;GO:0008236;GO:0016787;	-	-	-	-	-	-	-
ENSGALG00000035099	213.916	264.279	163.552	0.618862	-0.692311	0.0138905	1	12	18314289	18331017	+	16728	LRRN1	GO:0005615;GO:0016020;GO:0016021;GO:0031012;GO:0051965;	-	-	-	-	leucine rich repeat neuronal 1 [Source:NCBIgene;Acc:771599]	771599	A4ZZA2
ENSGALG00000016024	111.659	81.6262	141.691	1.73585	0.795642	0.013893	1	1	106560582	106570024	-	9442	SETD4	GO:0005730;GO:0016279;GO:0018023;GO:0018026;	-	-	-	-	SET domain containing 4 [Source:NCBIgene;Acc:418511]	418511	Q5ZIU7
ENSGALG00000001387	83.8236	107.823	59.8244	0.55484	-0.849857	0.0140132	1	19	2919589	3039102	-	119513	SPNS2	GO:0001782;GO:0002260;GO:0002920;GO:0003376;GO:0006665;GO:0006869;GO:0016020;GO:0016021;GO:0016021;GO:0043029;GO:0046624;GO:0048073;GO:0048535;GO:0055085;GO:0060348;GO:0072676;GO:0016020;GO:0016021;GO:0016021;GO:0055085;	-	-	-	-	sphingolipid transporter 2 [Source:HGNCSymbol;Acc:HGNC:26992]	-	-
ENSGALG00000023626	944.317	1257.83	630.807	0.501505	-0.995664	0.0140322	1	18	2084105	2131749	+	47644	NTN1	GO:0001764;GO:0005576;GO:0005604;GO:0005737;GO:0007097;GO:0007409;GO:0007411;GO:0008284;GO:0030334;GO:0030517;GO:0030879;GO:0033564;GO:0042472;GO:0045773;GO:0060603;GO:0098609;	K06843	-	-	NOG237372	netrin 1 [Source:NCBI gene;Acc:396389]"	396389	Q90922
ENSGALG00000028069	620.791	480.051	761.53	1.58635	0.665713	0.014179	1	1	23246190	23256408	-	10218	WNT16	GO:0005102;GO:0005109;GO:0005576;GO:0005576;GO:0005615;GO:0005615;GO:0005737;GO:0007275;GO:0007275;GO:0010628;GO:0014068;GO:0016055;GO:0016055;GO:0016055;GO:0030182;GO:0030216;GO:0043616;GO:0045165;GO:0046330;GO:0046849;GO:0060317;GO:0060548;GO:0090399;GO:0090403;GO:0005102;GO:0005576;GO:0005576;GO:0007275;GO:0007275;GO:0016055;GO:0016055;	K01558	-	-	-	Wnt family member 16 [Source:HGNCSymbol;Acc:HGNC:16267]	427856	R4GLW1
ENSGALG00000005349	56.1909	74.0883	38.2934	0.516862	-0.952149	0.014263	1	14	6029103	6043043	-	13940	-	GO:0007160;GO:0009986;	K20733	-	-	-	mesothelin [Source:NCBI gene;Acc:416534]"	416534	F1NZV7
ENSGALG00000033375	18.9297	28.2174	9.64198	0.341704	-1.54918	0.0143609	1	AADN04004423.1	5612	8239	+	2627	-	GO:0016020;GO:0016021;	-	-	-	-	-	-	-
ENSGALG00000001617	59.3586	78.3432	40.374	0.515348	-0.956382	0.014436	1	19	3300492	3382167	+	81675	CAMKK1	GO:0004672;GO:0005524;GO:0006468;	K00908	EC:2.7.11.17	-	-	calcium/calmodulin dependent protein kinase kinase1 [Source:HGNC Symbol;Acc:HGNC:1469]	771003	F1NKZ8
ENSGALG00000040070	119.06	158.704	79.4164	0.500405	-0.998831	0.0146001	1	14	12282289	12286205	-	3916	PDIA2	GO:0003756;GO:0003756;GO:0005623;GO:0005783;GO:0006457;GO:0015037;GO:0034976;GO:0045454;GO:0055114;GO:1902175;	-	-	-	-	protein disulfide isomerase family A member 2[Source:HGNC Symbol;Acc:HGNC:14180]	-	-
ENSGALG00000030890	389.955	481.098	298.811	0.621101	-0.687099	0.0146049	1	2	115487420	115488492	+	1072	RRS1	GO:0000027;GO:0000055;GO:0000447;GO:0000794;GO:0001650;GO:0002244;GO:0005634;GO:0005634;GO:0005634;GO:0005730;GO:0005730;GO:0005730;GO:0005783;GO:0007080;GO:0008097;GO:0030687;GO:0042254;GO:0042254;GO:0042273;GO:0042273;GO:1901796;GO:1902570;	-	-	-	-	ribosome biogenesis regulator homolog [Source:HGNCSymbol;Acc:HGNC:17083]	-	-
ENSGALG00000019484	10.2301	16.6582	3.80197	0.228234	-2.13141	0.0146597	1	2	107180753	107193546	-	12793	-	-	-	-	-	-	-	-	-
ENSGALG00000045085	52.1515	31.8735	72.4295	2.2724	1.18422	0.0148479	1	6	19356961	19360731	+	3770	IFIT5	GO:0003723;GO:0005829;GO:0051607;	-	-	-	-	Gallus gallus interferon induced protein withtetratricopeptide repeats 5 (IFIT5), mRNA. [Source:RefSeqmRNA;Acc:NM_001320422]	423790	A0A125RM76
ENSGALG00000015348	400.846	317.078	484.614	1.52837	0.611997	0.0149034	1	1	86503359	86619306	+	115947	ALCAM	GO:0001772;GO:0001772;GO:0002250;GO:0002376;GO:0005886;GO:0005886;GO:0005887;GO:0005887;GO:0007155;GO:0007156;GO:0007157;GO:0007157;GO:0007411;GO:0008045;GO:0009897;GO:0016020;GO:0016021;GO:0030424;GO:0030424;GO:0030425;GO:0031226;GO:0031290;GO:0042101;GO:0042101;GO:0042802;GO:0042802;GO:0042995;GO:0043025;GO:0048846;GO:0098743;GO:1990138;GO:0016020;GO:0016021;	K06547	-	S	NOG148902	activated leukocyte cell adhesion molecule[Source:NCBI gene;Acc:396092]	396092	P42292
ENSGALG00000010337	1784.94	2166.27	1403.62	0.647942	-0.626063	0.0150113	1	9	23262167	23283365	+	21198	GPR149	GO:0001546;GO:0001547;GO:0004930;GO:0004930;GO:0005886;GO:0005887;GO:0007165;GO:0007186;GO:0007218;GO:0016020;GO:0016021;GO:0016021;GO:0030273;GO:0042923;GO:0060280;	K08433	-	-	NOG298309	G protein-coupled receptor 149 [Source:NCBIgene;Acc:395382]	395382	Q9DDD1
ENSGALG00000015810	29.3203	9.38588	49.2547	5.24775	2.3917	0.0150476	1	3	76741929	76754201	-	12272	-	-	-	-	-	-	cilia and flagella associated protein 206[Source:NCBI gene;Acc:421824]	421824	E1C217
ENSGALG00000038905	72.1484	50.5741	93.7227	1.85317	0.889998	0.0150893	1	AADN04018089.1	36	1288	-	1252	-	GO:0003924;GO:0003924;GO:0005834;GO:0005834;GO:0005886;GO:0007165;GO:0007186;GO:0007186;GO:0007191;GO:0008283;GO:0016020;GO:0031681;GO:0071380;GO:0071870;	-	-	-	-	-	-	-
ENSGALG00000036218	288.648	226.171	351.124	1.55247	0.634566	0.015135	1	3	40094828	40112584	+	17756	RAB4A	GO:0003924;GO:0003924;GO:0003924;GO:0005525;GO:0005525;GO:0005737;GO:0005768;GO:0005768;GO:0006886;GO:0008565;GO:0015031;GO:0019003;GO:0019882;GO:0030100;GO:0030100;GO:0031982;GO:0032482;GO:0048471;GO:0070062;GO:0098837;	K07879	-	-	-	RAB4A, member RAS oncogene family [Source:HGNCSymbol;Acc:HGNC:9781]	421532	-
ENSGALG00000002088	21.9048	12.026	31.7836	2.6429	1.40212	0.0152229	1	18	4574940	4576977	-	2037	GALR2	GO:0004930;GO:0004930;GO:0004966;GO:0004966;GO:0005887;GO:0007165;GO:0007186;GO:0007186;GO:0007200;GO:0007218;GO:0008528;GO:0016021;GO:0016021;GO:0017046;GO:0031175;GO:0045944;GO:0090663;GO:1902608;	K04231	-	-	-	galanin receptor 2 [Source:NCBI gene;Acc:770030]"	770030	B2CL08
ENSGALG00000036782	5.81287	10.4116	1.21414	0.116614	-3.10019	0.0154124	1	23	2163120	2168258	-	5138	-	GO:0004930;GO:0004930;GO:0004930;GO:0004985;GO:0004985;GO:0005887;GO:0007165;GO:0007186;GO:0007186;GO:0007193;GO:0007218;GO:0007218;GO:0008344;GO:0016020;GO:0016020;GO:0016021;GO:0016021;GO:0016021;GO:0038003;GO:0038046;GO:0038046;GO:0042923;GO:0042923;	K04213	-	-	-	opioid receptor delta 1 [Source:NCBIgene;Acc:429951]	429951	-
ENSGALG00000005996	61.8206	90.1781	33.463	0.371077	-1.43021	0.0155587	1	10	11064399	11080935	-	16536	FSD2	-	-	-	-	-	fibronectin type III and SPRY domain containing 2[Source:HGNC Symbol;Acc:HGNC:18024]	427503	F1N9Z4
ENSGALG00000005426	55.4578	30.1784	80.7371	2.67533	1.41972	0.0158117	1	Z	31717648	31775857	-	58209	FREM1	GO:0005604;GO:0005604;GO:0007154;GO:0007160;GO:0007160;GO:0016021;GO:0097094;GO:0005604;GO:0007154;GO:0007160;GO:0016021;	-	-	-	-	FRAS1 related extracellular matrix 1 [Source:HGNCSymbol;Acc:HGNC:23399]	427355	F1P5W0
ENSGALG00000004594	4983.05	4088.04	5878.07	1.43787	0.523933	0.0160096	1	13	13146841	13150694	+	3853	CD74	GO:0005622;GO:0006886;GO:0006955;GO:0016020;GO:0016020;GO:0016021;GO:0016021;GO:0019882;GO:0042289;GO:0070206;GO:0016021;GO:0019882;GO:0042289;GO:0070206;GO:0001516;GO:0001540;GO:0001934;GO:0001961;GO:0001961;GO:0002606;GO:0002792;GO:0002830;GO:0002906;GO:0004896;GO:0004896;GO:0005737;GO:0005764;GO:0005770;GO:0005771;GO:0005773;GO:0005783;GO:0005783;GO:0005794;GO:0005886;GO:0006886;GO:0006886;GO:…	K06505	-	-	NOG248215	CD74 molecule [Source:NCBI gene;Acc:414741]"	414741	Q6J613
ENSGALG00000032598	61.7666	81.0766	42.4566	0.523661	-0.933295	0.0161825	1	33	1582460	1590372	+	7912	MYO1A	GO:0000166;GO:0003774;GO:0003774;GO:0003779;GO:0005524;GO:0005524;GO:0005737;GO:0005902;GO:0005902;GO:0005903;GO:0005903;GO:0007605;GO:0009925;GO:0016323;GO:0016324;GO:0016328;GO:0016328;GO:0016459;GO:0016459;GO:0030030;GO:0030033;GO:0030864;GO:0031941;GO:0044853;GO:0051015;GO:0051648;GO:0000166;GO:0003774;GO:0003774;GO:0003779;GO:0005524;GO:0005524;GO:0016459;GO:0016459;	K10356	-	-	-	myosin IA [Source:NCBI gene;Acc:396072]"	396072	P47807
ENSGALG00000008960	33.3948	46.5527	20.2369	0.434709	-1.20188	0.0162373	1	3	8694188	8701812	-	7624	KCNK12	GO:0005267;GO:0005887;GO:0016020;GO:0016021;GO:0016021;GO:0022841;GO:0071805;GO:0071805;	-	-	-	-	potassium two pore domain channel subfamily Kmember 12 [Source:HGNC Symbol;Acc:HGNC:6274]	-	-
ENSGALG00000032770	447.998	355.759	540.238	1.51855	0.602697	0.0164124	1	3	881300	926490	+	45190	VRK2	GO:0004672;GO:0004674;GO:0004674;GO:0005524;GO:0005634;GO:0005737;GO:0005783;GO:0005783;GO:0005789;GO:0006468;GO:0006468;GO:0016020;GO:0016020;GO:0016021;GO:0018105;GO:0018107;GO:0019901;GO:0019904;GO:0031966;GO:0032991;GO:0034599;GO:0043408;GO:0046777;GO:0046777;GO:2000659;GO:0004672;GO:0005524;GO:0006468;	K08816	EC:2.7.11.1	-	-	vaccinia related kinase 2 [Source:HGNCSymbol;Acc:HGNC:12719]	100857144	A0A1D5PDW1
ENSGALG00000005408	72.2904	48.3171	96.2637	1.99233	0.994458	0.0165335	1	11	15677760	15691537	+	13777	BCO1	GO:0001523;GO:0001523;GO:0001523;GO:0003834;GO:0003834;GO:0003834;GO:0003834;GO:0004497;GO:0004744;GO:0010436;GO:0016121;GO:0016491;GO:0016702;GO:0032526;GO:0042572;GO:0042574;GO:0042574;GO:0042574;GO:0046872;GO:0051213;GO:0055114;GO:0055114;GO:1901810;GO:1901810;	K00515	EC:1.13.11.63	Q	COG3670	beta-carotene oxygenase 1 [Source:NCBIgene;Acc:395346]	395346	Q9I993
ENSGALG00000002769	430.403	339.58	521.227	1.53492	0.618159	0.0167697	1	6	6666081	6675111	+	9030	DNAJC12	GO:0005737;	K09532	-	-	-	DnaJ heat shock protein family (Hsp40) member C12[Source:NCBI gene;Acc:423647]	423647	E1C6F1
ENSGALG00000028142	65.2187	15.6527	114.785	7.33324	2.87445	0.0170576	1	Z	34263802	34278261	-	14459	HACD4	GO:0005783;GO:0005783;GO:0005789;GO:0006629;GO:0006631;GO:0006633;GO:0016020;GO:0016021;GO:0016829;GO:0018812;GO:0018812;GO:0019899;GO:0030148;GO:0030497;GO:0030497;GO:0042761;GO:0042761;GO:0102158;GO:0102343;GO:0102344;GO:0102345;	K10703	EC:4.2.1.134	-	-	3-hydroxyacyl-CoA dehydratase 4 [Source:HGNCSymbol;Acc:HGNC:20920]	427232	R4GIV6
ENSGALG00000005402	9.55336	2.75285	16.3539	5.94069	2.57063	0.017101	1	11	15331182	15335926	+	4744	DYNLRB2	GO:0005868;GO:0007018;GO:0003774;GO:0005737;GO:0005856;GO:0005868;GO:0005868;GO:0005868;GO:0005868;GO:0005874;GO:0007018;GO:0007018;GO:0007018;GO:0030286;GO:0036157;GO:0045505;GO:0045505;	K10419	-	-	-	dynein light chain roadblock-type 2 [Source:NCBIgene;Acc:415802]	415802	A0A1D5P194
ENSGALG00000006198	3044.75	3792.34	2297.16	0.605736	-0.723239	0.0171659	1	7	6905294	6915375	-	10081	LSS	GO:0016853;GO:0016866;GO:0000250;GO:0000250;GO:0005811;GO:0005811;GO:0006694;GO:0006695;GO:0006695;GO:0016853;GO:0016866;GO:0031647;GO:0016866;	K01852	EC:5.4.99.7	-	-	lanosterol synthase [Source:NCBI gene;Acc:424037]"	424037	A0A1D5PDR0
ENSGALG00000004064	13.9857	22.1341	5.83727	0.263723	-1.92291	0.0171894	1	14	2354794	2358320	+	3526	GPER1	GO:0001934;GO:0001934;GO:0002695;GO:0003682;GO:0004930;GO:0004930;GO:0005496;GO:0005622;GO:0005634;GO:0005635;GO:0005737;GO:0005769;GO:0005783;GO:0005794;GO:0005794;GO:0005802;GO:0005886;GO:0005886;GO:0007165;GO:0007186;GO:0007186;GO:0007186;GO:0007189;GO:0007189;GO:0007204;GO:0008284;GO:0010628;GO:0010629;GO:0010948;GO:0014068;GO:0016020;GO:0016021;GO:0016021;GO:0030284;GO:0030284;GO:0030284;GO:…	K04246	-	-	-	G protein-coupled estrogen receptor 1 [Source:NCBIgene;Acc:416457]	416457	C3VP78
ENSGALG00000031996	27.0994	12.1885	42.0104	3.44674	1.78523	0.0172	1	AADN04000923.1	18055	24200	+	6145	-	-	-	-	-	-	ADP-ribosylarginine hydrolase-like [Source:NCBIgene;Acc:426545]	-	-
ENSGALG00000034052	41.0248	55.2865	26.7631	0.484079	-1.04668	0.0173541	1	2	97417578	97418363	+	785	-	GO:0003779;GO:0016192;GO:0045010;	-	-	-	-	-	-	-
ENSGALG00000030969	3957.83	4685.92	3229.74	0.689244	-0.536914	0.0177842	1	2	43249990	43256640	-	6650	CLEC3B	GO:0001503;GO:0001503;GO:0001652;GO:0005509;GO:0005615;GO:0005615;GO:0005737;GO:0008201;GO:0030282;GO:0030282;GO:0036143;GO:0071310;GO:0071560;	K17520	-	-	-	C-type lectin domain family 3 member B [Source:NCBIgene;Acc:395386]	395386	Q9DDD4
ENSGALG00000016858	7.47099	12.6162	2.32577	0.184347	-2.4395	0.0181266	1	1	142662243	142673633	+	11390	SLC10A2	GO:0005902;GO:0008508;GO:0008508;GO:0009617;GO:0015721;GO:0015721;GO:0016020;GO:0016020;GO:0016021;GO:0016021;GO:0016324;GO:0016324;	K14342	-	-	-	Gallus gallus solute carrier family 10 member 2(SLC10A2), mRNA. [Source:RefSeq mRNA;Acc:NM_001319027]	428018	E1BSN2
ENSGALG00000010992	533.168	699.639	366.698	0.524124	-0.93202	0.0182304	1	1	41630549	41654661	-	24112	SLC6A15	GO:0003333;GO:0005298;GO:0005298;GO:0005328;GO:0005886;GO:0005887;GO:0006836;GO:0015293;GO:0015804;GO:0015804;GO:0015820;GO:0015820;GO:0015824;GO:0016020;GO:0016020;GO:0016021;GO:0016021;GO:0055085;GO:1903825;	K05048	-	-	-	solute carrier family 6 member 15 [Source:HGNCSymbol;Acc:HGNC:13621]	417881	E1BS25
ENSGALG00000034124	237.648	184.484	290.813	1.57636	0.656599	0.01827	1	5	401009	426665	-	25656	NLRPL	GO:0000166;GO:0005524;GO:0000166;GO:0005524;	K12800	-	-	-	Gallus gallus NLR family pyrin domain containing-like (NLRPL), mRNA. [Source:RefSeq mRNA;Acc:NM_001348947]	423021	-
ENSGALG00000007511	253.003	198.946	307.06	1.54343	0.626142	0.0185003	1	7	7169891	7181477	-	11586	ITGB2	GO:0001540;GO:0005178;GO:0005925;GO:0007155;GO:0007155;GO:0007159;GO:0007160;GO:0007160;GO:0007160;GO:0007229;GO:0007229;GO:0007229;GO:0007229;GO:0008305;GO:0008305;GO:0009986;GO:0009986;GO:0016020;GO:0016021;GO:0016477;GO:0019901;GO:0030369;GO:0030593;GO:0031072;GO:0032930;GO:0033627;GO:0034113;GO:0034687;GO:0035987;GO:0038023;GO:0043113;GO:0043235;GO:0043315;GO:0044853;GO:0050730;GO:0050839;GO:…	K06464	-	-	-	integrin subunit beta 2 [Source:NCBIgene;Acc:396181]	396181	Q92070
ENSGALG00000007252	42.3714	57.5632	27.1797	0.472171	-1.08262	0.0188765	1	10	17729059	17742586	+	13527	ANKDD1A	GO:0007165;	-	-	-	-	ankyrin repeat and death domain containing 1A[Source:NCBI gene;Acc:415525]	415525	E1C118
ENSGALG00000010316	1568.1	1863.84	1272.36	0.682656	-0.550768	0.0189236	1	4	35018318	35181390	-	163072	-	GO:0007154;GO:0016020;GO:0016021;GO:0016021;	-	-	-	-	Fraser extracellular matrix complex subunit 1[Source:NCBI gene;Acc:422506]	422506	-
ENSGALG00000003122	435.408	525.392	345.424	0.65746	-0.605024	0.018967	1	14	2374087	2377099	-	3012	ZFAND2A	GO:0000502;GO:0008270;GO:0032436;GO:0046872;GO:0071243;	-	-	-	-	zinc finger AN1-type containing 2A [Source:HGNCSymbol;Acc:HGNC:28073]	425104	-
ENSGALG00000046507	218.023	267.273	168.773	0.631462	-0.663232	0.0191051	1	12	11556422	11561239	-	4817	-	-	-	-	-	-	uncharacterized LOC416055 [Source:NCBIgene;Acc:416055]	416055	E1C884
ENSGALG00000028304	157.299	120.395	194.202	1.61304	0.689781	0.0191897	1	2	19570298	19596231	-	25933	MMR1L4	GO:0004888;GO:0016020;GO:0016021;	K06560	-	-	-	Gallus gallus macrophage mannose receptor 1-like 4(MMR1L4), mRNA. [Source:RefSeq mRNA;Acc:NM_001319013]	771888	M1XGZ4
ENSGALG00000001276	59.6103	40.2853	78.9353	1.95941	0.970417	0.0193596	1	27	3782436	3786433	+	3997	HOXB9	GO:0000977;GO:0003677;GO:0003677;GO:0005634;GO:0005634;GO:0005654;GO:0005739;GO:0006351;GO:0006351;GO:0006355;GO:0007275;GO:0009952;GO:0030879;GO:0043565;GO:0043565;GO:0045944;GO:0048706;GO:0060326;GO:0090575;	K09294	-	-	-	homeobox B9 [Source:HGNC Symbol;Acc:HGNC:5120]"	771865	E1BQM6
ENSGALG00000006997	10.5843	3.79877	17.3699	4.57251	2.19299	0.019513	1	17	4502517	4580960	-	78443	BRINP1	GO:0001662;GO:0005737;GO:0005737;GO:0005783;GO:0007049;GO:0007050;GO:0007614;GO:0008219;GO:0008219;GO:0030425;GO:0035176;GO:0035640;GO:0042711;GO:0043025;GO:0045666;GO:0045666;GO:0045666;GO:0045786;GO:0045786;GO:0045930;GO:0045930;GO:0045930;GO:0050768;GO:0071300;GO:0071300;GO:0071625;	-	-	-	NOG38997	BMP/retinoic acid inducible neural specific 1[Source:NCBI gene;Acc:395098]	395098	Q7ZZR3
ENSGALG00000002893	505.096	405.589	604.602	1.49068	0.575969	0.0195901	1	13	9230034	9239581	-	9547	STC2	GO:0005179;GO:0005576;GO:0005783;GO:0005783;GO:0005794;GO:0006874;GO:0006979;GO:0010469;GO:0010629;GO:0019899;GO:0020037;GO:0030968;GO:0034976;GO:0040015;GO:0042803;GO:0046885;GO:0048471;GO:0055074;GO:2001256;	-	-	-	-	stanniocalcin 2 [Source:HGNCSymbol;Acc:HGNC:11374]	416208	E1BRJ2
ENSGALG00000013627	606.308	452.531	760.086	1.67964	0.748148	0.0197801	1	4	63439358	63479725	-	40367	SLC7A2	GO:0006865;GO:0016020;GO:0016020;GO:0016021;GO:0016021;GO:0022857;GO:0055085;GO:0002537;GO:0005886;GO:0006809;GO:0006865;GO:0015181;GO:0016020;GO:0016020;GO:0016021;GO:0016021;GO:0016021;GO:0022857;GO:0030054;GO:0042116;GO:0043030;GO:0050727;GO:0055085;GO:0061459;GO:1902023;GO:1903400;GO:1903826;GO:0016020;GO:0016020;GO:0016021;GO:0022857;GO:0055085;GO:0016020;GO:0016020;GO:0016021;GO:0022857;GO:…	K13864	-	-	-	solute carrier family 7 member 2 [Source:NCBIgene;Acc:422730]	422730	R4GH92
ENSGALG00000005031	43.1792	57.624	28.7344	0.498653	-1.00389	0.0197978	1	4	2071935	2082734	-	10799	DRP2	GO:0005886;GO:0008270;GO:0046872;GO:0008270;GO:0046872;GO:0008270;GO:0046872;GO:0008270;GO:0046872;	-	-	-	-	dystrophin related protein 2 [Source:HGNCSymbol;Acc:HGNC:3032]	422193	-
ENSGALG00000035466	109.019	136.872	81.167	0.593016	-0.753858	0.0198507	1	AADN04000639.1	104169	125545	-	21376	CACNB4	GO:0005245;GO:0005891;GO:0070588;GO:0005245;GO:0005891;GO:0070588;GO:0005245;GO:0005245;GO:0005891;GO:0005891;GO:0005891;GO:0006816;GO:0007214;GO:0007268;GO:0007528;GO:0007528;GO:0007628;GO:0008331;GO:0014051;GO:0019227;GO:0035249;GO:0042391;GO:0046058;GO:0048536;GO:0048538;GO:0048541;GO:0048747;GO:0050852;GO:0050877;GO:0050908;GO:0070588;GO:1901385;GO:1990830;GO:0005245;GO:0005891;GO:0070588;	K04865	-	-	-	calcium voltage-gated channel auxiliary subunitbeta 4 [Source:NCBI gene;Acc:374259]	374259	Q804I4;Q804I5;B6IDG6
ENSGALG00000034590	89.8112	65.8103	113.812	1.7294	0.79027	0.0201984	1	1	5528711	5974445	+	445734	CELF2	GO:0003676;GO:0003723;GO:0003723;GO:0003676;GO:0003723;GO:0003723;GO:0005634;GO:0005737;GO:0006376;GO:0003676;GO:0003723;GO:0003723;GO:0003676;GO:0003723;GO:0003723;	K13207	-	-	-	CUGBP Elav-like family member 2 [Source:NCBIgene;Acc:374111]	374111	Q7T2T1;A0A1D5P872
ENSGALG00000012454	76.5387	55.5105	97.5668	1.75763	0.813628	0.0203737	1	1	51420095	51439366	-	19271	CYTH4	GO:0005086;GO:0005086;GO:0005886;GO:0032012;GO:0005086;GO:0032012;	K18441	-	-	-	cytohesin 4 [Source:NCBI gene;Acc:418043]"	418043	Q5ZIG9
ENSGALG00000016477	172.587	133.591	211.583	1.58381	0.663399	0.0204649	1	3	101814091	101828798	-	14707	-	GO:0005929;GO:0030991;GO:0035091;GO:0035721;GO:0061512;	-	-	-	-	-	-	-
ENSGALG00000003022	50.5104	34.6264	66.3944	1.91745	0.93919	0.020657	1	8	4311449	4314449	-	3000	-	GO:0004497;GO:0004497;GO:0004499;GO:0004499;GO:0004499;GO:0005783;GO:0005789;GO:0016020;GO:0016491;GO:0031090;GO:0043231;GO:0050660;GO:0050661;GO:0055114;GO:0055114;GO:0004497;GO:0004499;GO:0016491;GO:0050660;GO:0050661;GO:0055114;GO:0055114;	K00485	EC:1.14.13.8	-	-	dimethylaniline monooxygenase [N-oxide-forming] 5-like [Source:NCBI gene;Acc:100857724]	100857724	E1C7G8
ENSGALG00000011058	248.65	196.932	300.367	1.52523	0.60903	0.0206712	1	8	28434800	28465001	+	30201	LEPR	GO:0001552;GO:0001934;GO:0004896;GO:0005623;GO:0006112;GO:0010628;GO:0010629;GO:0010887;GO:0016020;GO:0019221;GO:0032099;GO:0032100;GO:0033210;GO:0038021;GO:0045717;GO:0046321;GO:2000355;GO:0001525;GO:0004896;GO:0004896;GO:0006909;GO:0008203;GO:0009897;GO:0010507;GO:0016020;GO:0017046;GO:0019953;GO:0019955;GO:0030217;GO:0033210;GO:0033210;GO:0038021;GO:0038021;GO:0042593;GO:0042802;GO:0043235;GO:…	K05062	-	-	-	leptin receptor [Source:NCBI gene;Acc:374223]"	374223	Q9I8V6
ENSGALG00000039032	262.631	318.892	206.37	0.647148	-0.627833	0.0207987	1	5	19185023	19186177	+	1154	FJX1	GO:0005615;GO:0005615;GO:0007267;GO:0010842;	K16674	-	-	-	Gallus gallus four jointed box 1 (FJX1), mRNA.[Source:RefSeq mRNA;Acc:NM_001318985]	100858635	S4VGQ1
ENSGALG00000044870	17.5849	26.3069	8.86295	0.336905	-1.56958	0.0208632	1	AADN04024662.1	1812	2757	-	945	-	-	-	-	-	-	avidin-related protein 6-like [Source:NCBIgene;Acc:426220]	426220	-
ENSGALG00000001768	322.736	228.765	416.706	1.82154	0.865161	0.0215448	1	13	4816282	5306069	-	489787	TENM2	GO:0005887;GO:0097264;GO:0005509;GO:0005887;GO:0007165;GO:0016020;GO:0016021;GO:0016021;GO:0097264;GO:0005509;GO:0005887;GO:0007165;GO:0016020;GO:0016021;GO:0016021;GO:0097264;	-	-	-	-	teneurin transmembrane protein 2 [Source:NCBIgene;Acc:373854]	373854	Q9DER5
ENSGALG00000031578	26.73	11.154	42.3061	3.7929	1.9233	0.0215788	1	2	133691901	134258240	-	566339	CSMD3	GO:0005886;GO:0016020;GO:0016021;GO:0050773;GO:0016020;GO:0016021;	K17495	-	-	-	CUB and Sushi multiple domains 3 [Source:HGNCSymbol;Acc:HGNC:19291]	420279	A0A1D5PZY2
ENSGALG00000040855	27.0818	37.9078	16.2558	0.428824	-1.22154	0.0218974	1	1	35908165	35944608	-	36443	-	GO:0004721;GO:0004725;GO:0006470;GO:0016311;GO:0016787;GO:0016791;GO:0035335;	-	-	-	-	-	-	-
ENSGALG00000029834	1086.46	1284.19	888.735	0.69206	-0.531031	0.0220937	1	17	6552309	6554624	+	2315	AIF1L	GO:0005509;GO:0005884;GO:0005925;GO:0015629;GO:0042995;GO:0051015;GO:0051015;GO:0051015;GO:0051017;GO:0097178;	-	-	-	-	allograft inflammatory factor 1 like [Source:HGNCSymbol;Acc:HGNC:28904]	-	-
ENSGALG00000005417	403.239	321.461	485.017	1.50879	0.59339	0.0221549	1	2	3250079	3259109	+	9030	JMJD4	-	-	-	-	-	jumonji domain containing 4 [Source:NCBIgene;Acc:420400]	420400	Q5ZHV5
ENSGALG00000005474	59.9331	41.9903	77.8759	1.85461	0.891119	0.0222439	1	11	16012439	16016952	+	4513	PNAT10	GO:0004060;GO:0016407;GO:0016740;GO:0016746;	K00622	EC:2.3.1.5	-	-	N-acetyltransferase, pineal gland isozyme NAT-10[Source:NCBI gene;Acc:396283]	396283	P13913
ENSGALG00000011961	15.4426	7.5879	23.2973	3.07032	1.61839	0.0223265	1	4	54501619	54521075	+	19456	TNIP3	GO:0002756;GO:0031593;GO:0034142;GO:0043124;GO:0043124;GO:0071222;GO:0071222;	-	-	-	-	TNFAIP3 interacting protein 3 [Source:HGNCSymbol;Acc:HGNC:19315]	-	-
ENSGALG00000009431	29.8925	41.9916	17.7934	0.423738	-1.23875	0.0224032	1	5	27987462	28003889	-	16427	PLEKHD1	-	-	-	-	-	pleckstrin homology and coiled-coil domaincontaining D1 [Source:HGNC Symbol;Acc:HGNC:20148]	423260	-
ENSGALG00000038162	103.096	77.1656	129.027	1.67208	0.741642	0.022681	1	3	64002722	64010618	-	7896	CALHM5	GO:0005887;GO:0016020;GO:0016021;	-	-	-	-	calcium homeostasis modulator family member 5[Source:NCBI gene;Acc:769904]	769904	Q5F482
ENSGALG00000043583	306.675	244.562	368.788	1.50795	0.592589	0.0227102	1	10	9089657	9116974	-	27317	SCG3	-	-	-	-	-	secretogranin III [Source:NCBI gene;Acc:415424]"	415424	-
ENSGALG00000039742	165.052	127.235	202.87	1.59445	0.67306	0.0229347	1	16	52234	56078	-	3844	CYP21A1	GO:0004497;GO:0005506;GO:0016491;GO:0016705;GO:0020037;GO:0046872;GO:0055114;GO:0055114;	K00513	EC:1.14.14.16	-	-	cytochrome P450, family 21, subfamily A,polypeptide 1 [Source:NCBI gene;Acc:429828]	429828	A5HUM5
ENSGALG00000041300	1625.5	1290.03	1960.96	1.52008	0.604148	0.0229736	1	AADN04001796.1	10836	20427	+	9591	-	GO:0005737;GO:0005886;GO:0030315;GO:0043034;GO:0043484;	-	-	-	-	-	-	-
ENSGALG00000032701	24.3569	14.2818	34.4321	2.4109	1.26957	0.0230824	1	2	118468953	118475495	+	6542	LY96	GO:0001530;GO:0001875;GO:0031226;GO:0031663;GO:0031666;GO:0032496;GO:0032497;GO:0032760;GO:0034142;GO:0035662;GO:0045087;GO:0046696;GO:0046696;GO:0071222;	K05400	-	-	-	lymphocyte antigen 96 [Source:HGNCSymbol;Acc:HGNC:17156]	420189	-
ENSGALG00000032482	3.43602	0	6.87204	Inf	Inf	0.0231287	1	AADN04003759.1	5709	7145	+	1436	-	-	-	-	-	-	-	-	-
ENSGALG00000003991	176.586	252.61	100.561	0.398088	-1.32884	0.0231812	1	21	4666392	4668550	+	2158	MRTO4	GO:0000027;GO:0000027;GO:0000956;GO:0005622;GO:0005634;GO:0005730;GO:0005730;GO:0005737;GO:0006364;GO:0042254;GO:0042254;GO:0000027;GO:0005622;GO:0005634;GO:0005730;GO:0005737;GO:0042254;GO:0042254;	K14815	-	-	-	MRT4 homolog, ribosome maturation factor[Source:NCBI gene;Acc:428192]	428192	F1P353
ENSGALG00000019552	114.22	41.7871	186.652	4.46674	2.15922	0.023274	1	2	67931644	67938135	-	6491	SERPINB10	GO:0004867;GO:0005615;GO:0005615;GO:0010951;	K19821	-	-	-	serpin family B member 10 [Source:HGNCSymbol;Acc:HGNC:8942]	420896	E1BTH3
ENSGALG00000016480	6637.93	7845.96	5429.89	0.692062	-0.531026	0.0232901	1	3	102005547	102025143	-	19596	SDC1	GO:0008022;GO:0009897;GO:0009986;GO:0009986;GO:0009986;GO:0016020;GO:0016020;GO:0016021;GO:0042060;GO:0042802;GO:0048627;GO:0055002;GO:0060070;GO:1903543;GO:1903553;	K06257	-	-	-	syndecan 1 [Source:HGNC Symbol;Acc:HGNC:10658]"	421960	F1NV24
ENSGALG00000014138	699.541	831.72	567.361	0.682154	-0.551831	0.0236763	1	4	67016664	67057623	+	40959	NFXL1	GO:0000122;GO:0000977;GO:0001078;GO:0003700;GO:0005634;GO:0005634;GO:0006355;GO:0008270;GO:0016020;GO:0016021;	K15683	-	-	-	nuclear transcription factor, X-box binding like 1[Source:HGNC Symbol;Acc:HGNC:18726]	100859761	E1C027
ENSGALG00000004472	72.1742	92.0674	52.2811	0.567857	-0.816401	0.0237144	1	8	6745964	6784554	+	38590	ASTN1	GO:0001764;GO:0005768;GO:0007158;GO:0007626;GO:0009897;GO:0016020;GO:0016021;GO:0016021;GO:0016477;GO:0098609;	-	-	-	-	astrotactin 1 [Source:HGNC Symbol;Acc:HGNC:773]"	429070	-
ENSGALG00000042798	15.8448	23.3928	8.29669	0.354668	-1.49546	0.0237245	1	2	118637735	118644214	+	6479	GDAP1	GO:0000266;GO:0000266;GO:0005739;GO:0005739;GO:0005829;GO:0006626;GO:0006626;GO:0007005;GO:0008053;GO:0008053;GO:0016020;GO:0016021;GO:0031307;GO:0031307;GO:0032526;	K22077	-	-	-	ganglioside induced differentiation associatedprotein 1 [Source:HGNC Symbol;Acc:HGNC:15968]	420191	-
ENSGALG00000015001	2441.96	2868.72	2015.2	0.702473	-0.509485	0.0238642	1	3	65864380	65965590	+	101210	LAMA4	GO:0001568;GO:0005102;GO:0005604;GO:0007155;GO:0030155;GO:0030334;GO:0045995;GO:0050873;GO:0120163;	K06241	-	-	-	laminin subunit alpha 4 [Source:HGNCSymbol;Acc:HGNC:6484]	421749	-
ENSGALG00000041327	33.4876	18.4764	48.4988	2.62491	1.39227	0.0239346	1	2	115378323	115415005	+	36682	TRIM55	GO:0005622;GO:0008270;GO:0042802;GO:0046872;	K10654	-	-	-	tripartite motif containing 55 [Source:NCBIgene;Acc:420166]	420166	-
ENSGALG00000029188	57.2691	74.2728	40.2654	0.542128	-0.883294	0.024088	1	AADN04012535.1	50	2619	-	2569	-	GO:0016020;GO:0016021;	-	-	-	-	-	-	-
ENSGALG00000011868	274.249	331.108	217.39	0.656553	-0.607017	0.0243027	1	5	54045921	54054066	-	8145	SNAPC1	GO:0005634;GO:0005730;GO:0019185;GO:0042795;GO:0042796;GO:0043565;	K15208	-	-	-	small nuclear RNA activating complex polypeptide 1[Source:HGNC Symbol;Acc:HGNC:11134]	423517	-
ENSGALG00000046481	59.3099	38.2718	80.3479	2.0994	1.06998	0.024606	1	Z	27906559	27920925	+	14366	-	-	-	-	-	-	uncharacterized LOC100858941 [Source:NCBIgene;Acc:100858941]	100858941	-
ENSGALG00000014980	22.2463	12.8398	31.6527	2.46519	1.3017	0.0246554	1	1	80119877	80140301	-	20424	-	-	-	-	-	-	MYCBP-associated, testis expressed 1 [Source:NCBIgene;Acc:427953]	-	-
ENSGALG00000001573	21.4706	30.7365	12.2048	0.397077	-1.33251	0.0247012	1	19	3288227	3295581	+	7354	P2RX1	GO:0001614;GO:0004931;GO:0005216;GO:0005524;GO:0005887;GO:0006811;GO:0006811;GO:0016020;GO:0016020;GO:0016021;GO:0033198;GO:0035590;GO:0060079;GO:0098655;GO:0098794;GO:0001614;GO:0001614;GO:0001614;GO:0001614;GO:0002554;GO:0003056;GO:0004931;GO:0004931;GO:0005216;GO:0005261;GO:0005261;GO:0005524;GO:0005639;GO:0005887;GO:0006811;GO:0006811;GO:0006811;GO:0006811;GO:0006812;GO:0006919;GO:0006940;GO:…	K05215	-	S	NOG47843	purinergic receptor P2X 1 [Source:NCBIgene;Acc:395190]	395190	Q8AWC0
ENSGALG00000014179	18.1523	8.35954	27.945	3.34288	1.74109	0.0247428	1	14	12995676	12997666	-	1990	SBK1	GO:0000166;GO:0004672;GO:0004674;GO:0004674;GO:0004674;GO:0005524;GO:0005524;GO:0005737;GO:0006468;GO:0016740;GO:0018105;GO:0018107;	K08858	EC:2.7.11.1	-	-	SH3 domain binding kinase 1 [Source:HGNCSymbol;Acc:HGNC:17699]	426442	-
ENSGALG00000034168	113.231	85.2713	141.191	1.65579	0.727518	0.0248021	1	12	7906344	7917765	-	11421	WNT5A	GO:0000187;GO:0001667;GO:0001736;GO:0001756;GO:0001819;GO:0001837;GO:0001843;GO:0001934;GO:0001938;GO:0001947;GO:0002009;GO:0002053;GO:0002088;GO:0002741;GO:0003323;GO:0003344;GO:0003401;GO:0003402;GO:0003408;GO:0003700;GO:0005102;GO:0005102;GO:0005109;GO:0005109;GO:0005109;GO:0005115;GO:0005125;GO:0005576;GO:0005576;GO:0005615;GO:0005615;GO:0005615;GO:0005622;GO:0006468;GO:0007223;GO:0007223;GO:…	K00444	-	-	-	Wnt family member 5A [Source:NCBI gene;Acc:395703]"	395703	Q9YGX6
ENSGALG00000013703	64.203	25.0485	103.358	4.1263	2.04485	0.0248068	1	2	92188771	92199483	+	10712	FAM69C	-	-	-	-	-	family with sequence similarity 69 member C[Source:HGNC Symbol;Acc:HGNC:31729]	-	-
ENSGALG00000011875	232.001	281.705	182.297	0.647119	-0.627896	0.025206	1	4	54235518	54274712	+	39194	TRPC3	GO:0005216;GO:0005262;GO:0005887;GO:0005887;GO:0006811;GO:0006811;GO:0006828;GO:0007338;GO:0010524;GO:0015279;GO:0016020;GO:0016020;GO:0016021;GO:0016021;GO:0033198;GO:0034703;GO:0051480;GO:0051592;GO:0055085;GO:0070588;GO:0070588;GO:0070588;GO:0070679;GO:0070679;GO:1903244;	K04966	-	-	-	transient receptor potential cation channelsubfamily C member 3 [Source:NCBI gene;Acc:374153]	374153	F1NJJ8
ENSGALG00000019755	16.7854	7.23223	26.3385	3.64182	1.86466	0.0252939	1	18	10510367	10511097	-	730	CD300L-S1	-	K20395	-	-	-	CD300 antigen-like family member [Source:NCBIgene;Acc:769812]	769812	Q2YHT8
ENSGALG00000003952	53.9496	77.7279	30.1712	0.388165	-1.36526	0.025563	1	20	5294048	5306816	-	12768	RBPJL	GO:0000977;GO:0000978;GO:0000982;GO:0001077;GO:0001228;GO:0003677;GO:0003677;GO:0003682;GO:0003700;GO:0005634;GO:0005634;GO:0005634;GO:0005667;GO:0005667;GO:0006355;GO:0006366;GO:0043565;GO:0045893;GO:0045944;GO:0000978;GO:0000982;GO:0003677;GO:0003700;GO:0005634;GO:0006355;GO:0006357;	K06053	-	-	-	recombination signal binding protein forimmunoglobulin kappa J region like [Source:HGNCSymbol;Acc:HGNC:13761]	419185	-
ENSGALG00000005725	1014.03	838.672	1189.4	1.41819	0.504051	0.0255753	1	13	13275947	13293798	+	17851	CSF1R	GO:0000166;GO:0001934;GO:0004672;GO:0004713;GO:0004713;GO:0004713;GO:0004714;GO:0004714;GO:0004714;GO:0004888;GO:0005011;GO:0005011;GO:0005524;GO:0005524;GO:0005654;GO:0005737;GO:0005886;GO:0005886;GO:0005887;GO:0006468;GO:0007169;GO:0007169;GO:0007411;GO:0008283;GO:0008284;GO:0008284;GO:0008285;GO:0008360;GO:0008360;GO:0009968;GO:0009986;GO:0016020;GO:0016020;GO:0016021;GO:0016301;GO:0016310;GO:…	-	-	-	-	Gallus gallus colony stimulating factor 1 receptor(CSF1R), mRNA. [Source:RefSeq mRNA;Acc:NM_001321517]	-	-
ENSGALG00000007579	48.9882	33.4999	64.4764	1.92467	0.944614	0.025886	1	2	16147118	16204934	-	57816	APBB1IP	GO:0002291;GO:0005829;GO:0005829;GO:0005886;GO:0005886;GO:0007165;GO:0042101;GO:0045785;GO:0007165;	K17704	-	-	-	amyloid beta precursor protein binding family Bmember 1 interacting protein [Source:NCBIgene;Acc:420492]	420492	E1BZU4
ENSGALG00000038581	348.112	427.382	268.843	0.629046	-0.668762	0.0259115	1	AADN04024578.1	21	1274	+	1253	-	GO:0016020;GO:0016021;	-	-	-	-	-	-	-
ENSGALG00000029669	180.071	141.776	218.367	1.54023	0.623142	0.0263369	1	21	6086545	6088226	-	1681	C1QC	GO:0005201;GO:0005576;GO:0005581;GO:0005581;GO:0005615;GO:0007605;GO:0030198;GO:0030199;GO:0030853;GO:0031012;GO:0045650;GO:0051216;	K03988	-	-	-	complement C1q C chain [Source:HGNCSymbol;Acc:HGNC:1245]	419503	A0A1D5PGB2
ENSGALG00000016908	11.4019	4.91614	17.8877	3.63857	1.86337	0.0267274	1	1	159096610	159285693	+	189083	-	GO:0005509;GO:0005886;GO:0005887;GO:0007155;GO:0007155;GO:0007156;GO:0016020;GO:0016020;GO:0016021;GO:0005509;GO:0005886;GO:0007155;GO:0007156;GO:0016020;GO:0016020;GO:0016021;GO:0005509;GO:0005886;GO:0007155;GO:0007156;GO:0016020;GO:0016020;GO:0016021;	K16498	-	-	-	protocadherin 9 [Source:NCBI gene;Acc:418800]"	418800	A0A1D5PMG0
ENSGALG00000036044	141.4	173.816	108.985	0.627011	-0.673437	0.0267986	1	5	278455	291212	-	12757	ALDH3B2	GO:0004028;GO:0006081;GO:0016491;GO:0016491;GO:0016620;GO:0055114;GO:0055114;GO:0006081;GO:0016491;GO:0016491;GO:0016620;GO:0055114;GO:0055114;GO:0006081;GO:0016491;GO:0016491;GO:0016620;GO:0055114;GO:0055114;GO:0006081;GO:0016491;GO:0016491;GO:0016620;GO:0055114;GO:0055114;	K00129	EC:1.2.1.5	-	-	aldehyde dehydrogenase 3 family member B2[Source:HGNC Symbol;Acc:HGNC:411]	428813	A0A1D5P9V6
ENSGALG00000006785	186.456	146.948	225.963	1.53771	0.620779	0.0269223	1	13	16977371	16983282	-	5911	IRF1	GO:0000790;GO:0000978;GO:0001077;GO:0003677;GO:0003677;GO:0003700;GO:0003700;GO:0005634;GO:0005634;GO:0005737;GO:0006351;GO:0006355;GO:0006355;GO:0006366;GO:0006915;GO:0006915;GO:0007050;GO:0008285;GO:0010468;GO:0032481;GO:0032728;GO:0034124;GO:0035458;GO:0043374;GO:0043565;GO:0044212;GO:0045084;GO:0045590;GO:0045892;GO:0045892;GO:0045893;GO:0045893;GO:0045944;GO:0045944;GO:0050776;GO:0051607;GO:…	K09444	-	-	NOG42582	interferon regulatory factor 1 [Source:NCBIgene;Acc:396384]	396384	Q90876;M4M675
ENSGALG00000014878	751.302	611.49	891.114	1.45728	0.543281	0.0270371	1	3	62648643	62791218	+	142575	MAN1A1	GO:0003824;GO:0004571;GO:0005509;GO:0008152;GO:0016020;GO:0016020;GO:0016021;GO:0016787;GO:0016798;GO:0000139;GO:0000139;GO:0003824;GO:0004571;GO:0004571;GO:0005509;GO:0005783;GO:0005793;GO:0005794;GO:0005829;GO:0006491;GO:0008152;GO:0016020;GO:0016020;GO:0016021;GO:0016787;GO:0016798;	K01230	EC:3.2.1.113	-	-	mannosidase alpha class 1A member 1 [Source:HGNCSymbol;Acc:HGNC:6821]	421726	F1N9D0
ENSGALG00000015126	141.222	81.2202	201.224	2.47751	1.30889	0.027058	1	Z	35080942	35338893	-	257951	TRPM3	GO:0005216;GO:0005227;GO:0005261;GO:0006811;GO:0006812;GO:0006812;GO:0016020;GO:0016020;GO:0016021;GO:0016021;GO:0016048;GO:0034220;GO:0050951;GO:0051262;GO:0055085;GO:0098655;GO:0005216;GO:0005227;GO:0006811;GO:0006812;GO:0016020;GO:0016020;GO:0016021;GO:0016021;GO:0016048;GO:0034220;GO:0050951;GO:0051262;GO:0055085;	K04978	-	-	-	transient receptor potential cation channelsubfamily M member 3 [Source:HGNC Symbol;Acc:HGNC:17992]	427249	-
ENSGALG00000015835	32.1011	9.06096	55.1412	6.08559	2.6054	0.0272965	1	1	104161063	104236516	-	75453	GRIK1	GO:0004970;GO:0005216;GO:0005886;GO:0005886;GO:0006811;GO:0006811;GO:0008066;GO:0015277;GO:0016020;GO:0016020;GO:0016021;GO:0030054;GO:0032983;GO:0034220;GO:0035235;GO:0035249;GO:0038023;GO:0042734;GO:0045202;GO:0045211;GO:0045211;GO:0050804;GO:0004970;GO:0005216;GO:0005886;GO:0006811;GO:0006811;GO:0016020;GO:0016020;GO:0016021;GO:0030054;GO:0034220;GO:0035235;GO:0038023;GO:0045202;GO:0045211;GO:…	K05201	-	-	-	glutamate ionotropic receptor kainate type subunit1 [Source:HGNC Symbol;Acc:HGNC:4579]	418489	-
ENSGALG00000040351	72.9976	52.7175	93.2777	1.76939	0.82325	0.0275668	1	AADN04000710.1	55202	72301	-	17099	-	GO:0005096;GO:0043547;GO:0046872;GO:0001881;GO:0005769;GO:0005802;GO:0005829;GO:0007032;GO:0042147;GO:0055037;	-	-	-	-	-	-	-
ENSGALG00000034282	60.3933	42.5503	78.2363	1.83868	0.878667	0.0276689	1	KQ759481.1	219	21699	+	21480	-	GO:0016020;GO:0016021;GO:0016020;GO:0016021;	K16356	-	-	-	leucine rich repeat and fibronectin type III domaincontaining 3 [Source:NCBI gene;Acc:425605]	425605	A0A1D5P0K0
ENSGALG00000037835	421.197	341.84	500.554	1.46429	0.550206	0.0276719	1	AADN04008257.1	2303	5761	+	3458	PCOLCE	GO:0005518;GO:0005576;GO:0008201;GO:0010952;GO:0016504;	-	-	-	-	procollagen C-endopeptidase enhancer [Source:HGNCSymbol;Acc:HGNC:8738]	-	-
ENSGALG00000039721	12.3606	5.59705	19.1242	3.41683	1.77266	0.0276797	1	AADN04014193.1	795	6216	+	5421	-	GO:0005089;	-	-	-	-	-	-	-
ENSGALG00000039114	104.542	78.6091	130.475	1.6598	0.731006	0.0277042	1	AADN04009429.1	3866	4935	-	1069	-	-	-	-	-	-	-	-	-
ENSGALG00000002855	172.046	134.292	209.801	1.56227	0.643642	0.0280336	1	17	7501369	7519642	-	18273	SARDH	GO:0005737;GO:0005739;GO:0005739;GO:0005759;GO:0008480;GO:0016491;GO:0016491;GO:0055114;GO:1901053;GO:0016491;GO:0055114;GO:0016491;GO:0055114;GO:0016491;GO:0055114;	K00314	EC:1.5.8.3	-	-	sarcosine dehydrogenase [Source:HGNCSymbol;Acc:HGNC:10536]	417146	F1NBJ7
ENSGALG00000045940	28.4502	17.8772	39.0232	2.18285	1.12621	0.0284625	1	3	105564501	105573559	+	9058	-	GO:0003924;GO:0097752;	-	-	-	-	nuclear GTPase, germinal center associated[Source:NCBI gene;Acc:422002]	422002	-
ENSGALG00000016476	150.502	117.758	183.246	1.55612	0.637958	0.0290175	1	3	101812193	101813380	-	1187	TTC32	-	-	-	-	-	tetratricopeptide repeat domain 32 [Source:HGNCSymbol;Acc:HGNC:32954]	-	-
ENSGALG00000032393	7.30179	2.07256	12.531	6.04616	2.59602	0.0290388	1	19	5638403	5639026	-	623	SEBOX	GO:0003677;GO:0003677;GO:0005634;GO:0009792;GO:0048477;	-	-	-	-	SEBOX homeobox [Source:HGNC Symbol;Acc:HGNC:32942]"	-	-
ENSGALG00000013828	349.435	281.638	417.232	1.48145	0.567007	0.0290879	1	3	16528299	16542798	+	14499	GALM	GO:0003824;GO:0004034;GO:0004034;GO:0005975;GO:0005975;GO:0006006;GO:0016853;GO:0016853;GO:0019318;GO:0019318;GO:0030246;GO:0033499;GO:0003824;GO:0004034;GO:0004034;GO:0005975;GO:0005975;GO:0006006;GO:0016853;GO:0016853;GO:0019318;GO:0019318;GO:0030246;GO:0033499;GO:0003824;GO:0004034;GO:0004034;GO:0005975;GO:0005975;GO:0006006;GO:0016853;GO:0016853;GO:0019318;GO:0019318;GO:0030246;GO:0033499;GO:…	K01785	EC:5.1.3.3	-	-	galactose mutarotase [Source:HGNCSymbol;Acc:HGNC:24063]	426268	F1NZC0
ENSGALG00000043903	11.5474	5.25132	17.8436	3.39792	1.76465	0.0291048	1	AADN04000704.1	31649	32962	+	1313	-	GO:0030156;GO:0030156;	-	-	-	-	-	-	-
ENSGALG00000002103	273.85	337.242	210.458	0.624055	-0.680255	0.0291558	1	11	1281969	1283975	+	2006	TPPP3	GO:0001578;GO:0001578;GO:0001578;GO:0015631;GO:0015631;GO:0015631;GO:0032273;GO:0046785;GO:0046785;GO:0048471;GO:0097427;	-	-	-	-	tubulin polymerization promoting protein familymember 3 [Source:HGNC Symbol;Acc:HGNC:24162]	415669	E1BR14
ENSGALG00000002160	3526.37	2945.25	4107.49	1.39461	0.479867	0.0291688	1	10	1254940	1257208	+	2268	B2M	GO:0001916;GO:0002237;GO:0002376;GO:0002474;GO:0002481;GO:0002726;GO:0005576;GO:0005794;GO:0005829;GO:0005886;GO:0006826;GO:0006955;GO:0009897;GO:0010977;GO:0019885;GO:0032092;GO:0033077;GO:0033216;GO:0042026;GO:0042612;GO:0042612;GO:0042802;GO:0045646;GO:0048260;GO:0055072;GO:0071281;GO:0071283;GO:1900121;GO:1900122;GO:1900390;GO:1904434;GO:1904437;GO:1990712;	K08055	-	S	NOG40777	beta-2-microglobulin [Source:NCBI gene;Acc:414830]"	414830	P21611;Q6L753
ENSGALG00000040035	15.1062	7.72026	22.4921	2.91339	1.5427	0.0292218	1	13	8649968	8651161	-	1193	ADRB2	GO:0001540;GO:0001993;GO:0002024;GO:0002025;GO:0002025;GO:0002028;GO:0002032;GO:0004930;GO:0004930;GO:0004935;GO:0004935;GO:0004941;GO:0004941;GO:0004941;GO:0004941;GO:0005634;GO:0005886;GO:0005886;GO:0005887;GO:0005887;GO:0006898;GO:0006940;GO:0007165;GO:0007186;GO:0007186;GO:0007188;GO:0007189;GO:0007189;GO:0007190;GO:0008179;GO:0009409;GO:0010739;GO:0010739;GO:0015459;GO:0016020;GO:0016020;GO:…	-	-	-	-	adrenoceptor beta 2 [Source:HGNCSymbol;Acc:HGNC:286]	-	-
ENSGALG00000005481	844.682	614.22	1075.14	1.75042	0.807704	0.0292775	1	12	8432702	8463996	-	31294	ARHGEF3	GO:0005085;GO:0005089;GO:0005622;GO:0035023;GO:0035556;	K20683	-	-	-	Rho guanine nucleotide exchange factor 3[Source:NCBI gene;Acc:416000]	416000	Q5ZLX4
ENSGALG00000001946	77.7727	53.4077	102.138	1.91242	0.935396	0.0293174	1	23	3731881	3744539	+	12658	RSPO1	GO:0001664;GO:0001934;GO:0002090;GO:0005102;GO:0005109;GO:0005615;GO:0030177;GO:0090263;GO:0090263;	K19471	-	-	-	R-spondin 1 [Source:NCBI gene;Acc:419613]"	419613	E1BVU3
ENSGALG00000044261	12.2134	19.4934	4.93341	0.253081	-1.98233	0.029328	1	2	80203990	80222536	+	18546	-	GO:0005215;GO:0006869;GO:0016021;GO:0042626;GO:0055085;	-	-	-	-	-	-	-
ENSGALG00000030503	163.461	198.565	128.358	0.646426	-0.629443	0.0293542	1	AADN04010127.1	2	6096	-	6094	-	GO:0003824;GO:0004035;GO:0016311;GO:0016787;GO:0016791;GO:0003824;GO:0004035;GO:0016311;GO:0016787;GO:0016791;	-	-	-	-	-	-	-
ENSGALG00000032602	116.755	145.386	88.124	0.606139	-0.72228	0.0294171	1	16	440746	507779	+	67033	-	GO:0016021;GO:0016021;GO:0016021;GO:0005886;GO:0006955;GO:0016020;GO:0016021;GO:0016020;GO:0016021;GO:0016020;GO:0016021;GO:0016021;GO:0016020;GO:0016021;	-	-	-	-	class I histocompatibility antigen, F10 alphachain-like 3 [Source:NCBI gene;Acc:100859100]	100859100	-
ENSGALG00000026928	131.29	161.087	101.492	0.630041	-0.666482	0.0296703	1	Z	55703411	55706995	-	3584	KLF4	GO:0000122;GO:0000790;GO:0000978;GO:0000981;GO:0000987;GO:0001010;GO:0001077;GO:0001077;GO:0001085;GO:0001085;GO:0003676;GO:0003700;GO:0005634;GO:0005634;GO:0005654;GO:0005719;GO:0005737;GO:0006351;GO:0006357;GO:0006357;GO:0006366;GO:0008013;GO:0008134;GO:0008285;GO:0009913;GO:0010033;GO:0010628;GO:0010629;GO:0016525;GO:0019827;GO:0030154;GO:0030336;GO:0031077;GO:0032088;GO:0032270;GO:0032526;GO:…	K17846	-	-	-	Kruppel like factor 4 [Source:HGNCSymbol;Acc:HGNC:6348]	770254	-
ENSGALG00000033974	472.53	285.834	659.226	2.30632	1.2056	0.0297031	1	1	10650557	10710329	+	59772	HGF	GO:0000187;GO:0000902;GO:0001889;GO:0001934;GO:0001934;GO:0004252;GO:0004252;GO:0005615;GO:0006508;GO:0008083;GO:0008283;GO:0010469;GO:0010628;GO:0010629;GO:0014068;GO:0030335;GO:0030335;GO:0032715;GO:0032733;GO:0033137;GO:0035729;GO:0035729;GO:0042056;GO:0042802;GO:0043066;GO:0043154;GO:0048012;GO:0048012;GO:0048012;GO:0050728;GO:0050731;GO:0050918;GO:0051450;GO:0060326;GO:0060665;GO:0060665;GO:…	K05460	-	-	-	hepatocyte growth factor [Source:NCBIgene;Acc:395941]	395941	A0A1D5PAR6;Q788Q2;Q90978
ENSGALG00000035075	173.832	136.853	210.81	1.54041	0.623313	0.029784	1	16	81925	86753	+	4828	TAP1	GO:0000166;GO:0002479;GO:0005524;GO:0005524;GO:0005524;GO:0005783;GO:0005815;GO:0006952;GO:0015433;GO:0015833;GO:0016020;GO:0016021;GO:0016021;GO:0016021;GO:0016021;GO:0016887;GO:0019885;GO:0023029;GO:0030176;GO:0030176;GO:0042287;GO:0042288;GO:0042626;GO:0042626;GO:0042824;GO:0042825;GO:0042825;GO:0043531;GO:0046967;GO:0046979;GO:0046979;GO:0055085;GO:1904680;GO:0000166;GO:0002479;GO:0005524;GO:…	K05653	-	-	-	transporter 1, ATP-binding cassette, sub-family B(MDR/TAP) [Source:NCBI gene;Acc:427727]	427727	B5BSK4
ENSGALG00000008136	479.332	384.396	574.268	1.49395	0.579131	0.0298836	1	7	11045877	11050912	+	5035	C7H2ORF69	-	-	-	-	-	chromosome 7 open reading frame, human C2orf69[Source:NCBI gene;Acc:424064]	424064	R4GJD0
ENSGALG00000036418	32.5079	21.0978	43.9179	2.08164	1.05772	0.0298978	1	2	138238171	138261577	-	23406	ANXA13	GO:0001786;GO:0005509;GO:0005544;GO:0005544;GO:0005654;GO:0005886;GO:1901611;	K17099	-	-	-	annexin A13 [Source:NCBI gene;Acc:420342]"	420342	A0A1D5NUB1
ENSGALG00000007771	409.118	334.28	483.956	1.44776	0.533819	0.0299042	1	20	12236702	12241896	-	5194	FAM210B	GO:0005741;GO:0016020;GO:0016021;GO:0031224;GO:0045648;GO:0071392;GO:0016020;GO:0016021;	-	-	-	-	family with sequence similarity 210 member B[Source:NCBI gene;Acc:428168]	428168	Q5ZIS2
ENSGALG00000016785	1320.64	1547.49	1093.79	0.706817	-0.500592	0.0299338	1	1	133946557	133969773	+	23216	IL1RL1	GO:0004908;GO:0019221;GO:0002826;GO:0004908;GO:0007165;GO:0009897;GO:0016020;GO:0016021;GO:0019221;GO:0032689;GO:0032754;GO:0043032;GO:0050729;GO:0090197;GO:0004908;GO:0007165;GO:0019221;GO:0004908;GO:0019221;	K05171	-	-	-	interleukin 1 receptor like 1 [Source:NCBIgene;Acc:374136]	374136	Q9DEE6
ENSGALG00000010476	940.988	781.782	1100.19	1.40729	0.492921	0.030079	1	6	34844510	34850063	-	5553	BNIP3	GO:0005635;GO:0005635;GO:0005739;GO:0005740;GO:0005741;GO:0005741;GO:0005783;GO:0006915;GO:0008626;GO:0009617;GO:0010637;GO:0010821;GO:0014069;GO:0016020;GO:0016021;GO:0016021;GO:0016239;GO:0031307;GO:0031966;GO:0031966;GO:0035694;GO:0042802;GO:0042803;GO:0042803;GO:0043065;GO:0043065;GO:0043066;GO:0043068;GO:0043068;GO:0043243;GO:0043653;GO:0045837;GO:0046902;GO:0046982;GO:0050873;GO:0051020;GO:…	K15464	-	-	-	BCL2 interacting protein 3 [Source:HGNCSymbol;Acc:HGNC:1084]	423971	F1NNM4
ENSGALG00000029472	21.4792	3.53474	39.4237	11.1532	3.47939	0.0301947	1	AADN04000910.1	11479	14128	+	2649	CHIR-IG1-5	GO:0016020;GO:0016021;	-	-	-	-	Gallus gallus immunoglobulin-like receptor CHIR-AB1-like (CHIR-IG1-5), mRNA. [Source:RefSeqmRNA;Acc:NM_001031331]	-	-
ENSGALG00000038043	355.519	287.793	423.244	1.47065	0.556456	0.0302454	1	6	19794881	19823165	+	28284	HECTD2	GO:0004842;GO:0016567;GO:0016740;	K12232	EC:2.3.2.26	-	-	HECT domain E3 ubiquitin protein ligase 2[Source:HGNC Symbol;Acc:HGNC:26736]	427031	-
ENSGALG00000011213	17.5939	9.29392	25.8939	2.78612	1.47826	0.0303145	1	5	48559896	48574158	-	14262	DEGS2	GO:0000170;GO:0005783;GO:0005789;GO:0006629;GO:0006629;GO:0006667;GO:0016020;GO:0016021;GO:0016021;GO:0016491;GO:0030148;GO:0030148;GO:0042284;GO:0042284;GO:0042284;GO:0042284;GO:0046513;GO:0055114;	K04712	-	-	-	delta 4-desaturase, sphingolipid 2 [Source:HGNCSymbol;Acc:HGNC:20113]	423454	E1C3J9
ENSGALG00000031666	157.361	118.025	196.696	1.66656	0.736876	0.0304571	1	1	72655626	72839254	+	183628	CCDC91	GO:0005654;GO:0005794;GO:0005802;GO:0005802;GO:0005829;GO:0042802;GO:0048193;GO:0090160;GO:0090160;	-	-	-	-	coiled-coil domain containing 91 [Source:HGNCSymbol;Acc:HGNC:24855]	419045	-
ENSGALG00000032544	2570.43	2140.9	2999.96	1.40126	0.486726	0.030469	1	2	58015698	58026256	-	10558	ALDH5A1	GO:0004777;GO:0004777;GO:0005739;GO:0005739;GO:0006006;GO:0006083;GO:0006105;GO:0006536;GO:0006541;GO:0006650;GO:0006678;GO:0006681;GO:0006749;GO:0007417;GO:0009013;GO:0009013;GO:0009448;GO:0009450;GO:0009450;GO:0009450;GO:0009791;GO:0016491;GO:0016620;GO:0022904;GO:0042135;GO:0046459;GO:0051289;GO:0055114;	K00139	EC:1.2.1.24	-	-	aldehyde dehydrogenase 5 family member A1[Source:HGNC Symbol;Acc:HGNC:408]	420818	A0A1D5PFY7
ENSGALG00000009652	16.0854	23.9212	8.24955	0.344863	-1.5359	0.0306778	1	3	20387409	20480206	+	92797	-	-	-	-	-	-	usherin [Source:NCBI gene;Acc:421358]"	-	-
ENSGALG00000009544	739.435	577.143	901.727	1.5624	0.643763	0.0308525	1	1	29565648	29577484	-	11836	ZCRB1	GO:0000398;GO:0003676;GO:0003723;GO:0005689;GO:0005689;GO:0008270;GO:0003676;GO:0003723;GO:0008270;	K13154	-	-	-	zinc finger CCHC-type and RNA binding motifcontaining 1 [Source:NCBI gene;Acc:417791]	417791	E1BTK3
ENSGALG00000028908	167.315	131.042	203.588	1.55361	0.635625	0.0308942	1	2	32684361	32690449	-	6088	HOXA6	GO:0003677;GO:0003677;GO:0005634;GO:0006355;GO:0043565;GO:0000980;GO:0001077;GO:0003677;GO:0003677;GO:0003700;GO:0003705;GO:0005634;GO:0005634;GO:0005634;GO:0006355;GO:0006357;GO:0006366;GO:0007275;GO:0009952;GO:0009952;GO:0043565;GO:0045944;GO:0048704;GO:0048706;GO:0003677;GO:0003677;GO:0005634;GO:0006355;GO:0043565;	K09306	-	-	NOG238660	homeobox A6 [Source:NCBI gene;Acc:420630]"	420630	Q5YLH5
ENSGALG00000033694	268.887	218.464	319.31	1.46161	0.547561	0.0309286	1	28	4012345	4014330	-	1985	IFI30	GO:0005764;GO:0005829;GO:0016667;GO:0030054;GO:0043231;GO:0055114;	-	-	-	-	IFI30, lysosomal thiol reductase [Source:HGNCSymbol;Acc:HGNC:5398]	-	-
ENSGALG00000028197	128.299	99.5245	157.073	1.57823	0.658307	0.030934	1	14	14649530	14704065	-	54535	IQCK	-	-	-	-	-	IQ motif containing K [Source:HGNCSymbol;Acc:HGNC:28556]	-	-
ENSGALG00000029020	49.9311	34.667	65.1952	1.88061	0.911202	0.0310044	1	6	30550105	30594979	+	44874	PLPP4	GO:0005887;GO:0006644;GO:0008195;GO:0008195;GO:0008195;GO:0016020;GO:0016021;GO:0016791;GO:0042802;GO:0046839;GO:0046839;GO:0046839;	K18693	-	-	-	phospholipid phosphatase 4 [Source:HGNCSymbol;Acc:HGNC:23531]	428987	R4GJ86
ENSGALG00000016502	70.5235	23.3111	117.736	5.05064	2.33647	0.0311346	1	3	104675725	104680874	-	5149	TP53I3	GO:0016491;GO:0055114;GO:0003960;GO:0006739;GO:0016491;GO:0042803;GO:0048038;GO:0055114;GO:0070402;	K10133	EC:1.-.-.-	-	-	tumor protein p53 inducible protein 3 [Source:HGNCSymbol;Acc:HGNC:19373]	421977	F1NUE4
ENSGALG00000004859	211.925	167.516	256.333	1.5302	0.613721	0.0312058	1	20	6906827	6918959	-	12132	ZNFX1	GO:0000775;GO:0005634;GO:0030702;GO:0031048;GO:0031380;	-	-	-	-	zinc finger NFX1-type containing 1 [Source:HGNCSymbol;Acc:HGNC:29271]	419218	F1NFA4
ENSGALG00000015045	2.51921	0	5.03843	Inf	Inf	0.0313487	1	Z	27805237	27808107	+	2870	-	GO:0005887;GO:0008028;GO:0015718;GO:0016020;GO:0016021;GO:0016021;GO:0055085;	-	-	-	-	-	-	-
ENSGALG00000003433	461.946	380.577	543.314	1.42761	0.513598	0.0314575	1	11	3565749	3573871	+	8122	DPEP2	GO:0006508;GO:0006508;GO:0008233;GO:0008235;GO:0008237;GO:0008239;GO:0016020;GO:0016787;GO:0016805;GO:0016805;GO:0031225;GO:0046872;	K01273	EC:3.4.13.19	-	-	dipeptidase 2 [Source:HGNC Symbol;Acc:HGNC:23028]"	107054267	F1NQJ0
ENSGALG00000012044	159.323	124.225	194.42	1.56506	0.646219	0.0314934	1	4	57097275	57432432	-	335157	ANK2	GO:0002027;GO:0003283;GO:0005886;GO:0007165;GO:0010628;GO:0010881;GO:0010882;GO:0016323;GO:0019899;GO:0019901;GO:0030507;GO:0033365;GO:0034613;GO:0044325;GO:0051279;GO:0051924;GO:0055117;GO:0060307;GO:0070972;GO:0072659;GO:0086004;GO:0086005;GO:0086014;GO:0086070;GO:0086091;GO:0098907;GO:0098910;GO:0007165;GO:0007165;	K10380	-	-	-	ankyrin 2 [Source:HGNC Symbol;Acc:HGNC:493]"	422689	-
ENSGALG00000016648	76.0609	97.0746	55.0472	0.567061	-0.818424	0.0315618	1	1	128514145	128528599	+	14454	-	GO:0003824;GO:0008484;GO:0016020;GO:0016021;	K12374	EC:3.1.6.-	-	-	arylsulfatase D [Source:NCBI gene;Acc:418658]"	418658	E1BYN0
ENSGALG00000000557	41.1433	54.4331	27.8535	0.511701	-0.966628	0.031578	1	26	1706580	1713414	-	6834	ETNK2	GO:0001701;GO:0001890;GO:0004305;GO:0006646;GO:0009791;GO:0016310;GO:0035264;	K00894	EC:2.7.1.82	-	-	ethanolamine kinase 2 [Source:HGNCSymbol;Acc:HGNC:25575]	426690	-
ENSGALG00000023772	58.0924	86.3357	29.849	0.345732	-1.53228	0.031772	1	21	4306473	4308156	-	1683	HSPB7	GO:0005634;GO:0005654;GO:0005737;GO:0007507;GO:0015629;GO:0016235;GO:0031005;	K09546	-	-	-	heat shock protein family B (small) member 7[Source:HGNC Symbol;Acc:HGNC:5249]	430280	E1BV54
ENSGALG00000008040	72.7244	48.4327	97.0162	2.00311	1.00225	0.0318171	1	15	10972571	10982701	+	10130	-	GO:0016627;GO:0055114;	-	-	-	-	-	-	-
ENSGALG00000041787	224.948	180.133	269.764	1.49758	0.582631	0.0320576	1	11	128183	135591	+	7408	PLA2G15	GO:0005615;GO:0005615;GO:0005654;GO:0006629;GO:0006650;GO:0006650;GO:0006672;GO:0006672;GO:0008374;GO:0008374;GO:0008374;GO:0034638;GO:0043231;GO:0046338;GO:0047499;	-	-	-	-	phospholipase A2 group XV [Source:HGNCSymbol;Acc:HGNC:17163]	-	-
ENSGALG00000020688	74.4464	94.4574	54.4354	0.576295	-0.79512	0.0321084	1	8	21941123	21949791	+	8668	CYP4A22	GO:0005506;GO:0016020;GO:0016021;GO:0016705;GO:0020037;GO:0055114;	K07426	EC:1.14.14.1	-	-	Gallus gallus cytochrome P450 family 4 subfamily Amember 22 (CYP4A22), mRNA. [Source:RefSeqmRNA;Acc:NM_001329509]	771974	F1NNN4
ENSGALG00000040829	23.2594	13.6522	32.8666	2.40743	1.26749	0.0321539	1	AADN04012336.1	74	7357	+	7283	-	-	-	-	-	-	-	-	-
ENSGALG00000030181	63.6879	46.0336	81.3421	1.76702	0.821317	0.0321615	1	5	49958516	49963554	-	5038	-	-	-	-	-	-	-	-	-
ENSGALG00000005888	746.385	875.612	617.158	0.70483	-0.504652	0.0324257	1	14	6532141	6535438	-	3297	PGP	GO:0000287;GO:0004721;GO:0004725;GO:0005829;GO:0006114;GO:0006114;GO:0006470;GO:0006650;GO:0006650;GO:0008967;GO:0016311;GO:0016311;GO:0016787;GO:0016791;GO:0016791;GO:0035335;GO:0043136;GO:0043136;GO:0045721;GO:0098519;GO:0098519;	K19269	-	-	-	phosphoglycolate phosphatase [Source:NCBIgene;Acc:416559]	416559	Q5F4B1
ENSGALG00000017046	1694.1	1086.45	2301.75	2.1186	1.08311	0.0324949	1	1	171990657	172022731	+	32074	POSTN	GO:0005615;GO:0005802;GO:0007155;GO:0007155;GO:0007155;GO:0008201;GO:0008593;GO:0009888;GO:0030198;GO:0030198;GO:0031012;GO:0031012;GO:0031012;GO:0046872;GO:0050839;GO:0071307;GO:0071307;GO:0016020;GO:0016021;	-	-	-	-	periostin [Source:NCBI gene;Acc:395429]"	395429	Q6DMS3
ENSGALG00000043799	938.227	1107.56	768.898	0.69423	-0.526514	0.0326028	1	2	136781578	136791544	-	9966	DSCC1	GO:0000775;GO:0000775;GO:0000785;GO:0000785;GO:0003689;GO:0005654;GO:0005654;GO:0006275;GO:0006275;GO:0007064;GO:0031390;GO:0031390;GO:0031390;GO:0034088;GO:0034088;GO:0034421;GO:0043142;GO:1900264;GO:0007064;GO:0016020;GO:0016021;GO:0031390;	K11271	-	-	-	DNA replication and sister chromatid cohesion 1[Source:HGNC Symbol;Acc:HGNC:24453]	420358	-
ENSGALG00000002800	56.5681	40.4555	72.6806	1.79656	0.845234	0.0326227	1	9	10271683	10289497	+	17814	GRK7	GO:0000166;GO:0004672;GO:0004674;GO:0004674;GO:0004703;GO:0005524;GO:0005524;GO:0006468;GO:0007165;GO:0016301;GO:0016310;GO:0016740;GO:0046777;GO:0050254;GO:0000166;GO:0004672;GO:0004674;GO:0004674;GO:0004703;GO:0005524;GO:0005524;GO:0006468;GO:0007165;GO:0016301;GO:0016310;GO:0016740;	-	-	-	-	G protein-coupled receptor kinase 7 [Source:HGNCSymbol;Acc:HGNC:17031]	-	-
ENSGALG00000038316	1161.88	1350.46	973.295	0.720715	-0.4725	0.0328065	1	2	98980103	99067476	-	87373	MTCL1	GO:0000922;GO:0000922;GO:0001578;GO:0005615;GO:0005856;GO:0008017;GO:0008017;GO:0010506;GO:0016327;GO:0016328;GO:0030496;GO:0030496;GO:0042803;GO:0045197;GO:0097427;	-	-	-	-	microtubule crosslinking factor 1 [Source:HGNCSymbol;Acc:HGNC:29121]	426050	-
ENSGALG00000014754	13.8601	6.9884	20.7318	2.9666	1.56881	0.032903	1	1	78077450	78225862	-	148412	-	GO:0003823;GO:0006910;GO:0006911;GO:0006958;GO:0009897;GO:0016020;GO:0016021;GO:0034987;GO:0042571;GO:0042742;GO:0045087;GO:0050853;GO:0050871;GO:0016020;GO:0016021;GO:0016020;GO:0016021;GO:0016020;GO:0016021;GO:0016020;GO:0016021;GO:0016020;GO:0016021;GO:0016020;GO:0016021;GO:0005515;GO:0016020;GO:0016021;GO:0042105;GO:0016020;GO:0016021;GO:0016020;GO:0016021;	-	-	-	-	-	-	-
ENSGALG00000040995	28.9558	13.7025	44.209	3.22634	1.6899	0.0329217	1	7	35383942	35421288	-	37346	-	GO:0003779;GO:0030018;GO:0051015;GO:0071691;	-	-	-	-	-	-	-
ENSGALG00000002183	83.1713	58.5472	107.795	1.84117	0.880621	0.0332277	1	Z	71195874	71300629	-	104755	PRR16	GO:0045727;GO:0045793;GO:0045793;	-	-	-	-	proline rich 16 [Source:HGNCSymbol;Acc:HGNC:29654]	769337	E1BW34
ENSGALG00000026525	62.4617	44.4584	80.4651	1.8099	0.855909	0.0332988	1	11	10433513	10434487	-	974	CEBPA	GO:0000050;GO:0000122;GO:0000978;GO:0001046;GO:0001077;GO:0001228;GO:0001228;GO:0001889;GO:0001892;GO:0003677;GO:0003700;GO:0003700;GO:0003700;GO:0003700;GO:0003705;GO:0003713;GO:0005634;GO:0005634;GO:0005634;GO:0005654;GO:0005667;GO:0006351;GO:0006355;GO:0006355;GO:0006357;GO:0006366;GO:0007005;GO:0007219;GO:0008134;GO:0008134;GO:0008203;GO:0008285;GO:0008285;GO:0010628;GO:0019900;GO:0019900;GO:…	K09055	-	-	-	CCAAT enhancer binding protein alpha [Source:NCBIgene;Acc:427549]	427549	Q90582
ENSGALG00000004840	367.733	277.678	457.788	1.64863	0.721267	0.0334442	1	15	6490464	6504448	+	13984	RPH3A	GO:0005622;GO:0006886;GO:0016020;GO:0017137;GO:0046872;	K19938	-	-	-	rabphilin 3A [Source:HGNC Symbol;Acc:HGNC:17056]"	416886	-
ENSGALG00000035182	425.054	563.563	286.545	0.508453	-0.975814	0.0335855	1	15	6537157	6542732	-	5575	CMKLR1	GO:0002430;GO:0004930;GO:0004930;GO:0004930;GO:0005886;GO:0005886;GO:0006935;GO:0006935;GO:0006954;GO:0007165;GO:0007186;GO:0007186;GO:0007186;GO:0007186;GO:0007200;GO:0007204;GO:0010759;GO:0010759;GO:0016020;GO:0016021;GO:0016021;GO:0032088;GO:0032695;GO:0045600;GO:0050848;GO:0050848;GO:0120162;	K04245	-	-	-	chemerin chemokine-like receptor 1 [Source:NCBIgene;Acc:425507]	425507	-
ENSGALG00000011170	82.9915	62.1953	103.788	1.66874	0.738761	0.0336493	1	2	33916994	33935957	+	18963	WIPF3	GO:0000147;GO:0003779;GO:0005884;GO:0006897;GO:0030048;GO:0030479;GO:0051015;GO:0051127;GO:0051666;GO:0003779;	-	-	-	-	WAS/WASL interacting protein family member 3[Source:HGNC Symbol;Acc:HGNC:22004]	-	-
ENSGALG00000033996	217.407	173.566	261.247	1.50518	0.589931	0.0336606	1	18	720192	726724	-	6532	TMEM220	GO:0016020;GO:0016021;GO:0016020;GO:0016021;	-	-	-	-	transmembrane protein 220 [Source:HGNCSymbol;Acc:HGNC:33757]	417311	-
ENSGALG00000031916	2226.71	1313.31	3140.1	2.39099	1.25761	0.0336886	1	AADN04000990.1	26033	30431	+	4398	ZP1	GO:0005576;GO:0005576;GO:0005576;	K19926	-	-	-	zona pellucida glycoprotein 1 [Source:NCBIgene;Acc:395418]	395418	-
ENSGALG00000025929	418.927	340.429	497.425	1.46117	0.547125	0.0337035	1	2	32666651	32682336	-	15685	HOXA5	GO:0000978;GO:0000980;GO:0001077;GO:0001077;GO:0001501;GO:0002009;GO:0003016;GO:0003677;GO:0003677;GO:0003677;GO:0003677;GO:0003700;GO:0003700;GO:0003705;GO:0005634;GO:0005634;GO:0005634;GO:0005634;GO:0005634;GO:0006355;GO:0006366;GO:0007275;GO:0007389;GO:0007585;GO:0009952;GO:0009952;GO:0010870;GO:0016477;GO:0016525;GO:0030324;GO:0030878;GO:0033599;GO:0035264;GO:0043065;GO:0043565;GO:0045639;GO:…	K09305	-	-	NOG236516	homeobox A5 [Source:NCBI gene;Acc:100858404]"	100858404	Q6B3N0
ENSGALG00000014192	261.306	185.076	337.535	1.82376	0.866919	0.0337664	1	4	67190626	67220017	-	29391	ATP10D	GO:0000166;GO:0000166;GO:0000287;GO:0000287;GO:0004012;GO:0004012;GO:0004012;GO:0005524;GO:0005524;GO:0005654;GO:0005783;GO:0005886;GO:0005886;GO:0015914;GO:0016020;GO:0016021;GO:0016021;GO:0016787;GO:0045332;	K01530	EC:7.6.2.1	-	-	ATPase phospholipid transporting 10D (putative)[Source:HGNC Symbol;Acc:HGNC:13549]	422768	-
ENSGALG00000012254	27.9339	38.3052	17.5625	0.458489	-1.12504	0.0338901	1	1	50948357	50950627	+	2270	KCNJ4	GO:0005242;GO:0005242;GO:0005244;GO:0006811;GO:0006813;GO:0006813;GO:0010107;GO:0016020;GO:0016020;GO:0016021;GO:0016021;GO:0016323;GO:0030165;GO:0034765;	-	-	-	-	potassium voltage-gated channel subfamily J member4 [Source:HGNC Symbol;Acc:HGNC:6265]	-	-
ENSGALG00000044480	311.011	250.213	371.81	1.48598	0.571412	0.0339155	1	4	3411947	3422822	+	10875	IL13RA1	GO:0004896;GO:0004896;GO:0009897;GO:0016020;GO:0016020;GO:0016021;GO:0019221;GO:0019955;GO:0019976;GO:0043235;	-	-	-	-	interleukin 13 receptor subunit alpha 1[Source:HGNC Symbol;Acc:HGNC:5974]	-	-
ENSGALG00000007353	366.672	274.776	458.568	1.66888	0.738879	0.0339794	1	10	17809561	17814680	+	5119	MTFMT	GO:0003824;GO:0004479;GO:0004479;GO:0005739;GO:0006413;GO:0009058;GO:0016742;GO:0071951;GO:0071951;GO:0004479;GO:0006413;GO:0009058;GO:0016742;GO:0071951;GO:0003824;GO:0009058;GO:0016742;	K00604	EC:2.1.2.9	-	-	mitochondrial methionyl-tRNA formyltransferase[Source:HGNC Symbol;Acc:HGNC:29666]	415532	F1NBQ0
ENSGALG00000041031	38.6643	24.6524	52.6762	2.13676	1.09542	0.0340166	1	16	28376	52195	+	23819	-	GO:0030198;GO:0030199;GO:0062023;GO:0003429;GO:0005615;GO:0030198;GO:0030199;GO:0031012;GO:0062023;	-	-	-	-	-	-	-
ENSGALG00000037648	59.117	36.9751	81.2589	2.19767	1.13597	0.0340309	1	16	140641	141153	-	512	-	-	-	-	-	-	-	-	-
ENSGALG00000013232	57.1333	41.4436	72.823	1.75716	0.813246	0.0346784	1	25	1490889	1495432	+	4543	RHBG	GO:0008519;GO:0015696;GO:0016020;GO:0016020;GO:0016021;GO:0072488;GO:0008519;GO:0015696;GO:0016020;GO:0016020;GO:0016021;GO:0072488;GO:0005887;GO:0008519;GO:0008519;GO:0015696;GO:0016020;GO:0016020;GO:0016021;GO:0072488;GO:0072488;	-	-	-	-	Rh family B glycoprotein [Source:NCBIgene;Acc:378792]	378792	-
ENSGALG00000010098	690.81	808.526	573.095	0.708815	-0.496519	0.0349712	1	8	20450923	20466358	-	15435	SLC6A9	GO:0003333;GO:0005283;GO:0005328;GO:0005887;GO:0006836;GO:0015293;GO:0016020;GO:0016020;GO:0016021;GO:0016021;GO:0055085;GO:1903825;GO:0003333;GO:0005283;GO:0005328;GO:0005886;GO:0005886;GO:0005887;GO:0006836;GO:0015187;GO:0015187;GO:0015293;GO:0015816;GO:0016020;GO:0016020;GO:0016021;GO:0016021;GO:0055085;GO:0061537;GO:0061537;GO:0098793;GO:1903825;	K05038	-	-	-	solute carrier family 6 member 9 [Source:NCBIgene;Acc:424576]	424576	Q5ZL10
ENSGALG00000037869	409.729	487.984	331.475	0.679274	-0.557935	0.035067	1	25	1686534	1700288	-	13754	-	GO:0000166;GO:0004383;GO:0004672;GO:0005524;GO:0005622;GO:0006182;GO:0006468;GO:0009190;GO:0016020;GO:0016021;GO:0016021;GO:0016829;GO:0016849;GO:0035556;GO:0000166;GO:0001653;GO:0004383;GO:0004383;GO:0004672;GO:0005524;GO:0005622;GO:0005886;GO:0006182;GO:0006182;GO:0006468;GO:0007165;GO:0007168;GO:0009190;GO:0016020;GO:0016021;GO:0016021;GO:0016829;GO:0016849;GO:0016941;GO:0017046;GO:0035556;	-	-	-	-	atrial natriuretic peptide receptor 1-like[Source:NCBI gene;Acc:107055115]	-	-
ENSGALG00000017362	111.008	85.4125	136.603	1.59934	0.677472	0.0350735	1	13	11459253	11468309	+	9056	HAVCR1	GO:0016020;GO:0016021;GO:0016020;GO:0016021;GO:0016020;GO:0016021;	K20413	-	-	-	hepatitis A virus cellular receptor 1 [Source:NCBIgene;Acc:416249]	416249	Q5ZKI8;A0A1D5PPR4
ENSGALG00000017658	117.727	91.6487	143.805	1.56909	0.649925	0.0353645	1	Z	41061552	41062205	-	653	GAS1	GO:0003674;GO:0005886;GO:0005886;GO:0008589;GO:0010955;GO:0010955;GO:0035924;GO:0042981;GO:0045165;GO:0045930;GO:0045930;GO:0045930;GO:0048589;GO:0060628;GO:0060628;	-	-	-	-	growth arrest specific 1 [Source:HGNCSymbol;Acc:HGNC:4165]	-	-
ENSGALG00000005448	433.324	225.86	640.787	2.8371	1.50442	0.0354823	1	2	3458925	3493540	-	34615	MYL3	GO:0005509;GO:0005509;GO:0002026;GO:0003785;GO:0005509;GO:0006942;GO:0031672;GO:0031674;GO:0055010;GO:0060048;	K12749	-	-	-	myosin, light chain 3, alkali; ventricular,skeletal, slow [Source:NCBI gene;Acc:396067]	396067	P02606
ENSGALG00000002138	458.945	540.793	377.096	0.697303	-0.520143	0.035676	1	12	1447839	1450278	-	2439	HYAL2	GO:0000302;GO:0001618;GO:0001618;GO:0002244;GO:0003713;GO:0003824;GO:0004415;GO:0004415;GO:0004415;GO:0005540;GO:0005737;GO:0005764;GO:0005829;GO:0005902;GO:0005975;GO:0005975;GO:0006027;GO:0008152;GO:0009615;GO:0009615;GO:0009986;GO:0009986;GO:0010259;GO:0010764;GO:0016324;GO:0016787;GO:0016798;GO:0019064;GO:0019087;GO:0019899;GO:0019899;GO:0030139;GO:0030214;GO:0030294;GO:0030308;GO:0030971;GO:…	K01197	EC:3.2.1.35	-	-	hyaluronoglucosaminidase 2 [Source:HGNCSymbol;Acc:HGNC:5321]	415908	H9KZ20
ENSGALG00000002192	276.356	222.812	329.899	1.48062	0.566197	0.0357099	1	8	2036933	2110380	-	73447	PTPRC	GO:0000187;GO:0001779;GO:0001915;GO:0001916;GO:0001960;GO:0002244;GO:0002378;GO:0002711;GO:0002923;GO:0002925;GO:0004721;GO:0004725;GO:0004725;GO:0004725;GO:0005102;GO:0005622;GO:0005886;GO:0005886;GO:0005925;GO:0006469;GO:0006469;GO:0006470;GO:0006470;GO:0006933;GO:0007159;GO:0008201;GO:0009897;GO:0009897;GO:0009986;GO:0009986;GO:0010468;GO:0016020;GO:0016021;GO:0016311;GO:0016311;GO:0016787;GO:…	K06478	EC:3.1.3.48	-	-	protein tyrosine phosphatase, receptor type C[Source:NCBI gene;Acc:386580]	386580	A0A1D5PR76
ENSGALG00000011489	24.5554	14.3943	34.7164	2.41182	1.27012	0.0358555	1	3	43074402	43082303	+	7901	T	GO:0000122;GO:0000785;GO:0000790;GO:0000790;GO:0000978;GO:0000980;GO:0000980;GO:0000981;GO:0000981;GO:0001085;GO:0001102;GO:0001102;GO:0001570;GO:0001756;GO:0001839;GO:0001843;GO:0003007;GO:0003257;GO:0003257;GO:0003677;GO:0003700;GO:0005634;GO:0005634;GO:0005634;GO:0005634;GO:0005737;GO:0006355;GO:0006357;GO:0007341;GO:0007498;GO:0007509;GO:0008284;GO:0009653;GO:0009952;GO:0014028;GO:0022414;GO:…	K10172	-	-	-	T brachyury transcription factor [Source:NCBIgene;Acc:395782]	395782	-
ENSGALG00000042043	279.96	339.511	220.409	0.649196	-0.623274	0.0359397	1	KQ759745.1	21	3960	-	3939	-	GO:0016020;GO:0016021;GO:0016020;GO:0016021;	-	-	-	-	-	-	-
ENSGALG00000035944	2.48711	0	4.97422	Inf	Inf	0.0359998	1	AADN04003011.1	11123	17296	-	6173	-	GO:0003677;GO:0003700;GO:0005634;GO:0006355;GO:0000122;GO:0000978;GO:0001078;GO:0003677;GO:0003700;GO:0005634;GO:0005634;GO:0006355;	-	-	-	-	-	-	-
ENSGALG00000010703	79.6446	59.7482	99.541	1.66601	0.736396	0.0361831	1	5	44254119	44275768	+	21649	DGLUCY	GO:0005759;GO:0006536;GO:0047820;	K22210	EC:4.2.1.48	-	-	D-glutamate cyclase [Source:HGNCSymbol;Acc:HGNC:20498]	423409	F1NS20
ENSGALG00000041452	50.1305	35.3377	64.9232	1.83722	0.877525	0.036309	1	2	90506056	90515226	+	9170	-	GO:0007605;GO:0016020;GO:0016021;GO:0048741;	-	-	-	-	-	-	-
ENSGALG00000002557	57.077	27.4139	86.74	3.16409	1.66179	0.0363853	1	15	3066200	3191098	-	124898	ADGRD1	GO:0004888;GO:0004930;GO:0004930;GO:0004930;GO:0005622;GO:0005886;GO:0005887;GO:0007166;GO:0007186;GO:0007186;GO:0007189;GO:0007189;GO:0016020;GO:0016021;GO:0016021;GO:0004888;GO:0004930;GO:0007166;GO:0007186;GO:0016020;GO:0016021;GO:0016021;	K08465	-	-	-	adhesion G protein-coupled receptor D1 [Source:HGNCSymbol;Acc:HGNC:19893]	416803	A0A2H4I7A1
ENSGALG00000007927	20.4287	29.0902	11.7671	0.404505	-1.30577	0.0364532	1	12	17581013	17682115	+	101102	CNTN6	GO:0005112;GO:0005886;GO:0005886;GO:0007155;GO:0007156;GO:0007399;GO:0007411;GO:0022008;GO:0030182;GO:0030424;GO:0045747;GO:0070593;GO:0098632;	K06764	-	-	-	contactin 6 [Source:HGNC Symbol;Acc:HGNC:2176]"	427597	-
ENSGALG00000043142	163.801	126.927	200.674	1.58101	0.660847	0.0365184	1	13	704847	869303	-	164456	PCDHA2	GO:0005509;GO:0005886;GO:0007155;GO:0007156;GO:0007399;GO:0016020;GO:0016020;GO:0016021;GO:0005509;GO:0005886;GO:0005887;GO:0007155;GO:0007155;GO:0007156;GO:0016020;GO:0016020;GO:0016021;GO:0005509;GO:0005886;GO:0007155;GO:0007156;GO:0016020;GO:0016020;GO:0016021;GO:0005509;GO:0005886;GO:0007155;GO:0007156;GO:0016020;GO:0016020;GO:0016021;GO:0005509;GO:0005886;GO:0007155;GO:0007156;GO:0016020;GO:…	-	-	-	-	Gallus gallus protocadherin alpha 12 (PCDHA12),mRNA. [Source:RefSeq mRNA;Acc:NM_001111129]	-	-
ENSGALG00000012295	168.094	133.137	203.052	1.52514	0.608941	0.0369138	1	5	57923483	57931001	-	7518	CDKL1	GO:0000166;GO:0004672;GO:0004674;GO:0004693;GO:0005524;GO:0005524;GO:0005634;GO:0005654;GO:0006468;GO:0006468;GO:0043231;	K08824	EC:2.7.11.22	-	-	cyclin dependent kinase like 1 [Source:HGNCSymbol;Acc:HGNC:1781]	423575	-
ENSGALG00000028140	17.093	9.35543	24.8305	2.65413	1.40824	0.0370234	1	Z	8134644	8303354	+	168710	CNTFR	GO:0001967;GO:0003360;GO:0004896;GO:0004896;GO:0004897;GO:0004897;GO:0005102;GO:0007548;GO:0008284;GO:0009897;GO:0016020;GO:0016020;GO:0016021;GO:0016324;GO:0019955;GO:0019955;GO:0043235;GO:0043524;GO:0045523;GO:0060538;GO:0070110;GO:0070110;GO:0070120;GO:0070120;GO:0097059;GO:0097059;	K05059	-	-	-	ciliary neurotrophic factor receptor [Source:NCBIgene;Acc:395885]	395885	P51641
ENSGALG00000008439	264.661	335.81	193.511	0.57625	-0.795233	0.0371069	1	1	11182192	11218268	-	36076	CD36	GO:0006955;GO:0007166;GO:0016020;GO:0016020;GO:0016021;	K06259	-	-	-	CD36 molecule [Source:NCBI gene;Acc:417730]"	417730	Q5ZLI8
ENSGALG00000034854	23.9798	33.4385	14.5211	0.434263	-1.20336	0.0371298	1	3	61799	62922	+	1123	PRORSD1P	GO:0002161;GO:0106074;	-	-	-	-	prolyl-tRNA synthetase associated domain containing1, pseudogene [Source:NCBI gene;Acc:421212]	421212	A0A1D5PH37
ENSGALG00000031531	254.881	378.484	131.278	0.346853	-1.5276	0.0372609	1	AADN04006621.1	4548	11910	+	7362	-	GO:0016020;GO:0016021;GO:0016020;GO:0016021;	-	-	-	-	-	-	-
ENSGALG00000031152	474.185	387.021	561.349	1.45044	0.536486	0.0372998	1	AADN04010256.1	1156	8707	+	7551	-	GO:0007165;GO:0043087;	-	-	-	-	-	-	-
ENSGALG00000005305	38.4628	50.8391	26.0866	0.51312	-0.962632	0.0373074	1	2	2096559	2103345	+	6786	ACKR2	GO:0004930;GO:0004930;GO:0004950;GO:0005044;GO:0005044;GO:0005654;GO:0005829;GO:0005884;GO:0005886;GO:0005887;GO:0006898;GO:0006935;GO:0006935;GO:0006954;GO:0006955;GO:0007165;GO:0007165;GO:0007186;GO:0007186;GO:0007204;GO:0009897;GO:0016020;GO:0016021;GO:0016021;GO:0016493;GO:0016493;GO:0019722;GO:0019956;GO:0019957;GO:0019957;GO:0019957;GO:0031965;GO:0043231;GO:0060326;GO:0070098;	-	-	-	-	atypical chemokine receptor 2 [Source:HGNCSymbol;Acc:HGNC:1565]	-	-
ENSGALG00000016941	14.8143	21.9095	7.7191	0.352317	-1.50505	0.0373906	1	1	163446840	163527123	-	80283	PCDH17	GO:0005509;GO:0005886;GO:0005887;GO:0007155;GO:0007155;GO:0007156;GO:0016020;GO:0016020;GO:0016021;GO:0030534;GO:0050805;GO:1904071;GO:2000807;	K16499	-	-	-	protocadherin 17 [Source:HGNCSymbol;Acc:HGNC:14267]	418825	F1NXI0
ENSGALG00000039583	231.149	187.423	274.876	1.46661	0.552482	0.0379991	1	12	15509714	15595891	+	86177	MITF	GO:0000122;GO:0000978;GO:0000978;GO:0000981;GO:0001077;GO:0001077;GO:0003677;GO:0003682;GO:0003700;GO:0003700;GO:0003705;GO:0005634;GO:0005634;GO:0005634;GO:0006355;GO:0006355;GO:0006355;GO:0006357;GO:0006357;GO:0006366;GO:0010468;GO:0010628;GO:0016055;GO:0030154;GO:0030316;GO:0030318;GO:0030318;GO:0030336;GO:0032991;GO:0042127;GO:0043010;GO:0043066;GO:0043473;GO:0044336;GO:0045165;GO:0045670;GO:…	K09455	-	-	-	melanogenesis associated transcription factor[Source:NCBI gene;Acc:395886]	395886	O73871
ENSGALG00000003589	39.9711	17.3997	62.5425	3.59446	1.84578	0.0381287	1	19	5643262	5647788	-	4526	VTN	GO:0005044;GO:0006898;GO:0006955;GO:0007160;GO:0010811;GO:0030198;GO:0030247;GO:0031012;GO:0048709;GO:0050840;GO:0005044;GO:0006898;GO:0006955;GO:0030247;GO:0005044;GO:0006898;GO:0006955;GO:0030247;	K06251	-	-	-	vitronectin [Source:NCBI gene;Acc:395935]"	395935	O12945
ENSGALG00000002576	79.7143	60.0308	99.3979	1.65578	0.727512	0.0382181	1	19	4919234	4928185	-	8951	ASL2	GO:0003824;GO:0004056;GO:0004056;GO:0004056;GO:0004056;GO:0005212;GO:0005737;GO:0005829;GO:0005829;GO:0006525;GO:0006526;GO:0008652;GO:0016829;GO:0042450;GO:0042450;GO:0003824;GO:0004056;GO:0042450;GO:0003824;GO:0004056;GO:0042450;GO:0003824;GO:0004056;GO:0042450;GO:0003824;GO:0004056;GO:0042450;	K01755	EC:4.3.2.1	-	-	argininosuccinate lyase 2 [Source:NCBIgene;Acc:417545]	417545	P05083
ENSGALG00000011166	108.769	140.052	77.486	0.553267	-0.853953	0.0383858	1	5	48265287	48268809	+	3522	-	-	-	-	-	-	protein kinase domain containing, cytoplasmic b[Source:NCBI gene;Acc:423451]	-	-
ENSGALG00000002783	174.568	138.425	210.71	1.52219	0.606152	0.0384054	1	19	5308463	5317811	-	9348	SLC43A2	GO:0005886;GO:0015175;GO:0015179;GO:0015179;GO:0015179;GO:0015804;GO:0015807;GO:0015807;GO:0016020;GO:0016021;GO:0055085;GO:1902475;GO:0016020;GO:0016021;	-	-	-	-	solute carrier family 43 member 2 [Source:HGNCSymbol;Acc:HGNC:23087]	-	-
ENSGALG00000012394	5643.64	6518.15	4769.13	0.731669	-0.450737	0.0384897	1	5	58232297	58243505	-	11208	NID2	GO:0005509;GO:0005604;GO:0005604;GO:0005886;GO:0007160;GO:0007160;GO:0031012;	K06826	-	-	-	nidogen 2 [Source:HGNC Symbol;Acc:HGNC:13389]"	423583	-
ENSGALG00000038152	335.272	273.459	397.084	1.45208	0.538119	0.0386097	1	14	7732655	7756484	-	23829	ABCC6	GO:0000166;GO:0005524;GO:0005524;GO:0005634;GO:0005774;GO:0005886;GO:0016020;GO:0016020;GO:0016021;GO:0016021;GO:0016323;GO:0016887;GO:0022857;GO:0042626;GO:0042626;GO:0055085;GO:0055085;	K05669	-	-	-	ATP binding cassette subfamily C member 6[Source:NCBI gene;Acc:416600]	416600	A0A1D5PLE1
ENSGALG00000007001	92.7501	71.2334	114.267	1.60412	0.68178	0.038765	1	17	4083114	4088567	+	5453	TLR4	GO:0000187;GO:0001530;GO:0001875;GO:0001875;GO:0002218;GO:0002224;GO:0002322;GO:0002376;GO:0002537;GO:0002730;GO:0002755;GO:0002755;GO:0004888;GO:0005102;GO:0005622;GO:0005622;GO:0005737;GO:0005886;GO:0005887;GO:0005887;GO:0006954;GO:0007165;GO:0007252;GO:0007252;GO:0009617;GO:0009897;GO:0009986;GO:0010572;GO:0010628;GO:0010628;GO:0014002;GO:0016020;GO:0016021;GO:0016021;GO:0030890;GO:0031226;GO:…	K10160	-	-	-	toll like receptor 4 [Source:NCBI gene;Acc:417241]"	417241	Q7ZTG5
ENSGALG00000007485	1034.52	1239.24	829.803	0.669604	-0.57862	0.0392557	1	9	14984087	14998385	+	14298	TFR2	GO:0003725;GO:0004998;GO:0004998;GO:0005576;GO:0005768;GO:0005768;GO:0005769;GO:0005886;GO:0005886;GO:0005886;GO:0005887;GO:0005905;GO:0005905;GO:0006879;GO:0006879;GO:0006898;GO:0009897;GO:0009897;GO:0009986;GO:0009986;GO:0010008;GO:0016020;GO:0016020;GO:0016021;GO:0016323;GO:0030316;GO:0030890;GO:0030890;GO:0031410;GO:0031623;GO:0033570;GO:0033572;GO:0033572;GO:0035690;GO:0042102;GO:0042102;GO:…	K06503	-	-	-	transferrin receptor 2 [Source:NCBIgene;Acc:396191]	396191	Q90997
ENSGALG00000001115	519.638	683.755	355.522	0.519955	-0.943542	0.0393108	1	21	1372224	1393392	+	21168	MMEL1	GO:0004222;GO:0006508;GO:0008237;GO:0016020;GO:0016021;	K08635	EC:3.4.24.11	-	-	membrane metalloendopeptidase like 1 [Source:HGNCSymbol;Acc:HGNC:14668]	770671	E1BXR5
ENSGALG00000017398	18.5163	8.4512	28.5813	3.38192	1.75784	0.0393473	1	2	106389909	106404267	+	14358	DSG1	GO:0005509;GO:0005886;GO:0005911;GO:0007155;GO:0007156;GO:0009898;GO:0016020;GO:0016020;GO:0016021;GO:0045295;GO:0050821;	-	-	-	-	desmoglein 1 [Source:HGNC Symbol;Acc:HGNC:3048]"	-	-
ENSGALG00000029439	99.5263	76.8823	122.17	1.58906	0.66817	0.0394711	1	33	1034458	1037315	+	2857	HOXC9	GO:0003677;GO:0003677;GO:0005634;GO:0005634;GO:0005654;GO:0006351;GO:0006351;GO:0006355;GO:0007275;GO:0009952;GO:0016235;GO:0043565;GO:0043565;GO:0048704;GO:0048706;GO:0003677;GO:0003677;GO:0005634;GO:0005634;GO:0006351;GO:0006355;GO:0043565;	K09294	-	-	-	homeobox C9 [Source:NCBI gene;Acc:425723]"	425723	A0A1D5PQW8
ENSGALG00000031590	83.2264	45.608	120.845	2.64964	1.4058	0.0397361	1	3	82815250	82837344	+	22094	B3GAT2	GO:0000139;GO:0000139;GO:0005794;GO:0006486;GO:0015018;GO:0015018;GO:0015018;GO:0016020;GO:0016740;GO:0046872;GO:0050650;	K10157	EC:2.4.1.135	-	-	beta-1,3-glucuronyltransferase 2 [Source:NCBIgene;Acc:428638]	428638	Q5CAS7
ENSGALG00000042422	580.082	691.203	468.961	0.678471	-0.559641	0.0398312	1	KQ759484.1	69694	77272	-	7578	GLI1	GO:0000977;GO:0000978;GO:0001649;GO:0003676;GO:0003677;GO:0003677;GO:0003677;GO:0003682;GO:0003705;GO:0005634;GO:0005634;GO:0005654;GO:0005737;GO:0005737;GO:0005829;GO:0005929;GO:0005930;GO:0007224;GO:0007224;GO:0007224;GO:0007283;GO:0007418;GO:0008017;GO:0008284;GO:0008284;GO:0009611;GO:0009913;GO:0009953;GO:0009954;GO:0021696;GO:0021938;GO:0021983;GO:0030324;GO:0044212;GO:0045667;GO:0045740;GO:…	K16797	-	-	-	GLI family zinc finger 1 [Source:NCBIgene;Acc:396045]	396045	-
ENSGALG00000039417	1555.95	1811.37	1300.53	0.717981	-0.477982	0.0399537	1	25	1838113	1844548	-	6435	-	GO:0005622;GO:0006355;GO:0003677;GO:0003700;GO:0005622;GO:0005634;GO:0005667;GO:0005737;GO:0006355;GO:0007179;	-	-	-	-	-	-	-
ENSGALG00000005643	358.353	295.37	421.337	1.42647	0.51245	0.0400943	1	5	8890833	8901438	+	10605	LYVE1	GO:0004888;GO:0004888;GO:0005540;GO:0005540;GO:0005540;GO:0005886;GO:0005886;GO:0006027;GO:0007155;GO:0016020;GO:0016021;GO:0071944;	K19012	-	-	-	lymphatic vessel endothelial hyaluronan receptor 1[Source:NCBI gene;Acc:423038]	423038	E1C9I1
ENSGALG00000012613	76.7906	42.9278	110.653	2.57766	1.36606	0.0402301	1	Z	41447669	41457345	-	9676	FBP1	GO:0005975;GO:0016311;GO:0016791;GO:0000122;GO:0005634;GO:0005737;GO:0005737;GO:0005829;GO:0005975;GO:0005975;GO:0005986;GO:0006000;GO:0006002;GO:0006002;GO:0006094;GO:0006094;GO:0006111;GO:0016208;GO:0016311;GO:0016787;GO:0016791;GO:0030308;GO:0030388;GO:0035690;GO:0042132;GO:0042132;GO:0042132;GO:0042578;GO:0042802;GO:0045820;GO:0046580;GO:0046872;GO:0051289;GO:0071286;	K03841	EC:3.1.3.11	G	COG0158	fructose-bisphosphatase 1 [Source:NCBIgene;Acc:395218]	395218	F6QGI8
ENSGALG00000045408	7.11118	11.5293	2.69308	0.233587	-2.09797	0.0405981	1	AADN04001868.1	14451	15407	+	956	-	GO:0005096;GO:0005938;GO:0007165;GO:0007264;GO:0015629;GO:0043547;GO:0007165;	-	-	-	-	-	-	-
ENSGALG00000003233	2071.89	2402.74	1741.05	0.724609	-0.464724	0.0407521	1	22	2281515	2288928	+	7413	ASH2L	GO:0005634;GO:0005634;GO:0005719;GO:0006351;GO:0006974;GO:0008013;GO:0008284;GO:0035097;GO:0042800;GO:0043627;GO:0044212;GO:0044212;GO:0044666;GO:0045944;GO:0048188;GO:0048188;GO:0048188;GO:0051568;GO:0051568;GO:0051568;GO:0071339;GO:1990188;	K14964	-	-	-	ASH2 like, histone lysine methyltransferase complexsubunit [Source:NCBI gene;Acc:426774]	426774	Q5ZIL1
ENSGALG00000043734	805.298	991.88	618.717	0.623782	-0.680887	0.0407989	1	Z	1062374	1068322	-	5948	LIPG	GO:0004620;GO:0004620;GO:0005576;GO:0005615;GO:0005769;GO:0005794;GO:0006629;GO:0008970;GO:0009986;GO:0010983;GO:0032376;GO:0034375;GO:0042632;GO:0043691;GO:0050746;GO:0052689;GO:0055091;	K22284	EC:3.1.1.3	-	-	lipase G, endothelial type [Source:HGNCSymbol;Acc:HGNC:6623]	426846	-
ENSGALG00000023622	37.1081	16.5054	57.7107	3.49648	1.8059	0.0408883	1	Z	9164721	9165903	+	1182	AVD	GO:0005576;GO:0009374;GO:0019731;	-	-	-	NOG316013	avidin [Source:NCBI gene;Acc:396260]"	396260	P02701
ENSGALG00000005558	709.313	826.087	592.54	0.717285	-0.479382	0.0409428	1	14	6182947	6193181	+	10234	TBL3	GO:0000462;GO:0005634;GO:0005730;GO:0006364;GO:0030515;GO:0032040;GO:0032040;GO:0034388;	K14555	-	-	-	transducin beta like 3 [Source:NCBIgene;Acc:416545]	416545	Q5ZMD3
ENSGALG00000045021	17.463	24.987	9.93901	0.397766	-1.33001	0.0413094	1	2	370778	372653	-	1875	-	GO:0005525;GO:0005525;	-	-	-	-	-	-	-
ENSGALG00000006950	486.642	572.669	400.615	0.699557	-0.515486	0.0413286	1	15	9098141	9128853	-	30712	LIMK2	GO:0000166;GO:0004672;GO:0004672;GO:0004674;GO:0004674;GO:0005524;GO:0005524;GO:0005634;GO:0005634;GO:0005737;GO:0005737;GO:0005801;GO:0006468;GO:0006468;GO:0007283;GO:0016301;GO:0016310;GO:0016740;GO:0046872;GO:0046982;GO:0060322;GO:0061303;	K05744	EC:2.7.11.1	T	COG0515	LIM domain kinase 2 [Source:NCBI gene;Acc:396010]"	396010	P53666
ENSGALG00000015307	80.662	101.118	60.2061	0.595405	-0.748058	0.0413656	1	1	84985337	85117095	-	131758	ABI3BP	GO:0005518;GO:0005539;GO:0005614;GO:0008201;GO:0010811;GO:0030198;GO:0031012;	-	-	-	-	ABI family member 3 binding protein [Source:HGNCSymbol;Acc:HGNC:17265]	769237	-
ENSGALG00000036360	6.51303	10.7769	2.24915	0.208701	-2.26049	0.0415269	1	15	6894024	6899794	-	5770	TRPV4	GO:0000122;GO:0000166;GO:0002024;GO:0005034;GO:0005216;GO:0005216;GO:0005261;GO:0005261;GO:0005262;GO:0005262;GO:0005262;GO:0005262;GO:0005516;GO:0005516;GO:0005524;GO:0005886;GO:0005886;GO:0005886;GO:0005887;GO:0005912;GO:0005912;GO:0005929;GO:0005929;GO:0006811;GO:0006811;GO:0006816;GO:0006816;GO:0006874;GO:0006874;GO:0006874;GO:0006874;GO:0006970;GO:0007015;GO:0007043;GO:0007204;GO:0007231;GO:…	K04973	-	-	-	transient receptor potential cation channelsubfamily V member 4 [Source:NCBI gene;Acc:395427]	395427	A0A1D5PXA5
ENSGALG00000011577	41.9523	28.9184	54.9862	1.90143	0.927082	0.0415301	1	7	24545119	24814619	-	269500	CNTNAP5	GO:0016020;GO:0016021;	-	-	-	-	contactin associated protein like 5 [Source:NCBIgene;Acc:424231]	424231	Q0V8S9
ENSGALG00000011182	99.4605	76.5887	122.332	1.59726	0.675603	0.0416281	1	3	40973214	40979620	+	6406	DLL1	GO:0001756;GO:0001757;GO:0001947;GO:0002315;GO:0003323;GO:0005112;GO:0005112;GO:0005509;GO:0005886;GO:0005912;GO:0007154;GO:0007219;GO:0007219;GO:0007219;GO:0007267;GO:0007275;GO:0007275;GO:0007368;GO:0007386;GO:0008217;GO:0008284;GO:0008285;GO:0009954;GO:0010628;GO:0014002;GO:0014807;GO:0016020;GO:0016020;GO:0016021;GO:0016021;GO:0016324;GO:0021510;GO:0021688;GO:0021693;GO:0030155;GO:0030857;GO:…	K06051	-	-	-	delta like canonical Notch ligand 1 [Source:NCBIgene;Acc:395820]	395820	Q90656
ENSGALG00000037888	460.312	541.893	378.73	0.698902	-0.516839	0.0417814	1	28	1032739	1038106	+	5367	TBXA2R	GO:0004930;GO:0004960;GO:0004960;GO:0005886;GO:0006954;GO:0006954;GO:0007186;GO:0007189;GO:0007204;GO:0016020;GO:0016021;GO:0016021;GO:0016607;GO:0019229;GO:0019932;GO:0032496;GO:0045777;GO:0045907;GO:0045987;GO:0090051;GO:0004930;GO:0004960;GO:0007186;GO:0016020;GO:0016021;GO:0016021;	-	-	-	-	thromboxane A2 receptor [Source:HGNCSymbol;Acc:HGNC:11608]	-	-
ENSGALG00000031401	502.799	386.812	618.786	1.59971	0.677806	0.0418225	1	25	26928	231632	-	204704	-	-	-	-	-	-	-	-	-
ENSGALG00000014786	292.216	119.6	464.832	3.88656	1.95849	0.0418543	1	Z	21646751	21656155	+	9404	PIK3R1	GO:0005942;GO:0035014;GO:0043551;GO:2001275;GO:0001678;GO:0001784;GO:0001953;GO:0005158;GO:0005159;GO:0005168;GO:0005634;GO:0005737;GO:0005737;GO:0005801;GO:0005829;GO:0005911;GO:0005942;GO:0005942;GO:0006468;GO:0006606;GO:0007162;GO:0008134;GO:0008134;GO:0008286;GO:0008286;GO:0008625;GO:0008630;GO:0014065;GO:0016020;GO:0019903;GO:0030183;GO:0030335;GO:0032760;GO:0032869;GO:0032991;GO:0033120;GO:…	K02649	-	-	-	phosphoinositide-3-kinase regulatory subunit 1[Source:HGNC Symbol;Acc:HGNC:8979]	427171	-
ENSGALG00000007841	342.127	279.205	405.048	1.45072	0.536769	0.0419317	1	7	9683028	9794746	-	111718	DNAH7	GO:0003341;GO:0003341;GO:0003777;GO:0005509;GO:0005524;GO:0005829;GO:0005929;GO:0007018;GO:0007018;GO:0008569;GO:0030286;GO:0030286;GO:0036156;GO:0036156;GO:0036159;GO:0036159;GO:0045503;GO:0045505;GO:0051959;	K10408	-	-	-	dynein axonemal heavy chain 7 [Source:HGNCSymbol;Acc:HGNC:18661]	424048	-
ENSGALG00000027374	27.5638	37.3482	17.7794	0.476043	-1.07084	0.0420683	1	Z	35021468	35033830	-	12362	KLF9	GO:0000981;GO:0003676;GO:0005634;GO:0005634;GO:0005654;GO:0005829;GO:0005886;GO:0006357;GO:0007623;GO:0010839;GO:0071387;GO:0097067;	K09208	-	-	-	Kruppel like factor 9 [Source:HGNCSymbol;Acc:HGNC:1123]	770238	R4GM18
ENSGALG00000022991	130.177	103.212	157.141	1.5225	0.606447	0.0420694	1	4	73865221	73869280	-	4059	SMIM20	GO:0005743;GO:0005743;GO:0016020;GO:0016021;GO:0016021;GO:0033617;GO:0033617;GO:0033617;	-	-	-	-	small integral membrane protein 20 [Source:NCBIgene;Acc:769392]	769392	F1NQM1
ENSGALG00000045286	36.6134	48.1155	25.1113	0.521897	-0.938164	0.0423188	1	2	23842908	23854232	+	11324	-	GO:0005737;GO:0007015;GO:0014069;GO:0015629;GO:0019722;GO:0030425;GO:0031175;GO:0051015;	-	-	-	-	-	-	-
ENSGALG00000046540	9.68996	15.3986	3.98133	0.258552	-1.95147	0.0423563	1	AADN04001075.1	1672	4628	+	2956	-	GO:0003676;	-	-	-	-	-	-	-
ENSGALG00000008127	137.861	108.888	166.834	1.53216	0.615567	0.0427189	1	5	22949194	22970222	+	21028	SPI1	GO:0000122;GO:0000790;GO:0000790;GO:0000978;GO:0000978;GO:0000980;GO:0000981;GO:0000982;GO:0001077;GO:0001078;GO:0001085;GO:0001205;GO:0001944;GO:0002320;GO:0002573;GO:0003677;GO:0003677;GO:0003700;GO:0003700;GO:0003700;GO:0003705;GO:0005634;GO:0005634;GO:0005634;GO:0005634;GO:0005654;GO:0006355;GO:0006355;GO:0006357;GO:0006357;GO:0030098;GO:0030154;GO:0030218;GO:0030225;GO:0030851;GO:0035019;GO:…	K09438	-	-	-	Spi-1 proto-oncogene [Source:NCBI gene;Acc:395879]"	395879	O42415
ENSGALG00000009293	546.448	449.934	642.962	1.42901	0.515021	0.0427373	1	7	16782766	16862730	+	79964	CHN1	GO:0005096;GO:0005622;GO:0007165;GO:0008045;GO:0035556;GO:0043087;GO:0043547;GO:0046872;GO:0046875;GO:0050770;GO:0051056;GO:0005096;GO:0005622;GO:0007165;GO:0035556;GO:0043547;GO:0046872;GO:0051056;	K20630	-	-	-	chimerin 1 [Source:NCBI gene;Acc:429021]"	429021	Q5ZL17
ENSGALG00000032798	110.978	136.733	85.2234	0.623285	-0.682036	0.0429432	1	AADN04003395.1	2250	15166	-	12916	-	-	-	-	-	-	outer dense fiber protein 3-like 15 [Source:NCBIgene;Acc:107057195]	107049986	-
ENSGALG00000008911	46.236	59.4724	32.9996	0.554874	-0.849769	0.0433914	1	17	1464876	1465673	-	797	RNF208	GO:0004842;GO:0005654;GO:0005829;GO:0051865;	-	-	-	-	ring finger protein 208 [Source:HGNCSymbol;Acc:HGNC:25420]	417279	-
ENSGALG00000008165	211.654	251.915	171.393	0.680362	-0.555625	0.0436531	1	3	3016356	3017966	+	1610	GPR75	GO:0004930;GO:0004930;GO:0007186;GO:0007186;GO:0016020;GO:0016021;GO:0016021;GO:0016493;GO:0070098;GO:1901214;	-	-	-	-	G protein-coupled receptor 75 [Source:HGNCSymbol;Acc:HGNC:4526]	-	-
ENSGALG00000036787	1826.13	2110.38	1541.88	0.730619	-0.452809	0.0439691	1	5	21575864	21648822	+	72958	HSD17B12	GO:0001968;GO:0005518;GO:0008201;GO:0010811;GO:0016020;GO:0016021;GO:0016491;GO:0016509;GO:0030198;GO:0031012;GO:0055114;GO:0016491;GO:0055114;	K10251	-	-	-	hydroxysteroid 17-beta dehydrogenase 12[Source:HGNC Symbol;Acc:HGNC:18646]	769787	A0A1D5PPX3
ENSGALG00000014217	431.081	357.331	504.831	1.41278	0.498538	0.0440256	1	4	68026814	68043002	-	16188	GUF1	GO:0003924;GO:0005525;	K21594	EC:3.6.5.-	-	-	GUF1 homolog, GTPase [Source:HGNCSymbol;Acc:HGNC:25799]	422773	-
ENSGALG00000026836	1243.34	1018.62	1468.06	1.44123	0.527298	0.0440307	1	23	4983358	4985730	-	2372	-	-	-	-	-	-	-	-	-
ENSGALG00000004771	174.651	139.837	209.465	1.49792	0.582962	0.0442463	1	21	6083120	6085216	-	2096	C1QB	GO:0005576;GO:0005576;GO:0005581;GO:0006958;GO:0006958;GO:0042803;GO:0048839;GO:0005576;GO:0005576;GO:0005581;GO:0006958;GO:0006958;	K03987	-	-	-	complement C1q B chain [Source:HGNCSymbol;Acc:HGNC:1242]	428197	F1NH19
ENSGALG00000005046	438.514	512.184	364.844	0.71233	-0.489383	0.0444548	1	14	5132126	5136038	-	3912	SHMT1	GO:0003824;GO:0004372;GO:0004372;GO:0006730;GO:0016740;GO:0019264;GO:0030170;GO:0035999;GO:0035999;GO:0000900;GO:0000900;GO:0003824;GO:0004372;GO:0004372;GO:0004372;GO:0004372;GO:0005634;GO:0005634;GO:0005634;GO:0005829;GO:0005829;GO:0006231;GO:0006544;GO:0006544;GO:0006563;GO:0006565;GO:0006565;GO:0006730;GO:0006730;GO:0008270;GO:0009113;GO:0009113;GO:0016597;GO:0016740;GO:0017148;GO:0019264;GO:…	K00600	EC:2.1.2.1	-	-	serine hydroxymethyltransferase 1 [Source:HGNCSymbol;Acc:HGNC:10850]	416520	-
ENSGALG00000010902	72.7489	95.9362	49.5615	0.516609	-0.952856	0.0444661	1	7	19039829	19149307	-	109478	CERS6	GO:0003677;GO:0003677;GO:0005634;GO:0005783;GO:0016020;GO:0016021;GO:0016021;GO:0046513;GO:0050291;	K04710	EC:2.3.1.24	-	-	ceramide synthase 6 [Source:HGNCSymbol;Acc:HGNC:23826]	771503	-
ENSGALG00000041203	2219.39	1861.27	2577.51	1.38481	0.469688	0.0445732	1	4	79798866	79843362	-	44496	CRMP1	GO:0000226;GO:0005737;GO:0007399;GO:0007411;GO:0016787;GO:0016810;GO:0000226;GO:0007399;GO:0007411;GO:0016787;GO:0016810;GO:0000226;GO:0005737;GO:0007399;GO:0007411;GO:0016787;GO:0016810;GO:0000226;GO:0005737;GO:0005813;GO:0005829;GO:0007399;GO:0007411;GO:0010977;GO:0016787;GO:0016810;GO:0030496;GO:0031005;GO:1904530;	-	-	-	-	collapsin response mediator protein 1 [Source:NCBIgene;Acc:395156]	395156	Q71SG3
ENSGALG00000031712	22.9984	14.5552	31.4416	2.16015	1.11113	0.0446508	1	KQ759494.1	11522	14766	-	3244	-	-	-	-	-	-	-	-	-
ENSGALG00000005638	103.629	80.873	126.386	1.56277	0.644101	0.045038	1	4	2403107	2407572	+	4465	IL2RG	GO:0004896;GO:0016020;GO:0016020;GO:0016021;GO:0019221;GO:0004896;GO:0004896;GO:0009897;GO:0016020;GO:0016020;GO:0016021;GO:0019221;GO:0019955;GO:0019976;GO:0043235;	K05070	-	-	-	interleukin 2 receptor subunit gamma [Source:NCBIgene;Acc:395199]	395199	Q8AUP2
ENSGALG00000010497	146.791	115.835	177.747	1.53448	0.617746	0.0452233	1	14	4092939	4098100	+	5161	SLC29A4	GO:0005337;GO:0005886;GO:0008504;GO:0008504;GO:0015844;GO:0016020;GO:0016021;GO:0016021;GO:0055085;GO:1901642;	K03323	-	-	-	solute carrier family 29 member 4 [Source:HGNCSymbol;Acc:HGNC:23097]	425593	-
ENSGALG00000043939	43.2675	30.4321	56.1029	1.84354	0.882481	0.0453341	1	KQ759482.1	21888	23070	-	1182	-	GO:0003676;GO:0003723;GO:0003723;GO:0005634;GO:0006397;	-	-	-	-	-	-	-
ENSGALG00000044803	33.5799	22.6616	44.4983	1.9636	0.973502	0.0458857	1	6	2748154	2749167	-	1013	-	-	-	-	-	-	-	-	-
ENSGALG00000005619	330.683	419.968	241.398	0.574801	-0.798864	0.0459743	1	8	13555281	13561661	+	6380	-	GO:0005886;GO:0007596;GO:0016020;GO:0016021;GO:0016021;GO:0019221;	K03901	-	-	-	coagulation factor III, tissue factor [Source:NCBIgene;Acc:429084]	429084	F1NGT0
ENSGALG00000007530	46.8278	66.2242	27.4314	0.41422	-1.27153	0.0462385	1	4	11353982	11360783	+	6801	-	GO:0000049;GO:0003725;GO:0005737;GO:0006450;GO:0016020;GO:0016021;GO:0016021;GO:0016779;	-	-	-	-	LOC428714 [Source:NCBI gene;Acc:428714]"	428714	F1NT09
ENSGALG00000007980	36.3938	23.2396	49.548	2.13205	1.09224	0.046602	1	20	13581041	13589206	+	8165	KCNG1	GO:0005216;GO:0005244;GO:0005249;GO:0005249;GO:0005251;GO:0005251;GO:0005267;GO:0005886;GO:0006811;GO:0006811;GO:0006813;GO:0006813;GO:0008076;GO:0008076;GO:0008076;GO:0016020;GO:0016020;GO:0016021;GO:0016021;GO:0034765;GO:0051260;GO:0055085;GO:0071805;GO:0071805;GO:0071805;GO:1902259;	K04900	-	-	-	potassium voltage-gated channel modifier subfamilyG member 1 [Source:HGNC Symbol;Acc:HGNC:6248]	419347	E1C3M8
ENSGALG00000007564	321.807	265.1	378.514	1.42781	0.513809	0.0468591	1	2	16120249	16143390	+	23141	-	-	-	-	-	-	UPF0061 protein xcc-b100_1894-like [Source:NCBIgene;Acc:420491]	420491	E1BZW6
ENSGALG00000015478	328.542	386.485	270.6	0.700155	-0.514255	0.0469087	1	3	71652117	71704467	+	52350	USP45	GO:0006508;GO:0006511;GO:0008233;GO:0008234;GO:0008270;GO:0016787;GO:0036459;GO:0036459;GO:0046872;	K11844	EC:3.4.19.12	O	COG5560	ubiquitin specific peptidase 45 [Source:NCBIgene;Acc:421793]	421793	Q5ZMP4
ENSGALG00000027064	2.28746	0	4.57492	Inf	Inf	0.0471392	1	1	48196308	48197130	+	822	HIST1H3H	GO:0000122;GO:0000785;GO:0000786;GO:0000786;GO:0000786;GO:0003677;GO:0003677;GO:0003682;GO:0005634;GO:0005634;GO:0005634;GO:0005694;GO:0006334;GO:0031492;GO:0046982;	K11253	-	B	COG2036	histone cluster 1 H3 family member h [Source:NCBIgene;Acc:100858681]	100858681	P84229
ENSGALG00000024378	262.072	310.477	213.668	0.688192	-0.539116	0.0471623	1	28	1734533	1739063	-	4530	ZNF414	GO:0003676;GO:0003676;	-	-	-	-	zinc finger protein 414 [Source:HGNCSymbol;Acc:HGNC:20630]	425820	F1NUI4
ENSGALG00000032440	169.304	136.193	202.415	1.48624	0.571663	0.0471914	1	3	33675543	33688162	+	12619	QPCT	GO:0008270;GO:0008270;GO:0016603;GO:0016603;GO:0016603;GO:0017186;GO:0017186;GO:0016603;GO:0016603;	K00683	EC:2.3.2.5	-	-	glutaminyl-peptide cyclotransferase [Source:HGNCSymbol;Acc:HGNC:9753]	421479	-
ENSGALG00000010347	687.267	572.559	801.976	1.40069	0.486135	0.0471958	1	4	35277597	35281300	-	3703	CCNG2	GO:0000079;GO:0000278;GO:0000307;GO:0005634;GO:0005737;GO:0007088;GO:0008284;GO:0016538;GO:0019901;GO:0045787;GO:0051726;GO:0051726;	K10146	-	-	-	cyclin G2 [Source:HGNC Symbol;Acc:HGNC:1593]"	422512	F1NBF6
ENSGALG00000026396	4.73859	8.33965	1.13752	0.136399	-2.87409	0.0473108	1	16	128570	133685	+	5115	BG1	GO:0016020;GO:0016021;GO:0005102;GO:0009897;GO:0016020;GO:0016021;GO:0050776;GO:0050852;GO:0016020;GO:0016021;GO:0016020;GO:0016021;GO:0009986;GO:0016020;GO:0016021;GO:0019903;GO:0016020;GO:0016021;GO:0016020;GO:0016021;	-	-	S	NOG146805	BG-like antigen 1 [Source:NCBI gene;Acc:426940]"	426940	A5HUK9
ENSGALG00000014585	158.918	120.74	197.097	1.63241	0.707006	0.0474452	1	19	4767118	4768209	+	1091	-	GO:0002548;GO:0005576;GO:0005615;GO:0006954;GO:0006955;GO:0007186;GO:0008009;GO:0008009;GO:0030593;GO:0043547;GO:0048020;GO:0048247;GO:0070098;GO:0070374;GO:0071346;GO:0071347;GO:0071356;	-	-	-	-	C-C motif chemokine ligand 26 [Source:NCBIgene;Acc:417534]	417534	-
ENSGALG00000006297	106.575	134.431	78.7192	0.585572	-0.772081	0.0475249	1	13	15060539	15118773	+	58234	TRPC7	GO:0005216;GO:0005262;GO:0005262;GO:0005887;GO:0006811;GO:0006811;GO:0006816;GO:0006828;GO:0006828;GO:0007338;GO:0015279;GO:0016020;GO:0016020;GO:0016021;GO:0016021;GO:0034703;GO:0051480;GO:0055085;GO:0070588;GO:0070588;GO:0070679;GO:0005216;GO:0005262;GO:0006811;GO:0006811;GO:0016020;GO:0016020;GO:0016021;GO:0016021;GO:0055085;GO:0070588;GO:0005216;GO:0005262;GO:0006811;GO:0016020;GO:0016020;GO:…	K04970	-	-	-	transient receptor potential cation channelsubfamily C member 7 [Source:HGNC Symbol;Acc:HGNC:20754]	427641	-
ENSGALG00000010961	86.3955	66.8376	105.953	1.58524	0.664699	0.0477027	1	2	31211304	31319341	-	108037	IGF2BP3	GO:0003676;GO:0003723;GO:0003723;GO:0003730;GO:0005634;GO:0005737;GO:0006417;GO:0051028;GO:0003676;GO:0003723;GO:0003723;GO:0003676;GO:0003723;GO:0003723;	K13197	-	-	NOG249985	insulin like growth factor 2 mRNA binding protein 3[Source:NCBI gene;Acc:420617]	420617	Q5ZLP8
ENSGALG00000035351	900.769	753.17	1048.37	1.39194	0.477097	0.0477731	1	AADN04001577.1	63	22665	+	22602	-	GO:0046872;GO:0046872;GO:0046872;GO:0046872;	-	-	-	-	-	-	-
ENSGALG00000015360	897.511	748.146	1046.88	1.3993	0.484701	0.04786	1	1	87568051	87602011	-	33960	KIAA1524	GO:0005737;GO:0005829;GO:0005886;GO:0007283;GO:0042803;GO:2000179;	-	-	-	-	KIAA1524 [Source:NCBI gene;Acc:418410]"	418410	Q5ZMJ7
ENSGALG00000041858	52.4612	20.8528	84.0697	4.03158	2.01135	0.0478958	1	27	4992064	4994538	-	2474	-	GO:0005198;GO:0005198;GO:0005882;GO:0005882;GO:0005198;GO:0005198;GO:0005882;GO:0005882;GO:0005198;GO:0005198;GO:0005882;GO:0005882;	-	-	-	-	keratin, type I cytoskeletal 42-like [Source:NCBIgene;Acc:100857659]	-	-
ENSGALG00000014820	21.7901	31.5694	12.0107	0.380454	-1.39421	0.0479386	1	1	79368582	79376086	+	7504	-	GO:0001562;GO:0005102;GO:0005102;GO:0009897;GO:0009897;GO:0016020;GO:0016021;GO:0042102;GO:0050776;GO:0050852;GO:0050868;GO:0072602;GO:0072643;GO:1900042;	K06747	-	-	-	V-set domain containing T cell activation inhibitor1 [Source:NCBI gene;Acc:101752024]	101752024	-
ENSGALG00000006830	206.694	168.882	244.506	1.4478	0.533857	0.04803	1	5	15151804	15252302	+	100498	CHID1	GO:0005615;GO:0005764;GO:0005770;GO:0005802;GO:0005975;GO:0008061;GO:0070492;GO:1900016;	K17525	-	-	-	chitinase domain containing 1 [Source:NCBIgene;Acc:423103]	423103	F1NER5
ENSGALG00000041181	443.823	520.761	366.885	0.704517	-0.505293	0.048075	1	14	13910194	13915248	-	5054	-	-	-	-	-	-	-	-	-
ENSGALG00000029354	57.0205	41.9512	72.0898	1.71842	0.781083	0.0484518	1	AADN04000659.1	80260	98029	+	17769	GMIP	GO:0005096;GO:0005096;GO:0005654;GO:0005829;GO:0005886;GO:0007165;GO:0034260;GO:0035556;GO:0035556;GO:0043547;GO:0046872;	K20653	-	-	-	GEM interacting protein [Source:HGNCSymbol;Acc:HGNC:24852]	426010	-
ENSGALG00000007448	168.328	200.963	135.693	0.675211	-0.56659	0.0485884	1	4	11080495	11081385	+	890	SPRY3	GO:0005829;GO:0007275;GO:0009966;GO:0016020;GO:0040037;GO:0043407;GO:0046580;GO:0061564;	K17384	-	S	NOG128987	sprouty RTK signaling antagonist 3 [Source:NCBIgene;Acc:428712]	428712	A0FK59
ENSGALG00000002242	36.96	25.5365	48.3835	1.89468	0.921954	0.0485932	1	15	2356780	2473501	+	116721	GALNT9	GO:0000139;GO:0005794;GO:0005794;GO:0006486;GO:0016020;GO:0016021;GO:0016740;GO:0016757;GO:0030246;GO:0016020;GO:0016021;	K00710	EC:2.4.1.41	-	-	polypeptide N-acetylgalactosaminyltransferase 9[Source:HGNC Symbol;Acc:HGNC:4131]	416796	-
ENSGALG00000001615	531.947	625.247	438.646	0.701556	-0.511369	0.0487132	1	10	2574728	2587477	-	12749	MAN2C1	GO:0003824;GO:0004559;GO:0004559;GO:0005654;GO:0005975;GO:0006013;GO:0009313;	K01191	EC:3.2.1.24	-	-	mannosidase alpha class 2C member 1 [Source:NCBIgene;Acc:415306]	415306	Q5F3F8
ENSGALG00000006189	23.8325	14.8602	32.8048	2.20756	1.14245	0.0487972	1	2	6282029	6286517	-	4488	CRYGN	-	-	-	-	-	crystallin gamma N [Source:NCBI gene;Acc:428406]"	428406	D0FH75
ENSGALG00000010224	70.1267	52.981	87.2725	1.64724	0.720053	0.0488356	1	1	37799941	37807895	+	7954	GLIPR1L	GO:0005576;GO:0005615;GO:0016020;GO:0016021;	-	-	-	-	GLI pathogenesis-related 1-like [Source:NCBIgene;Acc:417862]	417862	F1N9U6
ENSGALG00000001371	328.283	473.11	183.455	0.387765	-1.36674	0.0488549	1	18	2837333	2861145	+	23812	-	GO:0008146;GO:0016740;	-	-	-	-	-	-	-
ENSGALG00000036678	124.362	150.38	98.3447	0.653975	-0.612692	0.0490869	1	27	3550456	3562778	+	12322	ETV4	GO:0003677;GO:0003700;GO:0005634;GO:0005634;GO:0006355;GO:0043565;GO:0000978;GO:0000981;GO:0003677;GO:0003700;GO:0005634;GO:0005634;GO:0005634;GO:0005730;GO:0006355;GO:0006357;GO:0030154;GO:0043565;GO:0045944;	K15592	-	-	-	ETS variant 4 [Source:HGNC Symbol;Acc:HGNC:3493]"	395747	-
ENSGALG00000030530	57.1428	72.799	41.4867	0.56988	-0.81127	0.0491049	1	4	43676569	43677709	-	1140	HAND2	GO:0000790;GO:0000977;GO:0001077;GO:0001701;GO:0001947;GO:0001967;GO:0003007;GO:0003219;GO:0003253;GO:0003266;GO:0003278;GO:0003680;GO:0005634;GO:0005667;GO:0006355;GO:0006366;GO:0007507;GO:0007512;GO:0007512;GO:0008134;GO:0010463;GO:0010613;GO:0010628;GO:0010629;GO:0010667;GO:0014032;GO:0032991;GO:0034103;GO:0042475;GO:0042733;GO:0042803;GO:0043066;GO:0043392;GO:0043433;GO:0043565;GO:0043586;GO:…	K18486	-	-	-	heart and neural crest derivatives expressed 2[Source:NCBI gene;Acc:395813]	395813	A0A1D5NZZ0
ENSGALG00000015438	249.303	293.294	205.311	0.700018	-0.514535	0.0491631	1	1	91524199	91543808	-	19609	MPZL1	GO:0005887;GO:0007165;GO:0016020;GO:0005887;GO:0007165;GO:0016020;	-	-	-	-	myelin protein zero like 1 [Source:HGNCSymbol;Acc:HGNC:7226]	-	-
ENSGALG00000005644	45.4367	32.5855	58.2878	1.78877	0.838964	0.0492369	1	2	4075462	4084282	+	8820	MYO1G	GO:0000166;GO:0001891;GO:0002456;GO:0003774;GO:0003774;GO:0003779;GO:0005524;GO:0005524;GO:0005546;GO:0005547;GO:0005886;GO:0005886;GO:0005902;GO:0006887;GO:0006909;GO:0016459;GO:0016459;GO:0030027;GO:0030175;GO:0031256;GO:0031589;GO:0038096;GO:0043325;GO:0071976;GO:0120117;	K10356	-	-	-	myosin IG [Source:NCBI gene;Acc:420412]"	420412	Q5ZMC2
ENSGALG00000032329	228.356	268.47	188.242	0.701167	-0.512169	0.0495608	1	6	22696475	22699672	+	3197	NPM3	GO:0003682;GO:0005654;GO:0005730;GO:0005730;GO:0005730;GO:0005737;GO:0005829;GO:0006338;GO:0006364;GO:0009303;GO:0015629;GO:0042393;GO:0003682;GO:0005654;GO:0005730;GO:0005737;GO:0006338;GO:0042393;	K11278	-	-	-	nucleophosmin/nucleoplasmin 3 [Source:HGNCSymbol;Acc:HGNC:7931]	770430	A0A1D5PLH4
ENSGALG00000010346	3517.07	4089.04	2945.09	0.720239	-0.473453	0.0496852	1	5	38503286	38517228	-	13942	TGFB3	GO:0001666;GO:0001666;GO:0005114;GO:0005114;GO:0005114;GO:0005125;GO:0005160;GO:0005160;GO:0005576;GO:0005615;GO:0005615;GO:0007179;GO:0007179;GO:0007179;GO:0007435;GO:0007435;GO:0008083;GO:0008083;GO:0008284;GO:0008284;GO:0008285;GO:0008285;GO:0010469;GO:0010718;GO:0010718;GO:0010862;GO:0010936;GO:0010936;GO:0030501;GO:0030501;GO:0031012;GO:0032570;GO:0032570;GO:0032967;GO:0032967;GO:0034713;GO:…	K13377	-	-	-	transforming growth factor beta 3 [Source:NCBIgene;Acc:396438]	396438	P16047;F1NRQ9
ENSGALG00000013728	1419	1628.05	1209.94	0.743185	-0.428206	0.0497394	1	4	65154141	65196570	+	42429	PPAT	GO:0004044;GO:0004044;GO:0006164;GO:0006189;GO:0009113;GO:0009116;GO:0016740;GO:0016757;GO:0046872;GO:0051536;GO:0004044;GO:0004044;GO:0006164;GO:0006189;GO:0009113;GO:0009116;GO:0016740;GO:0016757;GO:0046872;GO:0051536;	K00764	EC:2.4.2.14	-	-	phosphoribosyl pyrophosphate amidotransferase[Source:NCBI gene;Acc:422743]	422743	P28173
ENSGALG00000012236	70.6014	52.7687	88.4341	1.67588	0.74492	0.0497646	1	1	50896431	50910979	+	14548	DMC1	GO:0000150;GO:0000166;GO:0000730;GO:0000781;GO:0000794;GO:0000794;GO:0001541;GO:0001556;GO:0003677;GO:0003690;GO:0003697;GO:0005524;GO:0005524;GO:0005634;GO:0005634;GO:0005634;GO:0005694;GO:0006259;GO:0006281;GO:0006312;GO:0007129;GO:0007131;GO:0007131;GO:0007141;GO:0007276;GO:0007283;GO:0007286;GO:0008094;GO:0008094;GO:0042148;	K10872	-	-	-	DNA meiotic recombinase 1 [Source:HGNCSymbol;Acc:HGNC:2927]	427903	-
ENSGALG00000008437	6524.08	7487.97	5560.19	0.74255	-0.42944	0.049846	1	1	1137276	1148688	-	11412	NET1	GO:0005085;GO:0005089;GO:0005622;GO:0035023;GO:0035556;GO:0043065;GO:0043547;GO:0051451;GO:0070301;GO:0071479;	K20683	-	T	COG5422	neuroepithelial cell transforming 1 [Source:NCBIgene;Acc:416693]	416693	Q5ZJM0
ENSGALG00000009947	400.632	468.409	332.856	0.71061	-0.492871	0.0501492	1	3	25206936	25258051	+	51115	PLEKHH2	GO:0003779;GO:0005654;GO:0005737;GO:0005829;GO:0005856;GO:0005886;GO:0016604;GO:0030027;GO:0030835;GO:0030864;GO:0042802;	-	-	-	-	pleckstrin homology, MyTH4 and FERM domaincontaining H2 [Source:HGNC Symbol;Acc:HGNC:30506]	421399	-
ENSGALG00000009724	4.93873	0.670349	9.20711	13.7348	3.77976	0.050357	1	5	30579487	30580185	-	698	GREM1	GO:0000902;GO:0001525;GO:0001658;GO:0002042;GO:0002092;GO:0003257;GO:0003337;GO:0005125;GO:0005576;GO:0005615;GO:0005615;GO:0007165;GO:0007171;GO:0007267;GO:0008284;GO:0009887;GO:0009954;GO:0009986;GO:0010717;GO:0030199;GO:0030297;GO:0030326;GO:0030502;GO:0030514;GO:0030514;GO:0032331;GO:0032331;GO:0033689;GO:0036122;GO:0042803;GO:0043066;GO:0043066;GO:0043184;GO:0043542;GO:0045668;GO:0045766;GO:…	-	-	-	NOG41424	gremlin 1, DAN family BMP antagonist [Source:NCBIgene;Acc:395826]	395826	O73755
ENSGALG00000044927	27.5069	7.60841	47.4055	6.23067	2.63939	0.0503851	1	6	19958572	19959798	+	1226	-	-	-	-	-	-	-	-	-
ENSGALG00000007837	88.1197	107.895	68.3449	0.633441	-0.658718	0.0504524	1	6	23063011	23067024	-	4013	KAZALD1	GO:0001558;GO:0005520;GO:0005576;GO:0001558;GO:0005520;GO:0005576;GO:0005614;GO:0030198;GO:0031012;	-	-	-	-	Kazal type serine peptidase inhibitor domain 1[Source:HGNC Symbol;Acc:HGNC:25460]	423856	-
ENSGALG00000039230	85.3252	65.7202	104.93	1.59662	0.675021	0.0508101	1	AADN04008583.1	83	9890	+	9807	-	GO:0000166;GO:0004812;GO:0004832;GO:0005524;GO:0005829;GO:0006418;GO:0006438;GO:0000166;GO:0004812;GO:0004832;GO:0005524;GO:0005829;GO:0006418;GO:0006438;GO:0000166;GO:0004812;GO:0004832;GO:0005524;GO:0005829;GO:0006418;GO:0006438;GO:0000166;GO:0004812;GO:0004832;GO:0005524;GO:0005829;GO:0006418;GO:0006438;GO:0000166;GO:0004812;GO:0004832;GO:0005524;GO:0005829;GO:0006418;GO:0006438;	-	-	-	-	-	-	-
ENSGALG00000016759	231.682	188.851	274.513	1.4536	0.539632	0.0510326	1	1	132550837	132555020	-	4183	MITD1	GO:0000281;GO:0000920;GO:0019898;GO:0019904;GO:0030496;GO:0032091;GO:0035091;GO:0042803;GO:0043231;GO:0061952;	-	-	-	-	microtubule interacting and trafficking domaincontaining 1 [Source:HGNC Symbol;Acc:HGNC:25207]	418698	F1P5I2
ENSGALG00000038775	3540.02	2968.66	4111.39	1.38493	0.469815	0.0512353	1	5	6396873	6557255	-	160382	SPON1	GO:0010954;GO:0032092;GO:0050693;GO:1902430;GO:1902993;	-	-	-	-	spondin 1 [Source:NCBI gene;Acc:395657]"	395657	Q9W770
ENSGALG00000030344	1426.39	1649.57	1203.21	0.729405	-0.455209	0.0513421	1	28	3946510	3950202	+	3692	ISYNA1	GO:0004512;GO:0004512;GO:0004512;GO:0005737;GO:0006021;GO:0006021;GO:0008654;	K01858	EC:5.5.1.4	-	-	inositol-3-phosphate synthase 1 [Source:HGNCSymbol;Acc:HGNC:29821]	107055367	A0A1D5PY86
ENSGALG00000045950	61.5046	77.2678	45.7414	0.591985	-0.756367	0.0514234	1	2	4073106	4074063	+	957	-	-	-	-	-	-	-	-	-
ENSGALG00000017085	395.853	463.791	327.915	0.707032	-0.500154	0.0514488	1	1	175461084	175479666	+	18582	SLC7A1	GO:0000064;GO:0006865;GO:0015181;GO:0015181;GO:0015189;GO:0015809;GO:0016020;GO:0016020;GO:0016021;GO:0016021;GO:0022857;GO:0055085;GO:0097638;GO:1903352;GO:1903401;	K13863	-	-	-	solute carrier family 7 member 1 [Source:NCBIgene;Acc:418922]	418922	C0IN11
ENSGALG00000029235	110.227	145.612	74.8415	0.51398	-0.960217	0.0517624	1	2	42068943	42280951	-	212008	CPNE4	GO:0005544;GO:0005886;GO:0071277;	-	-	-	-	copine 4 [Source:HGNC Symbol;Acc:HGNC:2317]"	420687	-
ENSGALG00000002963	896.214	750.237	1042.19	1.38915	0.474199	0.0518947	1	9	9846033	9924167	-	78134	PID1	GO:0001933;GO:0005737;GO:0005737;GO:0010628;GO:0042127;GO:0044320;GO:0045944;GO:0046325;GO:0046325;GO:0046627;GO:0046627;GO:0051881;GO:0051881;GO:0070346;GO:0070584;GO:0071345;GO:0071354;GO:0071356;GO:0071398;GO:1903077;GO:2000377;GO:2000379;GO:2001170;GO:2001171;GO:0042127;GO:0046627;GO:0051881;	-	-	-	-	phosphotyrosine interaction domain containing 1[Source:NCBI gene;Acc:424787]	424787	C7E4R0
ENSGALG00000004704	90.8507	114.867	66.8339	0.581835	-0.781317	0.0519916	1	11	10050576	10078937	+	28361	-	GO:0003676;GO:0005524;GO:0003676;GO:0005524;GO:0003676;GO:0005524;GO:0046872;GO:0046872;	K18409	EC:3.6.4.13	-	-	tudor domain containing 12 [Source:NCBIgene;Acc:768954]	768954	-
ENSGALG00000017237	15.8355	25.2303	6.44076	0.255278	-1.96986	0.0521256	1	1	187920668	187970442	-	49774	TYR	GO:0004497;GO:0004503;GO:0004503;GO:0004503;GO:0005507;GO:0005737;GO:0008283;GO:0009411;GO:0016020;GO:0016021;GO:0016491;GO:0016491;GO:0033162;GO:0033280;GO:0042438;GO:0042438;GO:0042438;GO:0042438;GO:0042470;GO:0042470;GO:0042470;GO:0042803;GO:0043231;GO:0043473;GO:0043473;GO:0046872;GO:0046982;GO:0048471;GO:0048538;GO:0055114;GO:0055114;	K00505	EC:1.14.18.1	-	-	tyrosinase [Source:NCBI gene;Acc:373971]"	373971	P55024;R9PXQ3
ENSGALG00000006403	2632.37	3034.53	2230.22	0.734949	-0.444285	0.0522009	1	10	12236292	12242168	+	5876	MESD	GO:0006457;GO:0005886;GO:0006457;GO:0006457;GO:0006909;GO:0034394;GO:0042802;GO:0050750;GO:1904395;	-	-	-	-	mesoderm development LRP chaperone [Source:NCBIgene;Acc:415475]	415475	R4GI40
ENSGALG00000023497	43.9194	31.7927	56.0461	1.76286	0.817916	0.052426	1	9	23703644	23710582	+	6938	MINDY4B	-	-	-	-	-	MINDY family member 4B [Source:HGNCSymbol;Acc:HGNC:35475]	771731	A0A1D5P7Z8
ENSGALG00000045132	20.4923	12.4733	28.5112	2.28578	1.19269	0.0524574	1	AADN04000924.1	16333	18491	+	2158	-	GO:0003676;GO:0003677;GO:0005622;GO:0005634;GO:0006355;GO:0046872;	-	-	-	-	-	-	-
ENSGALG00000007755	28.1462	16.5461	39.7463	2.40215	1.26433	0.052571	1	4	12427663	12436332	-	8669	NEXMIF	GO:0001953;GO:0033629;GO:2000048;GO:2001223;	-	-	-	-	neurite extension and migration factor [Source:HGNCSymbol;Acc:HGNC:29433]	422325	F1NRB4
ENSGALG00000003816	135.094	162.032	108.155	0.667493	-0.583174	0.0526691	1	23	5511936	5518527	-	6591	NT5C1A	GO:0000166;GO:0000287;GO:0005737;GO:0005829;GO:0008253;GO:0008253;GO:0009117;GO:0009128;GO:0016311;	K01081	EC:3.1.3.5	-	-	5'-nucleotidase, cytosolic IA [Source:HGNCSymbol;Acc:HGNC:17819]	419675	-
ENSGALG00000000791	654.816	534.945	774.687	1.44816	0.534224	0.0527108	1	26	2383708	2389921	-	6213	-	GO:0005829;GO:0016020;	-	-	-	-	family with sequence similarity 72 member A[Source:NCBI gene;Acc:419841]	419841	-
ENSGALG00000008182	151.711	180.083	123.339	0.684901	-0.546033	0.0530188	1	3	3043831	3054727	-	10896	CHAC2	GO:0003839;GO:0003839;GO:0006751;GO:0006751;GO:0016829;GO:0003839;GO:0003839;GO:0003839;GO:0005737;GO:0006751;GO:0006751;GO:0006751;GO:0016829;	K07232	EC:4.3.2.7	-	-	ChaC cation transport regulator homolog 2[Source:NCBI gene;Acc:421221]	421221	F1NE73
ENSGALG00000001863	13.5316	7.33444	19.7287	2.68988	1.42754	0.0530864	1	8	16539918	16600128	+	60210	VTG2	GO:0005319;GO:0006869;GO:0005319;GO:0006869;GO:0005319;GO:0006869;	-	-	-	-	vitellogenin 2 [Source:NCBI gene;Acc:424533]"	424533	P02845
ENSGALG00000045602	191.918	156.3	227.537	1.45577	0.54178	0.0532954	1	20	10184335	10187067	+	2732	REM1	GO:0000166;GO:0003924;GO:0005525;GO:0005525;GO:0005525;GO:0005886;GO:0007165;GO:0016020;GO:1901842;	-	-	-	-	RRAD and GEM like GTPase 1 [Source:HGNCSymbol;Acc:HGNC:15922]	-	-
ENSGALG00000041640	8.75962	3.82922	13.69	3.57515	1.838	0.0534351	1	2	29649182	29651300	-	2118	TWIST1	GO:0000122;GO:0000122;GO:0000981;GO:0001503;GO:0001649;GO:0001701;GO:0001764;GO:0001843;GO:0003180;GO:0003180;GO:0003183;GO:0003203;GO:0003253;GO:0003700;GO:0005634;GO:0005634;GO:0005634;GO:0008134;GO:0008134;GO:0008284;GO:0010628;GO:0010628;GO:0010629;GO:0010718;GO:0010718;GO:0014067;GO:0019904;GO:0030154;GO:0030326;GO:0030335;GO:0030500;GO:0032000;GO:0032720;GO:0032760;GO:0033128;GO:0035067;GO:…	K09069	-	-	-	twist family bHLH transcription factor 1[Source:NCBI gene;Acc:395491]	395491	Q9PVG4
ENSGALG00000003792	627.41	725.117	529.703	0.730506	-0.453032	0.0538487	1	Z	12272092	12333739	-	61647	FYB	GO:0005886;GO:0005886;GO:0006955;GO:0008289;GO:0015629;GO:0072659;GO:0006955;GO:0008289;GO:0015629;	K17698	-	-	-	FYN binding protein [Source:NCBI gene;Acc:427448]"	427448	Q5ZHY9
ENSGALG00000040300	6.04243	2.06231	10.0226	4.85987	2.28092	0.053959	1	AADN04003049.1	6816	11604	+	4788	-	-	-	-	-	-	-	-	-
ENSGALG00000015935	48.9366	15.3784	82.4947	5.36433	2.4234	0.0540901	1	4	86507298	86529540	+	22242	SMYD1	GO:0003714;GO:0005634;GO:0005737;GO:0006338;GO:0007507;GO:0010831;GO:0035914;GO:0045663;GO:0045892;	K11426	-	-	-	SET and MYND domain containing 1 [Source:NCBIgene;Acc:373960]	373960	Q8UWK0
ENSGALG00000002179	864.938	735.323	994.552	1.35254	0.435667	0.0545087	1	18	4661984	4675773	+	13789	FBF1	GO:0000922;GO:0005813;GO:0005814;GO:0005814;GO:0043296;GO:0043297;GO:0045095;GO:0060271;GO:0060271;GO:0090162;GO:0090162;GO:0097539;GO:0097539;	K16471	-	-	-	Fas binding factor 1 [Source:NCBI gene;Acc:770159]"	770159	Q5ZIB2
ENSGALG00000005265	38.5874	50.4934	26.6814	0.528415	-0.920257	0.0546503	1	5	7176612	7235949	+	59337	SYT9	GO:0016020;GO:0016020;GO:0016021;GO:0016021;GO:0017158;GO:0050796;GO:0000149;GO:0000149;GO:0001786;GO:0001786;GO:0005509;GO:0005544;GO:0005546;GO:0005886;GO:0014059;GO:0016020;GO:0016020;GO:0016021;GO:0016021;GO:0016079;GO:0016192;GO:0017156;GO:0017158;GO:0017158;GO:0019905;GO:0030276;GO:0031045;GO:0031045;GO:0042802;GO:0045202;GO:0050796;GO:0070382;GO:0071277;GO:0098793;GO:0016020;GO:0016020;GO:…	K19909	-	-	-	synaptotagmin 9 [Source:HGNCSymbol;Acc:HGNC:19265]	423026	-
ENSGALG00000038519	1107.78	944.889	1270.67	1.34478	0.427371	0.0547558	1	AADN04000896.1	3426	9512	+	6086	-	GO:0001676;GO:0003824;GO:0004467;GO:0016021;GO:0031957;	-	-	-	-	-	-	-
ENSGALG00000004940	383.492	317.842	449.142	1.4131	0.498862	0.055053	1	12	4580556	4607751	-	27195	TAMM41	GO:0004605;GO:0004605;GO:0005739;GO:0005743;GO:0006629;GO:0008654;GO:0016020;GO:0016024;GO:0016740;GO:0016779;GO:0032049;GO:0032049;GO:0004605;GO:0004605;GO:0005739;GO:0005743;GO:0006629;GO:0008654;GO:0016020;GO:0016024;GO:0016740;GO:0016779;GO:0032049;GO:0032049;GO:0004605;GO:0004605;GO:0005739;GO:0005743;GO:0006629;GO:0008654;GO:0016020;GO:0016024;GO:0016740;GO:0016779;GO:0032049;GO:0032049;	K17807	-	-	-	TAM41 mitochondrial translocator assembly andmaintenance homolog [Source:HGNC Symbol;Acc:HGNC:25187]	427581	E1BUW5
ENSGALG00000010939	51.7589	37.1562	66.3617	1.78602	0.83675	0.0550785	1	1	40029520	40056169	-	26649	LIN7A	GO:0005622;GO:0005886;GO:0005911;GO:0006887;GO:0007269;GO:0007269;GO:0007269;GO:0015031;GO:0016020;GO:0016020;GO:0016323;GO:0016323;GO:0016323;GO:0030054;GO:0045202;GO:0048489;GO:0048839;GO:0097016;GO:0097016;GO:0097016;GO:0097025;GO:0097025;GO:0098793;GO:1903361;	-	-	-	-	lin-7 homolog A, crumbs cell polarity complexcomponent [Source:HGNC Symbol;Acc:HGNC:17787]	-	-
ENSGALG00000013600	18.0453	26.2177	9.8729	0.376573	-1.409	0.055394	1	4	63214032	63216773	+	2741	-	GO:0000993;GO:0001097;GO:0001113;GO:0005673;GO:0006351;GO:0006355;GO:0006367;GO:0043565;	K03136	-	-	-	general transcription factor IIE subunit 1-like[Source:NCBI gene;Acc:428778]	428778	-
ENSGALG00000019509	50.6059	32.0158	69.1961	2.16131	1.11191	0.0554093	1	2	94402654	94510729	-	108075	-	-	-	-	-	-	coiled-coil domain containing 102B [Source:NCBIgene;Acc:100859046]	100859046	-
ENSGALG00000006637	114.28	142.416	86.1449	0.604884	-0.72527	0.0556003	1	4	5181502	5184771	+	3269	-	GO:0016020;GO:0016021;GO:0016021;	-	-	-	-	XK related X-linked [Source:NCBI gene;Acc:771005]"	771005	-
ENSGALG00000040424	84.8296	65.639	104.02	1.58473	0.664238	0.0556341	1	1	76898999	76910211	+	11212	SCNN1A	GO:0005272;GO:0005272;GO:0006811;GO:0006814;GO:0006814;GO:0015280;GO:0016020;GO:0016020;GO:0016021;GO:0016021;GO:0035725;GO:0005272;GO:0005272;GO:0005737;GO:0005887;GO:0006811;GO:0006814;GO:0006814;GO:0015280;GO:0015280;GO:0016020;GO:0016020;GO:0016021;GO:0016021;GO:0016324;GO:0031514;GO:0034706;GO:0035725;GO:0050699;GO:0050891;GO:0055078;GO:0060170;GO:0070062;	K04824	-	-	-	sodium channel epithelial 1 alpha subunit[Source:NCBI gene;Acc:396050]	396050	Q92075
ENSGALG00000044204	162.004	193.969	130.04	0.670416	-0.576872	0.055652	1	10	13131918	13133662	-	1744	-	GO:0003676;GO:0090305;	K18340	EC:3.1.-.-	-	-	apoptosis enhancing nuclease [Source:NCBIgene;Acc:415496]	415496	A0A1L1RN59
ENSGALG00000010386	100.247	120.975	79.5191	0.657321	-0.605331	0.0559283	1	3	31064951	31069053	+	4102	DLK2	GO:0005509;GO:0016020;GO:0016021;GO:0042803;GO:0045598;GO:0045746;GO:0045746;	-	-	-	-	delta like non-canonical Notch ligand 2[Source:HGNC Symbol;Acc:HGNC:21113]	428576	-
ENSGALG00000015688	906.023	764.423	1047.62	1.37047	0.454676	0.0560467	1	4	83427346	83463417	+	36071	MXD4	GO:0046983;GO:0046983;	K09114	-	-	NOG244990	MAX dimerization protein 4 [Source:NCBIgene;Acc:422890]	422890	Q5ZLB9
ENSGALG00000000997	370.252	432.122	308.382	0.713645	-0.486722	0.0560577	1	27	1428042	1439416	-	11374	GJC1	GO:0005886;GO:0005921;GO:0005922;GO:0007154;GO:0016020;GO:0016021;GO:0030054;GO:0034220;GO:0001570;GO:0005216;GO:0005886;GO:0005921;GO:0005921;GO:0005922;GO:0005922;GO:0007154;GO:0007267;GO:0007268;GO:0007507;GO:0007601;GO:0016020;GO:0016021;GO:0016264;GO:0030054;GO:0034220;GO:0048468;GO:0048738;GO:0086053;GO:0086077;	K07616	-	S	NOG44555	gap junction protein gamma 1 [Source:NCBIgene;Acc:396501]	396501	P18861
ENSGALG00000008701	36.6239	25.6489	47.5988	1.85578	0.892027	0.0561263	1	3	4482183	4522989	+	40806	XDH	GO:0001933;GO:0001937;GO:0004854;GO:0004854;GO:0004854;GO:0004854;GO:0004855;GO:0004855;GO:0005506;GO:0005829;GO:0006919;GO:0007595;GO:0009055;GO:0009115;GO:0009115;GO:0010629;GO:0016491;GO:0016491;GO:0016529;GO:0022900;GO:0030151;GO:0030856;GO:0042803;GO:0043546;GO:0043546;GO:0045602;GO:0046872;GO:0046872;GO:0050660;GO:0050660;GO:0050660;GO:0051536;GO:0051536;GO:0051537;GO:0051537;GO:0051537;GO:…	K00106	-	-	-	xanthine dehydrogenase [Source:NCBIgene;Acc:396025]	396025	P47990
ENSGALG00000026471	1662.06	1917.26	1406.87	0.73379	-0.44656	0.0563915	1	8	4011576	4021435	-	9859	CRIP2	GO:0005938;GO:0008284;GO:0030097;GO:0046872;	-	-	-	-	cysteine rich protein 2 [Source:HGNCSymbol;Acc:HGNC:2361]	424374	-
ENSGALG00000013503	89.5778	69.1729	109.983	1.58997	0.668996	0.0570116	1	4	61727991	61741835	+	13844	FAM149A	-	-	-	-	-	family with sequence similarity 149 member A[Source:HGNC Symbol;Acc:HGNC:24527]	422721	-
ENSGALG00000035675	13.9334	20.6201	7.24676	0.351442	-1.50864	0.0571733	1	18	4940548	4957050	+	16502	-	-	-	-	-	-	coiled-coil domain containing 57 [Source:NCBIgene;Acc:417379]	417379	-
ENSGALG00000040034	77.9595	59.7177	96.2013	1.61094	0.687899	0.057186	1	AADN04008609.1	4689	8106	-	3417	-	GO:0005515;GO:0016020;GO:0016021;GO:0016021;GO:0005515;GO:0016020;GO:0016021;GO:0016021;GO:0005515;GO:0016020;GO:0016021;GO:0016021;	-	-	-	-	-	-	-
ENSGALG00000034085	102.459	75.6635	129.255	1.70828	0.772548	0.0573472	1	20	1165640	1179488	+	13848	-	GO:0005096;GO:0043547;GO:0046872;	-	-	-	-	development and differentiation enhancing factor-like 1 [Source:NCBI gene;Acc:769389]	-	-
ENSGALG00000009040	787.937	649.835	926.038	1.42504	0.510997	0.0574454	1	4	17438835	17470341	+	31506	TBC1D8B	GO:0005096;GO:0005509;GO:0005622;GO:0006886;GO:0017137;GO:0090630;	K19951	-	-	-	TBC1 domain family member 8B [Source:HGNCSymbol;Acc:HGNC:24715]	422383	F1NGZ2
ENSGALG00000037131	276.496	324.653	228.338	0.703328	-0.507731	0.0574824	1	AADN04002271.1	12	20475	+	20463	CACNA1A	GO:0001505;GO:0005216;GO:0005244;GO:0005245;GO:0005245;GO:0005245;GO:0005262;GO:0005891;GO:0005891;GO:0006811;GO:0006816;GO:0006816;GO:0006816;GO:0007204;GO:0007214;GO:0007268;GO:0007268;GO:0007270;GO:0007274;GO:0007416;GO:0007628;GO:0008331;GO:0010817;GO:0014051;GO:0014056;GO:0016020;GO:0016020;GO:0016021;GO:0017156;GO:0017158;GO:0019226;GO:0021522;GO:0021590;GO:0021679;GO:0021680;GO:0021702;GO:…	-	-	-	-	calcium voltage-gated channel subunit alpha1 A[Source:HGNC Symbol;Acc:HGNC:1388]	-	-
ENSGALG00000011680	144.672	116.436	172.907	1.48499	0.570458	0.0575058	1	4	51398618	51596976	-	198358	EPHA5	GO:0000166;GO:0004672;GO:0004713;GO:0004713;GO:0005003;GO:0005004;GO:0005524;GO:0005524;GO:0005887;GO:0005912;GO:0006468;GO:0007169;GO:0007411;GO:0016020;GO:0016021;GO:0016021;GO:0016301;GO:0016310;GO:0016740;GO:0018108;GO:0021766;GO:0032956;GO:0043087;GO:0048013;GO:0061178;GO:0071372;GO:0071944;GO:1904322;GO:0000166;GO:0004672;GO:0004713;GO:0004713;GO:0005003;GO:0005524;GO:0005524;GO:0005887;GO:…	K05106	EC:2.7.10.1	-	-	EPH receptor A5 [Source:NCBI gene;Acc:395997]"	395997	-
ENSGALG00000029863	188.419	120.842	255.997	2.11845	1.08301	0.0575127	1	6	634391	666759	-	32368	PHYHIPL	GO:0005737;	-	-	-	-	phytanoyl-CoA 2-hydroxylase interacting proteinlike [Source:NCBI gene;Acc:423603]	423603	A0A1D5P7V0
ENSGALG00000043287	313.909	259.162	368.656	1.42249	0.50842	0.0576429	1	1	25060566	25074918	-	14352	CAV1	GO:0000122;GO:0000139;GO:0000139;GO:0000188;GO:0001525;GO:0001570;GO:0001666;GO:0001937;GO:0001937;GO:0001960;GO:0002026;GO:0002080;GO:0002931;GO:0003057;GO:0005102;GO:0005198;GO:0005198;GO:0005768;GO:0005783;GO:0005783;GO:0005794;GO:0005794;GO:0005794;GO:0005886;GO:0005886;GO:0005886;GO:0005887;GO:0005887;GO:0005901;GO:0005901;GO:0005901;GO:0005901;GO:0005925;GO:0005925;GO:0005929;GO:0005938;GO:…	K06278	-	-	-	caveolin 1 [Source:NCBI gene;Acc:373996]"	373996	P35431
ENSGALG00000043969	2.17558	0	4.35116	Inf	Inf	0.0577073	1	AADN04003007.1	8150	11048	-	2898	-	GO:0016020;GO:0016021;GO:0016020;GO:0016021;GO:0016020;GO:0016021;GO:0016020;GO:0016021;	-	-	-	-	-	-	-
ENSGALG00000035184	89.7446	109.843	69.6462	0.634053	-0.657325	0.0577335	1	23	439987	458290	-	18303	SDC3	GO:0009986;GO:0016020;GO:0016020;GO:0016021;GO:0035988;GO:0042802;GO:1900026;	K16337	-	-	-	syndecan 3 [Source:NCBI gene;Acc:396343]"	396343	P26261
ENSGALG00000010909	87.6739	68.5152	106.833	1.55925	0.640856	0.0579787	1	4	45935473	45954816	+	19343	PRKG2	GO:0000166;GO:0004672;GO:0004674;GO:0004674;GO:0004692;GO:0004692;GO:0005524;GO:0005524;GO:0006468;GO:0006468;GO:0016301;GO:0016310;GO:0016740;GO:0030553;	K19477	EC:2.7.11.12	-	-	protein kinase cGMP-dependent 2 [Source:HGNCSymbol;Acc:HGNC:9416]	428753	E1C4W9
ENSGALG00000004231	301.894	223.112	380.676	1.70621	0.770797	0.0580102	1	23	5687284	5691773	-	4489	-	GO:0005886;GO:0016020;GO:0016021;GO:0019221;GO:0034342;GO:0051607;	-	-	-	-	Interferon lambda receptor 1[Source:UniProtKB/Swiss-Prot;Acc:K9JA28]	-	-
ENSGALG00000029697	9.27661	4.15445	14.3988	3.46587	1.79322	0.0583294	1	AADN04010246.1	1421	8713	+	7292	-	GO:0016020;GO:0016020;GO:0016021;GO:0016021;GO:0022857;GO:0032869;GO:0055085;GO:0016020;GO:0016020;GO:0016021;GO:0016021;GO:0022857;GO:0055085;	-	-	-	-	-	-	-
ENSGALG00000037272	13.7533	7.669	19.8376	2.58672	1.37113	0.0583509	1	7	16355650	16357570	-	1920	HOXD8	GO:0000122;GO:0000977;GO:0001228;GO:0003677;GO:0003677;GO:0003700;GO:0005634;GO:0006355;GO:0006366;GO:0007275;GO:0009952;GO:0043565;GO:0045944;GO:0048705;	K09308	-	-	-	homeobox D8 [Source:NCBI gene;Acc:396301]"	396301	P23459
ENSGALG00000042108	30.5995	40.4163	20.7827	0.514216	-0.959554	0.0583769	1	AADN04010458.1	639	5260	+	4621	-	GO:0007155;GO:0016020;GO:0016020;GO:0016021;GO:0007155;GO:0016020;GO:0016020;GO:0016021;	-	-	-	-	-	-	-
ENSGALG00000017652	282.788	344.74	220.836	0.640588	-0.642531	0.0585075	1	5	27380946	27408431	-	27485	TTC9	GO:0060348;	-	-	-	-	tetratricopeptide repeat domain 9 [Source:HGNCSymbol;Acc:HGNC:20267]	768624	A0A1D5PEJ2
ENSGALG00000008562	15.3742	8.68477	22.0636	2.54049	1.34511	0.058532	1	7	12459079	12476201	+	17122	DYTN	GO:0008270;GO:0046872;GO:0008270;GO:0046872;	-	-	-	-	dystrotelin [Source:HGNC Symbol;Acc:HGNC:23279]"	429012	-
ENSGALG00000037852	813.414	943.854	682.975	0.723603	-0.46673	0.0587218	1	8	3807434	3813304	-	5870	HSD17B7	GO:0000253;GO:0000253;GO:0005783;GO:0005783;GO:0006695;GO:0006695;GO:0055114;GO:0016020;GO:0016021;GO:0016020;GO:0016021;	K13373	-	-	-	hydroxysteroid 17-beta dehydrogenase 7 [Source:NCBIgene;Acc:424367]	424367	-
ENSGALG00000023542	2298.17	2630.58	1965.76	0.747272	-0.420295	0.0587684	1	21	6616878	6622890	-	6012	ALPL	GO:0003824;GO:0004035;GO:0016311;GO:0016787;GO:0016791;GO:0003824;GO:0004035;GO:0016311;GO:0016787;GO:0016791;	K01077	EC:3.1.3.1	-	-	alkaline phosphatase, liver/bone/kidney[Source:NCBI gene;Acc:396317]	396317	Q92058
ENSGALG00000006992	18208.7	24618.3	11799.1	0.479283	-1.06105	0.0587755	1	20	10773802	10777893	+	4091	MMP9	GO:0001501;GO:0001503;GO:0001934;GO:0004175;GO:0004222;GO:0004222;GO:0004222;GO:0005615;GO:0006508;GO:0006508;GO:0006508;GO:0007566;GO:0008233;GO:0008233;GO:0008237;GO:0008237;GO:0008237;GO:0008237;GO:0008270;GO:0016787;GO:0030198;GO:0030574;GO:0030574;GO:0031012;GO:0034614;GO:0035987;GO:0042802;GO:0043065;GO:0043066;GO:0043388;GO:0045742;GO:0046872;GO:0050900;GO:0051549;GO:0071276;GO:0090200;GO:…	K01403	EC:3.4.24.35	-	-	matrix metallopeptidase 9 [Source:NCBIgene;Acc:395387]	395387	Q9DE15
ENSGALG00000006471	288.971	343.473	234.469	0.682644	-0.550795	0.0588445	1	9	4558704	4581991	+	23287	SLCO2A1	GO:0005215;GO:0005886;GO:0005887;GO:0006811;GO:0015132;GO:0015132;GO:0015347;GO:0015732;GO:0015732;GO:0016020;GO:0016020;GO:0016021;GO:0043252;GO:0055085;	K14345	-	-	-	solute carrier organic anion transporter familymember 2A1 [Source:NCBI gene;Acc:424862]	424862	E5L948
ENSGALG00000030069	171.418	203.588	139.247	0.683963	-0.548011	0.0589986	1	AADN04008810.1	21	6272	-	6251	-	-	-	-	-	-	unkempt family like zinc finger [Source:NCBIgene;Acc:416593]	-	-
ENSGALG00000019866	7.54912	3.14923	11.949	3.79426	1.92382	0.0593441	1	3	104684160	104685466	-	1306	PFN4	GO:0003779;GO:0003785;GO:0005938;GO:0042989;	-	-	-	-	profilin family member 4 [Source:HGNCSymbol;Acc:HGNC:31103]	-	-
ENSGALG00000007493	1064.3	1237.37	891.233	0.720264	-0.473403	0.0593986	1	4	11324987	11335529	-	10542	NSDHL	GO:0001942;GO:0003854;GO:0005783;GO:0005783;GO:0005811;GO:0006694;GO:0007224;GO:0008203;GO:0008203;GO:0016020;GO:0016021;GO:0016491;GO:0016491;GO:0016616;GO:0016616;GO:0055114;GO:0055114;GO:0060716;GO:0003854;GO:0006694;GO:0016616;GO:0055114;	K07748	EC:1.1.1.170	-	-	NAD(P) dependent steroid dehydrogenase-like[Source:HGNC Symbol;Acc:HGNC:13398]	422302	E1C279
ENSGALG00000038994	271.319	224.996	317.641	1.41176	0.497497	0.0594421	1	AADN04000872.1	29528	37239	+	7711	KPTN	GO:0003779;GO:0003779;GO:0005764;GO:0005765;GO:0007015;GO:0015629;GO:0016020;GO:0030027;GO:0030027;GO:0031941;GO:0031941;GO:0032420;GO:0034198;GO:0034198;GO:0042149;GO:0042149;GO:0042995;GO:0051015;GO:0051015;GO:0061462;GO:0061462;GO:0098871;GO:0140007;GO:0140007;GO:1904262;GO:1904262;	-	-	-	-	kaptin, actin binding protein [Source:HGNCSymbol;Acc:HGNC:6404]	101752009	A0A1D5PJB7
ENSGALG00000030038	158.509	89.7579	227.261	2.53193	1.34024	0.0594594	1	AADN04001210.1	6888	29576	+	22688	C3	GO:0004866;GO:0005576;GO:0005615;GO:0006954;GO:0006956;GO:0010951;GO:0004866;GO:0005576;GO:0005615;GO:0006954;GO:0006956;GO:0010951;GO:0001798;GO:0001934;GO:0001970;GO:0004866;GO:0005576;GO:0005615;GO:0005615;GO:0006911;GO:0006954;GO:0006956;GO:0006956;GO:0006956;GO:0009617;GO:0010575;GO:0010828;GO:0010866;GO:0010884;GO:0010951;GO:0031715;GO:0032991;GO:0045745;GO:0045766;GO:0050766;GO:0060100;GO:…	K03990	-	-	-	complement component 3 [Source:NCBIgene;Acc:396370]	396370	Q90633
ENSGALG00000003842	10.628	15.9269	5.32913	0.334598	-1.5795	0.0598395	1	20	5188787	5196285	-	7498	GHRH	GO:0001666;GO:0005179;GO:0005184;GO:0005576;GO:0005576;GO:0005615;GO:0005622;GO:0007189;GO:0007204;GO:0008284;GO:0010469;GO:0010667;GO:0016608;GO:0021984;GO:0030252;GO:0031770;GO:0032024;GO:0040018;GO:0042748;GO:0043005;GO:0043195;GO:0043204;GO:0043679;GO:0044321;GO:0045893;GO:0046010;GO:0051428;GO:0060124;GO:0071277;GO:0071354;GO:0071548;GO:1903489;	-	-	-	-	growth hormone releasing hormone [Source:NCBIgene;Acc:419178]	419178	Q1KNA7
ENSGALG00000046360	134.122	108.483	159.761	1.47268	0.558446	0.0599805	1	2	56329822	56336579	-	6757	-	GO:0005829;GO:0016491;GO:0016616;GO:0016616;GO:0016618;GO:0030267;GO:0042803;GO:0051287;GO:0055114;GO:0055114;	-	-	-	-	probable 2-ketogluconate reductase-like[Source:NCBI gene;Acc:100858664]	-	-
ENSGALG00000016102	42.996	58.5471	27.4449	0.468766	-1.09306	0.0600136	1	4	90736410	90740599	+	4189	CYP26B1	GO:0001709;GO:0001768;GO:0001972;GO:0004497;GO:0004497;GO:0005506;GO:0005737;GO:0006805;GO:0006954;GO:0007140;GO:0007283;GO:0008401;GO:0009954;GO:0010628;GO:0016125;GO:0016491;GO:0016705;GO:0016709;GO:0020037;GO:0030326;GO:0034653;GO:0043587;GO:0045580;GO:0046872;GO:0048384;GO:0048385;GO:0048387;GO:0055114;GO:0055114;GO:0055114;GO:0055114;GO:0060349;GO:0061436;GO:0070268;GO:0071300;GO:2001037;	-	-	-	-	cytochrome P450 family 26 subfamily B member 1[Source:HGNC Symbol;Acc:HGNC:20581]	-	-
ENSGALG00000009581	882.662	746.113	1019.21	1.36603	0.449984	0.0600598	1	5	28995036	29040334	-	45298	MPP5	GO:0002011;GO:0005737;GO:0005886;GO:0005913;GO:0007009;GO:0019904;GO:0032287;GO:0032991;GO:0035749;GO:0035750;GO:0043219;GO:0043220;GO:0070830;GO:0090162;	K06091	-	-	-	membrane palmitoylated protein 5 [Source:NCBIgene;Acc:423281]	423281	E1C3F8
ENSGALG00000036111	604.156	700.071	508.242	0.725986	-0.461986	0.0602136	1	9	5386985	5403209	-	16224	ITM2C	GO:0001540;GO:0001540;GO:0005524;GO:0005764;GO:0005764;GO:0005794;GO:0005794;GO:0005886;GO:0005886;GO:0010977;GO:0016020;GO:0016021;GO:0030182;GO:0042985;GO:0048471;GO:2001238;	K18265	-	-	-	integral membrane protein 2C [Source:NCBIgene;Acc:424831]	424831	-
ENSGALG00000012857	894.098	1030.51	757.689	0.735258	-0.443677	0.060334	1	1	56889138	56945866	-	56728	DENND2A	GO:0005829;GO:0015629;GO:0017112;GO:0042147;	K20161	-	-	-	DENN domain containing 2A [Source:HGNCSymbol;Acc:HGNC:22212]	418115	-
ENSGALG00000005584	883.031	744.766	1021.3	1.3713	0.455541	0.0604025	1	5	8307996	8518626	+	210630	GALNT18	GO:0000139;GO:0004653;GO:0005794;GO:0005794;GO:0006486;GO:0006493;GO:0016020;GO:0016021;GO:0016740;GO:0016757;GO:0030246;	K00710	EC:2.4.1.41	-	-	polypeptide N-acetylgalactosaminyltransferase 18[Source:NCBI gene;Acc:423034]	423034	E1C1M4
ENSGALG00000009919	28.1019	17.9079	38.2959	2.1385	1.0966	0.0608529	1	3	23983111	23992881	-	9770	KCNG3	GO:0005216;GO:0005244;GO:0005249;GO:0005249;GO:0005251;GO:0005251;GO:0005267;GO:0005783;GO:0005886;GO:0006811;GO:0006811;GO:0006813;GO:0006813;GO:0008076;GO:0008076;GO:0008076;GO:0016020;GO:0016020;GO:0016021;GO:0016021;GO:0034765;GO:0051260;GO:0055085;GO:0071805;GO:0071805;GO:0071805;	-	-	-	-	potassium voltage-gated channel modifier subfamilyG member 3 [Source:HGNC Symbol;Acc:HGNC:18306]	-	-
ENSGALG00000005957	71.6381	43.0377	100.238	2.32908	1.21976	0.0614953	1	4	3062274	3075508	+	13234	-	GO:0005328;GO:0005886;GO:0006836;GO:0015293;GO:0016020;GO:0016021;GO:0016021;GO:0055085;	K05038	-	-	-	solute carrier family 6 member 14 [Source:NCBIgene;Acc:100857521]	100857521	E1C8K0
ENSGALG00000004505	109.204	138.916	79.4918	0.57223	-0.805333	0.0615182	1	18	9231377	9233096	-	1719	CCDC137	GO:0001650;GO:0005694;GO:0005730;	-	-	-	-	coiled-coil domain containing 137 [Source:HGNCSymbol;Acc:HGNC:33451]	417454	-
ENSGALG00000033618	540.183	459.377	620.99	1.35181	0.434891	0.0615498	1	10	1328919	1463070	-	134151	-	GO:0000166;GO:0003774;GO:0003774;GO:0003779;GO:0005096;GO:0005524;GO:0005524;GO:0007165;GO:0016459;GO:0016459;GO:0035556;GO:0043547;GO:0046872;GO:0000166;GO:0003774;GO:0003774;GO:0003779;GO:0005096;GO:0005524;GO:0005524;GO:0007165;GO:0016459;GO:0016459;GO:0035556;GO:0043547;GO:0046872;GO:0000166;GO:0003774;GO:0003774;GO:0003779;GO:0005096;GO:0005524;GO:0005524;GO:0007165;GO:0016459;GO:0016459;GO:…	K10360	-	-	-	myosin IXA [Source:NCBI gene;Acc:101748321]"	101748321	-
ENSGALG00000041936	16.292	23.098	9.48601	0.410686	-1.28389	0.0619436	1	3	59925265	59925726	+	461	-	GO:0000060;GO:0030017;GO:0035025;GO:0045893;GO:0045944;GO:0051091;	-	-	-	-	-	-	-
ENSGALG00000036754	862.865	993.232	732.499	0.73749	-0.439305	0.0619463	1	5	16188985	16208253	-	19268	CHKA	GO:0004103;GO:0004103;GO:0004104;GO:0004305;GO:0006646;GO:0006656;GO:0006656;GO:0006657;GO:0008144;GO:0016310;GO:0042803;	K14156	-	-	-	choline kinase alpha [Source:HGNCSymbol;Acc:HGNC:1937]	423112	-
ENSGALG00000006515	7.28132	12.473	2.0896	0.167529	-2.57752	0.0619689	1	24	3098292	3100225	+	1933	BSX	GO:0003677;GO:0003677;GO:0005634;GO:0005634;GO:0005667;GO:0006355;GO:0007420;GO:0007626;GO:0042755;GO:0043565;GO:0043565;GO:0045944;GO:0060056;	-	-	-	NOG242366	brain specific homeobox [Source:NCBIgene;Acc:395183]	395183	Q6RFL5
ENSGALG00000029811	175.087	117.928	232.245	1.96937	0.977735	0.0623484	1	2	47688331	47834840	-	146509	BMPER	GO:0001657;GO:0002043;GO:0005576;GO:0005576;GO:0005615;GO:0010594;GO:0030514;GO:0030514;GO:0042118;GO:0048839;GO:0060393;GO:0070374;GO:1903672;	-	-	-	-	BMP binding endothelial regulator [Source:NCBIgene;Acc:420744]	420744	Q643S1
ENSGALG00000015147	115.532	49.7298	181.335	3.6464	1.86647	0.0624197	1	Z	35893999	35947479	-	53480	ALDH1A1	GO:0004029;GO:0016491;GO:0016491;GO:0016620;GO:0018479;GO:0055114;GO:0055114;GO:0004029;GO:0004029;GO:0005829;GO:0016491;GO:0016491;GO:0016620;GO:0018479;GO:0055114;GO:0055114;GO:0055114;	K07249	EC:1.2.1.36	-	-	aldehyde dehydrogenase 1 family member A1[Source:NCBI gene;Acc:395264]	395264	P27463
ENSGALG00000039071	439.948	522.03	357.866	0.685527	-0.544715	0.0624202	1	AADN04003083.1	10246	17881	+	7635	-	-	-	-	-	-	importin 4 [Source:NCBI gene;Acc:101750157]"	101750157	A0A1D5P9D4
ENSGALG00000037714	286.059	239.975	332.143	1.38407	0.468921	0.0625942	1	6	26171029	26173945	-	2916	BBIP1	GO:0034464;GO:0034464;GO:0042755;GO:0060271;GO:0097500;GO:0097500;	K19399	-	-	-	BBSome interacting protein 1 [Source:NCBIgene;Acc:100858359]	100858359	A0A1D5PNZ1
ENSGALG00000041346	2774.33	3680.11	1868.55	0.507743	-0.977831	0.0626379	1	6	19020439	19033686	-	13247	CXCL12	GO:0005576;GO:0006935;GO:0006952;GO:0006955;GO:0007154;GO:0008009;GO:0008009;GO:0014812;GO:0030335;GO:0060326;GO:1901863;GO:0005178;GO:0005576;GO:0006935;GO:0006952;GO:0006955;GO:0008009;GO:0008009;GO:0008009;GO:0009897;GO:0030335;GO:0033622;GO:0038146;GO:0042379;GO:0045236;GO:0045236;GO:0045785;GO:0050930;GO:0060326;GO:0060326;GO:0070098;GO:0070098;GO:0090026;GO:1902230;GO:1903237;GO:1990869;GO:…	K10031	-	-	-	C-X-C motif chemokine ligand 12 [Source:NCBIgene;Acc:395180]	395180	Q6T7C0
ENSGALG00000016590	53.8207	39.6544	67.987	1.71449	0.777778	0.0626716	1	1	123406951	123414379	-	7428	TLR7	GO:0002376;GO:0002755;GO:0003727;GO:0004888;GO:0006955;GO:0007165;GO:0016020;GO:0016021;GO:0016021;GO:0034154;GO:0045087;GO:0051607;GO:0001932;GO:0002224;GO:0002376;GO:0002755;GO:0003725;GO:0003727;GO:0003727;GO:0004888;GO:0005737;GO:0005764;GO:0005768;GO:0005783;GO:0005886;GO:0005886;GO:0006955;GO:0006955;GO:0007165;GO:0007249;GO:0007252;GO:0008329;GO:0016020;GO:0016021;GO:0016021;GO:0032009;GO:…	K05404	-	-	-	toll like receptor 7 [Source:NCBI gene;Acc:418638]"	418638	Q5ZJD0
ENSGALG00000007646	1811.36	2078.93	1543.79	0.742585	-0.429372	0.0631872	1	4	11976831	12094695	+	117864	-	GO:0000166;GO:0004672;GO:0004713;GO:0004713;GO:0004713;GO:0004714;GO:0004714;GO:0004888;GO:0005021;GO:0005524;GO:0005524;GO:0005737;GO:0005887;GO:0005887;GO:0006468;GO:0007169;GO:0009968;GO:0016020;GO:0016021;GO:0016301;GO:0016310;GO:0016740;GO:0018108;GO:0030154;GO:0038084;GO:0043066;GO:0043235;GO:0043410;GO:0048010;GO:0070374;	K05096	EC:2.7.10.1	-	-	vascular endothelial growth factor receptor kdr-like [Source:NCBI gene;Acc:422316]	422316	-
ENSGALG00000002539	159.926	129.207	190.644	1.4755	0.561202	0.0632047	1	Z	73269456	73338347	-	68891	KCNN2	GO:0005516;GO:0005516;GO:0005886;GO:0005886;GO:0006813;GO:0009986;GO:0015269;GO:0015269;GO:0016020;GO:0016021;GO:0016021;GO:0016286;GO:0016286;GO:0016286;GO:0019904;GO:0042803;GO:0043005;GO:0043025;GO:0051393;GO:0071805;GO:0071805;GO:1901379;	K04943	-	-	-	potassium calcium-activated channel subfamily Nmember 2 [Source:NCBI gene;Acc:395579]	395579	Q9PTS9
ENSGALG00000034722	155.817	127.759	183.875	1.43923	0.525301	0.0632226	1	4	20184996	20199647	+	14651	TLR2B	GO:0002237;GO:0002376;GO:0002755;GO:0006954;GO:0007165;GO:0016020;GO:0016021;GO:0016021;GO:0034134;GO:0045087;GO:0045087;GO:0050707;GO:0050729;GO:0002237;GO:0002376;GO:0002755;GO:0006954;GO:0007165;GO:0016020;GO:0016021;GO:0016021;GO:0034134;GO:0045087;GO:0045087;GO:0050707;GO:0050729;GO:0002237;GO:0002755;GO:0006954;GO:0007165;GO:0016020;GO:0016021;GO:0016021;GO:0034134;GO:0045087;GO:0050707;GO:…	K10159	-	-	-	toll-like receptor 2 family member A [Source:NCBIgene;Acc:374141]	769014	C4PC51
ENSGALG00000011169	196.301	233.435	159.167	0.681846	-0.552483	0.063601	1	3	40839300	40843122	+	3822	PDCD2	GO:0005737;GO:0006919;GO:0019899;GO:0043065;GO:0046872;GO:1901532;GO:1902035;GO:0046872;	K14801	-	-	-	programmed cell death 2 [Source:NCBIgene;Acc:421550]	421550	Q6JLB0
ENSGALG00000034950	27.1997	18.1309	36.2684	2.00036	1.00026	0.0637662	1	11	191662	296948	+	105286	SMPD3	GO:0000137;GO:0002244;GO:0004767;GO:0005794;GO:0006684;GO:0016020;GO:0016021;GO:0030072;	K12352	EC:3.1.4.12	-	-	sphingomyelin phosphodiesterase 3 [Source:HGNCSymbol;Acc:HGNC:14240]	415619	-
ENSGALG00000004476	236.228	278.775	193.682	0.694759	-0.525416	0.0639383	1	12	3114601	3121990	-	7389	SEMA3G	GO:0001755;GO:0005102;GO:0005615;GO:0005887;GO:0030215;GO:0030335;GO:0030517;GO:0038191;GO:0045499;GO:0048843;GO:0050919;GO:0071526;	K06840	-	-	-	semaphorin 3G [Source:HGNC Symbol;Acc:HGNC:30400]"	415945	F1NQ93
ENSGALG00000010811	3082.66	3513.27	2652.05	0.754866	-0.405708	0.0643516	1	5	44854617	44879390	-	24773	LGMN	GO:0003014;GO:0004197;GO:0004197;GO:0004197;GO:0005576;GO:0005737;GO:0005764;GO:0005770;GO:0006508;GO:0006508;GO:0006624;GO:0007613;GO:0008233;GO:0008233;GO:0008233;GO:0008284;GO:0008306;GO:0010447;GO:0010447;GO:0010629;GO:0032801;GO:0035729;GO:0040015;GO:0043524;GO:0045177;GO:0045931;GO:0048471;GO:0051603;GO:0051603;GO:0071277;GO:0090026;GO:0097061;GO:0097202;GO:0097264;GO:1900273;GO:1901185;GO:…	K01369	EC:3.4.22.34	-	-	legumain [Source:HGNC Symbol;Acc:HGNC:9472]"	423418	E1C958
ENSGALG00000036125	344.127	401.394	286.859	0.714657	-0.484678	0.06448	1	25	1715512	1720796	-	5284	SHE	GO:0001784;	-	-	-	-	Src homology 2 domain containing E [Source:HGNCSymbol;Acc:HGNC:27004]	100857728	A0A1D5PJW2
ENSGALG00000002563	417.119	480.803	353.434	0.735091	-0.444005	0.0646025	1	28	4446782	4454984	-	8202	TPM4	GO:0001725;GO:0002102;GO:0005737;GO:0005884;GO:0007015;GO:0030863;GO:0051015;GO:0051015;	K10375	-	-	-	tropomyosin 4 [Source:HGNC Symbol;Acc:HGNC:12013]"	107055375	-
ENSGALG00000045173	15.1078	8.80657	21.4091	2.43104	1.28157	0.0646668	1	4	83783694	83796470	+	12776	-	GO:0016020;GO:0016021;	-	-	-	-	down-regulated in colon cancer 1 [Source:NCBIgene;Acc:771569]	771569	A0A1L1RWY8
ENSGALG00000004568	14.4432	20.8446	8.04179	0.385797	-1.37409	0.0647168	1	21	5542455	5547227	+	4772	CELA2A	GO:0004252;GO:0004252;GO:0005615;GO:0006508;GO:0006508;GO:0006508;GO:0008233;GO:0008236;GO:0016787;	K01346	EC:3.4.21.71	-	-	chymotrypsin like elastase family member 2A[Source:NCBI gene;Acc:419486]	419486	E1BQL7
ENSGALG00000013941	197.388	160.781	233.994	1.45535	0.541369	0.0648447	1	3	55446630	55524722	-	78092	PDE7B	GO:0004114;GO:0007165;GO:0008081;GO:0016787;GO:0046872;	K18436	EC:3.1.4.53	-	-	phosphodiesterase 7B [Source:HGNCSymbol;Acc:HGNC:8792]	421692	F1NVY7
ENSGALG00000046156	5.36185	1.78772	8.93598	4.99853	2.3215	0.0651493	1	1	129199809	129208810	-	9001	-	GO:0004896;GO:0004896;GO:0009897;GO:0016020;GO:0016020;GO:0016021;GO:0019221;GO:0019955;GO:0043235;	-	-	-	-	granulocyte-macrophage colony-stimulating factorreceptor subunit alpha-like [Source:NCBIgene;Acc:101747500]	-	-
ENSGALG00000009737	12.2837	6.59294	17.9745	2.72632	1.44696	0.0652968	1	2	24673037	24679155	+	6118	TAC1	GO:0005102;GO:0005576;GO:0005615;GO:0006954;GO:0006954;GO:0007204;GO:0007204;GO:0007217;GO:0007217;GO:0019233;GO:0030424;GO:0043025;GO:0048265;GO:1990090;GO:0005102;GO:0005615;GO:0006954;GO:0007204;GO:0007217;GO:0007217;	K05239	-	-	-	tachykinin precursor 1 [Source:HGNCSymbol;Acc:HGNC:11517]	420573	F1NWH4
ENSGALG00000000401	193.799	158.185	229.413	1.45028	0.536332	0.065525	1	26	1389270	1392137	+	2867	RBM15	GO:0000122;GO:0000381;GO:0000381;GO:0001510;GO:0001569;GO:0003676;GO:0003723;GO:0003723;GO:0003723;GO:0003729;GO:0005634;GO:0005634;GO:0005654;GO:0007221;GO:0009048;GO:0016607;GO:0036396;GO:0038163;GO:0045638;GO:0045652;GO:0048536;GO:0060412;GO:0060674;	K13190	-	-	-	RNA binding motif protein 15 [Source:HGNCSymbol;Acc:HGNC:14959]	100859595	F1NRZ4
ENSGALG00000026363	41.3988	53.2155	29.5821	0.555892	-0.847124	0.0656739	1	2	81004787	81009194	-	4407	-	GO:0008568;GO:0016887;GO:0031122;GO:0051013;	-	-	-	-	fidgetin like 1 [Source:NCBI gene;Acc:420946]"	-	-
ENSGALG00000031242	13.7928	7.28287	20.3027	2.78774	1.4791	0.0658584	1	AADN04010042.1	1100	5914	-	4814	-	GO:0005509;	-	-	-	-	-	-	-
ENSGALG00000029440	37.3725	26.5309	48.2141	1.81728	0.861783	0.0660854	1	5	7983437	8000891	-	17454	-	-	-	-	-	-	-	-	-
ENSGALG00000032053	193.532	152.748	234.315	1.534	0.617299	0.066606	1	9	6576886	6663551	-	86665	-	GO:0004842;GO:0006511;GO:0016567;GO:0019005;GO:0035556;GO:0043161;GO:0004842;GO:0006511;GO:0016567;GO:0019005;GO:0035556;GO:0043161;GO:0004842;GO:0006511;GO:0016567;GO:0019005;GO:0035556;GO:0043161;	K10343	-	-	-	splA/ryanodine receptor domain and SOCS boxcontaining 2 [Source:NCBI gene;Acc:429129]	429129	-
ENSGALG00000040780	548.274	462.032	634.516	1.37332	0.457664	0.0669755	1	W	192483	241426	-	48943	UBAP2	GO:0005634;GO:0005737;	-	-	-	-	ubiquitin associated protein 2 [Source:NCBIgene;Acc:407091]	407091	-
ENSGALG00000033880	377.422	446.316	308.528	0.691277	-0.532664	0.0671108	1	2	118909175	118947095	+	37920	CRISPLD1	GO:0005576;GO:0060325;	-	-	-	-	cysteine rich secretory protein LCCL domaincontaining 1 [Source:NCBI gene;Acc:395369]	395369	-
ENSGALG00000008167	2163.28	1851.6	2474.95	1.33665	0.418626	0.0671618	1	1	13764825	13809083	+	44258	KMT2E	GO:0000785;GO:0002446;GO:0005634;GO:0006306;GO:0019899;GO:0030218;GO:0032991;GO:0035064;GO:0035327;GO:0042119;GO:0045893;GO:0046872;GO:1900087;GO:1905437;GO:0046872;GO:0046872;GO:0046872;	-	-	-	-	lysine methyltransferase 2E [Source:HGNCSymbol;Acc:HGNC:18541]	-	-
ENSGALG00000011493	294.984	246.547	343.42	1.39292	0.478115	0.0671885	1	7	23678886	23682106	-	3220	TMEM169	GO:0016020;GO:0016021;	-	-	-	-	transmembrane protein 169 [Source:HGNCSymbol;Acc:HGNC:25130]	424223	E1C4T0
ENSGALG00000045900	251.544	208.735	294.353	1.41017	0.495874	0.06736	1	AADN04000872.1	11546	20342	+	8796	ZNF541	GO:0000118;GO:0000118;GO:0003676;GO:0003677;GO:0003700;GO:0005634;GO:0005634;GO:0005634;GO:0005667;GO:0006355;GO:0008134;GO:0044212;	-	-	-	-	zinc finger protein 541 [Source:HGNCSymbol;Acc:HGNC:25294]	100858546	-
ENSGALG00000004893	1044.86	891.776	1197.94	1.34331	0.425797	0.0677027	1	15	6581615	6582322	-	707	TMEM119	GO:0001503;GO:0001649;GO:0005783;GO:0005886;GO:0005886;GO:0007283;GO:0016020;GO:0016021;GO:0030501;GO:0030501;GO:0033690;GO:0033690;GO:0045669;GO:0045669;GO:0048515;GO:1903012;	-	-	-	-	transmembrane protein 119 [Source:HGNCSymbol;Acc:HGNC:27884]	416892	F1NIS2
ENSGALG00000015358	308.25	212.027	404.474	1.90765	0.931798	0.0680771	1	1	87501152	87544931	-	43779	MYH15	GO:0000166;GO:0003774;GO:0003774;GO:0003779;GO:0005524;GO:0005524;GO:0016459;GO:0016459;GO:0051015;GO:0000166;GO:0003774;GO:0003774;GO:0003779;GO:0005524;GO:0005524;GO:0016459;GO:0016459;GO:0051015;	K17751	-	-	-	myosin, heavy chain 15 [Source:NCBIgene;Acc:395534]	395534	Q9IBD4
ENSGALG00000006009	1268.47	1577.77	959.176	0.607931	-0.718021	0.0684551	1	12	9713350	9741287	-	27937	PODXL2	GO:0016020;GO:0016021;GO:0050901;GO:0050901;	K06818	-	-	-	podocalyxin like 2 [Source:HGNCSymbol;Acc:HGNC:17936]	770690	-
ENSGALG00000017091	467.718	540.112	395.323	0.731929	-0.450225	0.0685217	1	1	175837246	175938674	+	101428	FLT1	GO:0000166;GO:0002548;GO:0004672;GO:0004713;GO:0004713;GO:0004713;GO:0004714;GO:0004714;GO:0004888;GO:0005021;GO:0005021;GO:0005524;GO:0005524;GO:0005737;GO:0005886;GO:0005887;GO:0005887;GO:0005887;GO:0006468;GO:0007169;GO:0009968;GO:0010863;GO:0014068;GO:0015629;GO:0016020;GO:0016021;GO:0016301;GO:0016310;GO:0016477;GO:0016740;GO:0018108;GO:0019838;GO:0030154;GO:0030335;GO:0030949;GO:0035924;GO:…	K05096	EC:2.7.10.1	-	-	fms related tyrosine kinase 1 [Source:NCBIgene;Acc:374100]	374100	Q8QHL3
ENSGALG00000040360	1780.35	2177.23	1383.47	0.635426	-0.654203	0.068658	1	13	9052099	9054704	-	2605	DUSP1	GO:0000188;GO:0004721;GO:0004722;GO:0004725;GO:0004725;GO:0004725;GO:0004725;GO:0005634;GO:0005634;GO:0005737;GO:0005737;GO:0006470;GO:0007162;GO:0008138;GO:0008138;GO:0008138;GO:0008285;GO:0016311;GO:0016787;GO:0016791;GO:0017017;GO:0017017;GO:0017017;GO:0035335;GO:0035335;GO:0035970;GO:0043407;GO:0043409;GO:0051019;GO:0070262;GO:0090027;GO:1903753;GO:1990869;	K21278	-	-	-	dual specificity phosphatase 1 [Source:NCBIgene;Acc:374192]	374192	A0A1D5P463
ENSGALG00000002987	207.04	162.438	251.642	1.54916	0.631482	0.0686885	1	19	5397323	5403025	+	5702	SERPINF2	GO:0002020;GO:0002034;GO:0004867;GO:0004867;GO:0004867;GO:0005577;GO:0005615;GO:0005615;GO:0005615;GO:0009986;GO:0010757;GO:0010951;GO:0030199;GO:0032967;GO:0032967;GO:0042803;GO:0045597;GO:0045597;GO:0045944;GO:0045944;GO:0046330;GO:0048514;GO:0048661;GO:0051496;GO:0051918;GO:0051918;GO:0070374;GO:0071636;GO:0071636;	K03983	-	-	-	serpin family F member 2 [Source:HGNCSymbol;Acc:HGNC:9075]	100857105	-
ENSGALG00000028489	1.92983	3.85967	0	0	-Inf	0.0688026	1	26	4941946	4946252	-	4306	-	GO:0004190;GO:0004190;GO:0004190;GO:0006508;GO:0006508;GO:0006508;GO:0008233;GO:0016787;GO:0030163;	K01377	EC:3.4.23.3	-	-	gastricsin-like [Source:NCBI gene;Acc:428272]"	428272	-
ENSGALG00000008337	310.058	259.312	360.803	1.39139	0.476522	0.0689039	1	15	12654341	12657806	+	3465	SLC8B1	GO:0005432;GO:0005432;GO:0005432;GO:0005739;GO:0005739;GO:0005743;GO:0005886;GO:0006811;GO:0006814;GO:0006816;GO:0006851;GO:0006851;GO:0006851;GO:0015297;GO:0016020;GO:0016021;GO:0016021;GO:0030061;GO:0032592;GO:0035725;GO:0042593;GO:0042803;GO:0042803;GO:0050796;GO:0050896;GO:0051480;GO:0051480;GO:0051560;GO:0051560;GO:0051560;GO:0055085;GO:0070588;GO:0086036;GO:0086038;GO:0086038;GO:0099093;GO:…	K13754	-	-	-	solute carrier family 8 member B1 [Source:HGNCSymbol;Acc:HGNC:26175]	417032	-
ENSGALG00000028230	777.114	663.182	891.045	1.34359	0.426093	0.0689215	1	1	50843549	50848761	+	5212	SUN2	GO:0000784;GO:0000794;GO:0005521;GO:0005635;GO:0005635;GO:0005635;GO:0005637;GO:0005639;GO:0006998;GO:0006998;GO:0016020;GO:0016021;GO:0021817;GO:0030335;GO:0031022;GO:0031965;GO:0034993;GO:0034993;GO:0034993;GO:0042802;GO:0043495;GO:0051642;GO:0090286;GO:0090286;GO:0090292;	K19347	-	-	-	Sad1 and UNC84 domain containing 2 [Source:HGNCSymbol;Acc:HGNC:14210]	418021	R4GFT6
ENSGALG00000033509	11.0997	5.90178	16.2977	2.76148	1.46544	0.0690314	1	AADN04018779.1	21	1880	+	1859	-	-	-	-	-	-	-	-	-
ENSGALG00000021139	613.33	867.783	358.878	0.413557	-1.27384	0.0690387	1	15	7973416	7997739	-	24323	IGLL1	GO:0002377;GO:0005615;GO:0006955;	-	-	-	-	immunoglobulin lambda-like polypeptide 1[Source:NCBI gene;Acc:416928]	416928	R9PXM5
ENSGALG00000011796	5.79978	9.6089	1.99067	0.207169	-2.27112	0.0690739	1	1	48250644	48251708	+	1064	-	GO:0004930;GO:0005886;GO:0007186;GO:0016020;GO:0016021;GO:0016021;GO:0030295;GO:0032147;GO:0043235;	-	-	-	-	-	-	-
ENSGALG00000040395	9.04377	13.9467	4.14089	0.296909	-1.75191	0.0692721	1	19	6714135	6715477	+	1342	-	GO:0000711;GO:0007129;GO:0007276;	-	-	-	-	-	-	-
ENSGALG00000007677	343.527	289.724	397.33	1.37141	0.45566	0.0694512	1	2	16726645	16729910	-	3265	THNSL1	GO:0006520;GO:0030170;	-	-	-	-	threonine synthase like 1 [Source:HGNCSymbol;Acc:HGNC:26160]	100859434	-
ENSGALG00000013740	898.949	1027.72	770.182	0.749412	-0.416169	0.0695319	1	22	4596586	4604739	+	8153	SLC20A1	GO:0005315;GO:0005315;GO:0005886;GO:0005887;GO:0006817;GO:0006817;GO:0015319;GO:0016020;GO:0016020;GO:0016021;GO:0031214;GO:0035435;GO:0035725;	K14640	-	-	-	solute carrier family 20 member 1 [Source:HGNCSymbol;Acc:HGNC:10946]	426250	F1P3I3
ENSGALG00000001409	5.30456	1.72683	8.88229	5.14371	2.36281	0.0696048	1	13	8148378	8157639	+	9261	IL12B	GO:0001916;GO:0002230;GO:0002230;GO:0002827;GO:0002827;GO:0002860;GO:0002862;GO:0004896;GO:0005125;GO:0005125;GO:0005125;GO:0005126;GO:0005576;GO:0005615;GO:0005615;GO:0005737;GO:0007050;GO:0007166;GO:0008083;GO:0008283;GO:0009986;GO:0010033;GO:0010224;GO:0010469;GO:0010536;GO:0016477;GO:0019221;GO:0030101;GO:0032609;GO:0032693;GO:0032700;GO:0032725;GO:0032729;GO:0032729;GO:0032733;GO:0032735;GO:…	K05425	-	S	NOG45642	interleukin 12B [Source:NCBI gene;Acc:404671]"	404671	Q6X0K9
ENSGALG00000027188	1221.28	1421.88	1020.68	0.717838	-0.47827	0.0697065	1	14	4936539	4946817	-	10278	SREBF1	GO:0000122;GO:0000977;GO:0000978;GO:0000982;GO:0003062;GO:0003677;GO:0003682;GO:0003700;GO:0004879;GO:0005634;GO:0005634;GO:0005634;GO:0005737;GO:0006351;GO:0006355;GO:0007623;GO:0008286;GO:0008610;GO:0009267;GO:0009416;GO:0009749;GO:0010867;GO:0016020;GO:0019217;GO:0019901;GO:0030522;GO:0031065;GO:0031647;GO:0032810;GO:0042789;GO:0043565;GO:0045444;GO:0045542;GO:0045893;GO:0045944;GO:0045944;GO:…	K07197	-	-	-	sterol regulatory element binding transcriptionfactor 1 [Source:NCBI gene;Acc:373915]	373915	Q90ZM5
ENSGALG00000014561	231.759	193.865	269.653	1.39093	0.47605	0.0698877	1	1	77339324	77348760	+	9436	PTPN6	GO:0001784;GO:0001784;GO:0002244;GO:0002924;GO:0004721;GO:0004725;GO:0004725;GO:0004725;GO:0004725;GO:0005001;GO:0005634;GO:0005730;GO:0005737;GO:0005737;GO:0005911;GO:0006470;GO:0006470;GO:0006470;GO:0008283;GO:0008284;GO:0014068;GO:0016311;GO:0016787;GO:0016791;GO:0017124;GO:0018108;GO:0019901;GO:0030154;GO:0030220;GO:0032715;GO:0032720;GO:0032991;GO:0033277;GO:0033630;GO:0035335;GO:0035556;GO:…	K05697	EC:3.1.3.48	-	-	protein tyrosine phosphatase, non-receptor type 6[Source:NCBI gene;Acc:427947]	427947	Q5F3I5
ENSGALG00000044129	1.90467	3.80933	0	0	-Inf	0.0700702	1	1	117435791	117441378	-	5587	-	-	-	-	-	-	-	-	-
ENSGALG00000032465	257.14	301.123	213.157	0.707873	-0.498438	0.0706034	1	MT	9085	9249	+	164	ATP8	GO:0000276;GO:0005739;GO:0006754;GO:0006811;GO:0015078;GO:0015986;GO:0016020;GO:0016021;GO:0031966;GO:0045263;	-	-	-	-	ATP synthase F0 subunit 8 [Source:NCBIgene;Acc:807647]	-	-
ENSGALG00000009755	569.639	481.875	657.403	1.36426	0.44812	0.0709012	1	1	31721261	31765031	-	43770	LRIG3	GO:0016020;GO:0016021;GO:0032474;GO:0016020;GO:0016021;	-	-	-	-	leucine rich repeats and immunoglobulin likedomains 3 [Source:NCBI gene;Acc:417813]	417813	E1C746
ENSGALG00000005521	1523.41	1731.62	1315.2	0.759522	-0.396836	0.070909	1	9	5502475	5526782	-	24307	PER2	GO:0005634;	K02633	-	-	-	period circadian regulator 2 [Source:NCBIgene;Acc:374116]	374116	Q8QGQ8
ENSGALG00000025862	361.265	280.517	442.013	1.57571	0.656003	0.0710993	1	6	8546459	8560943	+	14484	TMEM26	GO:0016020;GO:0016021;	-	-	-	-	transmembrane protein 26 [Source:NCBIgene;Acc:423663]	423663	R4GGE6
ENSGALG00000009722	58.1055	74.7381	41.473	0.55491	-0.849673	0.0711277	1	2	23985830	24151767	+	165937	DYNC1I1	GO:0000776;GO:0000922;GO:0005634;GO:0005737;GO:0005868;GO:0005868;GO:0007018;GO:0007018;GO:0030286;GO:0030507;GO:0031982;GO:0036464;GO:0045503;GO:0045503;GO:0045504;GO:0047496;GO:0055037;GO:0005868;GO:0007018;GO:0005868;GO:0007018;GO:0005868;GO:0007018;	K10415	-	-	-	dynein cytoplasmic 1 intermediate chain 1[Source:HGNC Symbol;Acc:HGNC:2963]	420571	-
ENSGALG00000010357	73.9679	90.3292	57.6066	0.637741	-0.648957	0.0711781	1	9	23467258	23468933	-	1675	P2RY1	GO:0000166;GO:0001973;GO:0004930;GO:0004930;GO:0005524;GO:0005524;GO:0005886;GO:0005886;GO:0005887;GO:0005887;GO:0007165;GO:0007186;GO:0007186;GO:0007200;GO:0007200;GO:0007200;GO:0008360;GO:0008360;GO:0016020;GO:0016021;GO:0016021;GO:0030168;GO:0035589;GO:0043270;GO:0045028;GO:0045032;GO:0045032;GO:0071407;GO:0071415;GO:0071415;GO:0090075;	K04270	-	S	NOG146579	purinergic receptor P2Y1 [Source:NCBIgene;Acc:396275]	396275	P34996
ENSGALG00000046274	3.27358	5.90178	0.645377	0.109353	-3.19294	0.0713033	1	4	86156996	86157907	-	911	-	-	-	-	-	-	-	-	-
ENSGALG00000042476	182.111	149.885	214.337	1.43002	0.516032	0.0713786	1	10	7627320	7644153	-	16833	TEX9	-	-	-	-	-	testis expressed 9 [Source:HGNCSymbol;Acc:HGNC:29585]	425342	-
ENSGALG00000030030	4.6745	1.43204	7.91696	5.52844	2.46687	0.0713967	1	2	132121027	132231350	-	110323	RSPO2	GO:0001649;GO:0005102;GO:0005576;GO:0008201;GO:0009986;GO:0030282;GO:0035115;GO:0035116;GO:0042489;GO:0060437;GO:0060441;GO:0060535;GO:0071542;GO:0090263;	-	-	-	-	R-spondin 2 [Source:NCBI gene;Acc:420271]"	420271	I0IVW2
ENSGALG00000034094	24.6882	35.2377	14.1386	0.401236	-1.31748	0.0713967	1	7	18338330	18340228	-	1898	SP5	GO:0000122;GO:0000977;GO:0000981;GO:0003676;GO:0005634;GO:0006357;GO:0036342;GO:0043565;GO:0060349;GO:0071407;	K09195	-	-	-	Sp5 transcription factor [Source:NCBIgene;Acc:693261]	693261	Q5R2J0
ENSGALG00000015895	711.866	869.392	554.341	0.637619	-0.649233	0.0715464	1	3	80361173	80362338	+	1165	HTR1B	GO:0002031;GO:0004930;GO:0004930;GO:0004930;GO:0004993;GO:0004993;GO:0004993;GO:0004993;GO:0005737;GO:0005886;GO:0005886;GO:0005886;GO:0005887;GO:0005887;GO:0005887;GO:0007165;GO:0007186;GO:0007186;GO:0007187;GO:0007193;GO:0007198;GO:0007205;GO:0007268;GO:0007268;GO:0008144;GO:0014063;GO:0016020;GO:0016021;GO:0016021;GO:0030425;GO:0030594;GO:0035690;GO:0042310;GO:0042493;GO:0046849;GO:0046849;GO:…	K04153	-	-	-	5-hydroxytryptamine receptor 1B [Source:NCBIgene;Acc:421858]	421858	D3Y1H8
ENSGALG00000008638	42.3633	31.0811	53.6455	1.72598	0.787417	0.0716801	1	2	19525053	19554688	-	29635	MMR1L3	GO:0004888;GO:0016020;GO:0016021;	K06560	-	-	-	Gallus gallus macrophage mannose receptor 1-like 3(MMR1L3), mRNA. [Source:RefSeq mRNA;Acc:NM_001319006]	420515	M1XH40
ENSGALG00000000690	17.7682	25.0886	10.4478	0.416434	-1.26384	0.0718337	1	1	193197287	193216890	+	19603	GDPD4	GO:0006629;GO:0008081;GO:0008889;GO:0016020;GO:0016021;	-	-	-	-	glycerophosphodiester phosphodiesterase domaincontaining 4 [Source:HGNC Symbol;Acc:HGNC:24849]	419084	-
ENSGALG00000010934	156.283	185.215	127.351	0.687585	-0.540389	0.0719277	1	8	27404833	27470245	+	65412	-	-	-	-	-	-	-	-	-
ENSGALG00000012045	76.6797	111.09	42.2699	0.380503	-1.39402	0.0720718	1	7	28138613	28160700	-	22087	SLC12A8	GO:0005623;GO:0006884;GO:0010107;GO:0015379;GO:0016020;GO:0016020;GO:0016021;GO:0055064;GO:0055075;GO:0055085;GO:1902476;	-	-	-	-	solute carrier family 12 member 8 [Source:HGNCSymbol;Acc:HGNC:15595]	-	-
ENSGALG00000034216	1522.58	1302.99	1742.17	1.33705	0.419051	0.072086	1	11	11598372	11609554	+	11182	TK2	GO:0000166;GO:0005524;GO:0005524;GO:0005737;GO:0005739;GO:0006139;GO:0009165;GO:0019136;GO:0019206;	K00857	EC:2.7.1.21	-	-	thymidine kinase 2, mitochondrial [Source:NCBIgene;Acc:427551]	427551	Q5ZI21
ENSGALG00000044996	23.3779	15.2768	31.479	2.06058	1.04305	0.0721121	1	2	141791891	141797962	-	6071	TMEM71	GO:0005739;GO:0016020;GO:0016021;	-	-	-	-	transmembrane protein 71 [Source:HGNCSymbol;Acc:HGNC:26572]	-	-
ENSGALG00000040504	1363.96	1548.12	1179.8	0.762082	-0.391981	0.0721142	1	15	8402897	8419021	+	16124	GGT5	GO:0000048;GO:0000048;GO:0002951;GO:0002951;GO:0005886;GO:0005886;GO:0006412;GO:0006508;GO:0006520;GO:0006520;GO:0006536;GO:0006631;GO:0006749;GO:0006751;GO:0006751;GO:0006751;GO:0006954;GO:0006954;GO:0019344;GO:0031226;GO:0031226;GO:0036374;GO:0036374;GO:0036374;GO:1901750;GO:1901750;GO:1901750;	K18592	-	-	-	gamma-glutamyltransferase 5 [Source:HGNCSymbol;Acc:HGNC:4260]	416943	-
ENSGALG00000007608	182.133	215.438	148.827	0.690814	-0.533631	0.0723604	1	4	11861715	11920370	+	58655	ARHGEF9	GO:0005089;GO:0035023;GO:0005089;GO:0005829;GO:0014069;GO:0035023;	K20686	-	-	-	Cdc42 guanine nucleotide exchange factor 9[Source:HGNC Symbol;Acc:HGNC:14561]	422315	-
ENSGALG00000035001	17.9506	11.3255	24.5756	2.16993	1.11765	0.0724289	1	AADN04002397.1	8278	17920	+	9642	-	GO:0016020;GO:0016021;	-	-	-	-	-	-	-
ENSGALG00000038544	123.7	99.7542	147.645	1.48009	0.56568	0.0725482	1	3	101836872	101850452	-	13580	-	GO:0005929;GO:0035091;GO:0061512;	-	-	-	-	-	-	-
ENSGALG00000010187	30.0618	20.5076	39.6159	1.93177	0.949922	0.0725965	1	Z	27065748	27123410	+	57662	SLC1A1	GO:0005313;GO:0005313;GO:0005314;GO:0005886;GO:0005886;GO:0005887;GO:0010460;GO:0015108;GO:0015293;GO:0015293;GO:0015501;GO:0015501;GO:0015813;GO:0015813;GO:0016020;GO:0016021;GO:0016021;GO:0016324;GO:0033229;GO:0042883;GO:0051260;GO:0051938;GO:0070779;GO:0098712;GO:0140009;GO:1902476;GO:1903712;	K05612	-	-	-	solute carrier family 1 member 1 [Source:HGNCSymbol;Acc:HGNC:10939]	427352	E1C1P8
ENSGALG00000036108	618.484	714.027	522.94	0.732381	-0.449333	0.0726738	1	21	2080809	2096566	+	15757	-	-	-	-	-	-	-	-	-
ENSGALG00000045139	5.24079	10.4816	0	0	-Inf	0.072696	1	AADN04003351.1	8467	9888	-	1421	-	GO:0016032;GO:0016032;	-	-	-	-	-	-	-
ENSGALG00000000521	16.8747	23.6562	10.0931	0.426656	-1.22885	0.072813	1	11	19057727	19063586	+	5859	SPIRE2	GO:0003779;GO:0016192;GO:0045010;GO:0003779;GO:0016192;GO:0045010;GO:0003779;GO:0005938;GO:0016192;GO:0016192;GO:0030036;GO:0030036;GO:0030659;GO:0032154;GO:0036089;GO:0040038;GO:0045010;GO:0046907;GO:0051295;GO:0051295;GO:0070649;	K02098	-	-	-	spire type actin nucleation factor 2 [Source:HGNCSymbol;Acc:HGNC:30623]	415855	-
ENSGALG00000000761	545.113	628.319	461.907	0.735148	-0.443894	0.0728684	1	1	193483508	193498274	-	14766	TSKU	GO:0005576;GO:0005615;GO:0005615;GO:0007275;GO:0010468;GO:0021540;GO:0021670;GO:0021960;GO:0030178;GO:0031012;GO:0043010;GO:0061073;	-	-	-	-	tsukushi, small leucine rich proteoglycan[Source:NCBI gene;Acc:419088]	-	-
ENSGALG00000000795	901.038	1036.34	765.734	0.738881	-0.436586	0.0729949	1	28	1047526	1053915	+	6389	MFSD12	GO:0016020;GO:0016021;GO:0016020;GO:0016021;	-	-	-	-	major facilitator superfamily domain containing 12[Source:HGNC Symbol;Acc:HGNC:28299]	420074	-
ENSGALG00000012965	185.576	153.818	217.334	1.41293	0.498692	0.073149	1	2	76506833	76530777	-	23944	FAM105A	GO:0016020;GO:0016021;	-	-	-	-	family with sequence similarity 105 member A[Source:NCBI gene;Acc:769855]	769855	Q5ZK68
ENSGALG00000010177	3864.54	3316.54	4412.53	1.33046	0.411925	0.0732897	1	1	36351342	36388496	-	37154	ZFC3H1	GO:0000178;GO:0000178;GO:0003723;GO:0005634;GO:0006396;GO:0000178;GO:0003723;GO:0006396;GO:0000178;GO:0003723;	-	-	-	-	zinc finger C3H1-type containing [Source:HGNCSymbol;Acc:HGNC:28328]	417855	-
ENSGALG00000045298	48.127	60.7615	35.4926	0.58413	-0.775639	0.0733993	1	3	107817347	107818414	-	1067	-	-	-	-	-	-	-	-	-
ENSGALG00000044584	2.01423	0	4.02847	Inf	Inf	0.0734044	1	AADN04008224.1	4966	6595	-	1629	-	GO:0016020;GO:0016021;GO:0016020;GO:0016021;	-	-	-	-	-	-	-
ENSGALG00000018557	1713.84	1426.24	2001.44	1.4033	0.488819	0.0736797	1	4	74158334	74159793	-	1459	SOD3	GO:0001666;GO:0004784;GO:0004784;GO:0004784;GO:0004784;GO:0005507;GO:0005615;GO:0005615;GO:0005737;GO:0006801;GO:0008270;GO:0016491;GO:0016532;GO:0019430;GO:0046872;GO:0046872;GO:0055114;GO:0055114;GO:0062023;	K16627	EC:1.15.1.1	-	-	superoxide dismutase 3 [Source:HGNCSymbol;Acc:HGNC:11181]	422810	F1NHI4
ENSGALG00000010801	190.576	223.807	157.345	0.703036	-0.508329	0.0737098	1	8	25348716	25353446	+	4730	TMEM61	GO:0016020;GO:0016021;	-	-	-	-	transmembrane protein 61 [Source:HGNCSymbol;Acc:HGNC:27296]	424662	-
ENSGALG00000045770	3.31139	6.05402	0.568762	0.0939478	-3.412	0.0737104	1	AADN04001249.1	11799	13740	-	1941	-	GO:0016020;GO:0016021;	-	-	-	-	-	-	-
ENSGALG00000030187	1767.13	1478	2056.27	1.39125	0.47638	0.0738181	1	5	18664583	18683297	+	18714	CAT	GO:0000302;GO:0004046;GO:0004096;GO:0004096;GO:0004096;GO:0004096;GO:0004096;GO:0004601;GO:0005102;GO:0005777;GO:0005777;GO:0005777;GO:0005778;GO:0006641;GO:0006979;GO:0006979;GO:0008203;GO:0009060;GO:0009650;GO:0014068;GO:0016209;GO:0016491;GO:0016684;GO:0019899;GO:0020027;GO:0020037;GO:0020037;GO:0020037;GO:0032088;GO:0042542;GO:0042744;GO:0042744;GO:0042744;GO:0042744;GO:0042802;GO:0042803;GO:…	K03781	EC:1.11.1.6	-	-	catalase [Source:NCBI gene;Acc:423600]"	423600	Q5ZMM4
ENSGALG00000005120	1425.32	1173.83	1676.8	1.42849	0.514494	0.0739169	1	12	5812606	5860849	+	48243	-	GO:0005509;GO:0005576;GO:0030198;GO:0060317;GO:0062023;	-	-	-	-	-	-	-
ENSGALG00000005147	476.661	406.59	546.731	1.34467	0.427258	0.0739434	1	8	11025387	11032919	-	7532	AMY1A	GO:0003824;GO:0004556;GO:0005975;GO:0005975;GO:0008152;GO:0016787;GO:0016798;GO:0043169;GO:0103025;	K01176	EC:3.2.1.1	-	-	amylase, alpha 1A; hepatic [Source:NCBIgene;Acc:414139]	414139	-
ENSGALG00000043880	107.188	86.053	128.322	1.4912	0.576472	0.0742754	1	24	1654821	1656469	-	1648	-	GO:0016020;GO:0016021;	-	-	-	-	-	-	-
ENSGALG00000012072	933.54	797.52	1069.56	1.34111	0.423425	0.0743237	1	7	28389233	28403654	-	14421	-	GO:0003950;GO:0003950;GO:0016740;GO:0016757;	K15261	EC:2.4.2.30	-	-	poly(ADP-ribose) polymerase family member 14[Source:NCBI gene;Acc:101747378]	101747378	-
ENSGALG00000012537	5.2417	1.71688	8.76652	5.10607	2.35221	0.0744994	1	7	35925429	35955013	+	29584	KCNJ3	GO:0005242;GO:0005242;GO:0005242;GO:0005244;GO:0006811;GO:0006813;GO:0006813;GO:0008076;GO:0010107;GO:0015467;GO:0016020;GO:0016020;GO:0016021;GO:0016021;GO:0034765;GO:1990573;	K04997	-	-	-	potassium voltage-gated channel subfamily J member3 [Source:NCBI gene;Acc:396369]	396369	Q90854
ENSGALG00000032588	910.466	1040.55	780.38	0.749966	-0.415102	0.0748886	1	14	4384127	4390002	+	5875	ARPC1B	GO:0003779;GO:0005200;GO:0005737;GO:0005856;GO:0005885;GO:0005885;GO:0005885;GO:0005885;GO:0015629;GO:0030833;GO:0034314;GO:0034314;GO:0034314;GO:0034314;GO:0051015;GO:0051015;GO:0003779;GO:0005737;GO:0005856;GO:0005885;GO:0005885;GO:0015629;GO:0030833;GO:0034314;GO:0034314;	K05757	-	-	-	actin related protein 2/3 complex subunit 1B[Source:NCBI gene;Acc:416490]	416490	Q5ZI99
ENSGALG00000012576	90.8705	109.303	72.4375	0.66272	-0.593529	0.0750982	1	Z	39717483	39756524	-	39041	RASEF	GO:0003924;GO:0005509;GO:0005525;GO:0003924;GO:0005509;GO:0005525;GO:0005525;GO:0005829;GO:0019003;GO:0042802;GO:0048471;GO:0051260;	K17199	-	-	-	RAS and EF-hand domain containing [Source:HGNCSymbol;Acc:HGNC:26464]	427451	F1P2F8
ENSGALG00000046574	1.98392	0	3.96785	Inf	Inf	0.0751182	1	AADN04002319.1	11648	13292	+	1644	-	GO:0003676;GO:0005622;GO:0006355;GO:0046872;GO:0003676;	-	-	-	-	-	-	-
ENSGALG00000008077	50.2182	37.9079	62.5285	1.64948	0.722015	0.075156	1	10	19355200	19358789	+	3589	PAQR5	GO:0016020;GO:0016021;GO:0016021;GO:0038023;	-	-	-	-	progestin and adipoQ receptor family member 5[Source:HGNC Symbol;Acc:HGNC:29645]	427516	-
ENSGALG00000015293	57.1391	43.8393	70.4389	1.60675	0.684148	0.0753299	1	1	84910507	84928051	+	17544	TMEM45A	GO:0016020;GO:0016021;	-	-	-	-	transmembrane protein 45A [Source:NCBIgene;Acc:418389]	418389	F1NNG2
ENSGALG00000016584	12.6759	6.96758	18.3843	2.63855	1.39974	0.0753645	1	1	123018708	123059075	-	40367	EGFL6	GO:0005509;GO:0005604;GO:0010811;GO:0016020;GO:0030198;GO:0030198;GO:0031012;GO:0016020;GO:0030198;GO:0005509;GO:0016020;GO:0030198;	-	-	-	-	EGF like domain multiple 6 [Source:NCBIgene;Acc:418637]	418637	-
ENSGALG00000001740	1252.39	1077.6	1427.17	1.32439	0.405328	0.0757121	1	18	4204459	4249189	-	44730	MGAT5B	GO:0005794;GO:0005794;GO:0006487;GO:0006487;GO:0006487;GO:0016020;GO:0016021;GO:0030144;GO:0030144;GO:0030144;	K09661	EC:2.4.1.-	-	-	alpha-1,6-mannosylglycoprotein 6-beta-N-acetylglucosaminyltransferase B [Source:HGNCSymbol;Acc:HGNC:24140]	427801	E1BUF1
ENSGALG00000043908	36.3222	26.0655	46.5789	1.787	0.837536	0.0758071	1	5	29050505	29056371	-	5866	-	-	-	-	-	-	family with sequence similarity 71, member D[Source:NCBI gene;Acc:423282]	423282	A0A1L1RYJ0
ENSGALG00000003876	82.2232	64.7119	99.7344	1.54121	0.624061	0.0758796	1	13	11469602	11484197	+	14595	TIMD4	GO:0016020;GO:0016021;GO:0016020;GO:0016021;GO:0016020;GO:0016021;	-	-	-	-	T-cell immunoglobulin and mucin domain containing 4[Source:NCBI gene;Acc:416250]	416250	Q5ZME0
ENSGALG00000032371	12.2503	6.62247	17.878	2.69961	1.43275	0.0759414	1	AADN04002495.1	10781	12209	+	1428	-	GO:0016020;GO:0016021;	-	-	-	-	-	-	-
ENSGALG00000021117	1195.02	1020.49	1369.55	1.34205	0.424435	0.075966	1	9	10262779	10269197	+	6418	RNF7	GO:0005634;GO:0005654;GO:0005829;GO:0006511;GO:0008270;GO:0016567;GO:0019788;GO:0019788;GO:0031146;GO:0031461;GO:0031462;GO:0031463;GO:0031466;GO:0031466;GO:0031467;GO:0043224;GO:0045116;GO:0045116;GO:0061630;GO:0080008;GO:0097602;GO:0097602;	K10611	EC:2.3.2.32	-	-	ring finger protein 7 [Source:NCBIgene;Acc:424781]	424781	Q5ZJA0
ENSGALG00000046278	8.01278	12.3928	3.63275	0.293133	-1.77037	0.0760171	1	28	3964525	3964815	-	290	-	GO:0005125;GO:0005160;GO:0005576;GO:0005615;GO:0008083;GO:0008083;GO:0010469;GO:0010862;GO:0030509;GO:0042981;GO:0043408;GO:0048468;GO:0060395;	-	-	-	-	-	-	-
ENSGALG00000032361	493.843	420.467	567.219	1.34902	0.431912	0.0765506	1	1	79487334	79673494	-	186160	STXBP5L	GO:0005096;GO:0005737;GO:0005886;GO:0016021;GO:0016192;GO:0017137;GO:0017157;GO:0017157;GO:0019905;GO:0031201;GO:0042593;GO:0043547;GO:0046676;GO:0016021;GO:0016192;	K08518	-	-	-	syntaxin binding protein 5 like [Source:HGNCSymbol;Acc:HGNC:30757]	418327	-
ENSGALG00000040114	41.7505	55.2136	28.2875	0.512328	-0.96486	0.076812	1	1	22901214	23034777	-	133563	PTPRZ1	GO:0004721;GO:0004725;GO:0006470;GO:0016020;GO:0016021;GO:0016311;GO:0016787;GO:0016791;GO:0035335;GO:0002244;GO:0004725;GO:0004725;GO:0004725;GO:0006470;GO:0007409;GO:0007611;GO:0016020;GO:0016021;GO:0016311;GO:0016787;GO:0016791;GO:0031012;GO:0035335;GO:0048709;GO:0070445;GO:0072534;GO:0004725;GO:0004725;GO:0006470;GO:0016020;GO:0016021;GO:0016311;GO:0016787;GO:0016791;GO:0035335;GO:0045177;	K08114	EC:3.1.3.48	-	-	protein tyrosine phosphatase, receptor type Z1[Source:NCBI gene;Acc:396403]	396403	A0A1D5P273
ENSGALG00000025796	1231.14	1053.37	1408.92	1.33754	0.419582	0.0768285	1	3	94073549	94080731	-	7182	ADI1	GO:0005506;GO:0005634;GO:0005634;GO:0005737;GO:0005737;GO:0005886;GO:0005886;GO:0006555;GO:0008652;GO:0009086;GO:0010309;GO:0010309;GO:0010309;GO:0016020;GO:0016491;GO:0016491;GO:0016491;GO:0019509;GO:0019509;GO:0019509;GO:0046872;GO:0051213;GO:0055114;GO:0055114;	K08967	-	-	-	acireductone dioxygenase 1 [Source:NCBIgene;Acc:421918]	421918	Q5ZL43
ENSGALG00000005657	21.413	28.9693	13.8567	0.478325	-1.06394	0.0768724	1	2	4233062	4328414	+	95352	CRHR2	GO:0004888;GO:0004930;GO:0004930;GO:0007165;GO:0007166;GO:0007186;GO:0007186;GO:0009755;GO:0015056;GO:0016020;GO:0016020;GO:0016021;GO:0016021;GO:0017046;GO:0030424;GO:0030425;GO:0032099;GO:0043404;GO:0043404;GO:0043435;GO:0043679;GO:0060291;GO:0071376;	K04579	-	-	-	corticotropin releasing hormone receptor 2[Source:NCBI gene;Acc:395105]	395105	Q7ZZZ2
ENSGALG00000011447	21.8311	29.5692	14.0929	0.476607	-1.06913	0.0772482	1	2	40023360	40105157	-	81797	GADL1	GO:0003824;GO:0016829;GO:0016831;GO:0019752;GO:0030170;	K18966	-	-	-	glutamate decarboxylase like 1 [Source:HGNCSymbol;Acc:HGNC:27949]	100857134	F1P1L4
ENSGALG00000046077	51.4814	38.8005	64.1623	1.65365	0.725652	0.0772566	1	AADN04004442.1	7002	9966	-	2964	-	GO:0003676;GO:0005622;GO:0006355;GO:0046872;GO:0003676;GO:0003676;	-	-	-	-	-	-	-
ENSGALG00000033293	498.324	573.923	422.726	0.736555	-0.441135	0.0773291	1	21	2375194	2434532	+	59338	-	GO:0005096;GO:0043547;GO:0046872;	-	-	-	-	ArfGAP with coiled-coil, ankyrin repeat and PHdomains 3 [Source:NCBI gene;Acc:419420]	-	-
ENSGALG00000041800	42.3886	31.0714	53.7057	1.72846	0.789487	0.0776149	1	18	177474	220592	+	43118	GLP2R	GO:0004888;GO:0004930;GO:0004930;GO:0004967;GO:0007165;GO:0007166;GO:0007186;GO:0007186;GO:0008528;GO:0016020;GO:0016020;GO:0016021;GO:0016021;GO:0017046;GO:0071377;GO:0004930;GO:0007186;GO:0016020;	K04582	-	-	-	glucagon-like peptide 2 receptor [Source:NCBIgene;Acc:427787]	427787	C4P7J2
ENSGALG00000008014	716.478	613.976	818.981	1.3339	0.415647	0.0780376	1	20	13926767	13928100	-	1333	CEBPB	GO:0000779;GO:0000790;GO:0000977;GO:0000978;GO:0000979;GO:0000981;GO:0001046;GO:0001077;GO:0001158;GO:0001541;GO:0001892;GO:0003677;GO:0003677;GO:0003682;GO:0003700;GO:0003705;GO:0003705;GO:0005515;GO:0005634;GO:0005634;GO:0005634;GO:0005634;GO:0005654;GO:0005737;GO:0006355;GO:0006355;GO:0006366;GO:0010628;GO:0016363;GO:0019900;GO:0030182;GO:0032496;GO:0032753;GO:0033598;GO:0034976;GO:0035035;GO:…	K10048	-	-	NOG299311	CCAAT enhancer binding protein beta [Source:NCBIgene;Acc:396185]	396185	Q05826
ENSGALG00000007269	8.88061	13.4288	4.33243	0.322622	-1.63208	0.0781437	1	4	10806793	10852313	+	45520	GABRA3	GO:0004888;GO:0004890;GO:0005216;GO:0005230;GO:0005237;GO:0005254;GO:0005886;GO:0005887;GO:0006811;GO:0006811;GO:0007165;GO:0007214;GO:0007268;GO:0016020;GO:0016020;GO:0016021;GO:0016021;GO:0022851;GO:0032590;GO:0034220;GO:0034220;GO:0042391;GO:0043005;GO:0045202;GO:0050877;GO:0051932;GO:0060078;GO:0098794;GO:1902476;GO:1902711;GO:1904315;	K05175	-	-	-	gamma-aminobutyric acid type A receptor alpha3subunit [Source:HGNC Symbol;Acc:HGNC:4077]	422289	-
ENSGALG00000016872	491.745	416.885	566.605	1.35914	0.442695	0.0786179	1	1	143981590	144252563	-	270973	PCCA	GO:0000166;GO:0004658;GO:0005524;GO:0005524;GO:0016874;GO:0019899;GO:0046872;	K01965	EC:6.4.1.3	-	-	propionyl-CoA carboxylase subunit alpha[Source:HGNC Symbol;Acc:HGNC:8653]	418774	F1P0M2
ENSGALG00000028551	1020.61	1203.21	838.006	0.696478	-0.52185	0.0786388	1	3	88748938	88772621	+	23683	-	GO:0004364;GO:0004364;GO:0004364;GO:0004364;	K00799	EC:2.5.1.18	-	-	glutathione S-transferase alpha-like 2 [Source:NCBIgene;Acc:100859645]	100859645	A0A0A0MQ61
ENSGALG00000031035	1178.32	942.348	1414.3	1.50082	0.585754	0.0789903	1	2	109808021	109851217	-	43196	PCMTD1	GO:0004719;GO:0004719;GO:0005737;GO:0005737;GO:0006464;GO:0006479;GO:0032259;GO:0004719;GO:0006464;GO:0006479;GO:0032259;	-	-	-	-	protein-L-isoaspartate (D-aspartate) O-methyltransferase domain containing 1 [Source:NCBIgene;Acc:421114]	421114	Q5ZMR3
ENSGALG00000016258	7.54066	11.8542	3.22712	0.272234	-1.87708	0.079022	1	1	113045418	113063987	-	18569	-	GO:0005543;GO:0016020;GO:0017137;GO:0070382;	-	-	-	-	-	-	-
ENSGALG00000044241	1.91214	0	3.82429	Inf	Inf	0.0794255	1	11	630125	631840	+	1715	-	GO:0003676;GO:0008270;GO:0016032;	-	-	-	-	-	-	-
ENSGALG00000035662	4.62627	1.4221	7.83044	5.50625	2.46107	0.0801525	1	AADN04005904.1	7774	10047	+	2273	-	GO:0016020;GO:0016021;	-	-	-	-	-	-	-
ENSGALG00000007447	220.644	182.043	259.245	1.42409	0.510038	0.0802074	1	20	11089454	11094495	-	5041	TUBB1	GO:0000166;GO:0000226;GO:0000278;GO:0003924;GO:0005200;GO:0005200;GO:0005200;GO:0005525;GO:0005525;GO:0005525;GO:0005737;GO:0005737;GO:0005737;GO:0005856;GO:0005874;GO:0005874;GO:0005874;GO:0005874;GO:0007017;GO:0007017;GO:0007017;GO:0051225;GO:0000166;GO:0003924;GO:0003924;GO:0005200;GO:0005525;GO:0005525;GO:0005874;GO:0005874;GO:0007010;GO:0007017;	K07375	-	Z	COG5023	tubulin beta 1 class VI [Source:NCBIgene;Acc:396427]	396427	P09207
ENSGALG00000003096	149.356	177.819	120.893	0.679862	-0.556686	0.0802355	1	20	2284256	2334193	-	49937	CBFA2T2	GO:0003700;GO:0003714;GO:0003714;GO:0005634;GO:0006355;GO:0045892;GO:0045892;GO:0046872;	K22751	-	-	-	CBFA2/RUNX1 translocation partner 2 [Source:NCBIgene;Acc:419155]	419155	Q5IJ73
ENSGALG00000012277	431.901	494.361	369.442	0.747313	-0.420215	0.0803598	1	1	51010583	51013540	-	2957	MAFF	GO:0000978;GO:0001077;GO:0003677;GO:0003677;GO:0003700;GO:0003700;GO:0005634;GO:0005634;GO:0005634;GO:0006355;GO:0006366;GO:0043565;GO:0045604;GO:0045944;	K09037	-	-	NOG315640	MAF bZIP transcription factor F [Source:NCBIgene;Acc:395519]	395519	Q90595
ENSGALG00000012421	96.1321	76.9823	115.282	1.49751	0.582568	0.0806397	1	7	32874820	33193628	+	318808	ARHGAP15	GO:0005096;GO:0005096;GO:0005737;GO:0005737;GO:0007165;GO:0008360;GO:0016020;GO:0043087;GO:0043547;GO:0005096;GO:0007165;GO:0043547;GO:0007165;	K20637	-	-	NOG279563	Rho GTPase activating protein 15 [Source:NCBIgene;Acc:424303]	424303	Q5ZMM3
ENSGALG00000005319	19.5758	5.4442	33.7073	6.19142	2.63027	0.0809333	1	11	12984674	13144905	+	160231	CDH8	GO:0005509;GO:0005509;GO:0005886;GO:0005886;GO:0005886;GO:0005913;GO:0007043;GO:0007155;GO:0007155;GO:0007156;GO:0007156;GO:0007268;GO:0008092;GO:0009409;GO:0009986;GO:0016020;GO:0016020;GO:0016021;GO:0016339;GO:0016342;GO:0034332;GO:0035249;GO:0035249;GO:0042802;GO:0042803;GO:0043083;GO:0043083;GO:0043679;GO:0043679;GO:0044331;GO:0045296;GO:0098609;GO:0005509;GO:0005886;GO:0007155;GO:0007156;GO:…	K06800	-	-	-	cadherin 8 [Source:NCBI gene;Acc:427553]"	427553	A6YJX2
ENSGALG00000008888	338.858	430.307	247.409	0.574961	-0.798465	0.0809687	1	4	16915775	17249012	+	333237	-	GO:0007165;GO:0016020;GO:0016021;	-	-	-	-	interleukin 1 receptor accessory protein like 2[Source:NCBI gene;Acc:422379]	-	-
ENSGALG00000043100	1991.55	2298.14	1684.95	0.733181	-0.447758	0.0811925	1	1	112995140	113035746	+	40606	SRPX	GO:0001845;GO:0005776;GO:0005783;GO:0006914;GO:0034976;GO:0060244;GO:2001241;	-	-	-	-	sushi repeat containing protein X-linked[Source:HGNC Symbol;Acc:HGNC:11309]	418579	-
ENSGALG00000002755	336.123	388.064	284.181	0.732305	-0.449484	0.0813996	1	11	1924631	1926769	-	2138	-	GO:0004842;GO:0005634;GO:0016567;GO:0036297;	-	-	-	-	-	-	-
ENSGALG00000000783	25.5606	17.3991	33.7221	1.93816	0.954684	0.0816506	1	23	1546990	1548057	-	1067	PTAFR	GO:0001530;GO:0001816;GO:0001875;GO:0004930;GO:0004930;GO:0004992;GO:0004992;GO:0005543;GO:0005622;GO:0006935;GO:0006954;GO:0007165;GO:0007186;GO:0007186;GO:0007186;GO:0007186;GO:0016020;GO:0016020;GO:0016021;GO:0016021;GO:0031663;GO:0032496;GO:0032959;GO:0035589;GO:0045028;GO:0048015;	K04279	-	-	-	platelet activating factor receptor [Source:HGNCSymbol;Acc:HGNC:9582]	428209	-
ENSGALG00000014680	45.7262	33.8144	57.638	1.70454	0.769385	0.0817	1	1	77422388	77430336	-	7948	-	GO:0015218;GO:0016020;GO:0016021;GO:0022857;GO:0055085;GO:1990519;	-	-	-	-	solute carrier family 25 member 33-like[Source:NCBI gene;Acc:418298]	-	-
ENSGALG00000041662	43.5433	55.2359	31.8508	0.576632	-0.794277	0.0817617	1	4	37518222	37532248	+	14026	OPN4-1	GO:0004930;GO:0004930;GO:0005887;GO:0007165;GO:0007186;GO:0007186;GO:0007186;GO:0007601;GO:0007602;GO:0007602;GO:0008020;GO:0009584;GO:0009881;GO:0016020;GO:0016021;GO:0016021;GO:0018298;GO:0050896;GO:0071482;GO:0004930;GO:0004930;GO:0007165;GO:0007186;GO:0007186;GO:0007601;GO:0007602;GO:0009881;GO:0016020;GO:0016021;GO:0016021;GO:0018298;GO:0050896;	K04255	-	-	-	photopigment melanopsin-like [Source:NCBIgene;Acc:395334]	395334	-
ENSGALG00000025898	454.858	523.403	386.314	0.73808	-0.43815	0.0819443	1	10	18699479	18727091	+	27612	SMAD6	GO:0003677;GO:0003700;GO:0005622;GO:0005634;GO:0005667;GO:0005737;GO:0006355;GO:0007179;GO:0005622;GO:0005634;GO:0005768;GO:0006355;GO:0010693;GO:0032331;GO:0050767;GO:1902832;GO:1902844;GO:1902879;GO:0005622;GO:0006355;	-	-	-	-	SMAD family member 6 [Source:NCBI gene;Acc:374096]"	-	-
ENSGALG00000012119	275.766	209.195	342.338	1.63645	0.710573	0.0820868	1	7	28634162	28643201	-	9039	MARCO	GO:0001664;GO:0005044;GO:0005201;GO:0005615;GO:0006897;GO:0006898;GO:0008201;GO:0016020;GO:0016020;GO:0016021;GO:0030198;GO:0031012;GO:0043277;GO:0005044;GO:0006898;GO:0016020;GO:0016020;GO:0016021;	K13884	-	-	-	macrophage receptor with collagenous structure[Source:NCBI gene;Acc:395488]	395488	Q9I8D5
ENSGALG00000004418	14.1632	7.4755	20.8509	2.78923	1.47986	0.0824076	1	18	9063416	9065697	+	2281	SSTR2	GO:0004930;GO:0004930;GO:0004930;GO:0004994;GO:0004994;GO:0004994;GO:0005829;GO:0005886;GO:0005887;GO:0007165;GO:0007186;GO:0007186;GO:0007186;GO:0007193;GO:0007218;GO:0007218;GO:0016020;GO:0016020;GO:0016021;GO:0016021;GO:0030165;GO:0038170;GO:0042923;GO:0071385;GO:0071392;	K04218	-	-	NOG274661	somatostatin receptor 2 [Source:NCBIgene;Acc:395305]	395305	Q58G84
ENSGALG00000027747	23.0467	15.1351	30.9583	2.04546	1.03243	0.0825009	1	Z	9025070	9030400	-	5330	TROJANZ	GO:0016020;GO:0016021;	-	-	-	-	Gallus gallus phosphotyrosine phosphatase kappa-like-Z (TROJANZ), mRNA. [Source:RefSeqmRNA;Acc:NM_001318459]	427414	D3UTA7
ENSGALG00000027165	126.254	100.425	152.083	1.5144	0.598743	0.0825652	1	6	9299463	9300672	-	1209	RNASE4	GO:0001525;GO:0003676;GO:0004518;GO:0004519;GO:0004540;GO:0004540;GO:0005576;GO:0005737;GO:0016787;GO:0050829;GO:0050830;GO:0090305;GO:0090501;	-	-	-	-	ribonuclease A family member 4 [Source:NCBIgene;Acc:423668]	423668	P30374;Q27J90
ENSGALG00000004343	12.5069	6.99834	18.0155	2.57426	1.36416	0.0828576	1	15	5728349	5732108	-	3759	HPD	GO:0003868;GO:0009072;GO:0016701;GO:0046872;GO:0055114;GO:0000139;GO:0003868;GO:0003868;GO:0005789;GO:0006572;GO:0009072;GO:0016701;GO:0046872;GO:0055114;	K00457	EC:1.13.11.27	-	-	4-hydroxyphenylpyruvate dioxygenase [Source:NCBIgene;Acc:416852]	416852	F1NVJ0
ENSGALG00000008298	1259.06	1044.41	1473.71	1.41104	0.49676	0.0829731	1	1	12869754	12885148	+	15394	LRRC17	GO:0005615;GO:0005615;GO:0031012;GO:0045671;GO:0048539;	-	-	-	NOG263968	leucine rich repeat containing 17 [Source:NCBIgene;Acc:395440]	395440	Q9DEQ5
ENSGALG00000016400	19.1495	12.1583	26.1406	2.15002	1.10435	0.0831039	1	3	95406461	95415464	+	9003	RSAD2	GO:0001650;GO:0003824;GO:0005739;GO:0005741;GO:0005743;GO:0005783;GO:0005783;GO:0005789;GO:0005789;GO:0005811;GO:0005811;GO:0009615;GO:0009615;GO:0034157;GO:0034165;GO:0035710;GO:0043367;GO:0043621;GO:0045071;GO:0045071;GO:0050709;GO:0051536;GO:0051539;GO:0051607;GO:0051607;GO:0051607;GO:2000553;	K15045	-	-	-	radical S-adenosyl methionine domain containing 2[Source:NCBI gene;Acc:428650]	428650	F1NLJ6
ENSGALG00000009066	14.6622	8.63444	20.6899	2.3962	1.26075	0.0832558	1	1	23783751	23786181	-	2430	KCND2	GO:0001508;GO:0005216;GO:0005244;GO:0005249;GO:0005249;GO:0005249;GO:0005250;GO:0005250;GO:0005250;GO:0005267;GO:0005887;GO:0006811;GO:0006811;GO:0006813;GO:0006813;GO:0008076;GO:0008076;GO:0008076;GO:0008076;GO:0014069;GO:0016020;GO:0016020;GO:0016020;GO:0016021;GO:0016021;GO:0019228;GO:0019233;GO:0030425;GO:0030425;GO:0031226;GO:0034765;GO:0043025;GO:0043197;GO:0043197;GO:0045211;GO:0045211;GO:…	-	-	-	-	potassium voltage-gated channel subfamily D member2 [Source:HGNC Symbol;Acc:HGNC:6238]	-	-
ENSGALG00000008733	57.3871	70.299	44.4752	0.632658	-0.660502	0.0833049	1	8	16484642	16493031	+	8389	LPAR3	GO:0000187;GO:0004930;GO:0004930;GO:0005886;GO:0007165;GO:0007186;GO:0007186;GO:0007186;GO:0016020;GO:0016021;GO:0016021;GO:0030424;GO:0032060;GO:0043410;GO:0048672;GO:0070915;	K04294	-	-	NOG288678	lysophosphatidic acid receptor 3 [Source:NCBIgene;Acc:771215]	771215	B0FMV6
ENSGALG00000012691	119.296	96.535	142.057	1.47156	0.557351	0.0835436	1	1	54341803	54369311	+	27508	ALDH1L2	GO:0003824;GO:0005737;GO:0006730;GO:0006730;GO:0009058;GO:0009258;GO:0009258;GO:0016155;GO:0016155;GO:0016491;GO:0016491;GO:0016620;GO:0016742;GO:0055114;GO:0055114;GO:0003824;GO:0004029;GO:0005634;GO:0005737;GO:0005739;GO:0006730;GO:0009058;GO:0009258;GO:0016155;GO:0016491;GO:0016491;GO:0016620;GO:0016742;GO:0055114;GO:0055114;	K00289	EC:1.5.1.6	-	-	aldehyde dehydrogenase 1 family member L2[Source:HGNC Symbol;Acc:HGNC:26777]	418078	-
ENSGALG00000008883	398.041	337.722	458.36	1.35721	0.440643	0.0836567	1	6	27067493	27239223	+	171730	TCF7L2	GO:0000122;GO:0000790;GO:0000978;GO:0001103;GO:0001568;GO:0003677;GO:0003682;GO:0003700;GO:0003700;GO:0005634;GO:0005634;GO:0005634;GO:0005654;GO:0005667;GO:0006355;GO:0006357;GO:0006357;GO:0006357;GO:0007050;GO:0008013;GO:0008013;GO:0008013;GO:0008134;GO:0008283;GO:0010909;GO:0016055;GO:0019901;GO:0032024;GO:0032092;GO:0032350;GO:0032993;GO:0035257;GO:0042593;GO:0043433;GO:0043565;GO:0043565;GO:…	K04491	-	-	-	transcription factor 7-like 2 (T-cell specific,HMG-box) [Source:NCBI gene;Acc:395508]	395508	E1BYU0
ENSGALG00000014975	1.84036	0	3.68073	Inf	Inf	0.0841152	1	4	79081660	79083126	-	1466	DRD5	GO:0001588;GO:0001588;GO:0001965;GO:0001975;GO:0001992;GO:0001994;GO:0004930;GO:0004930;GO:0004952;GO:0004952;GO:0005622;GO:0005886;GO:0005886;GO:0005887;GO:0007165;GO:0007186;GO:0007186;GO:0007189;GO:0007189;GO:0007189;GO:0007191;GO:0007191;GO:0007617;GO:0008306;GO:0016020;GO:0016021;GO:0016021;GO:0019226;GO:0031526;GO:0033861;GO:0035240;GO:0035240;GO:0042060;GO:0042220;GO:0045776;GO:0045924;GO:…	K05840	-	-	-	dopamine receptor D5 [Source:HGNCSymbol;Acc:HGNC:3026]	427552	F1NTE9
ENSGALG00000043610	132.121	34.1791	230.063	6.7311	2.75084	0.084231	1	AADN04001162.1	20358	24472	-	4114	-	GO:0007160;GO:0007160;	-	-	-	-	alpha-tectorin-like [Source:NCBIgene;Acc:100857892]	100857892	-
ENSGALG00000030220	94.8283	114.16	75.4963	0.661318	-0.596584	0.0842901	1	11	1060300	1068759	+	8459	ELMO3	GO:0016477;	K19241	-	-	-	engulfment and cell motility 3 [Source:NCBIgene;Acc:100857533]	100857533	A0A1D5PP23
ENSGALG00000043240	377.568	436.192	318.943	0.731199	-0.451663	0.0845204	1	2	45605960	45704939	+	98979	ARPP21	GO:0003676;GO:0003676;GO:0034605;	-	-	-	-	cAMP regulated phosphoprotein 21 [Source:HGNCSymbol;Acc:HGNC:16968]	428459	-
ENSGALG00000035851	72.8958	57.1369	88.6546	1.55162	0.633772	0.0845406	1	AADN04012416.1	21	3576	-	3555	-	GO:0004672;GO:0005524;GO:0006468;GO:0004672;GO:0005524;GO:0006468;	-	-	-	-	-	-	-
ENSGALG00000013697	55.8696	32.8511	78.8881	2.40139	1.26387	0.0847565	1	2	92127902	92139467	-	11565	CNDP1	GO:0005829;GO:0006508;GO:0016787;GO:0016805;GO:0016805;GO:0032268;GO:0046872;	K05604	EC:3.4.13.20	-	-	carnosine dipeptidase 1 [Source:HGNCSymbol;Acc:HGNC:20675]	421012	F1P464
ENSGALG00000026042	6.56955	2.74291	10.3962	3.79021	1.92228	0.0851793	1	4	68671307	68672261	-	954	SHISA3	GO:0016020;GO:0016021;	-	-	-	-	shisa family member 3 [Source:HGNCSymbol;Acc:HGNC:25159]	-	-
ENSGALG00000044853	6.56757	2.8442	10.2909	3.61822	1.85528	0.0852199	1	1	3256248	3256647	+	399	-	-	-	-	-	-	-	-	-
ENSGALG00000015815	1687.63	1467.01	1908.25	1.30078	0.379374	0.0852997	1	4	86216752	86237962	+	21210	RMND5A	GO:0000151;GO:0005634;GO:0005634;GO:0005654;GO:0005737;GO:0005737;GO:0006511;GO:0034657;GO:0043161;	-	-	-	-	required for meiotic nuclear division 5 homolog A[Source:NCBI gene;Acc:422920]	422920	F1P1Q3
ENSGALG00000042427	383.578	441.618	325.538	0.737149	-0.439972	0.0853126	1	4	50061940	50067610	-	5670	-	GO:0005912;GO:0007015;GO:0016324;GO:0030036;GO:0030864;GO:0043296;GO:0051015;GO:0051015;	-	-	-	-	-	-	-
ENSGALG00000023036	29.8692	21.0261	38.7123	1.84116	0.880613	0.0853336	1	Z	81554240	81573272	+	19032	FRMPD1	GO:0005856;GO:0005886;GO:0005886;GO:0005938;GO:0008277;GO:0008277;GO:0032991;GO:0090150;GO:0090150;	-	-	-	-	FERM and PDZ domain containing 1 [Source:HGNCSymbol;Acc:HGNC:29159]	100859250	-
ENSGALG00000001770	288.463	334.492	242.434	0.724783	-0.46438	0.0855563	1	21	2436674	2437943	+	1269	-	-	-	-	-	-	-	-	-
ENSGALG00000043672	743.02	644.583	841.458	1.30543	0.384525	0.0856317	1	12	640217	687795	+	47578	-	GO:0005509;GO:0005540;GO:0007155;GO:0005509;GO:0005540;GO:0007155;GO:0005509;GO:0005540;GO:0007155;GO:0005509;GO:0005540;GO:0007155;GO:0016020;GO:0016021;	K19020	-	-	-	-	415894	-
ENSGALG00000023436	21.3113	14.1905	28.4321	2.00361	1.0026	0.0857381	1	10	10876068	10885395	+	9327	HDC	GO:0003824;GO:0004398;GO:0006520;GO:0016831;GO:0019752;GO:0030170;GO:0001694;GO:0001694;GO:0003824;GO:0004398;GO:0004398;GO:0004398;GO:0006520;GO:0006548;GO:0006548;GO:0016831;GO:0019752;GO:0030170;	K01590	EC:4.1.1.22	-	-	histidine decarboxylase [Source:NCBIgene;Acc:415454]	415454	F1NXM1
ENSGALG00000026300	683.113	778.199	588.028	0.755627	-0.404255	0.0859869	1	Z	81533753	81534593	+	840	-	GO:0005742;GO:0005742;GO:0016020;GO:0016021;	K17773	-	-	-	translocase of outer mitochondrial membrane 5[Source:NCBI gene;Acc:426803]	426803	R4GGX6
ENSGALG00000008806	6254.13	7077.53	5430.73	0.767319	-0.382101	0.0861148	1	17	2051691	2054100	+	2409	RPL12	GO:0003735;GO:0005840;GO:0005840;GO:0006412;GO:0000027;GO:0003735;GO:0003735;GO:0005634;GO:0005730;GO:0005737;GO:0005840;GO:0005840;GO:0006412;GO:0014069;GO:0019843;GO:0022625;GO:0003735;GO:0005840;GO:0006412;GO:0003735;GO:0005840;GO:0005840;GO:0006412;GO:0003735;GO:0005840;GO:0006412;	K02870	-	-	-	ribosomal protein L12 [Source:NCBIgene;Acc:417264]	417264	E1BTG1
ENSGALG00000045212	162.278	134.365	190.192	1.41549	0.5013	0.0861987	1	27	1507914	1513516	-	5602	PLCD3	GO:0001525;GO:0001525;GO:0004435;GO:0004435;GO:0005509;GO:0005622;GO:0006629;GO:0006629;GO:0007165;GO:0007165;GO:0008081;GO:0016042;GO:0016787;GO:0035556;GO:0042127;GO:0042127;GO:0060716;	K05857	EC:3.1.4.11	-	-	phospholipase C delta 3 [Source:HGNCSymbol;Acc:HGNC:9061]	428279	-
ENSGALG00000004111	8.97126	4.58128	13.3612	2.91649	1.54423	0.0862035	1	4	1468241	1474098	+	5857	GPR174	GO:0004930;GO:0004930;GO:0005887;GO:0007186;GO:0016020;GO:0016021;GO:0016021;GO:0035025;GO:0051482;	K08391	-	S	NOG147124	G protein-coupled receptor 174 [Source:NCBIgene;Acc:422146]	422146	Q5ZLH3
ENSGALG00000042804	198.093	230.078	166.108	0.721964	-0.470002	0.0864674	1	32	41094	50135	+	9041	SAMD4B	GO:0000289;GO:0000932;GO:0003723;GO:0003729;GO:0004435;GO:0005829;GO:0006629;GO:0007165;GO:0017148;GO:0017148;GO:0030371;GO:0030371;GO:0035556;GO:0043488;GO:0043488;	-	-	-	-	sterile alpha motif domain containing 4B[Source:HGNC Symbol;Acc:HGNC:25492]	101750533	A0A1D5P129
ENSGALG00000007798	299.068	388.237	209.899	0.540645	-0.887247	0.0866214	1	12	16512685	16531672	-	18987	SHQ1	GO:0000493;GO:0005654;GO:0005654;GO:0005737;GO:0005737;GO:0005829;GO:0022618;GO:0043065;GO:0051082;GO:2000233;	K14764	-	-	-	SHQ1, H/ACA ribonucleoprotein assembly factor[Source:HGNC Symbol;Acc:HGNC:25543]	416096	-
ENSGALG00000015434	9.78216	5.23143	14.3329	2.73977	1.45405	0.0867666	1	3	70383444	70747010	-	363566	GRIK2	GO:0001662;GO:0004970;GO:0004970;GO:0005216;GO:0005234;GO:0005886;GO:0005886;GO:0006811;GO:0006811;GO:0006874;GO:0007268;GO:0008066;GO:0014069;GO:0015277;GO:0015277;GO:0015277;GO:0016020;GO:0016020;GO:0016020;GO:0016021;GO:0019228;GO:0030054;GO:0032983;GO:0032983;GO:0034220;GO:0035235;GO:0035249;GO:0035249;GO:0038023;GO:0042391;GO:0042734;GO:0042734;GO:0043025;GO:0043524;GO:0045202;GO:0045202;GO:…	K05202	-	-	-	glutamate ionotropic receptor kainate type subunit2 [Source:HGNC Symbol;Acc:HGNC:4580]	428628	-
ENSGALG00000013001	489.995	420.136	559.853	1.33255	0.414191	0.0870985	1	2	77650257	78277058	+	626801	CTNND2	GO:0005634;GO:0005737;GO:0005886;GO:0005911;GO:0005913;GO:0007043;GO:0008013;GO:0014069;GO:0043204;GO:0045296;GO:0050808;GO:0050808;GO:0060828;GO:0060997;GO:0060997;GO:0098609;GO:0098609;GO:0098609;	-	-	-	-	catenin delta 2 [Source:HGNC Symbol;Acc:HGNC:2516]"	420922	-
ENSGALG00000027874	219.725	257.307	182.142	0.707879	-0.498424	0.0872382	1	5	24438649	24440766	+	2117	CHAC1	GO:0003839;GO:0003839;GO:0003839;GO:0005112;GO:0005737;GO:0005802;GO:0006751;GO:0006751;GO:0006751;GO:0016829;GO:0022008;	K07232	EC:4.3.2.7	-	-	ChaC glutathione specific gamma-glutamylcyclotransferase 1 [Source:NCBI gene;Acc:423209]	423209	R4GKI4
ENSGALG00000010108	160.165	131.774	188.557	1.43091	0.516935	0.0873201	1	4	34283512	34287993	-	4481	C4orf33	-	-	-	-	-	chromosome 4 open reading frame 33 [Source:HGNCSymbol;Acc:HGNC:27025]	422485	E1C4L5
ENSGALG00000040549	121.924	142.793	101.055	0.707702	-0.498787	0.0874293	1	6	19598465	19620215	-	21750	HTR7	GO:0004930;GO:0004930;GO:0004977;GO:0004993;GO:0005887;GO:0007186;GO:0007187;GO:0007268;GO:0016020;GO:0016021;GO:0016021;GO:0030425;GO:0030594;GO:0098664;GO:0004930;GO:0004930;GO:0004993;GO:0005886;GO:0005887;GO:0006939;GO:0007165;GO:0007186;GO:0007186;GO:0007268;GO:0007623;GO:0016020;GO:0016021;GO:0016021;GO:0042310;GO:0098664;	K04163	-	-	-	5-hydroxytryptamine (serotonin) receptor 7,adenylate cyclase-coupled [Source:NCBI gene;Acc:423794]	423794	D4P5A2
ENSGALG00000002790	234.044	272.237	195.852	0.719418	-0.475097	0.0878729	1	13	8543269	8558770	-	15501	ABLIM3	GO:0001725;GO:0001725;GO:0003779;GO:0006351;GO:0007010;GO:0015629;GO:0030027;GO:0030032;GO:0030032;GO:0030036;GO:0045944;GO:0046872;GO:0051015;GO:0060271;GO:0060271;	K07520	-	-	-	actin binding LIM protein family member 3[Source:HGNC Symbol;Acc:HGNC:29132]	416201	-
ENSGALG00000037050	121.745	85.9463	157.543	1.83304	0.87424	0.0878929	1	23	593369	596671	-	3302	FABP3	GO:0005615;GO:0005615;GO:0008092;GO:0008289;GO:0036041;GO:0042632;GO:0044539;GO:0046320;GO:0055091;GO:0070538;GO:2001245;	K08752	-	-	-	fatty acid binding protein 3 [Source:NCBIgene;Acc:419557]	419557	Q6DRR5
ENSGALG00000013218	38.7186	28.5525	48.8848	1.7121	0.775765	0.0878979	1	1	66846831	66850139	+	3308	C3AR1	GO:0002430;GO:0004875;GO:0004876;GO:0004930;GO:0006935;GO:0007186;GO:0016020;GO:0016021;GO:0016021;GO:0002430;GO:0002430;GO:0004875;GO:0004876;GO:0004876;GO:0004876;GO:0004930;GO:0004930;GO:0004930;GO:0005623;GO:0006935;GO:0006954;GO:0007186;GO:0007200;GO:0007204;GO:0010575;GO:0010759;GO:0016020;GO:0016021;GO:0016021;GO:0045766;GO:0051482;GO:0090023;	-	-	-	-	complement C3a receptor 1 [Source:NCBIgene;Acc:418198]	-	-
ENSGALG00000011624	65.2686	85.3046	45.2327	0.530249	-0.915257	0.0879216	1	3	45713493	45723911	-	10418	PNLDC1	GO:0000175;GO:0000289;GO:0000289;GO:0000289;GO:0003676;GO:0004535;GO:0004535;GO:0004535;GO:0005737;GO:0005783;GO:0005783;GO:0005783;GO:0090503;	K01148	EC:3.1.13.4	-	-	PARN like, ribonuclease domain containing 1[Source:HGNC Symbol;Acc:HGNC:21185]	428595	-
ENSGALG00000037802	1.79269	3.58539	0	0	-Inf	0.0880736	1	25	825756	827508	+	1752	-	GO:0003924;GO:0003924;GO:0005525;GO:0005768;GO:0006886;GO:0006887;GO:0016020;GO:0016192;GO:0030133;GO:0030424;GO:0032402;GO:0032482;GO:0055037;GO:0098837;GO:0098887;	-	-	-	-	-	-	-
ENSGALG00000000357	82.7779	100.152	65.4034	0.653039	-0.614759	0.0881936	1	22	1049690	1067955	-	18265	-	GO:0004222;GO:0006508;GO:0008237;	-	-	-	-	ADAM metallopeptidase domain 28 [Source:NCBIgene;Acc:419529]	-	-
ENSGALG00000007090	217.624	182.001	253.248	1.39146	0.476603	0.0883073	1	6	22028326	22034788	+	6462	CPN1	GO:0004180;GO:0004181;GO:0004181;GO:0005615;GO:0006508;GO:0006518;GO:0008270;GO:0016485;GO:0004181;GO:0006508;GO:0008270;	K01292	EC:3.4.17.3	-	-	carboxypeptidase N subunit 1 [Source:NCBIgene;Acc:769143]	769143	E1C7M0
ENSGALG00000013081	177.086	139.174	214.997	1.54481	0.627431	0.0883177	1	2	80750430	80808108	+	57678	VWC2	GO:0005604;GO:0005614;GO:0005615;GO:0010811;GO:0030514;GO:0031012;GO:0032281;GO:0045666;	-	-	-	-	von Willebrand factor C domain containing 2[Source:HGNC Symbol;Acc:HGNC:30200]	420944	E1BVA8
ENSGALG00000015822	9.65392	14.3014	5.00644	0.350066	-1.5143	0.0883498	1	1	104036135	104064217	+	28082	MAP3K7CL	-	-	-	-	-	MAP3K7 C-terminal like [Source:HGNCSymbol;Acc:HGNC:16457]	418487	A0A1D5PUW3
ENSGALG00000045540	45.065	58.2531	31.8769	0.547214	-0.869824	0.0883797	1	1	30	2665	+	2635	-	GO:0016020;GO:0016021;	-	-	-	-	-	-	-
ENSGALG00000010174	493.87	565.399	422.342	0.746981	-0.420857	0.088524	1	3	30349209	30352178	+	2969	SLC35B2	GO:0005794;GO:0016020;GO:0016020;GO:0016021;GO:0030173;GO:0030176;GO:0046963;GO:0046964;GO:0046964;GO:0055085;GO:1902559;	K15276	-	-	-	solute carrier family 35 member B2 [Source:HGNCSymbol;Acc:HGNC:16872]	428575	-
ENSGALG00000021304	37.607	27.262	47.952	1.75893	0.814698	0.0886521	1	Z	11028678	11040410	-	11732	-	GO:0005634;GO:0005643;GO:0005737;GO:0005813;GO:0006611;GO:0008536;GO:0046907;	-	-	-	-	-	-	-
ENSGALG00000046616	331.093	282.617	379.568	1.34305	0.425512	0.0890299	1	3	16844159	16908817	+	64658	CHGB	GO:0005615;GO:0030141;GO:0030141;GO:2001032;	-	-	-	-	chromogranin B [Source:HGNC Symbol;Acc:HGNC:1930]"	-	-
ENSGALG00000032986	54.5106	67.3026	41.7187	0.619867	-0.68997	0.0894695	1	1	24554513	24638605	-	84092	CFTR	GO:0000166;GO:0005254;GO:0005254;GO:0005254;GO:0005254;GO:0005260;GO:0005260;GO:0005524;GO:0005524;GO:0005737;GO:0005769;GO:0005789;GO:0005829;GO:0005829;GO:0005829;GO:0005886;GO:0005886;GO:0005886;GO:0005886;GO:0005887;GO:0005887;GO:0006695;GO:0006811;GO:0006811;GO:0006821;GO:0006821;GO:0006904;GO:0009986;GO:0015106;GO:0015106;GO:0015108;GO:0015701;GO:0015701;GO:0016020;GO:0016020;GO:0016020;GO:…	K05031	EC:3.6.3.49	-	-	cystic fibrosis transmembrane conductance regulator[Source:NCBI gene;Acc:100049619]	100049619	A0M8U4
ENSGALG00000016866	12.0454	5.99251	18.0982	3.02014	1.59462	0.0909244	1	1	143252845	143354891	+	102046	FGF14	GO:0005576;GO:0007399;GO:0008083;GO:0008083;GO:0010469;GO:1901843;	K22413	-	-	-	fibroblast growth factor 14 [Source:NCBIgene;Acc:395554]	395554	Q9IAI5
ENSGALG00000016740	14.8173	3.53444	26.1003	7.38456	2.88451	0.0910091	1	1	130716873	130847582	+	130709	OCA2	GO:0005765;GO:0005789;GO:0007286;GO:0008283;GO:0010008;GO:0016020;GO:0016021;GO:0016021;GO:0030318;GO:0033162;GO:0042438;GO:0043473;GO:0048066;GO:0055085;GO:0016020;GO:0016021;GO:0016021;GO:0055085;	-	-	-	-	OCA2 melanosomal transmembrane protein [Source:HGNCSymbol;Acc:HGNC:8101]	428009	-
ENSGALG00000025881	64.5583	50.4807	78.6358	1.55774	0.639454	0.0910655	1	1	51576859	51607306	-	30447	-	GO:0016020;GO:0016021;GO:0016020;GO:0016021;	-	-	-	-	cytokine receptor common subunit beta-like[Source:NCBI gene;Acc:771315]	-	-
ENSGALG00000041342	2.62439	0.335175	4.9136	14.6598	3.87379	0.0912503	1	AADN04002022.1	2190	3441	-	1251	-	-	-	-	-	-	-	-	-
ENSGALG00000007267	656.34	750.589	562.09	0.748866	-0.417221	0.0914881	1	11	18665713	18668671	-	2958	MVD	GO:0000166;GO:0004163;GO:0004163;GO:0005524;GO:0005524;GO:0005829;GO:0006629;GO:0008299;GO:0016829;GO:0016831;GO:0019287;GO:0000166;GO:0004163;GO:0004163;GO:0004163;GO:0004163;GO:0005524;GO:0005524;GO:0005829;GO:0005829;GO:0005829;GO:0006629;GO:0006694;GO:0006695;GO:0008202;GO:0008203;GO:0008284;GO:0008299;GO:0008299;GO:0016126;GO:0016829;GO:0016831;GO:0019287;GO:0019287;GO:0030544;GO:0042803;	K01597	EC:4.1.1.33	-	-	mevalonate diphosphate decarboxylase [Source:HGNCSymbol;Acc:HGNC:7529]	425359	F1NAY8
ENSGALG00000044619	11.2654	5.18017	17.3506	3.34942	1.74391	0.0914923	1	AADN04001162.1	4420	13082	-	8662	-	-	-	-	-	-	-	-	-
ENSGALG00000030546	3.63491	6.31774	0.952073	0.150698	-2.73026	0.0917478	1	14	8455910	8461828	-	5918	CLEC19A	-	-	-	-	-	C-type lectin domain containing 19A [Source:HGNCSymbol;Acc:HGNC:34522]	771758	A0A1D5PRJ1
ENSGALG00000012147	1186.93	1342.96	1030.9	0.767632	-0.381513	0.0918311	1	7	29074922	29083226	-	8304	DDX18	GO:0000166;GO:0003676;GO:0004386;GO:0005524;GO:0005524;GO:0016787;GO:0000166;GO:0003676;GO:0003723;GO:0004386;GO:0005524;GO:0005524;GO:0005694;GO:0005730;GO:0016787;	K13179	EC:3.6.4.13	-	-	DEAD-box helicase 18 [Source:HGNCSymbol;Acc:HGNC:2741]	424278	F1NEQ3
ENSGALG00000011139	78.1378	93.5898	62.6857	0.669793	-0.578213	0.0920288	1	5	48196132	48197500	-	1368	-	-	-	-	-	-	-	-	-
ENSGALG00000041983	2.49841	4.65181	0.345004	0.0741655	-3.75311	0.0922504	1	KQ759566.1	21	2787	-	2766	-	-	-	-	-	-	-	-	-
ENSGALG00000041687	4902.59	5525.38	4279.8	0.774571	-0.368531	0.0922552	1	1	49527794	49546551	-	18757	SREBF2	GO:0000122;GO:0000978;GO:0001078;GO:0003677;GO:0003700;GO:0005634;GO:0005634;GO:0005654;GO:0005737;GO:0005737;GO:0005739;GO:0005783;GO:0006355;GO:0008022;GO:0009267;GO:0010886;GO:0016020;GO:0032937;GO:0042632;GO:0043231;GO:0044212;GO:0045944;GO:0045944;GO:0046983;GO:0070888;GO:0071404;GO:0072368;GO:0090370;GO:1902895;	K09107	-	-	-	sterol regulatory element binding transcriptionfactor 2 [Source:HGNC Symbol;Acc:HGNC:11290]	395304	A0A1D5PX69
ENSGALG00000009511	26.2287	36.4344	16.023	0.439776	-1.18516	0.0923875	1	9	21252534	21295454	+	42920	-	GO:0003824;GO:0004553;GO:0005975;GO:0016020;GO:0016021;GO:0030246;	K12047	-	-	-	sucrase-isomaltase [Source:NCBI gene;Acc:425007]"	425007	-
ENSGALG00000004246	31.1864	22.3662	40.0067	1.78871	0.838922	0.0924388	1	19	6202079	6214207	-	12128	SLC6A4	GO:0005328;GO:0005335;GO:0005335;GO:0005829;GO:0005886;GO:0005886;GO:0005887;GO:0006836;GO:0006837;GO:0006837;GO:0008504;GO:0009636;GO:0010628;GO:0012505;GO:0015293;GO:0015844;GO:0016020;GO:0016021;GO:0016021;GO:0017137;GO:0035176;GO:0043005;GO:0045121;GO:0045787;GO:0046621;GO:0048854;GO:0050998;GO:0051378;GO:0051610;GO:0051610;GO:0051610;GO:0055085;GO:0071310;GO:0090067;GO:0098793;	K05037	-	-	-	solute carrier family 6 member 4 [Source:NCBIgene;Acc:404747]	404747	Q6PWI2
ENSGALG00000011283	174.56	138.891	210.229	1.51362	0.598004	0.0926786	1	2	36395146	36550072	-	154926	ZNF385D	GO:0003676;GO:0008270;GO:0046872;	-	-	-	-	zinc finger protein 385D [Source:HGNCSymbol;Acc:HGNC:26191]	420651	-
ENSGALG00000014227	12.4923	17.8057	7.17898	0.403184	-1.31049	0.0927879	1	1	70416011	70422094	+	6083	UPK3A	GO:0000902;GO:0001822;GO:0006833;GO:0015840;GO:0016020;GO:0016021;GO:0016324;GO:0030855;GO:0055075;GO:0055078;GO:0060157;	K19520	-	-	-	uroplakin 3A [Source:HGNC Symbol;Acc:HGNC:12580]"	418242	E1C856
ENSGALG00000042199	412.906	351.548	474.263	1.34907	0.431964	0.0930942	1	20	10778501	10801878	+	23377	SLC12A5	GO:0005215;GO:0005886;GO:0005887;GO:0006811;GO:0006811;GO:0006821;GO:0006873;GO:0006884;GO:0006971;GO:0007268;GO:0007268;GO:0007268;GO:0007612;GO:0010107;GO:0015108;GO:0015379;GO:0015379;GO:0015379;GO:0015379;GO:0016020;GO:0016020;GO:0016021;GO:0016021;GO:0016021;GO:0030644;GO:0035264;GO:0040040;GO:0042493;GO:0055064;GO:0055075;GO:0055085;GO:0060996;GO:1902476;GO:1902476;GO:0005887;GO:0006811;GO:…	K14427	-	-	-	solute carrier family 12 member 5 [Source:HGNCSymbol;Acc:HGNC:13818]	777252	-
ENSGALG00000039682	38.326	28.2782	48.3739	1.71064	0.774538	0.093187	1	1	70097	82102	+	12005	HCLS1	GO:0003779;GO:0030041;	K06106	-	-	-	hematopoietic cell-specific Lyn substrate 1[Source:NCBI gene;Acc:426867]	426867	Q5ZMV0
ENSGALG00000008840	99.8191	81.1479	118.49	1.46018	0.546143	0.0938457	1	6	26724692	26741477	+	16785	ACSL5	GO:0003824;GO:0005634;GO:0005730;GO:0005739;GO:0016020;GO:0016021;	K01897	EC:6.2.1.3	-	-	acyl-CoA synthetase long chain family member 5[Source:NCBI gene;Acc:423896]	423896	Q5ZIG7
ENSGALG00000040901	28.9827	6.38889	51.5764	8.07284	3.01308	0.0938833	1	16	479281	493646	-	14365	-	GO:0005886;GO:0006955;GO:0016020;GO:0016021;	-	-	-	-	class I histocompatibility antigen, F10 alphachain-like 4 [Source:NCBI gene;Acc:100859134]	-	-
ENSGALG00000000681	755.597	858.529	652.666	0.760214	-0.395523	0.0940332	1	1	193148137	193175598	+	27461	PAK1	GO:0000166;GO:0004672;GO:0004674;GO:0004674;GO:0004674;GO:0005524;GO:0005524;GO:0005737;GO:0006468;GO:0016301;GO:0016310;GO:0016740;GO:0023014;GO:0031098;GO:0032147;GO:0043408;GO:0048365;GO:0050770;	K04409	EC:2.7.11.1	-	-	p21 (RAC1) activated kinase 1 [Source:NCBIgene;Acc:419083]	419083	E1C3P6
ENSGALG00000044065	1.84173	0	3.68347	Inf	Inf	0.0941798	1	AADN04001422.1	17389	18518	-	1129	-	GO:0016020;GO:0016021;	-	-	-	-	-	-	-
ENSGALG00000031527	225.69	277.411	173.97	0.627121	-0.673184	0.0945078	1	1	22062046	22089723	-	27677	ARL8BL	GO:0000166;GO:0005525;GO:0005525;GO:0005622;GO:0005765;GO:0005774;GO:0000166;GO:0005525;GO:0005525;GO:0005622;	-	-	-	-	ADP-ribosylation factor-like 8B-like [Source:NCBIgene;Acc:769134]	769134	Q5ZKE1
ENSGALG00000006516	204.203	170.971	237.436	1.38875	0.473786	0.0945186	1	10	12641937	12663041	+	21104	MTHFS	GO:0000166;GO:0005524;GO:0005739;GO:0009396;GO:0030272;GO:0030272;GO:0035999;GO:0046872;GO:0000166;GO:0005524;GO:0030272;GO:0046872;	K01934	EC:6.3.3.2	-	-	methenyltetrahydrofolate synthetase [Source:NCBIgene;Acc:415484]	415484	-
ENSGALG00000012085	62.7076	76.3255	49.0898	0.643163	-0.636743	0.0945459	1	5	55426088	55436007	-	9919	-	-	K16576	-	-	-	actin-related protein 10-like [Source:NCBIgene;Acc:100859826]	100859826	E1C351
ENSGALG00000043158	19.2016	12.6457	25.7575	2.03686	1.02634	0.0946566	1	AADN04001173.1	7664	10513	+	2849	-	GO:0005509;GO:0005886;GO:0005887;GO:0007155;GO:0007155;GO:0007156;GO:0016020;GO:0016020;GO:0016021;	-	-	-	-	-	-	-
ENSGALG00000024335	1135.9	951.451	1320.34	1.38772	0.472713	0.0946932	1	18	67439	70197	-	2758	-	GO:0003676;GO:0003676;	-	-	-	-	zinc finger protein 606-like [Source:NCBIgene;Acc:100859497]	100859497	-
ENSGALG00000039051	333.101	284.882	381.319	1.33852	0.420638	0.0947607	1	33	1068344	1070269	+	1925	HOXC6	GO:0000980;GO:0001077;GO:0003677;GO:0003677;GO:0003700;GO:0003705;GO:0005634;GO:0005634;GO:0005654;GO:0005829;GO:0006355;GO:0006357;GO:0006366;GO:0007275;GO:0009952;GO:0009952;GO:0043565;GO:0045944;GO:0048706;	K09306	-	-	-	homeobox C6 [Source:HGNC Symbol;Acc:HGNC:5128]"	100858368	A0A1D5P3L0
ENSGALG00000041621	1949.41	1698.21	2200.61	1.29584	0.373886	0.0947821	1	2	148464758	148470888	-	6130	LY6E	GO:0005886;GO:0009986;GO:0016020;GO:0016020;GO:0016021;GO:0030550;GO:0031225;GO:2000272;	K06846	-	-	-	lymphocyte antigen 6 family member E [Source:NCBIgene;Acc:395550]	395550	Q90986
ENSGALG00000037975	15.1408	9.16225	21.1193	2.30503	1.20479	0.0950792	1	2	123334374	123350075	+	15701	CA3B	GO:0004089;GO:0008270;GO:0046872;	K01672	EC:4.2.1.1	-	-	carbonic anhydrase 3B [Source:NCBIgene;Acc:420209]	420209	A0A1D5P5F4
ENSGALG00000025748	32.4659	23.6466	41.2852	1.74593	0.803994	0.0951701	1	1	178382192	178412065	-	29873	FGF9	GO:0000122;GO:0000122;GO:0001525;GO:0001525;GO:0001649;GO:0001649;GO:0001654;GO:0001654;GO:0002053;GO:0002053;GO:0002062;GO:0002062;GO:0005104;GO:0005576;GO:0005615;GO:0005615;GO:0005622;GO:0006606;GO:0006606;GO:0007267;GO:0007267;GO:0008083;GO:0008083;GO:0008284;GO:0008284;GO:0008284;GO:0008543;GO:0008543;GO:0008543;GO:0008543;GO:0008584;GO:0008584;GO:0008584;GO:0010469;GO:0010628;GO:0010628;GO:…	K04358	-	-	-	fibroblast growth factor 9 [Source:NCBIgene;Acc:378917]	378917	Q7ZZN4
ENSGALG00000019215	210.442	176.459	244.426	1.38517	0.470068	0.0953143	1	1	91211079	91229743	+	18664	ARL6	GO:0000166;GO:0005525;GO:0005525;GO:0005622;GO:0005737;GO:0005829;GO:0005929;GO:0007420;GO:0008589;GO:0010842;GO:0016020;GO:0016055;GO:0045444;GO:0060271;GO:0060271;GO:0061512;GO:0097499;GO:1903445;GO:0000166;GO:0005525;GO:0005525;GO:0000166;GO:0005525;GO:0005525;GO:0005525;GO:0005622;GO:0005737;GO:0005930;GO:0006886;GO:0016192;GO:0060271;GO:0061512;GO:0000166;GO:0005525;GO:0005525;GO:0005622;	K07951	-	-	-	ADP ribosylation factor like GTPase 6 [Source:NCBIgene;Acc:418433]	418433	A0A1L1RMR6
ENSGALG00000015474	219.104	185.851	252.358	1.35785	0.44132	0.0955185	1	1	92260427	92282945	+	22518	CD80	GO:0006955;GO:0007165;GO:0007166;GO:0009897;GO:0009986;GO:0016020;GO:0016021;GO:0031295;GO:0042102;GO:0042130;GO:0071222;	K05412	-	-	-	CD80 molecule [Source:NCBI gene;Acc:768950]"	768950	Q5F3J1
ENSGALG00000013211	71.8815	55.0652	88.6977	1.61078	0.687755	0.0956941	1	1	66641628	66757539	+	115911	ST8SIA1	GO:0005794;GO:0006486;GO:0008284;GO:0008373;GO:0016020;GO:0016021;GO:0016740;GO:0016757;GO:0034605;GO:0097503;	K03371	EC:2.4.99.8	-	NOG272094	ST8 alpha-N-acetyl-neuraminide alpha-2,8-sialyltransferase 1 [Source:NCBI gene;Acc:395860]	395860	P79783
ENSGALG00000010391	107.774	70.2509	145.298	2.06827	1.04843	0.09585	1	4	35737241	35779227	+	41986	MMRN1	GO:0007596;GO:0010811;GO:0031012;	-	-	-	-	multimerin 1 [Source:HGNC Symbol;Acc:HGNC:7178]"	428741	F1NAE9
ENSGALG00000027265	2.4176	4.55083	0.284381	0.06249	-4.00023	0.0960283	1	21	795517	808867	-	13350	AJAP1	GO:0001953;GO:0005913;GO:0005913;GO:0008013;GO:0008013;GO:0009898;GO:0009898;GO:0009986;GO:0016020;GO:0016021;GO:0030860;GO:0044214;GO:0044214;GO:0044291;GO:0044291;GO:0044877;GO:0061045;	-	-	-	-	adherens junctions associated protein 1[Source:HGNC Symbol;Acc:HGNC:30801]	-	-
ENSGALG00000016537	216.235	179.394	253.076	1.41072	0.496434	0.0961809	1	1	120694801	120730607	+	35806	SCML2	GO:0005634;GO:0005634;GO:0006355;GO:0031519;	K11465	-	-	-	Scm polycomb group protein like 2 [Source:HGNCSymbol;Acc:HGNC:10581]	418613	-
ENSGALG00000015055	35.4535	47.4644	23.4425	0.493897	-1.01772	0.0968344	1	3	66681777	66712311	+	30534	SLC22A16	GO:0016020;GO:0016021;GO:0016021;GO:0022857;GO:0055085;GO:0005275;GO:0007338;GO:0015101;GO:0015226;GO:0015695;GO:0015837;GO:0015879;GO:0016020;GO:0016021;GO:0016021;GO:0016021;GO:0022857;GO:0030317;GO:0046717;GO:0055085;GO:1902603;GO:0016020;GO:0016021;GO:0016021;GO:0022857;GO:0055085;	K08212	-	-	-	solute carrier family 22 member 16 [Source:HGNCSymbol;Acc:HGNC:20302]	421757	A0A1D5PQX4
ENSGALG00000043775	1702.05	1475.13	1928.97	1.30766	0.386985	0.0969866	1	33	464899	477972	+	13073	RAPGEF3	GO:0005085;GO:0005085;GO:0005085;GO:0005886;GO:0005902;GO:0007264;GO:0017034;GO:0019904;GO:0030027;GO:0030175;GO:0030864;GO:0032486;GO:0033138;GO:0034242;GO:0035556;GO:0043547;GO:0045766;GO:0046827;GO:0051496;GO:0060143;GO:0061028;GO:0071320;GO:1901985;GO:2000249;	K08014	-	-	-	Rap guanine nucleotide exchange factor 3[Source:HGNC Symbol;Acc:HGNC:16629]	426888	A0A1D5PWQ0
ENSGALG00000014477	54.2288	41.6561	66.8015	1.60364	0.681352	0.097027	1	1	77208503	77219967	+	11464	CD4	GO:0006955;GO:0015026;GO:0016020;GO:0016020;GO:0016021;GO:0044214;GO:0006955;GO:0009897;GO:0015026;GO:0016020;GO:0016020;GO:0016021;GO:0035723;GO:0042110;GO:0042289;GO:0045121;GO:0070374;GO:1990782;	K06454	-	-	-	CD4 molecule [Source:NCBI gene;Acc:395362]"	395362	Q9W6V7
ENSGALG00000032955	329.088	375.193	282.983	0.754234	-0.406917	0.0972331	1	25	2816337	2828064	+	11727	TUFT1	GO:0005622;GO:0005737;GO:0005737;GO:0035556;	-	-	-	-	tuftelin 1 [Source:HGNC Symbol;Acc:HGNC:12422]"	101749610	-
ENSGALG00000045218	16.5261	23.2719	9.7803	0.420261	-1.25064	0.0973454	1	15	7100719	7141338	+	40619	MYO18B	GO:0000166;GO:0001570;GO:0001701;GO:0003774;GO:0003774;GO:0003779;GO:0005524;GO:0005524;GO:0016459;GO:0016459;GO:0016461;GO:0030018;GO:0031941;GO:0048739;	K10362	-	-	-	myosin XVIIIB [Source:HGNC Symbol;Acc:HGNC:18150]"	416905	-
ENSGALG00000016992	11.2872	5.75887	16.8155	2.91993	1.54593	0.0977656	1	1	168336764	168361837	-	25073	HTR2A	GO:0004930;GO:0004930;GO:0004930;GO:0004993;GO:0004993;GO:0004993;GO:0005622;GO:0005886;GO:0005886;GO:0005887;GO:0005887;GO:0006874;GO:0007165;GO:0007186;GO:0007186;GO:0007187;GO:0007200;GO:0007202;GO:0007210;GO:0007268;GO:0008144;GO:0010513;GO:0014065;GO:0016020;GO:0016021;GO:0016021;GO:0030425;GO:0030594;GO:0033674;GO:0042493;GO:0042493;GO:0044380;GO:0045600;GO:0045821;GO:0050731;GO:0051209;GO:…	K04157	-	-	-	Gallus gallus 5-hydroxytryptamine receptor 2A(HTR2A), mRNA. [Source:RefSeq mRNA;Acc:NM_001318420]	428070	E1BVI5
ENSGALG00000000318	5112.42	5875.38	4349.45	0.740285	-0.433847	0.0980097	1	26	512935	772333	+	259398	CSRP1	GO:0001725;GO:0005623;GO:0005634;GO:0005634;GO:0005737;GO:0005737;GO:0005856;GO:0005925;GO:0031252;GO:0046872;GO:0051219;GO:0051393;	K09377	-	-	NOG281414	cysteine and glycine rich protein 1 [Source:NCBIgene;Acc:396176]	396176	P67966
ENSGALG00000017062	265.829	226.049	305.61	1.35196	0.435055	0.0983335	1	1	172991191	173318310	-	327119	-	-	-	-	-	-	-	-	-
ENSGALG00000012658	1070.21	887.515	1252.91	1.41171	0.497442	0.0986359	1	1	53931857	53948202	-	16345	TCP11L2	-	-	-	-	-	t-complex 11 like 2 [Source:NCBI gene;Acc:425052]"	425052	Q6GVH3
ENSGALG00000011861	63.0892	43.5357	82.6427	1.89827	0.924688	0.0986364	1	5	53941820	53998744	-	56924	SYT16	GO:0005543;GO:0006887;GO:0042803;GO:0046982;	K19328	-	-	-	synaptotagmin 16 [Source:HGNCSymbol;Acc:HGNC:23142]	423516	-
ENSGALG00000013149	32.8349	42.8931	22.7767	0.531011	-0.913185	0.0987184	1	2	85073411	85199421	-	126010	MOCOS	GO:0003824;GO:0006777;GO:0006777;GO:0008265;GO:0008265;GO:0008265;GO:0016740;GO:0016829;GO:0030151;GO:0030151;GO:0030170;GO:0030170;GO:0043545;GO:0102867;	K15631	EC:2.8.1.9	-	-	molybdenum cofactor sulfurase [Source:HGNCSymbol;Acc:HGNC:18234]	420964	-
ENSGALG00000014122	2248.63	2542.74	1954.53	0.76867	-0.379564	0.099281	1	1	68359231	68373633	-	14402	CYB5R3	GO:0004128;GO:0005783;GO:0005811;GO:0016491;GO:0016491;GO:0050660;GO:0055114;GO:0055114;GO:0004128;GO:0016491;GO:0016491;GO:0055114;GO:0055114;GO:0071949;GO:0016491;GO:0055114;	K00326	EC:1.6.2.2	-	-	cytochrome b5 reductase 3 [Source:NCBIgene;Acc:418220]	418220	F1NZY9
ENSGALG00000006437	295.48	340.086	250.874	0.737678	-0.438938	0.099424	1	2	8548792	8561683	+	12891	NOM1	GO:0003723;GO:0003723;GO:0005634;GO:0005730;GO:0005730;GO:0042274;GO:0048820;	-	-	-	-	nucleolar protein with MIF4G domain 1 [Source:HGNCSymbol;Acc:HGNC:13244]	-	-
ENSGALG00000008780	666.613	761.52	571.705	0.750742	-0.413611	0.0994703	1	8	16611056	16617553	+	6497	CTBS	GO:0004553;GO:0004568;GO:0005975;GO:0006032;GO:0008061;	K12310	EC:3.2.1.-	-	-	chitobiase [Source:HGNC Symbol;Acc:HGNC:2496]"	424535	F1NRM4
ENSGALG00000005630	4.27703	1.3814	7.17265	5.19231	2.37638	0.0996235	1	15	7224895	7227195	-	2300	CRYBB1	GO:0005212;GO:0005212;GO:0007601;	-	-	O	NOG40509	crystallin beta B1 [Source:NCBI gene;Acc:374000]"	374000	P07530
ENSGALG00000009514	22.0019	28.9274	15.0764	0.521179	-0.94015	0.0996546	1	1	28579093	28718391	+	139298	NRCAM	GO:0016020;GO:0016021;GO:0001525;GO:0005886;GO:0007411;GO:0007417;GO:0008104;GO:0010975;GO:0016020;GO:0016021;GO:0019227;GO:0030424;GO:0030506;GO:0031290;GO:0034113;GO:0045162;GO:0045162;GO:0045202;GO:0086080;GO:0098609;GO:0016020;GO:0016021;GO:0016020;GO:0016021;GO:0016020;GO:0016021;GO:0016020;GO:0016021;GO:0016020;GO:0016021;	K06756	-	-	-	neuronal cell adhesion molecule [Source:NCBIgene;Acc:396202]	396202	P35331
ENSGALG00000001172	8.54234	3.90006	13.1846	3.38062	1.75729	0.0999195	1	21	1440804	1450372	-	9568	KBP	GO:0004970;GO:0005216;GO:0005886;GO:0005886;GO:0006811;GO:0006811;GO:0008066;GO:0016020;GO:0016020;GO:0016021;GO:0030054;GO:0034220;GO:0035235;GO:0035249;GO:0038023;GO:0045202;GO:0045211;GO:0045211;GO:0050804;	-	-	-	NOG241927	kainate binding protein [Source:NCBIgene;Acc:396300]	396300	P19439
ENSGALG00000039411	23.801	10.9393	36.6627	3.35145	1.74479	0.0999276	1	4	37840437	37922607	+	82170	COL25A1	GO:0001540;GO:0005201;GO:0005576;GO:0005615;GO:0005615;GO:0005887;GO:0008201;GO:0030198;GO:0031012;GO:0060385;	-	-	-	-	collagen type XXV alpha 1 chain [Source:HGNCSymbol;Acc:HGNC:18603]	-	-
ENSGALG00000007174	418.985	544.138	293.832	0.539994	-0.888984	0.0999343	1	17	3061247	3074511	-	13264	TNFSF15	GO:0005125;GO:0005164;GO:0005576;GO:0005615;GO:0005622;GO:0005886;GO:0006915;GO:0006919;GO:0006955;GO:0007165;GO:0007250;GO:0010469;GO:0016020;GO:0016020;GO:0016021;GO:0042107;	K05478	-	S	NOG40368	TNF superfamily member 15 [Source:NCBIgene;Acc:417247]	417247	Q50L61
ENSGALG00000044326	237.204	201.39	273.018	1.35567	0.439005	0.100265	1	LGE64	638465	713910	-	75445	-	GO:0005044;GO:0006898;GO:0016020;GO:0005044;GO:0006898;GO:0009897;GO:0016020;GO:0005044;GO:0006898;GO:0016020;GO:0005044;GO:0006898;GO:0016020;GO:0016020;GO:0016021;	K13912	-	-	-	deleted in malignant brain tumors 1 protein-like[Source:NCBI gene;Acc:426820]	426820	-
ENSGALG00000036299	2.45397	0.345427	4.56251	13.2083	3.72338	0.100562	1	AADN04001249.1	6291	8761	-	2470	-	-	-	-	-	-	-	-	-
ENSGALG00000033159	9.80949	5.31221	14.3068	2.69318	1.42931	0.100584	1	AADN04014374.1	510	6124	+	5614	-	-	-	-	-	-	-	-	-
ENSGALG00000042077	1979.18	2236.91	1721.45	0.769566	-0.377884	0.100674	1	19	5521562	5525889	+	4327	HIC1	GO:0000122;GO:0000122;GO:0001227;GO:0003676;GO:0003700;GO:0003700;GO:0003700;GO:0005654;GO:0005829;GO:0008630;GO:0008630;GO:0030178;GO:0042826;GO:0043565;GO:0043565;GO:0045892;GO:0045893;GO:0045944;	-	-	-	-	HIC ZBTB transcriptional repressor 1 [Source:NCBIgene;Acc:396164]	396164	Q90850
ENSGALG00000033535	230.312	322.374	138.25	0.428849	-1.22146	0.100702	1	8	5614273	5619057	+	4784	RGS16	-	K16449	-	-	-	regulator of G-protein signaling 16 [Source:NCBIgene;Acc:424409]	424409	A0A1D5PGN5
ENSGALG00000041626	322.807	276.373	369.241	1.33603	0.417949	0.10075	1	3	10484469	10574203	+	89734	MEIS1	GO:0003677;GO:0003677;GO:0005634;GO:0006355;GO:0000978;GO:0001077;GO:0001525;GO:0002089;GO:0003677;GO:0003677;GO:0003677;GO:0003677;GO:0003682;GO:0003705;GO:0005634;GO:0005634;GO:0005667;GO:0006355;GO:0006355;GO:0006366;GO:0007626;GO:0030097;GO:0035855;GO:0043565;GO:0045638;GO:0045665;GO:0045944;GO:0046982;GO:0048514;GO:0060216;	K15613	-	-	-	Meis homeobox 1 [Source:NCBI gene;Acc:395589]"	395589	B6Z9R2
ENSGALG00000004889	961.956	1084.74	839.177	0.773623	-0.370296	0.100788	1	21	6472308	6486890	-	14582	SLC2A1	GO:0001939;GO:0005215;GO:0005355;GO:0005622;GO:0005737;GO:0005829;GO:0005886;GO:0016020;GO:0016020;GO:0016020;GO:0016021;GO:0016021;GO:0016323;GO:0016324;GO:0022857;GO:0031982;GO:0033300;GO:0042149;GO:0045121;GO:0055056;GO:0055085;GO:0070837;GO:1904659;GO:1904659;GO:0005215;GO:0005355;GO:0016020;GO:0016020;GO:0016021;GO:0016021;GO:0022857;GO:0055085;GO:1904659;GO:0005215;GO:0005355;GO:0016020;GO:…	K07299	-	-	-	solute carrier family 2 member 1 [Source:NCBIgene;Acc:396130]	396130	P46896
ENSGALG00000015892	115.387	136.304	94.4704	0.693088	-0.528889	0.100876	1	3	79909975	79920267	-	10292	IRAK1BP1	GO:0005622;GO:0006955;GO:0007249;GO:0007249;GO:0007249;	-	-	-	-	interleukin 1 receptor associated kinase 1 bindingprotein 1 [Source:NCBI gene;Acc:421857]	421857	F1NXP8
ENSGALG00000015066	52.2797	40.4887	64.0708	1.58244	0.662148	0.10095	1	3	66877458	66903951	+	26493	WASF1	GO:0003779;GO:0005737;GO:0005739;GO:0005741;GO:0005856;GO:0006898;GO:0016601;GO:0030027;GO:0030036;GO:0031175;GO:0031209;GO:0032991;GO:0044877;GO:0048365;GO:0051018;GO:0051388;GO:0072673;GO:0097484;GO:1990416;GO:2000601;	K05753	-	-	-	WAS protein family member 1 [Source:HGNCSymbol;Acc:HGNC:12732]	421761	-
ENSGALG00000012812	152.741	184.629	120.852	0.654563	-0.611395	0.101173	1	1	56415234	56432260	+	17026	SVOPL	GO:0016020;GO:0016021;GO:0016021;GO:0055085;GO:0016020;GO:0016021;GO:0016021;GO:0055085;	-	-	-	-	SVOP like [Source:HGNC Symbol;Acc:HGNC:27034]"	418105	A0A1D5PRR6
ENSGALG00000026207	65.5012	51.6095	79.393	1.53834	0.621375	0.101245	1	5	16919059	16920630	-	1571	CNTF	GO:0005125;GO:0005127;GO:0005127;GO:0005138;GO:0005615;GO:0005615;GO:0005737;GO:0007275;GO:0007399;GO:0008083;GO:0008083;GO:0008083;GO:0008284;GO:0008284;GO:0010469;GO:0010628;GO:0030154;GO:0030424;GO:0042531;GO:0042531;GO:0042531;GO:0043524;GO:0043524;GO:0043524;GO:0044877;GO:0046533;GO:0046668;GO:0048143;GO:0048644;GO:0048666;GO:0048680;GO:0070120;GO:0070120;GO:0070120;	K05420	-	S	NOG114783	ciliary neurotrophic factor [Source:NCBIgene;Acc:396488]	396488	Q02011
ENSGALG00000037257	94.1074	112.536	75.6784	0.67248	-0.572437	0.101344	1	3	18604471	18611048	-	6577	HLX	GO:0001889;GO:0003677;GO:0003677;GO:0005634;GO:0006355;GO:0007519;GO:0008284;GO:0043565;GO:0043565;GO:0045627;GO:0045629;GO:0046622;GO:0048484;GO:0048513;GO:0048557;	K09339	-	-	-	H2.0 like homeobox [Source:HGNCSymbol;Acc:HGNC:4978]	107052956	A0A1D5PXT3
ENSGALG00000032618	54.9958	68.0447	41.9468	0.61646	-0.697921	0.101462	1	6	25995216	26003193	+	7977	DUSP5	GO:0000188;GO:0004721;GO:0004725;GO:0004725;GO:0005634;GO:0005737;GO:0006470;GO:0008138;GO:0008138;GO:0008138;GO:0016311;GO:0016311;GO:0016787;GO:0016791;GO:0016791;GO:0017017;GO:0017017;GO:0035335;GO:0035970;	K04459	-	-	-	dual specificity phosphatase 5 [Source:HGNCSymbol;Acc:HGNC:3071]	423890	A0A1D5P5S2
ENSGALG00000003298	372.998	318.453	427.544	1.34257	0.424996	0.101666	1	15	4988119	4994687	-	6568	DDX55	GO:0000166;GO:0003676;GO:0003723;GO:0004386;GO:0005524;GO:0005524;GO:0005634;GO:0005730;GO:0005829;GO:0016787;	K14809	EC:3.6.4.13	-	-	DEAD-box helicase 55 [Source:NCBI gene;Acc:416820]"	416820	Q5ZLN8
ENSGALG00000013892	1011.12	873.371	1148.87	1.31545	0.395551	0.101792	1	3	55132631	55230515	+	97884	MAP3K5	GO:0000165;GO:0000166;GO:0000186;GO:0000186;GO:0000187;GO:0000287;GO:0004672;GO:0004672;GO:0004672;GO:0004709;GO:0004709;GO:0004709;GO:0005524;GO:0005524;GO:0005524;GO:0006468;GO:0006468;GO:0007254;GO:0008631;GO:0008631;GO:0010941;GO:0016301;GO:0016310;GO:0016740;GO:0019901;GO:0019903;GO:0019904;GO:0032991;GO:0034198;GO:0034976;GO:0034976;GO:0038066;GO:0042802;GO:0042803;GO:0043065;GO:0043065;GO:…	K04426	EC:2.7.11.25	-	-	mitogen-activated protein kinase kinase kinase 5[Source:HGNC Symbol;Acc:HGNC:6857]	421688	A0A1D5PTJ8
ENSGALG00000023683	522.787	448.336	597.238	1.33212	0.413725	0.101969	1	15	4970847	4979332	-	8485	TCTN2	GO:0016020;GO:0016021;GO:0016020;GO:0016021;	K19361	-	-	-	tectonic family member 2 [Source:HGNCSymbol;Acc:HGNC:25774]	100857705	E1C0Z3
ENSGALG00000008901	77.1962	56.6916	97.7008	1.72337	0.785236	0.101976	1	8	18795462	18813236	-	17774	PTGFR	GO:0004930;GO:0004958;GO:0004958;GO:0004958;GO:0005576;GO:0005737;GO:0005886;GO:0006954;GO:0007186;GO:0007189;GO:0007204;GO:0008284;GO:0010628;GO:0016020;GO:0016021;GO:0016021;GO:0032355;GO:0032496;GO:0035584;GO:0043066;GO:0071799;GO:0004930;GO:0004958;GO:0007186;GO:0016020;GO:0016021;GO:0016021;	K04262	-	-	-	prostaglandin F receptor [Source:NCBIgene;Acc:424548]	424548	Q3HS34
ENSGALG00000029485	184.797	155.753	213.842	1.37296	0.457289	0.101983	1	20	10002609	10005509	-	2900	-	GO:0005886;GO:0016020;GO:0016021;GO:0005886;GO:0016020;GO:0016021;	-	-	-	-	tyrosine-protein phosphatase non-receptor typesubstrate 1-like [Source:NCBI gene;Acc:771545]	771545	-
ENSGALG00000013858	87.1784	103.801	70.5553	0.679714	-0.556999	0.102071	1	2	97274774	97289373	+	14599	-	-	K16457	-	-	-	centrosomal protein 76 [Source:NCBIgene;Acc:421039]	421039	E1BZ70
ENSGALG00000002397	60.5128	73.7345	47.2911	0.64137	-0.640771	0.102084	1	19	4836675	4867667	-	30992	PSPH	GO:0000287;GO:0000287;GO:0004647;GO:0004647;GO:0004647;GO:0005509;GO:0005737;GO:0006563;GO:0006564;GO:0006564;GO:0016311;GO:0016791;GO:0042803;GO:0004647;GO:0006564;GO:0016311;	-	-	-	-	phosphoserine phosphatase [Source:NCBIgene;Acc:417540]	-	-
ENSGALG00000017076	851.075	735.056	967.093	1.31567	0.395799	0.102135	1	1	174956251	174999081	-	42830	B3GLCT	GO:0008375;GO:0016020;GO:0016757;	K13675	EC:2.4.1.-	-	-	beta 3-glucosyltransferase [Source:HGNCSymbol;Acc:HGNC:20207]	428075	-
ENSGALG00000009219	25.3142	17.8355	32.793	1.83863	0.878631	0.102453	1	3	16956960	16990165	-	33205	C3H1orf95	GO:0016020;GO:0016021;	-	-	-	-	Gallus gallus chromosome 3 C1orf95 homolog(C3H1orf95), mRNA. [Source:RefSeq mRNA;Acc:NM_001277538]	-	-
ENSGALG00000016287	598.803	503.28	694.326	1.3796	0.464252	0.102493	1	1	115909469	115911505	+	2036	NR0B1	GO:0000122;GO:0000122;GO:0003677;GO:0003677;GO:0003707;GO:0003714;GO:0003714;GO:0003714;GO:0003723;GO:0003723;GO:0004879;GO:0005634;GO:0005634;GO:0005634;GO:0005634;GO:0005634;GO:0005737;GO:0005737;GO:0005737;GO:0005815;GO:0006355;GO:0006694;GO:0007283;GO:0007530;GO:0008104;GO:0008134;GO:0008134;GO:0008134;GO:0008406;GO:0008584;GO:0008584;GO:0016020;GO:0016607;GO:0019904;GO:0030154;GO:0030238;GO:…	K08562	-	-	-	nuclear receptor subfamily 0 group B member 1[Source:NCBI gene;Acc:395285]	395285	Q9PTE9
ENSGALG00000009705	150.184	115.61	184.757	1.59811	0.676368	0.102567	1	5	30176326	30360664	-	184338	RYR3	GO:0005216;GO:0005219;GO:0005262;GO:0005509;GO:0005623;GO:0006811;GO:0006816;GO:0006874;GO:0016020;GO:0016020;GO:0016021;GO:0016021;GO:0051209;GO:0055085;GO:0070588;GO:0005216;GO:0005219;GO:0005262;GO:0005509;GO:0005623;GO:0006811;GO:0006816;GO:0006874;GO:0016020;GO:0016020;GO:0016021;GO:0016021;GO:0051209;GO:0055085;GO:0070588;GO:0005216;GO:0005219;GO:0005219;GO:0005262;GO:0005509;GO:0005509;GO:…	K04963	-	-	-	ryanodine receptor 3 [Source:NCBI gene;Acc:396111]"	396111	A0A1D5PDP0
ENSGALG00000012442	19.9603	13.1539	26.7667	2.03488	1.02495	0.102681	1	1	51290595	51300967	+	10372	MFNG	GO:0000139;GO:0002315;GO:0005794;GO:0007389;GO:0008375;GO:0008593;GO:0008593;GO:0016020;GO:0016020;GO:0016740;GO:0016757;GO:0016757;GO:0030173;GO:0030173;GO:0032092;GO:0033829;GO:0033829;GO:0033829;GO:0036066;GO:0036066;GO:0045747;GO:0046872;	K05948	EC:2.4.1.222	-	-	MFNG O-fucosylpeptide 3-beta-N-acetylglucosaminyltransferase [Source:HGNCSymbol;Acc:HGNC:7038]	418042	-
ENSGALG00000004170	1938.68	2193.49	1683.86	0.767664	-0.381454	0.103015	1	20	5501132	5513764	+	12632	ADA	GO:0001666;GO:0001701;GO:0001829;GO:0001889;GO:0001890;GO:0002314;GO:0002636;GO:0002686;GO:0002906;GO:0004000;GO:0004000;GO:0004000;GO:0005737;GO:0005764;GO:0005829;GO:0005886;GO:0006154;GO:0006154;GO:0006157;GO:0008270;GO:0008270;GO:0009168;GO:0009897;GO:0009986;GO:0010460;GO:0016020;GO:0019239;GO:0030324;GO:0030890;GO:0032261;GO:0033089;GO:0033632;GO:0042110;GO:0043066;GO:0045580;GO:0045582;GO:…	K01488	EC:3.5.4.4	-	-	adenosine deaminase [Source:NCBI gene;Acc:419194]"	419194	Q5ZKP6
ENSGALG00000031149	495.673	372.515	618.83	1.66122	0.732245	0.103055	1	26	2653656	2657098	+	3442	-	GO:0016020;GO:0016021;	K04006	-	-	-	CD55 molecule (Cromer blood group) [Source:NCBIgene;Acc:419852]	419852	-
ENSGALG00000016549	243.995	203.244	284.746	1.40101	0.486464	0.103101	1	1	121458301	121526563	+	68262	CTPS2	GO:0000166;GO:0003883;GO:0003883;GO:0005524;GO:0006221;GO:0006221;GO:0006241;GO:0006541;GO:0016874;GO:0044210;	K01937	EC:6.3.4.2	F	COG0504	CTP synthase 2 [Source:NCBI gene;Acc:418620]"	418620	Q5F3Z1
ENSGALG00000008663	995.667	1151.12	840.209	0.729903	-0.454224	0.103262	1	8	16296875	16342908	+	46033	DDAH1	GO:0000052;GO:0000052;GO:0000052;GO:0003073;GO:0006525;GO:0006527;GO:0006527;GO:0008285;GO:0016403;GO:0016403;GO:0016403;GO:0016403;GO:0016597;GO:0043116;GO:0045429;GO:0045429;GO:0045429;GO:1900038;	K01482	EC:3.5.3.18	-	-	dimethylarginine dimethylaminohydrolase 1[Source:NCBI gene;Acc:378898]	378898	Q7ZTS9
ENSGALG00000004734	46.1543	35.2063	57.1023	1.62193	0.697715	0.10331	1	4	1843088	1847154	+	4066	-	GO:0030246;	-	-	-	-	protein eva-1 homolog C-like [Source:NCBIgene;Acc:422179]	422179	-
ENSGALG00000029992	47.0943	58.3158	35.8729	0.61515	-0.70099	0.103443	1	4	34979282	34983004	-	3722	SMIM18	GO:0016020;GO:0016021;	-	-	-	-	small integral membrane protein 18 [Source:NCBIgene;Acc:100859858]	100859858	A0A1D5NUY1
ENSGALG00000011306	3868.3	4726.16	3010.45	0.636976	-0.650689	0.103507	1	7	22291852	22295615	-	3763	DES	GO:0005198;GO:0005198;GO:0005634;GO:0005737;GO:0005856;GO:0005882;GO:0005882;GO:0005882;GO:0005882;GO:0005911;GO:0005916;GO:0008092;GO:0014704;GO:0030018;GO:0030018;GO:0031594;GO:0042383;GO:0042383;GO:0042802;GO:0043292;GO:0045109;GO:0045111;GO:0097433;GO:0097512;	K07610	-	-	-	desmin [Source:HGNC Symbol;Acc:HGNC:2770]"	395906	E1BZ05
ENSGALG00000036160	5.54922	8.88759	2.21084	0.248756	-2.0072	0.103516	1	7	10311922	10329111	-	17189	BOLL	GO:0003676;GO:0003723;GO:0003729;GO:0003730;GO:0005737;GO:0005737;GO:0007281;GO:0008494;GO:0008494;GO:0045948;GO:0045948;GO:0051321;GO:0003676;GO:0003723;GO:0003729;GO:0007281;	-	-	-	-	boule homolog, RNA binding protein [Source:HGNCSymbol;Acc:HGNC:14273]	424061	-
ENSGALG00000005257	285.876	240.791	330.961	1.37447	0.458877	0.103989	1	8	11858182	11864932	+	6750	-	GO:0007155;GO:0016020;GO:0016020;GO:0016021;GO:0016021;GO:0055114;GO:0098609;	K06527	-	-	-	vascular cell adhesion molecule 1 [Source:NCBIgene;Acc:424467]	424467	-
ENSGALG00000038708	29.4204	19.5738	39.267	2.0061	1.00439	0.104269	1	23	4962725	4970328	+	7603	KCNQ4	GO:0005216;GO:0005249;GO:0005249;GO:0005249;GO:0005251;GO:0005267;GO:0005516;GO:0006811;GO:0006811;GO:0006813;GO:0006813;GO:0006813;GO:0007605;GO:0008076;GO:0008076;GO:0016020;GO:0016020;GO:0016021;GO:0016021;GO:0042472;GO:0055085;GO:0071805;GO:0071805;GO:0005216;GO:0005249;GO:0005267;GO:0006811;GO:0006811;GO:0006813;GO:0006813;GO:0008076;GO:0016020;GO:0016020;GO:0016021;GO:0055085;GO:0071805;GO:…	-	-	-	-	potassium voltage-gated channel subfamily Q member4 [Source:HGNC Symbol;Acc:HGNC:6298]	-	-
ENSGALG00000021143	86.1359	69.7308	102.541	1.47053	0.556333	0.104316	1	8	3658171	3666375	-	8204	RGS18	GO:0005096;GO:0005096;GO:0005737;GO:0007186;GO:0007186;GO:0008277;GO:0043547;	K16449	-	-	-	regulator of G-protein signaling 18 [Source:NCBIgene;Acc:424361]	424361	E1C5A6
ENSGALG00000016824	974.237	848.746	1099.73	1.29571	0.373742	0.104842	1	1	137351599	137382930	-	31331	TMCO3	GO:0006812;GO:0015299;GO:0016020;GO:0016021;GO:0016021;GO:0055085;GO:1902600;	-	-	-	-	transmembrane and coiled-coil domains 3[Source:NCBI gene;Acc:395675]	395675	E1BT78
ENSGALG00000031203	16.4728	23.0983	9.84724	0.426319	-1.22999	0.104934	1	AADN04002667.1	10785	17634	-	6849	-	GO:0005509;GO:0005509;GO:0005515;GO:0005544;GO:0008201;GO:0035374;GO:0042802;GO:0048306;GO:0005509;GO:0005509;GO:0005515;GO:0005544;GO:0008201;GO:0035374;GO:0042802;GO:0048306;	-	-	-	-	-	-	-
ENSGALG00000029819	285.177	338.122	232.231	0.686827	-0.541981	0.105136	1	9	8233484	8235373	-	1889	SCG2	GO:0000165;GO:0001525;GO:0001525;GO:0001525;GO:0001938;GO:0005125;GO:0005125;GO:0005615;GO:0005615;GO:0010469;GO:0030141;GO:0030141;GO:0031045;GO:0035556;GO:0042056;GO:0042056;GO:0048245;GO:0048245;GO:0050918;GO:0050930;GO:0098992;GO:2000352;GO:2001237;	-	-	-	-	secretogranin II [Source:HGNCSymbol;Acc:HGNC:10575]	101750767	A0A1D5NUV0
ENSGALG00000003148	87.6425	65.1442	110.141	1.69072	0.757642	0.105199	1	7	3803642	4064465	+	260823	SPAG16	GO:0005930;GO:0007288;GO:0035082;GO:0035082;GO:0060271;GO:1990716;GO:1990716;	-	-	-	-	sperm associated antigen 16 [Source:HGNCSymbol;Acc:HGNC:23225]	424009	-
ENSGALG00000005648	144.395	119.728	169.061	1.41204	0.497784	0.105255	1	4	2411149	2413995	+	2846	-	GO:0005634;GO:0016239;GO:0016684;GO:0055114;GO:0070728;GO:0071230;GO:0071233;GO:1901031;GO:1904262;GO:1990253;	K10141	-	-	-	sestrin 2 [Source:NCBI gene;Acc:422211]"	422211	-
ENSGALG00000035362	233.174	197.507	268.841	1.36117	0.444847	0.105453	1	21	4396357	4404128	+	7771	-	GO:0007098;GO:0035253;GO:0007098;GO:0035253;	-	-	-	-	-	-	-
ENSGALG00000038917	6.80597	10.401	3.21089	0.308709	-1.69568	0.105782	1	AADN04004915.1	10875	13135	+	2260	-	GO:0016020;GO:0016021;	-	-	-	-	-	-	-
ENSGALG00000012677	452.103	533.644	370.562	0.6944	-0.526161	0.105852	1	2	59246188	59622261	-	376073	CDKAL1	GO:0003824;GO:0051536;GO:0003824;GO:0005783;GO:0005783;GO:0005791;GO:0006400;GO:0016020;GO:0016021;GO:0016740;GO:0035598;GO:0035598;GO:0035600;GO:0035600;GO:0051536;GO:0051539;GO:1990145;GO:0003824;GO:0051536;GO:0051539;	K15865	EC:2.8.4.5	-	-	CDK5 regulatory subunit associated protein 1 like 1[Source:HGNC Symbol;Acc:HGNC:21050]	420823	E1BRH0
ENSGALG00000016227	58.8148	46.5002	71.1295	1.52966	0.613212	0.105886	1	1	111894570	111895715	-	1145	GPR34	GO:0004930;GO:0004930;GO:0007165;GO:0007186;GO:0007186;GO:0007186;GO:0016020;GO:0016021;GO:0016021;GO:0035589;GO:0045028;	K08383	-	-	-	G protein-coupled receptor 34 [Source:NCBIgene;Acc:771199]	771199	Q6XCE1
ENSGALG00000001916	1011.64	883.505	1139.77	1.29005	0.367431	0.105958	1	13	4204850	4675881	+	471031	SLIT3	GO:0003180;GO:0003181;GO:0005509;GO:0005576;GO:0005615;GO:0005615;GO:0005623;GO:0007411;GO:0007411;GO:0008285;GO:0009887;GO:0010629;GO:0030308;GO:0032870;GO:0035385;GO:0048495;GO:0048846;GO:0050919;GO:0051414;GO:0060412;GO:0061364;GO:0070100;	K06850	-	-	-	slit guidance ligand 3 [Source:NCBIgene;Acc:374173]	374173	F1NF14
ENSGALG00000043351	367.907	418.369	317.445	0.758768	-0.398269	0.106081	1	AADN04007854.1	3003	8652	+	5649	-	GO:0050211;	-	-	-	-	-	-	-
ENSGALG00000010539	1584.63	1380.25	1789.01	1.29615	0.374229	0.106268	1	8	24060434	24086513	+	26079	RNF11	GO:0000151;GO:0000151;GO:0004842;GO:0006511;GO:0006511;GO:0051865;	K11980	-	-	-	ring finger protein 11 [Source:NCBIgene;Acc:424631]	424631	Q5ZK56
ENSGALG00000008175	936.726	814.762	1058.69	1.29939	0.377831	0.106399	1	1	13347695	13416575	-	68880	ORC5	GO:0000808;GO:0000808;GO:0003688;GO:0005634;GO:0005634;GO:0005664;GO:0005664;GO:0005829;GO:0006260;GO:0006270;	K02607	-	-	NOG249220	origin recognition complex subunit 5 [Source:NCBIgene;Acc:417714]	417714	Q5F3H9
ENSGALG00000037811	819.901	696.026	943.775	1.35595	0.4393	0.106585	1	2	58140103	58147000	-	6897	NRSN1	GO:0007399;GO:0007399;GO:0007399;GO:0016020;GO:0016021;GO:0030133;GO:0030133;GO:0030426;GO:0031410;GO:0031410;GO:0043005;GO:0043005;GO:0043025;GO:0043025;	-	-	-	-	neurensin 1 [Source:HGNC Symbol;Acc:HGNC:17881]"	420822	A0A1D5PIT2
ENSGALG00000034337	144.94	121.014	168.867	1.39544	0.480723	0.106854	1	2	148557816	148581455	+	23639	RHPN1	GO:0007165;	-	-	-	-	rhophilin Rho GTPase binding protein 1 [Source:HGNCSymbol;Acc:HGNC:19973]	420299	-
ENSGALG00000019761	94.5039	74.8812	114.127	1.5241	0.60796	0.106883	1	18	10445470	10453126	+	7656	-	GO:0005615;GO:0031012;	K06248	-	-	-	chondroadherin [Source:NCBI gene;Acc:769665]"	769665	F1NAT8
ENSGALG00000000399	10.6207	5.86139	15.3801	2.62397	1.39175	0.107216	1	9	2677578	2680770	-	3192	DUSP28	GO:0006470;GO:0008138;GO:0016311;GO:0016311;GO:0016791;GO:0016791;	K14165	-	-	-	dual specificity phosphatase 28 [Source:NCBIgene;Acc:430912]	430912	F1NRZ5
ENSGALG00000037769	100.144	80.8434	119.445	1.47749	0.56315	0.107254	1	2	18140059	18382967	+	242908	NEBL	GO:0046872;	-	-	-	-	nebulette [Source:NCBI gene;Acc:395148]"	395148	Q766Y2
ENSGALG00000030561	18.0408	11.9151	24.1664	2.02822	1.02021	0.107329	1	17	777723	786771	-	9048	-	GO:0004672;GO:0005524;GO:0006468;	-	-	-	-	dual specificity testis-specific protein kinase 1-like [Source:NCBI gene;Acc:427783]	427783	-
ENSGALG00000014933	302.238	260.19	344.287	1.32321	0.404047	0.107476	1	Z	24225312	24240840	-	15528	HEXB	GO:0001501;GO:0001669;GO:0004553;GO:0004563;GO:0004563;GO:0004563;GO:0005615;GO:0005764;GO:0005975;GO:0006687;GO:0006689;GO:0006874;GO:0007040;GO:0007338;GO:0007341;GO:0007605;GO:0007626;GO:0008049;GO:0008152;GO:0008360;GO:0008375;GO:0008654;GO:0009313;GO:0016020;GO:0016787;GO:0016787;GO:0016798;GO:0019915;GO:0019953;GO:0030203;GO:0031323;GO:0042552;GO:0042582;GO:0042803;GO:0042803;GO:0043615;GO:…	K12373	EC:3.2.1.52	-	-	hexosaminidase subunit beta [Source:HGNCSymbol;Acc:HGNC:4879]	427204	F1NTQ2
ENSGALG00000046023	476.268	412.504	540.032	1.30916	0.388637	0.107586	1	25	224373	227318	+	2945	-	GO:0000166;GO:0005576;GO:0005739;GO:0005739;GO:0016853;GO:0046872;GO:0052856;GO:0052856;GO:0052857;	K17759	EC:5.1.99.6	-	-	apolipoprotein A-I binding protein [Source:NCBIgene;Acc:426569]	426569	-
ENSGALG00000013632	317.32	271.327	363.313	1.33902	0.421179	0.107803	1	2	90550113	90554877	-	4764	ACOT13	GO:0005739;GO:0047617;GO:0047617;GO:0047617;GO:0051289;GO:0120163;GO:0047617;	K17362	EC:3.1.2.-	-	-	acyl-CoA thioesterase 13 [Source:HGNCSymbol;Acc:HGNC:20999]	421006	F1NW39
ENSGALG00000046253	21.6388	28.4723	14.8052	0.519987	-0.943452	0.107806	1	26	4692010	4693406	-	1396	-	-	-	-	-	-	-	-	-
ENSGALG00000007383	431.714	494.145	369.283	0.747316	-0.42021	0.107959	1	15	9765688	9767739	-	2051	HSPB8	GO:0005622;GO:0005634;GO:0005737;GO:0005829;GO:0042802;	K08879	-	-	-	heat shock protein family B (small) member 8[Source:HGNC Symbol;Acc:HGNC:30171]	416988	E1C6V0
ENSGALG00000007127	1341.31	1504.92	1177.7	0.782567	-0.353713	0.108138	1	5	16761007	16770528	-	9521	-	GO:0006629;GO:0016020;GO:0016021;GO:0016021;GO:0016491;GO:0055114;	K10224	EC:1.14.19.44	-	-	fatty acid desaturase 1 [Source:NCBIgene;Acc:423120]	423120	-
ENSGALG00000046652	4.94042	8.07563	1.80522	0.223539	-2.1614	0.108171	1	8	12015666	12026849	-	11183	-	-	-	-	-	-	-	-	-
ENSGALG00000037841	242.442	190.93	293.954	1.53959	0.622546	0.108261	1	12	18899762	19124208	+	224446	GRM7	GO:0001642;GO:0004930;GO:0004930;GO:0005246;GO:0005886;GO:0005887;GO:0005938;GO:0007165;GO:0007186;GO:0007186;GO:0007196;GO:0007196;GO:0007216;GO:0007268;GO:0007605;GO:0008066;GO:0008066;GO:0010855;GO:0016020;GO:0016021;GO:0016021;GO:0016021;GO:0030425;GO:0031279;GO:0042734;GO:0043235;GO:0051966;GO:0070905;GO:0004930;GO:0004930;GO:0005886;GO:0007165;GO:0007186;GO:0007186;GO:0016020;GO:0016021;GO:…	K04608	-	-	-	glutamate metabotropic receptor 7 [Source:HGNCSymbol;Acc:HGNC:4599]	416112	-
ENSGALG00000005038	466.074	382.906	549.242	1.4344	0.52045	0.108366	1	4	2094541	2108780	-	14239	CENPI	GO:0000775;GO:0000776;GO:0000776;GO:0005634;GO:0005694;GO:0005829;GO:0016604;GO:0034508;GO:0000776;GO:0034508;	K11501	-	-	NOG16022	centromere protein I [Source:NCBI gene;Acc:395207]"	395207	Q8AYS7
ENSGALG00000027243	1.66303	0	3.32605	Inf	Inf	0.108372	1	1	180242215	180242550	+	335	-	-	-	-	-	-	-	-	-
ENSGALG00000012618	448.246	386.545	509.947	1.31925	0.399713	0.108812	1	Z	41661025	41748825	-	87800	FANCC	GO:0002262;GO:0005634;GO:0005737;GO:0005829;GO:0006281;GO:0006289;GO:0006289;GO:0006974;GO:0007276;GO:0007281;GO:0019430;GO:0034599;GO:0034599;GO:0036297;GO:0043240;GO:0043240;GO:0043240;GO:0043240;GO:0048854;GO:0097150;	K10890	-	-	-	FA complementation group C [Source:NCBIgene;Acc:427468]	427468	Q5F3H0
ENSGALG00000009279	113.651	133.152	94.1495	0.707083	-0.500048	0.108848	1	1	3929632	4025430	-	95798	SFMBT2	GO:0003714;GO:0005634;GO:0005634;GO:0006355;GO:0010629;GO:0016235;GO:0016607;GO:0042393;GO:0042393;GO:0043231;GO:1903507;GO:0003714;GO:0005634;GO:0006355;GO:0042393;GO:1903507;	-	-	-	-	Scm like with four mbt domains 2 [Source:HGNCSymbol;Acc:HGNC:20256]	425485	-
ENSGALG00000040321	8.52794	4.55052	12.5054	2.74812	1.45844	0.108866	1	1	170260135	170261034	-	899	-	-	-	-	-	-	-	-	-
ENSGALG00000029545	361.723	310.412	413.034	1.3306	0.412078	0.108884	1	W	2254956	2281523	+	26567	SMAD7B	GO:0003677;GO:0003700;GO:0005622;GO:0005634;GO:0005667;GO:0005737;GO:0006355;GO:0007179;GO:0005622;GO:0006355;	-	-	-	-	Gallus gallus TGF-beta signal pathway antagonistSmad7 (SMAD7B), mRNA. [Source:RefSeqmRNA;Acc:NM_001159663]	-	-
ENSGALG00000040737	56.8556	68.5429	45.1682	0.658978	-0.601699	0.109213	1	AADN04001909.1	5293	10951	-	5658	-	GO:0005515;GO:0016020;GO:0016021;GO:0016021;	-	-	-	-	uncharacterized LOC101747373 [Source:NCBIgene;Acc:101747373]	101747507	-
ENSGALG00000010778	53.658	41.3811	65.9349	1.59336	0.67207	0.109297	1	3	36525270	36778774	-	253504	CHRM1	GO:0003056;GO:0004930;GO:0004930;GO:0004930;GO:0004993;GO:0005886;GO:0005886;GO:0005887;GO:0005887;GO:0006939;GO:0007165;GO:0007186;GO:0007186;GO:0007187;GO:0007197;GO:0007268;GO:0007271;GO:0016020;GO:0016021;GO:0016021;GO:0016907;GO:0016907;GO:0016907;GO:0030054;GO:0030425;GO:0030594;GO:0045202;GO:0045211;GO:0045987;GO:0045987;GO:0046541;GO:0046541;GO:0098664;	K04131	-	-	-	cholinergic receptor muscarinic 1 [Source:NCBIgene;Acc:396364]	396364	P49578
ENSGALG00000007210	315.135	361.169	269.1	0.74508	-0.424533	0.109341	1	4	9568114	9569430	+	1316	-	GO:0051726;	-	-	-	-	-	-	-
ENSGALG00000030245	126.071	105.529	146.614	1.38933	0.474385	0.109439	1	5	54641087	54644274	+	3187	-	GO:0016020;GO:0016021;	-	-	-	-	-	-	-
ENSGALG00000028373	289.07	244.943	333.196	1.3603	0.443929	0.109781	1	1	47393195	47407557	+	14362	GAS2L3	GO:0000226;GO:0000226;GO:0003779;GO:0003779;GO:0005856;GO:0008017;GO:0008017;GO:0015629;GO:0015630;GO:0030036;GO:0030036;	-	-	-	-	growth arrest specific 2 like 3 [Source:NCBIgene;Acc:417931]	417931	R4GGB8
ENSGALG00000005767	1253.86	1415.19	1092.54	0.772009	-0.373311	0.109853	1	14	6455145	6483759	+	28614	TRAF7	GO:0000151;GO:0000185;GO:0004842;GO:0005886;GO:0006915;GO:0008270;GO:0016567;GO:0043231;GO:0043410;GO:0046872;GO:2001235;GO:0008270;GO:0046872;GO:0008270;GO:0046872;GO:0008270;GO:0046872;	K10646	EC:2.3.2.27	-	-	TNF receptor associated factor 7 [Source:NCBIgene;Acc:416555]	416555	F1NEH1
ENSGALG00000011813	1126.19	1263.61	988.765	0.782494	-0.353849	0.109857	1	7	28102696	28133209	-	30513	HEG1	GO:0005509;GO:0007043;GO:0007507;GO:0007507;GO:0016020;GO:0016021;	-	-	-	-	heart development protein with EGF like domains 1[Source:HGNC Symbol;Acc:HGNC:29227]	424257	F1NLQ0
ENSGALG00000015226	283.447	242.628	324.266	1.33648	0.418435	0.109875	1	2	108219139	108247234	+	28095	-	GO:0000228;GO:0000724;GO:0070202;	-	-	-	-	-	-	-
ENSGALG00000014967	20.8219	8.51141	33.1325	3.89271	1.96077	0.109909	1	Z	23595155	23663809	-	68654	SV2C	GO:0005215;GO:0007268;GO:0008021;GO:0016020;GO:0016020;GO:0016021;GO:0016021;GO:0016021;GO:0022857;GO:0030672;GO:0043005;GO:0055085;	K06258	-	-	-	synaptic vesicle glycoprotein 2C [Source:HGNCSymbol;Acc:HGNC:30670]	431597	F1NCT9
ENSGALG00000044112	22.9382	30.3007	15.5757	0.514036	-0.960058	0.109928	1	28	2129448	2130458	-	1010	-	-	-	-	-	-	-	-	-
ENSGALG00000025884	1075.3	1203.97	946.643	0.786271	-0.346901	0.110263	1	7	8149374	8157458	+	8084	NABP1	GO:0000724;GO:0000784;GO:0003676;GO:0003697;GO:0003723;GO:0005634;GO:0005634;GO:0005654;GO:0005829;GO:0006281;GO:0006974;GO:0007093;GO:0010212;GO:0070876;	-	-	-	-	nucleic acid binding protein 1 [Source:HGNCSymbol;Acc:HGNC:26232]	424046	R4GHL6
ENSGALG00000026677	240.986	278.024	203.949	0.733566	-0.447001	0.110345	1	1	137579845	137592401	-	12556	F10	GO:0004252;GO:0004252;GO:0005509;GO:0005543;GO:0005576;GO:0005576;GO:0005615;GO:0006508;GO:0006508;GO:0007596;GO:0007596;GO:0007599;GO:0008233;GO:0008236;GO:0016787;GO:0051897;	K01314	EC:3.4.21.6	-	-	coagulation factor X [Source:NCBI gene;Acc:395876]"	395876	P25155
ENSGALG00000038396	6.32876	9.68005	2.97747	0.307588	-1.70093	0.110374	1	6	31367045	31374063	+	7018	-	GO:0005044;GO:0005576;GO:0006898;GO:0016020;	-	-	-	-	-	-	-
ENSGALG00000001968	36.5398	26.8763	46.2032	1.71911	0.78166	0.11052	1	26	3814651	3824158	-	9507	SYT6	GO:0000149;GO:0001786;GO:0001786;GO:0005509;GO:0005544;GO:0005544;GO:0005886;GO:0007340;GO:0007340;GO:0014059;GO:0016020;GO:0016021;GO:0016021;GO:0016079;GO:0016192;GO:0017156;GO:0019905;GO:0019905;GO:0030276;GO:0030276;GO:0042802;GO:0042803;GO:0045202;GO:0048306;GO:0060478;GO:0070382;GO:0071277;GO:0097038;GO:0098793;	-	-	-	-	synaptotagmin 6 [Source:HGNCSymbol;Acc:HGNC:18638]	-	-
ENSGALG00000015112	574.444	494.717	654.171	1.32231	0.403063	0.110585	1	2	103906763	104138860	-	232097	ZNF521	GO:0003676;GO:0003677;GO:0003700;GO:0005634;GO:0005634;GO:0006355;GO:0019904;GO:0048663;GO:0003676;GO:0003676;GO:0003676;	-	-	-	-	zinc finger protein 521 [Source:HGNCSymbol;Acc:HGNC:24605]	421083	-
ENSGALG00000039159	4.44373	7.46556	1.42191	0.190462	-2.39243	0.110672	1	8	21676119	21682884	-	6765	-	GO:0004040;GO:0004040;	K15528	EC:3.5.1.99	-	-	fatty-acid amide hydrolase 1-like [Source:NCBIgene;Acc:429098]	429098	-
ENSGALG00000011094	179.189	207.565	150.813	0.726581	-0.460805	0.110745	1	8	28602386	28623532	+	21146	PDE4B	GO:0004114;GO:0007165;GO:0008081;GO:0016787;GO:0046872;	K13293	EC:3.1.4.53	-	-	phosphodiesterase 4B [Source:NCBI gene;Acc:424700]"	424700	Q5ZKR6
ENSGALG00000046342	23.7712	16.415	31.1275	1.89629	0.923176	0.11089	1	AADN04000971.1	12635	13836	+	1201	-	GO:0016020;GO:0016021;	-	-	-	-	-	100857809	-
ENSGALG00000001035	6.28336	9.71049	2.85622	0.294137	-1.76544	0.111157	1	28	2204644	2216483	-	11839	-	GO:0003677;GO:0003677;GO:0003700;GO:0003707;GO:0004879;GO:0005634;GO:0005634;GO:0006351;GO:0006355;GO:0006355;GO:0008270;GO:0030522;GO:0043401;GO:0043565;GO:0046872;	K08533	-	-	-	nuclear receptor subfamily 1, group D, member 1[Source:NCBI gene;Acc:431047]	431047	F1P101
ENSGALG00000034204	18.4881	12.3115	24.6646	2.00339	1.00244	0.111219	1	27	5016357	5018646	-	2289	-	GO:0005198;GO:0005198;GO:0005882;GO:0005882;	-	-	-	-	-	-	-
ENSGALG00000032418	135.578	159.332	111.824	0.70183	-0.510806	0.111406	1	14	6340929	6452644	+	111715	RAB26	GO:0000139;GO:0003924;GO:0003924;GO:0005525;GO:0005525;GO:0006886;GO:0019002;GO:0030667;GO:0032482;GO:0035272;GO:0043001;GO:0045055;GO:0098993;GO:0099575;GO:0003924;GO:0005525;	K07913	-	-	-	RAB26, member RAS oncogene family [Source:HGNCSymbol;Acc:HGNC:14259]	416554	A0A1D5NZL4
ENSGALG00000015627	215.71	150.927	280.492	1.85846	0.894105	0.111426	1	Z	62521046	62613868	+	92822	HAPLN1	GO:0005540;GO:0005540;GO:0005576;GO:0007155;GO:0007417;GO:0031012;GO:0005540;GO:0005540;GO:0005576;GO:0007155;GO:0007417;GO:0031012;	K06848	-	S	NOG145467	hyaluronan and proteoglycan link protein 1[Source:NCBI gene;Acc:396475]	396475	P07354
ENSGALG00000013481	4.22864	1.4221	7.03518	4.94704	2.30656	0.111612	1	27	4678352	4696420	-	18068	IKZF3	GO:0000977;GO:0001228;GO:0003676;GO:0003700;GO:0005634;GO:0005634;GO:0005654;GO:0005654;GO:0005737;GO:0005737;GO:0005829;GO:0005886;GO:0006366;GO:0009617;GO:0030888;GO:0042802;GO:0042803;GO:0042981;GO:0043565;GO:0044212;GO:0045577;GO:0045619;GO:0045944;GO:0045944;GO:0046982;GO:0046982;	K09220	-	-	NOG274203	IKAROS family zinc finger 3 [Source:NCBIgene;Acc:395614]	395614	Q9PU55
ENSGALG00000001363	643.736	723.637	563.835	0.779168	-0.359994	0.111905	1	19	2859431	2878400	+	18969	MYBBP1A	GO:0003677;GO:0003714;GO:0003714;GO:0005634;GO:0005634;GO:0005730;GO:0005730;GO:0005730;GO:0005730;GO:0005737;GO:0006355;GO:0008134;GO:0022904;GO:0032922;GO:0042149;GO:0042564;GO:0043231;GO:0043565;GO:0045892;GO:0070888;GO:0071158;GO:0072332;GO:2000210;	-	-	-	-	MYB binding protein 1a [Source:HGNCSymbol;Acc:HGNC:7546]	-	-
ENSGALG00000002729	120.21	99.2092	141.21	1.42336	0.509298	0.111949	1	9	10392753	10431361	-	38608	GK5	GO:0005975;GO:0016301;GO:0016310;GO:0016740;GO:0016773;GO:0000166;GO:0004370;GO:0004370;GO:0005524;GO:0005737;GO:0005739;GO:0005975;GO:0006071;GO:0006071;GO:0006641;GO:0016301;GO:0016310;GO:0016310;GO:0016740;GO:0016773;GO:0019563;GO:0046167;GO:0000166;GO:0004370;GO:0004370;GO:0005524;GO:0005737;GO:0005739;GO:0005975;GO:0006071;GO:0006071;GO:0006641;GO:0016301;GO:0016310;GO:0016310;GO:0016740;GO:…	K19583	EC:2.7.1.30	C	COG0554	glycerol kinase 5 (putative) [Source:NCBIgene;Acc:424779]	424779	Q5ZMJ4
ENSGALG00000019018	3.41683	5.88158	0.952073	0.161874	-2.62706	0.112084	1	22	2263412	2265233	-	1821	-	GO:0002024;GO:0002025;GO:0002025;GO:0004930;GO:0004930;GO:0004935;GO:0004935;GO:0004940;GO:0005622;GO:0005886;GO:0005887;GO:0007165;GO:0007186;GO:0007186;GO:0007188;GO:0007189;GO:0007189;GO:0009409;GO:0015052;GO:0016020;GO:0016020;GO:0016021;GO:0016021;GO:0031649;GO:0031699;GO:0040015;GO:0045823;GO:0050873;GO:0051379;GO:0051380;GO:0071880;GO:0120162;	-	-	-	-	-	-	-
ENSGALG00000031244	893.008	1006.54	779.475	0.774409	-0.368832	0.112086	1	7	27099958	27295391	-	195433	ADCY5	GO:0000166;GO:0001973;GO:0004016;GO:0004016;GO:0004016;GO:0004016;GO:0004016;GO:0005524;GO:0005886;GO:0005886;GO:0005887;GO:0005929;GO:0006171;GO:0006171;GO:0006171;GO:0006171;GO:0007189;GO:0007189;GO:0007189;GO:0007191;GO:0007195;GO:0007204;GO:0007626;GO:0008179;GO:0009190;GO:0016020;GO:0016020;GO:0016021;GO:0016021;GO:0016829;GO:0016849;GO:0035556;GO:0045111;GO:0046872;GO:0046982;GO:0050885;GO:…	K08045	EC:4.6.1.1	-	-	adenylate cyclase 5 [Source:NCBI gene;Acc:395340]"	395340	A0A1D5P0J0
ENSGALG00000021569	238.754	204.783	272.726	1.33178	0.413351	0.112357	1	21	6088915	6090874	-	1959	C1QA	GO:0005576;GO:0005576;GO:0005581;GO:0006958;GO:0006958;GO:0006958;	K03986	-	-	-	complement C1q A chain [Source:HGNCSymbol;Acc:HGNC:1241]	419504	E1BSP0
ENSGALG00000038590	26.8713	34.2511	19.4915	0.569076	-0.813307	0.112372	1	AADN04006105.1	2186	8743	+	6557	-	GO:0005739;GO:0047961;GO:0005739;GO:0047961;GO:0005739;GO:0047961;	-	-	-	-	glycine-N-acyltransferase like 3 [Source:NCBIgene;Acc:107050382]	107050382	A0A1D5PSN3
ENSGALG00000030913	42.2893	52.3616	32.217	0.615279	-0.700686	0.112539	1	17	1057782	1061744	-	3962	AJM1	GO:0045216;GO:0045216;GO:0045216;GO:0045216;	-	-	-	-	apical junction component 1 homolog [Source:HGNCSymbol;Acc:HGNC:37284]	-	-
ENSGALG00000028483	3.39781	5.94248	0.853143	0.143567	-2.80021	0.112765	1	5	36718028	36719677	-	1649	NKX2-8	GO:0000978;GO:0001077;GO:0003677;GO:0003677;GO:0003690;GO:0003700;GO:0005634;GO:0006351;GO:0006355;GO:0006366;GO:0007409;GO:0030323;GO:0030324;GO:0043565;GO:0043565;GO:0045944;GO:0050680;	K09347	-	-	-	NK2 homeobox 8 [Source:HGNC Symbol;Acc:HGNC:16364]"	771397	R4GJ61
ENSGALG00000006453	307.613	253.078	362.149	1.43098	0.517004	0.113214	1	9	4590500	4601249	-	10749	TF	GO:0005576;GO:0005576;GO:0005615;GO:0006811;GO:0046872;GO:0055072;GO:0005576;GO:0005576;GO:0005576;GO:0005576;GO:0005576;GO:0005615;GO:0005623;GO:0006811;GO:0046872;GO:0055072;	K14736	-	-	-	transferrin (ovotransferrin) [Source:NCBIgene;Acc:396241]	396241	P02789
ENSGALG00000001774	1208.61	1364.44	1052.77	0.771572	-0.374127	0.113237	1	10	1742727	1938673	+	195946	NEO1	GO:0005887;GO:0007399;GO:0007411;GO:0016020;GO:0016021;GO:0016021;GO:0030513;GO:0038023;GO:0055072;GO:0005654;GO:0005794;GO:0005886;GO:0005887;GO:0007399;GO:0007411;GO:0016020;GO:0016021;GO:0016021;GO:0030513;GO:0038023;GO:0039706;GO:0055072;GO:0055072;GO:0098797;	K06766	-	-	-	neogenin 1 [Source:HGNC Symbol;Acc:HGNC:7754]"	395822	A0A1D5PBD3
ENSGALG00000010055	686.673	558.219	815.127	1.46023	0.546194	0.113706	1	3	28817332	29003693	-	186361	DAAM2	GO:0003779;GO:0016043;GO:0017048;GO:0030036;GO:0007368;GO:0021516;GO:0048715;GO:0060828;GO:0090263;GO:2000050;	K04512	-	-	-	dishevelled associated activator of morphogenesis 2[Source:HGNC Symbol;Acc:HGNC:18143]	421422	-
ENSGALG00000040155	1769.08	1996.8	1541.36	0.771913	-0.37349	0.113799	1	24	5460918	5470400	+	9482	ZW10	GO:0000070;GO:0000132;GO:0000278;GO:0000775;GO:0000776;GO:0000922;GO:0005634;GO:0005634;GO:0005783;GO:0005828;GO:0005829;GO:0006888;GO:0006888;GO:0007030;GO:0007080;GO:0007093;GO:0007094;GO:0007096;GO:0034501;GO:0065003;GO:0070939;GO:1990423;GO:1990423;	K11578	-	-	-	zw10 kinetochore protein [Source:NCBIgene;Acc:395275]	395275	A0A1D5PLU6
ENSGALG00000038160	1434.03	1607.12	1260.94	0.784595	-0.34998	0.114002	1	4	86019611	86049401	-	29790	POLR1A	GO:0001054;GO:0003677;GO:0003682;GO:0003899;GO:0003899;GO:0005634;GO:0005634;GO:0005736;GO:0005736;GO:0006351;GO:0006360;GO:0008270;GO:0016740;GO:0016779;GO:1904750;	K02999	EC:2.7.7.6	-	-	RNA polymerase I subunit A [Source:HGNCSymbol;Acc:HGNC:17264]	422910	A0A1D5NY28
ENSGALG00000017065	245.874	211.165	280.584	1.32874	0.410062	0.114017	1	1	174213996	174233284	+	19288	-	GO:0007165;GO:0008289;	-	-	-	-	StAR related lipid transfer domain containing 13[Source:NCBI gene;Acc:418908]	-	-
ENSGALG00000039329	97.4035	80.1952	114.612	1.42916	0.515167	0.114102	1	21	4390405	4397593	+	7188	-	GO:0007098;GO:0035253;	-	-	-	-	-	-	-
ENSGALG00000006415	3.02402	0.680601	5.36744	7.88631	2.97935	0.114464	1	4	4393007	4397055	+	4048	CD40LG	GO:0005125;GO:0005164;GO:0005174;GO:0005174;GO:0005576;GO:0005615;GO:0005622;GO:0005886;GO:0006954;GO:0006954;GO:0006955;GO:0007257;GO:0009897;GO:0009986;GO:0009986;GO:0010469;GO:0016020;GO:0016020;GO:0016021;GO:0030168;GO:0030168;GO:0030183;GO:0032733;GO:0032735;GO:0032753;GO:0042100;GO:0042100;GO:0042102;GO:0043066;GO:0045190;GO:0048305;GO:0051023;GO:0051092;GO:2000353;GO:0005125;GO:0005164;GO:…	K03161	-	S	NOG39330	CD40 ligand [Source:NCBI gene;Acc:395485]"	395485	Q9I8D8;B6RCP9
ENSGALG00000017089	56.3792	44.5199	68.2386	1.53277	0.616138	0.114541	1	1	175782740	175796556	+	13816	SLC46A3	GO:0016020;GO:0016021;GO:0016021;GO:0055085;	K20840	-	-	-	solute carrier family 46 member 3 [Source:NCBIgene;Acc:418924]	418924	Q5F4B8
ENSGALG00000036836	79.5746	94.6385	64.5108	0.681654	-0.552887	0.114593	1	2	28464105	28467890	-	3785	SOSTDC1	GO:0005576;GO:0005615;GO:0016055;	-	-	-	-	sclerostin domain containing 1 [Source:NCBIgene;Acc:378800]	378800	Q6VYA3
ENSGALG00000012655	1084.1	1234.69	933.516	0.756072	-0.403404	0.114695	1	1	53861738	53929245	-	67507	POLR3B	GO:0003677;GO:0003899;GO:0003899;GO:0005666;GO:0005666;GO:0006351;GO:0016740;GO:0016779;GO:0032549;GO:0032728;GO:0045089;	K03021	EC:2.7.7.6	-	-	Gallus gallus RNA polymerase III subunit B(POLR3B), mRNA. [Source:RefSeq mRNA;Acc:NM_001321490]	418071	E1BRJ4
ENSGALG00000001690	31.4289	22.9057	39.9521	1.7442	0.802565	0.114747	1	13	7347873	7480663	+	132790	GABRB2	GO:0004888;GO:0004890;GO:0005216;GO:0005230;GO:0005886;GO:0005886;GO:0005886;GO:0005887;GO:0006811;GO:0006811;GO:0007165;GO:0007214;GO:0007268;GO:0007605;GO:0016020;GO:0016020;GO:0016021;GO:0016021;GO:0016917;GO:0034220;GO:0034220;GO:0042391;GO:0043005;GO:0043523;GO:0043524;GO:0045202;GO:0048666;GO:0050877;GO:0060119;GO:0060384;GO:0090102;GO:1901215;GO:1902711;GO:0004888;GO:0004890;GO:0005216;GO:…	K05181	-	C	NOG77438	gamma-aminobutyric acid type A receptor beta2subunit [Source:NCBI gene;Acc:414890]	414890	F6SVX7;Q90590;Q90591
ENSGALG00000046602	2.97326	0.345427	5.6011	16.215	4.01926	0.114854	1	4	11656925	11658250	-	1325	-	GO:0005783;GO:0016020;GO:0016021;GO:0030178;GO:0040037;	-	-	-	-	-	-	-
ENSGALG00000033656	189.112	159.962	218.262	1.36446	0.448333	0.114923	1	KQ759405.1	16211	20668	-	4457	DQX1	GO:0004386;GO:0004386;GO:0003723;GO:0004386;GO:0034459;	-	-	-	-	DEAQ-box RNA dependent ATPase 1 [Source:HGNCSymbol;Acc:HGNC:20410]	-	-
ENSGALG00000029083	13.9212	7.37452	20.4678	2.77547	1.47273	0.115137	1	7	31593374	31624071	-	30697	NXPH2	GO:0005102;	K16657	-	-	-	neurexophilin 2 [Source:HGNC Symbol;Acc:HGNC:8076]"	101750235	R4GG19
ENSGALG00000045140	7.82428	3.92056	11.728	2.99141	1.58082	0.115305	1	28	3397880	3399019	+	1139	-	-	-	-	-	-	-	-	-
ENSGALG00000043619	176.524	149.08	203.969	1.36818	0.452262	0.115447	1	16	419639	421872	+	2233	-	GO:0005886;GO:0006955;GO:0016021;GO:0016020;GO:0016021;	-	-	-	-	major histocompatibility complex, class I, A9[Source:NCBI gene;Acc:417083]	-	-
ENSGALG00000006173	154.259	130.556	177.962	1.36311	0.4469	0.116017	1	2	6129976	6212618	-	82642	XYLB	GO:0004856;GO:0004856;GO:0005737;GO:0005975;GO:0005997;GO:0005997;GO:0016310;GO:0016773;GO:0046835;GO:0004856;GO:0005737;GO:0005975;GO:0005997;GO:0016310;GO:0016773;GO:0046835;GO:0005975;GO:0016773;GO:0005975;GO:0016773;	K00854	EC:2.7.1.17	-	-	xylulokinase [Source:HGNC Symbol;Acc:HGNC:12839]"	420432	-
ENSGALG00000043765	382.403	431.254	333.551	0.773443	-0.370633	0.116472	1	14	7474662	7507743	+	33081	-	GO:0004842;GO:0005515;GO:0005829;GO:0016567;GO:0046872;GO:0046872;GO:0046872;GO:0046872;	K23047	EC:2.3.2.27	-	-	unkempt family like zinc finger [Source:NCBIgene;Acc:416593]	416593	A0A1D5P5R8
ENSGALG00000041445	195.929	164.949	226.909	1.37563	0.460091	0.116504	1	2	129153464	129170102	-	16638	-	GO:0016020;GO:0016021;	-	-	-	-	ankyrin repeat domain 46 [Source:NCBIgene;Acc:426304]	426304	A0A1D5PRA5
ENSGALG00000010290	576.527	648.41	504.643	0.778277	-0.361643	0.116542	1	3	30739147	30759022	-	19875	VEGFA	GO:0001525;GO:0001525;GO:0001666;GO:0001934;GO:0001938;GO:0001938;GO:0001955;GO:0002040;GO:0003347;GO:0005615;GO:0007275;GO:0008083;GO:0008083;GO:0008083;GO:0008201;GO:0008201;GO:0010469;GO:0016020;GO:0030154;GO:0031334;GO:0038084;GO:0042056;GO:0043117;GO:0043183;GO:0043184;GO:0043185;GO:0045766;GO:0045766;GO:0048010;GO:0050731;GO:0050918;GO:0050930;GO:0051781;GO:0051894;GO:0060754;GO:0008083;GO:…	K05448	-	-	-	vascular endothelial growth factor A [Source:NCBIgene;Acc:395909]	395909	P67964;F1NAQ1
ENSGALG00000035152	92.3309	113.199	71.4628	0.631302	-0.663597	0.116567	1	15	6703685	6705683	-	1998	ALKBH2	GO:0005634;GO:0006307;GO:0008198;GO:0016491;GO:0035511;GO:0043734;GO:0051747;GO:0055114;GO:0005634;GO:0006307;GO:0008198;GO:0016491;GO:0035511;GO:0043734;GO:0051747;GO:0055114;	K10859	EC:1.14.11.33	-	-	alkB homolog 2, alpha-ketoglutarate dependentdioxygenase [Source:NCBI gene;Acc:416897]	416897	A0A1D5P2S2
ENSGALG00000041408	57.46	70.7453	44.1747	0.62442	-0.679412	0.116789	1	11	17952756	17954726	-	1970	-	-	-	-	-	-	-	-	-
ENSGALG00000043400	209.732	243.002	176.462	0.726174	-0.461612	0.116816	1	33	1411893	1416397	-	4504	BCDIN3D	GO:0008168;GO:0032259;GO:0001510;GO:0005634;GO:0005737;GO:0005737;GO:0005829;GO:0008168;GO:0008171;GO:0008171;GO:0008173;GO:0008173;GO:0010586;GO:0010586;GO:2000632;GO:2000632;GO:0008168;GO:0032259;	-	-	-	-	BCDIN3 domain containing RNA methyltransferase[Source:HGNC Symbol;Acc:HGNC:27050]	431303	A0A1D5PVX0
ENSGALG00000017241	72.8497	58.336	87.3634	1.49759	0.582642	0.116832	1	1	188602326	188604798	-	2472	-	-	-	-	-	-	-	-	-
ENSGALG00000015252	1183.37	1034.34	1332.41	1.28817	0.365322	0.116912	1	1	84210321	84252641	+	42320	ST3GAL6	GO:0005794;GO:0006486;GO:0008373;GO:0016020;GO:0016021;GO:0016740;GO:0016757;GO:0097503;GO:0003836;GO:0005794;GO:0006486;GO:0008373;GO:0016020;GO:0016021;GO:0016740;GO:0016757;GO:0052798;GO:0097503;GO:0005794;GO:0006486;GO:0008373;GO:0016020;GO:0016021;GO:0016740;GO:0016757;GO:0097503;	K03792	EC:2.4.99.6	-	-	ST3 beta-galactoside alpha-2,3-sialyltransferase 6[Source:NCBI gene;Acc:395138]	395138	Q70D52
ENSGALG00000004270	440.21	369.428	510.993	1.3832	0.468012	0.116963	1	10	7045146	7260351	+	215205	ALDH1A2	GO:0001568;GO:0001758;GO:0001758;GO:0001936;GO:0001947;GO:0003007;GO:0003007;GO:0004028;GO:0004029;GO:0004745;GO:0005737;GO:0005737;GO:0008284;GO:0008285;GO:0009855;GO:0009952;GO:0009954;GO:0010628;GO:0010628;GO:0014032;GO:0016331;GO:0016491;GO:0016491;GO:0016620;GO:0021522;GO:0021915;GO:0030182;GO:0030324;GO:0030326;GO:0030900;GO:0030902;GO:0031016;GO:0031076;GO:0034097;GO:0035115;GO:0035799;GO:…	K07249	EC:1.2.1.36	C	COG1012	aldehyde dehydrogenase 1 family member A2[Source:NCBI gene;Acc:395844]	395844	O93344;A0A1L1RMV7
ENSGALG00000030371	12.2909	7.31363	17.2682	2.3611	1.23946	0.117252	1	AADN04000612.1	20949	22737	+	1788	-	GO:0005739;GO:0047961;	-	-	-	-	glycine N-acyltransferase-like protein 3[Source:NCBI gene;Acc:107049267]	-	-
ENSGALG00000045282	14.3771	19.9199	8.83431	0.443492	-1.17302	0.117354	1	Z	64417469	64421928	-	4459	-	GO:0005813;	-	-	-	-	-	-	-
ENSGALG00000000141	315.759	272.248	359.27	1.31964	0.400144	0.117406	1	16	116646	118450	+	1804	BLB1	GO:0006955;GO:0016020;GO:0019882;GO:0042613;GO:0006955;GO:0016020;GO:0016020;GO:0016021;GO:0019882;GO:0042613;	K06752	-	-	-	Major histocompatibility complex class II betachain BLB1 [Source:NCBI gene;Acc:693256]	693256	A0A1D5PLI8
ENSGALG00000034777	2215.52	2511.59	1919.44	0.764235	-0.387911	0.117517	1	21	5363565	5448674	-	85109	VPS13D	GO:0005622;GO:0005623;GO:0006623;GO:0019898;GO:0045053;	K19527	-	-	-	vacuolar protein sorting 13 homolog D [Source:HGNCSymbol;Acc:HGNC:23595]	419481	-
ENSGALG00000008914	89.1066	67.555	110.658	1.63805	0.711978	0.117636	1	6	27468288	27513634	-	45346	NRAP	GO:0003779;GO:0003779;GO:0005916;GO:0005927;GO:0017166;GO:0030016;GO:0030018;GO:0046872;GO:0051015;GO:0051371;GO:0071691;	-	-	-	-	nebulin related anchoring protein [Source:HGNCSymbol;Acc:HGNC:7988]	423899	F1NKU9
ENSGALG00000043967	254.647	293.454	215.841	0.735517	-0.44317	0.117746	1	AADN04024620.1	874	1080	-	206	-	GO:0003723;GO:0003743;GO:0005852;GO:0005852;GO:0006413;GO:0006413;GO:0031369;GO:0031369;	-	-	-	-	-	-	-
ENSGALG00000020340	8.52328	4.61173	12.4348	2.69635	1.43101	0.117765	1	5	58155311	58158447	+	3136	TMX1	GO:0005789;GO:0015036;GO:0016020;GO:0016021;GO:0034976;GO:0055114;	-	-	-	-	thioredoxin related transmembrane protein 1[Source:HGNC Symbol;Acc:HGNC:15487]	-	-
ENSGALG00000003434	505.1	436.39	573.81	1.3149	0.394954	0.117987	1	18	6801943	6805493	-	3550	C17orf75	GO:0005802;GO:0006886;GO:0031410;GO:0099041;	-	-	-	-	chromosome 17 open reading frame 75 [Source:HGNCSymbol;Acc:HGNC:30173]	-	-
ENSGALG00000014346	598.682	505.656	691.708	1.36794	0.452008	0.118095	1	1	75380490	75521578	-	141088	TSPAN9	GO:0016020;GO:0016021;GO:0016021;GO:0005886;GO:0005887;GO:0007166;GO:0016020;GO:0016020;GO:0016021;GO:0016021;GO:0097197;	K17350	-	-	-	tetraspanin 9 [Source:HGNC Symbol;Acc:HGNC:21640]"	418263	E1BT51
ENSGALG00000011274	19422	17039.7	21804.4	1.27963	0.355724	0.118107	1	1	44019260	44058954	-	39694	DCN	GO:0005518;GO:0005576;GO:0005518;GO:0005576;GO:0005518;GO:0005539;GO:0005576;GO:0010508;GO:0010596;GO:0014068;GO:0016239;GO:0016525;GO:0019800;GO:0045944;GO:0050840;GO:0051901;GO:0090141;GO:1900747;GO:0005518;GO:0005576;	K04660	-	-	-	decorin [Source:NCBI gene;Acc:417892]"	417892	P28675
ENSGALG00000030853	50.3497	38.9943	61.7052	1.58242	0.662129	0.118216	1	1	45981253	46014031	+	32778	-	GO:0005930;GO:0060271;	-	-	-	-	-	-	-
ENSGALG00000010722	16.3716	10.8481	21.8952	2.01835	1.01318	0.118366	1	2	26674819	26685279	+	10460	-	GO:0005102;GO:0005576;GO:0009986;GO:0048856;	-	-	-	NOG293714	Schwann cell-specific EGF-like repeat autocrinefactor [Source:NCBI gene;Acc:395159]	395159	Q6TPK5
ENSGALG00000016538	2256.17	1987.44	2524.9	1.27042	0.34531	0.119056	1	1	120743006	120744652	-	1646	RAI2	-	-	-	-	-	retinoic acid induced 2 [Source:HGNCSymbol;Acc:HGNC:9835]	418614	E1BTV9
ENSGALG00000008912	394.679	447.879	341.479	0.762436	-0.391312	0.119142	1	2	20693000	20781828	-	88828	ABCB1	GO:0000086;GO:0000166;GO:0005524;GO:0005524;GO:0009986;GO:0016020;GO:0016021;GO:0016021;GO:0016324;GO:0016887;GO:0042626;GO:0045332;GO:0047484;GO:0055085;GO:0072089;GO:0090554;GO:0090555;GO:0099038;GO:0099040;GO:1901529;GO:2001225;GO:0000166;GO:0005524;GO:0005524;GO:0016020;GO:0016021;GO:0016021;GO:0016887;GO:0042626;GO:0055085;GO:0000166;GO:0005524;GO:0005524;GO:0016020;GO:0016021;GO:0016021;GO:…	K05658	EC:7.6.2.2	-	-	ATP binding cassette subfamily B member 1[Source:NCBI gene;Acc:395712]	395712	O93437
ENSGALG00000028653	4.03168	1.4016	6.66177	4.75299	2.24884	0.119147	1	3	76769557	76776520	-	6963	C6orf163	-	-	-	-	-	chromosome 6 open reading frame 163 [Source:HGNCSymbol;Acc:HGNC:21403]	-	-
ENSGALG00000017032	457.855	521.341	394.369	0.756452	-0.40268	0.119277	1	1	170511179	170526983	-	15804	SLC25A15	GO:0000064;GO:0016020;GO:0016021;GO:1990575;GO:0000064;GO:0016020;GO:0016021;GO:1990575;GO:0000064;GO:0016020;GO:0016021;GO:1990575;	K15101	-	-	NOG245037	solute carrier family 25 member 15 [Source:NCBIgene;Acc:418886]	418886	Q5ZIW6
ENSGALG00000039772	32.7417	11.0003	54.4831	4.95288	2.30827	0.119411	1	3	36010698	36240970	+	230272	RGS7	GO:0005096;GO:0005829;GO:0007186;GO:0031681;GO:0035556;GO:0043547;	K16449	-	-	-	regulator of G-protein signaling 7 [Source:NCBIgene;Acc:395620]	395620	A0A1D5PT23
ENSGALG00000000685	628.2	545.901	710.498	1.30151	0.38019	0.119437	1	27	1563067	1577397	-	14330	MAP3K14	GO:0001650;GO:0004672;GO:0004672;GO:0004674;GO:0004704;GO:0005524;GO:0005634;GO:0005737;GO:0005829;GO:0006468;GO:0006955;GO:0007249;GO:0023014;GO:0031098;GO:0032147;GO:0038061;GO:0043123;GO:0043123;GO:0043231;GO:0051607;GO:0071260;	K04466	EC:2.7.11.25	-	-	mitogen-activated protein kinase kinase kinase 14[Source:NCBI gene;Acc:419964]	419964	Q5F350
ENSGALG00000046408	1.68039	0	3.36078	Inf	Inf	0.119834	1	5	19519715	19524759	-	5044	RAG2	GO:0002326;GO:0002331;GO:0002358;GO:0002360;GO:0003677;GO:0003682;GO:0005546;GO:0005547;GO:0005634;GO:0006310;GO:0008270;GO:0016567;GO:0030183;GO:0030217;GO:0033077;GO:0033151;GO:0033151;GO:0035064;GO:0035091;GO:0042742;GO:0043325;GO:0046622;GO:0061630;GO:0080025;	K10988	-	-	-	recombination activating gene 2 [Source:NCBIgene;Acc:423165]	423165	A0A1L1RM35
ENSGALG00000030534	115.503	136.031	94.9736	0.698174	-0.518342	0.119942	1	14	8462845	8493286	-	30441	SYT17	GO:0000149;GO:0001786;GO:0005509;GO:0005544;GO:0005802;GO:0005886;GO:0006887;GO:0014059;GO:0016020;GO:0016079;GO:0016192;GO:0017156;GO:0019905;GO:0030276;GO:0045202;GO:0048488;GO:0048791;GO:0070382;GO:0071277;GO:0098793;GO:1903861;	K19915	-	-	-	synaptotagmin 17 [Source:HGNCSymbol;Acc:HGNC:24119]	416608	A0A1D5PSH0
ENSGALG00000032489	116.13	97.0954	135.165	1.39209	0.477252	0.120059	1	AADN04001212.1	15348	16368	+	1020	ELOF1	GO:0000993;GO:0005634;GO:0006368;GO:0008023;GO:0046872;GO:0048096;	-	-	-	-	elongation factor 1 homolog [Source:HGNCSymbol;Acc:HGNC:28691]	-	-
ENSGALG00000008308	815.372	917.902	712.842	0.776599	-0.364758	0.120102	1	12	18624949	18629296	+	4347	BHLHE40	GO:0000122;GO:0000977;GO:0000978;GO:0000980;GO:0000981;GO:0000981;GO:0001078;GO:0001078;GO:0001078;GO:0001102;GO:0001227;GO:0001227;GO:0001756;GO:0003677;GO:0003677;GO:0003714;GO:0003714;GO:0003714;GO:0005634;GO:0005634;GO:0005634;GO:0005634;GO:0006351;GO:0006355;GO:0006355;GO:0007219;GO:0007623;GO:0008134;GO:0009416;GO:0016604;GO:0019904;GO:0030154;GO:0032922;GO:0032922;GO:0042803;GO:0043153;GO:…	K03729	-	-	-	basic helix-loop-helix family member e40[Source:NCBI gene;Acc:416108]	416108	A0A1D5PVD7
ENSGALG00000023872	1585.4	1817.68	1353.11	0.744415	-0.425821	0.120167	1	17	2911616	2929647	-	18031	FAM129B	GO:0003713;GO:0005634;GO:0005654;GO:0005737;GO:0005829;GO:0005829;GO:0005886;GO:0005912;GO:0008285;GO:0032274;GO:0043066;GO:0045892;GO:0045893;GO:2000279;GO:2000679;	-	-	-	-	family with sequence similarity 129 member B[Source:HGNC Symbol;Acc:HGNC:25282]	771307	F1NZE1
ENSGALG00000019030	5.31668	8.46083	2.17254	0.256776	-1.96142	0.120385	1	1	194659669	194660631	+	962	-	GO:0004930;GO:0004930;GO:0004984;GO:0004984;GO:0005886;GO:0005886;GO:0007165;GO:0007186;GO:0007186;GO:0007608;GO:0016020;GO:0016021;GO:0016021;GO:0050896;GO:0050911;	K04257	-	-	-	olfactory receptor family 52 subfamily I member 2[Source:NCBI gene;Acc:428119]	428119	E1C3W3
ENSGALG00000045817	13.432	8.33965	18.5243	2.22123	1.15136	0.120428	1	1	12838227	12916687	-	78460	FBXL13	GO:0006511;GO:0019005;GO:0031146;	K10279	-	-	-	F-box and leucine rich repeat protein 13[Source:HGNC Symbol;Acc:HGNC:21658]	417721	-
ENSGALG00000010204	119.592	98.4885	140.695	1.42854	0.514544	0.120529	1	1	37630176	37725697	-	95521	KCNC2	GO:0005216;GO:0005244;GO:0005249;GO:0005249;GO:0005251;GO:0005267;GO:0006811;GO:0006811;GO:0006813;GO:0006813;GO:0008076;GO:0008076;GO:0016020;GO:0016020;GO:0016021;GO:0016021;GO:0030424;GO:0032590;GO:0032809;GO:0034765;GO:0043025;GO:0051260;GO:0055085;GO:0071805;GO:0071805;GO:0005216;GO:0005244;GO:0005249;GO:0005267;GO:0006811;GO:0006811;GO:0006813;GO:0006813;GO:0008076;GO:0016020;GO:0016020;GO:…	K04888	-	-	-	potassium voltage-gated channel subfamily C member2 [Source:HGNC Symbol;Acc:HGNC:6234]	772061	-
ENSGALG00000040275	362.162	314.625	409.698	1.30218	0.380926	0.120637	1	1	91546899	91582033	-	35134	RCSD1	GO:0051015;GO:0071474;	K18615	-	-	-	RCSD domain containing 1 [Source:NCBIgene;Acc:418443]	418443	Q5ZL73
ENSGALG00000036079	3.26036	0	6.52072	Inf	Inf	0.120701	1	KQ759483.1	581707	771031	-	189324	-	GO:0004930;GO:0004930;GO:0004984;GO:0004984;GO:0005549;GO:0005886;GO:0007165;GO:0007186;GO:0007186;GO:0007186;GO:0007608;GO:0007608;GO:0016020;GO:0016021;GO:0016021;GO:0050896;GO:0050911;	-	-	-	-	olfactory receptor 14J1-like 137 [Source:NCBIgene;Acc:101751976]	-	-
ENSGALG00000008629	124.216	103.86	144.571	1.39197	0.477131	0.120733	1	2	19601294	19649941	-	48647	MRC1	GO:0004888;GO:0016020;GO:0016021;	K06560	-	-	-	Gallus gallus mannose receptor C-type 1 (MRC1),mRNA. [Source:RefSeq mRNA;Acc:NM_001319007]	420516	M1X8W0
ENSGALG00000044654	223.98	192.262	255.699	1.32995	0.411375	0.121038	1	15	664843	665327	-	484	C22orf39	-	-	-	-	-	chromosome 22 open reading frame 39 [Source:HGNCSymbol;Acc:HGNC:27012]	-	-
ENSGALG00000030059	180.6	208.081	153.119	0.735865	-0.442488	0.121309	1	2	138114906	138161093	+	46187	WDYHV1	GO:0005634;GO:0005634;GO:0005829;GO:0005829;GO:0006464;GO:0006464;GO:0016811;GO:0070773;GO:0070773;GO:0016811;GO:0016811;	K21286	EC:3.5.1.122	-	-	WDYHV motif containing 1 [Source:HGNCSymbol;Acc:HGNC:25490]	420345	-
ENSGALG00000010360	275.408	314.52	236.295	0.751286	-0.412566	0.121451	1	8	21671551	21675013	+	3462	NSUN4	GO:0003723;GO:0005739;GO:0005762;GO:0005762;GO:0008168;GO:0008168;GO:0008168;GO:0008168;GO:0016740;GO:0031167;GO:0031167;GO:0031167;GO:0032259;GO:0042256;GO:0070131;GO:0070181;GO:0003723;GO:0008168;GO:0008168;GO:0016740;GO:0032259;GO:0003723;GO:0008168;GO:0008168;GO:0016740;GO:0032259;GO:0003723;GO:0008168;GO:0008168;GO:0016740;GO:0032259;	K21970	EC:2.1.1.-	-	-	NOP2/Sun RNA methyltransferase family member 4[Source:NCBI gene;Acc:424613]	424613	-
ENSGALG00000009036	381.805	320.163	443.447	1.38507	0.469956	0.121547	1	5	25623609	25643130	+	19521	GANC	GO:0003824;GO:0004553;GO:0005975;GO:0008152;GO:0016787;GO:0016798;GO:0030246;	K12317	EC:3.2.1.20	-	-	glucosidase alpha, neutral C [Source:NCBIgene;Acc:423232]	423232	E1BTT7
ENSGALG00000025800	553.232	485.95	620.515	1.27691	0.352659	0.121853	1	21	6540859	6542774	-	1915	TMEM269	GO:0008654;GO:0016020;GO:0016020;GO:0016021;GO:0016740;GO:0016780;	-	-	-	-	transmembrane protein 269 [Source:HGNCSymbol;Acc:HGNC:52381]	100859906	-
ENSGALG00000017154	112.112	159.191	65.0338	0.408527	-1.2915	0.122012	1	1	179682113	179698604	-	16491	ZC3H12C	GO:0046872;GO:0046872;	K18668	EC:3.1.-.-	-	-	zinc finger CCCH-type containing 12C [Source:HGNCSymbol;Acc:HGNC:29362]	418963	-
ENSGALG00000026241	107.517	84.8585	130.176	1.53404	0.617336	0.122082	1	28	2909715	2914206	+	4491	GRIN3B	GO:0004970;GO:0005216;GO:0005262;GO:0005886;GO:0005886;GO:0006811;GO:0006811;GO:0016020;GO:0016020;GO:0016021;GO:0017146;GO:0034220;GO:0035235;GO:0038023;GO:0043025;GO:0051205;GO:0051924;GO:0070588;	-	-	-	-	glutamate ionotropic receptor NMDA type subunit 3B[Source:HGNC Symbol;Acc:HGNC:16768]	-	-
ENSGALG00000041470	124.36	103.513	145.208	1.40281	0.488316	0.122128	1	1	71331992	71363344	+	31352	PPARA	GO:0000122;GO:0000122;GO:0000976;GO:0000977;GO:0000978;GO:0000981;GO:0001077;GO:0001078;GO:0001078;GO:0001103;GO:0001103;GO:0001227;GO:0003677;GO:0003677;GO:0003677;GO:0003700;GO:0003700;GO:0003700;GO:0003707;GO:0003707;GO:0004879;GO:0004879;GO:0004879;GO:0005504;GO:0005634;GO:0005634;GO:0005634;GO:0005634;GO:0005654;GO:0006351;GO:0006355;GO:0006355;GO:0006366;GO:0006631;GO:0006631;GO:0007275;GO:…	K07294	-	-	-	peroxisome proliferator activated receptor alpha[Source:NCBI gene;Acc:374120]	374120	Q9I8W4
ENSGALG00000045780	7.53617	11.2544	3.81796	0.339242	-1.55961	0.122173	1	13	619254	621698	-	2444	-	GO:0005509;GO:0005886;GO:0005887;GO:0007155;GO:0007155;GO:0007156;GO:0016020;GO:0016020;GO:0016021;	-	-	-	-	-	-	-
ENSGALG00000005078	198.684	168.554	228.814	1.35751	0.440963	0.122182	1	12	5623599	5682682	-	59083	NUP210	GO:0005635;GO:0005643;GO:0016020;GO:0016021;	K14314	-	-	-	nucleoporin 210 [Source:HGNCSymbol;Acc:HGNC:30052]	415977	-
ENSGALG00000031980	486.74	421.494	551.986	1.30959	0.389119	0.122357	1	28	3319785	3320799	+	1014	GNG7	GO:0003924;GO:0005834;GO:0005834;GO:0005886;GO:0007165;GO:0007168;GO:0007186;GO:0007626;GO:0016020;GO:0045761;	K04543	-	-	-	G protein subunit gamma 7 [Source:HGNCSymbol;Acc:HGNC:4410]	100858976	-
ENSGALG00000004448	5.63022	2.51897	8.74147	3.47026	1.79504	0.122425	1	8	6734402	6739573	-	5171	BRINP2	GO:0005783;GO:0030425;GO:0043025;GO:0045666;GO:0045666;GO:0045666;GO:0045930;GO:0045930;GO:0045930;GO:0071300;GO:0071300;	-	-	-	-	BMP/retinoic acid inducible neural specific 2[Source:HGNC Symbol;Acc:HGNC:13746]	424433	-
ENSGALG00000009185	14.3466	8.84689	19.8464	2.24332	1.16563	0.12264	1	5	25967888	25978284	+	10396	ROM1	GO:0005887;GO:0007166;GO:0007601;GO:0016020;GO:0016021;GO:0016021;	K17343	-	-	-	retinal outer segment membrane protein 1[Source:NCBI gene;Acc:395898]	395898	O42282
ENSGALG00000030932	87.9506	103.93	71.9715	0.692502	-0.53011	0.122801	1	6	22108747	22111384	-	2637	NKX2-3	GO:0001776;GO:0002317;GO:0003677;GO:0003677;GO:0005634;GO:0006355;GO:0006641;GO:0006955;GO:0009791;GO:0022612;GO:0030183;GO:0030225;GO:0042127;GO:0042475;GO:0043367;GO:0043565;GO:0045944;GO:0048535;GO:0048536;GO:0048537;GO:0048541;GO:0048565;GO:0048621;GO:0050900;GO:0003677;GO:0003677;GO:0005634;GO:0006355;GO:0043565;	K09343	-	-	-	Gallus gallus NK2 homeobox 3 (NKX2-3), mRNA.[Source:RefSeq mRNA;Acc:NM_205031]	107053698	O73907
ENSGALG00000046289	39.2712	48.9794	29.5631	0.603583	-0.728377	0.122834	1	7	25512345	25517690	+	5345	-	GO:0005856;	-	-	-	-	-	-	-
ENSGALG00000017040	165.295	72.612	257.977	3.55282	1.82896	0.122867	1	1	171268903	171314194	-	45291	-	GO:0004866;GO:0005576;GO:0005576;GO:0005615;GO:0010951;GO:0004252;GO:0004866;GO:0005576;GO:0005576;GO:0005615;GO:0006508;GO:0006956;GO:0010951;GO:0030449;	K03989	-	-	-	complement C4A (Rodgers blood group) [Source:NCBIgene;Acc:418892]	418892	A0A1D5PU94
ENSGALG00000009254	34.354	25.6984	43.0095	1.67363	0.742979	0.122896	1	6	28990063	29007399	+	17336	ENO4	GO:0000015;GO:0000287;GO:0004634;GO:0006096;	K01689	EC:4.2.1.11	-	-	enolase 4 [Source:HGNC Symbol;Acc:HGNC:31670]"	423918	-
ENSGALG00000029788	30.9062	39.4024	22.41	0.568748	-0.814139	0.123068	1	2	43988980	43993653	-	4673	CCK	GO:0001764;GO:0005179;GO:0005179;GO:0005184;GO:0005184;GO:0005576;GO:0005576;GO:0005615;GO:0007409;GO:0007586;GO:0010469;GO:0030424;GO:0030424;GO:0042755;GO:0051428;	K05226	-	-	-	cholecystokinin [Source:NCBI gene;Acc:414884]"	414884	Q9PU41;A0A023UDZ9
ENSGALG00000033979	18.7318	24.8659	12.5977	0.506628	-0.981002	0.123272	1	AADN04007701.1	2165	7792	-	5627	-	GO:0016020;GO:0016021;	-	-	-	-	-	-	-
ENSGALG00000014682	1920.48	1679.5	2161.47	1.28698	0.363986	0.123449	1	Z	57020390	57079744	-	59354	CAST	GO:0002020;GO:0005783;GO:0005783;GO:0005829;GO:0010859;GO:0010859;GO:0016020;GO:0016020;GO:0097340;GO:0097340;GO:2000675;	K04281	-	-	-	calpastatin [Source:NCBI gene;Acc:427121]"	427121	B6V3I0
ENSGALG00000035602	96.7943	115.549	78.0397	0.675382	-0.566225	0.12354	1	11	8922484	8973078	+	50594	ZNF536	GO:0000122;GO:0000122;GO:0000978;GO:0001078;GO:0001078;GO:0003676;GO:0044323;GO:0045665;GO:0048387;	-	-	-	-	zinc finger protein 536 [Source:HGNCSymbol;Acc:HGNC:29025]	-	-
ENSGALG00000032854	56.0022	37.4191	74.5853	1.99324	0.995117	0.123547	1	AADN04001212.1	12363	15202	+	2839	ACP5	GO:0001503;GO:0003993;GO:0003993;GO:0003993;GO:0003993;GO:0005764;GO:0008198;GO:0008198;GO:0008199;GO:0008199;GO:0016311;GO:0016787;GO:0016787;GO:0032496;GO:0032691;GO:0032695;GO:0032720;GO:0032929;GO:0034097;GO:0045019;GO:0045453;GO:0045453;GO:0050728;GO:0050830;GO:0060349;	K14379	EC:3.1.3.2	-	-	acid phosphatase 5, tartrate resistant [Source:HGNCSymbol;Acc:HGNC:124]	107057619	A0A1D5PVF8
ENSGALG00000011522	356.485	405.409	307.561	0.758644	-0.398506	0.123569	1	5	50411901	50432633	+	20732	TRMT61A	GO:0005634;GO:0005634;GO:0008033;GO:0008168;GO:0016429;GO:0016429;GO:0016740;GO:0030488;GO:0030488;GO:0031515;GO:0031515;GO:0031515;GO:0032259;GO:0061953;GO:0080009;	K07442	-	-	-	tRNA methyltransferase 61A [Source:HGNCSymbol;Acc:HGNC:23790]	423481	F1NZ19
ENSGALG00000043815	50.6918	61.4225	39.9612	0.650595	-0.620168	0.123807	1	1	192251603	192251839	+	236	-	GO:0007165;GO:0016021;GO:0048666;	-	-	-	-	-	-	-
ENSGALG00000011630	958.741	837.98	1079.5	1.28822	0.365379	0.123875	1	7	25930783	26109391	+	178608	GLI2	GO:0003676;GO:0006366;GO:0003676;GO:0003676;	K16798	-	-	-	GLI family zinc finger 2 [Source:NCBIgene;Acc:395956]	395956	A5AA28;F1P5L2;Q9PSZ4
ENSGALG00000009740	191.542	218.648	164.436	0.752059	-0.411082	0.124141	1	5	30675311	30714811	+	39500	RASGRP1	GO:0005085;GO:0005085;GO:0005096;GO:0005509;GO:0005622;GO:0007264;GO:0007265;GO:0043087;GO:0043547;GO:0001786;GO:0001816;GO:0001934;GO:0002437;GO:0005085;GO:0005085;GO:0005088;GO:0005096;GO:0005509;GO:0005509;GO:0005794;GO:0005829;GO:0005886;GO:0007264;GO:0007265;GO:0008270;GO:0014066;GO:0019992;GO:0031210;GO:0032252;GO:0032725;GO:0032760;GO:0032816;GO:0032825;GO:0033089;GO:0035556;GO:0042629;GO:…	K04350	-	-	-	RAS guanyl releasing protein 1 [Source:HGNCSymbol;Acc:HGNC:9878]	423290	-
ENSGALG00000043959	6.42953	9.95463	2.90443	0.291767	-1.77711	0.124187	1	AADN04001060.1	16675	20639	-	3964	-	GO:0016020;GO:0016021;	-	-	-	-	-	-	-
ENSGALG00000005721	50.9951	40.5891	61.4011	1.51275	0.597174	0.124308	1	9	5128750	5142738	-	13988	DGKG	GO:0000166;GO:0003951;GO:0004143;GO:0004143;GO:0004143;GO:0005509;GO:0005524;GO:0005622;GO:0007165;GO:0007205;GO:0016301;GO:0016301;GO:0016310;GO:0016740;GO:0035556;GO:0046486;GO:0046834;	K00901	EC:2.7.1.107	-	-	diacylglycerol kinase gamma [Source:HGNCSymbol;Acc:HGNC:2853]	424839	-
ENSGALG00000036539	2898.83	3235.72	2561.94	0.791766	-0.336854	0.124427	1	4	1039004	1084494	-	45490	EFNB1	GO:0001755;GO:0005634;GO:0005737;GO:0005886;GO:0005886;GO:0007411;GO:0007411;GO:0009880;GO:0016020;GO:0016020;GO:0016021;GO:0031295;GO:0042102;GO:0045121;GO:0046875;GO:0046875;GO:0046875;GO:0048013;GO:0048013;	K05463	-	-	-	ephrin B1 [Source:NCBI gene;Acc:395896]"	395896	O73612
ENSGALG00000042103	864.215	975.889	752.541	0.771134	-0.374947	0.12452	1	5	21670426	21671409	+	983	C5H11ORF96	-	-	-	-	-	chromosome 5 open reading frame, human C11orf96[Source:NCBI gene;Acc:770209]	770209	A0A1D5PS18
ENSGALG00000012298	15.045	20.6201	9.47002	0.459262	-1.12261	0.124794	1	4	61121025	61141216	-	20191	SLC39A8	GO:0005385;GO:0005886;GO:0005887;GO:0006829;GO:0006882;GO:0016020;GO:0016020;GO:0016021;GO:0030001;GO:0031090;GO:0046873;GO:0055085;GO:0070574;GO:0071578;	K14714	-	-	-	solute carrier family 39 member 8 [Source:HGNCSymbol;Acc:HGNC:20862]	430411	-
ENSGALG00000008283	11699.6	13292	10107.3	0.760404	-0.395162	0.124882	1	9	15737984	15742734	+	4750	CYP2AB1	GO:0005506;GO:0005737;GO:0006082;GO:0006805;GO:0008395;GO:0016705;GO:0016712;GO:0020037;GO:0020037;GO:0042738;GO:0043231;GO:0055114;GO:0055114;	-	-	-	-	Gallus gallus cytochrome P450, family 2, subfamilyAB, polypeptide 1 (CYP2AB1), mRNA. [Source:RefSeqmRNA;Acc:NM_001329484]	-	-
ENSGALG00000027520	28.4088	36.2929	20.5246	0.565526	-0.822334	0.124916	1	5	30075484	30078307	+	2823	-	-	-	-	-	-	fibrinogen-like protein 1-like protein [Source:NCBIgene;Acc:112532477]	-	-
ENSGALG00000029621	1067.53	1204.14	930.926	0.773103	-0.371268	0.125193	1	12	3167398	3189955	+	22557	SEMA3F	GO:0001755;GO:0005615;GO:0005887;GO:0030215;GO:0030335;GO:0038191;GO:0045499;GO:0048843;GO:0050919;GO:0071526;GO:0001755;GO:0001755;GO:0005615;GO:0005887;GO:0007411;GO:0007411;GO:0021612;GO:0021637;GO:0021675;GO:0021785;GO:0030215;GO:0030335;GO:0036486;GO:0038191;GO:0045499;GO:0045499;GO:0045499;GO:0048843;GO:0048843;GO:0048846;GO:0050919;GO:0050919;GO:0061549;GO:0071526;GO:0097490;GO:0097491;GO:…	-	-	-	-	semaphorin 3F [Source:NCBI gene;Acc:374109]"	-	-
ENSGALG00000029799	3.52243	1.07667	5.96818	5.54317	2.47071	0.125213	1	25	1141133	1142153	+	1020	EDPE	-	-	-	-	-	Gallus gallus epidermal differentiation proteinrich in proline and glutamic acid (E) (EDPE), mRNA.[Source:RefSeq mRNA;Acc:NM_001319340]	107049024	A0A088BHM9
ENSGALG00000031928	822.259	923.549	720.969	0.78065	-0.357251	0.125452	1	5	39307866	39370146	-	62280	SPTLC2	GO:0003824;GO:0004758;GO:0004758;GO:0006686;GO:0009058;GO:0016020;GO:0016021;GO:0016740;GO:0017059;GO:0030148;GO:0030170;GO:0046511;GO:0046512;GO:0046513;GO:0046513;GO:1904504;	K00654	EC:2.3.1.50	-	-	serine palmitoyltransferase long chain base subunit2 [Source:NCBI gene;Acc:423379]	423379	Q5ZJ96
ENSGALG00000010293	12.8846	6.30779	19.4614	3.0853	1.62541	0.125595	1	8	21313115	21324069	-	10954	RBP	GO:0031362;GO:0032217;GO:0032218;GO:0038023;GO:1902444;	K13649	-	S	NOG26606	riboflavin binding protein [Source:NCBIgene;Acc:396449]	396449	P02752;A0A140T8H8
ENSGALG00000001109	216.151	166.035	266.267	1.60368	0.681385	0.125695	1	27	1212097	1223346	+	11249	GTSF1	GO:0005737;GO:0007283;	-	-	-	-	gametocyte specific factor 1 [Source:HGNCSymbol;Acc:HGNC:26565]	771059	E1BXT0
ENSGALG00000006633	149.833	118.318	181.348	1.53272	0.616097	0.125802	1	1	7487583	7494099	+	6516	TMEM243	GO:0016020;GO:0016021;	-	-	-	-	transmembrane protein 243 [Source:HGNCSymbol;Acc:HGNC:21707]	418647	-
ENSGALG00000044313	51.7821	40.3666	63.1976	1.56559	0.646708	0.12582	1	5	15851602	15855876	-	4274	-	-	-	-	-	-	-	-	-
ENSGALG00000002974	14.3722	6.54106	22.2033	3.39445	1.76318	0.12595	1	9	9572308	9638300	-	65992	SPHKAP	GO:0005737;GO:0005739;GO:0010738;GO:0051018;GO:0051018;	-	-	-	-	SPHK1 interactor, AKAP domain containing[Source:NCBI gene;Acc:424789]	424789	A0A1L1RRJ9
ENSGALG00000031450	59.5479	47.5674	71.5284	1.50373	0.588542	0.125971	1	1	193221562	193279711	-	58149	MYO7A	GO:0000146;GO:0000166;GO:0001750;GO:0001845;GO:0001917;GO:0003774;GO:0003774;GO:0003779;GO:0005516;GO:0005524;GO:0005524;GO:0005737;GO:0005737;GO:0005765;GO:0005829;GO:0005856;GO:0006886;GO:0006909;GO:0007040;GO:0007600;GO:0007601;GO:0007601;GO:0007605;GO:0007605;GO:0016324;GO:0016459;GO:0016459;GO:0019904;GO:0030030;GO:0030048;GO:0030507;GO:0032391;GO:0032420;GO:0042470;GO:0042472;GO:0042490;GO:…	K10359	-	-	-	myosin VIIA [Source:HGNC Symbol;Acc:HGNC:7606]"	419085	-
ENSGALG00000034303	300.678	169.495	431.861	2.54794	1.34933	0.126062	1	3	18652638	18656187	-	3549	C1orf115	-	-	-	-	-	chromosome 1 open reading frame 115 [Source:HGNCSymbol;Acc:HGNC:25873]	421341	A0A1D5P2J3
ENSGALG00000000589	33.8361	25.0786	42.5936	1.6984	0.76418	0.126119	1	28	790661	796192	-	5531	BTN1A1	GO:0005102;GO:0009897;GO:0016020;GO:0016021;GO:0050776;GO:0050852;GO:0016020;GO:0016021;	K06712	-	-	-	butyrophilin subfamily 1 member A1 [Source:NCBIgene;Acc:420061]	420061	Q49K83
ENSGALG00000001091	16.3335	10.9699	21.6971	1.97788	0.983957	0.126126	1	26	2605227	2608015	-	2788	C1orf116	GO:0005737;GO:0005737;GO:0005829;GO:0005886;	-	-	-	-	chromosome 1 open reading frame 116 [Source:HGNCSymbol;Acc:HGNC:28667]	-	-
ENSGALG00000010279	628	712.02	543.981	0.763997	-0.388362	0.126198	1	8	21292764	21295821	+	3057	TMEM69	GO:0016020;GO:0016021;	-	-	-	-	transmembrane protein 69 [Source:HGNCSymbol;Acc:HGNC:28035]	-	-
ENSGALG00000010152	1.61177	0	3.22354	Inf	Inf	0.126267	1	1	36146151	36163273	-	17122	TSPAN8	GO:0005887;GO:0007166;GO:0007283;GO:0009986;GO:0010468;GO:0016020;GO:0016021;GO:0016021;	K17349	-	-	-	tetraspanin 8 [Source:NCBI gene;Acc:417854]"	417854	E1C3Y3
ENSGALG00000039755	195.71	166.625	224.796	1.34911	0.432013	0.126386	1	KQ759697.1	2257	6988	+	4731	-	GO:0051225;GO:0070652;	-	-	-	-	-	-	-
ENSGALG00000007550	943.489	825.34	1061.64	1.2863	0.363229	0.126401	1	5	17116982	17174722	+	57740	TPCN2	GO:0005216;GO:0005245;GO:0005245;GO:0005764;GO:0005764;GO:0005765;GO:0005765;GO:0005765;GO:0006811;GO:0006874;GO:0006939;GO:0007040;GO:0010008;GO:0010506;GO:0016020;GO:0016020;GO:0016021;GO:0019722;GO:0019901;GO:0042802;GO:0051209;GO:0055085;GO:0072345;GO:0072345;GO:0072345;	K14077	-	-	-	two pore segment channel 2 [Source:HGNCSymbol;Acc:HGNC:20820]	423141	-
ENSGALG00000012113	251.025	215.492	286.557	1.32978	0.411184	0.126513	1	7	28536905	28547075	+	10170	C7H2ORF76	-	-	-	-	-	chromosome 7 open reading frame, human C2orf76[Source:NCBI gene;Acc:424274]	424274	-
ENSGALG00000005473	65.2001	52.4631	77.9372	1.48556	0.571009	0.126624	1	11	16002154	16005746	+	3592	PNAT3	GO:0004060;GO:0004060;GO:0008080;GO:0016407;GO:0016740;GO:0016746;	K00622	EC:2.3.1.5	Q	COG2162	N-acetyltransferase, pineal gland isozyme NAT-3[Source:NCBI gene;Acc:415809]	415809	P13914
ENSGALG00000009234	569.342	498.47	640.215	1.28436	0.361052	0.126709	1	14	13915451	13922542	-	7091	AMDHD2	GO:0005975;GO:0006044;GO:0006046;GO:0008448;GO:0008448;GO:0008448;GO:0016787;GO:0016787;GO:0016810;GO:0046872;GO:0047419;	K01443	EC:3.5.1.25	-	-	Gallus gallus amidohydrolase domain containing 2(AMDHD2), mRNA. [Source:RefSeq mRNA;Acc:NM_001345995]	416754	F1P5J8
ENSGALG00000016322	627.396	711.787	543.006	0.762877	-0.390478	0.126903	1	3	88712831	88719837	+	7006	GSTAL3	GO:0004364;	K00799	EC:2.5.1.18	-	-	glutathione S-transferase class-alpha-like 3[Source:NCBI gene;Acc:396380]	396380	P26697
ENSGALG00000031058	1500.17	1127.45	1872.88	1.66116	0.732194	0.126908	1	18	2602232	2623842	-	21610	-	GO:0008146;GO:0016740;	K07809	EC:2.8.2.30	-	-	heparan sulfate glucosamine 3-O-sulfotransferase3B1-like [Source:NCBI gene;Acc:769421]	769421	-
ENSGALG00000041263	250.621	202.426	298.817	1.47618	0.561872	0.127018	1	1	172697278	172928907	+	231629	DCLK1	GO:0004672;GO:0005524;GO:0005622;GO:0006468;GO:0035556;	K08805	EC:2.7.11.1	-	-	doublecortin like kinase 1 [Source:NCBIgene;Acc:418903]	418903	A0A1D5P0Z1
ENSGALG00000044510	8.85623	13.1241	4.5884	0.349618	-1.51615	0.127194	1	2	92226911	92240484	-	13573	C18orf63	-	-	-	-	-	chromosome 18 open reading frame 63 [Source:HGNCSymbol;Acc:HGNC:40037]	421015	-
ENSGALG00000004614	107.886	90.0983	125.673	1.39485	0.480109	0.127212	1	8	7455261	7464528	+	9267	NPL	GO:0003824;GO:0008747;GO:0016829;GO:0016829;GO:0042802;GO:0003824;GO:0016829;	K01639	EC:4.1.3.3	-	-	N-acetylneuraminate pyruvate lyase [Source:NCBIgene;Acc:429074]	429074	Q5ZKD4
ENSGALG00000046435	15.5657	20.863	10.2684	0.492182	-1.02274	0.127377	1	Z	77384746	77386461	+	1715	-	GO:0003676;GO:0008270;GO:0016032;	-	-	-	-	-	-	-
ENSGALG00000033260	292.77	330.745	254.796	0.770369	-0.376379	0.127667	1	4	85969310	85990133	-	20823	ST3GAL5	GO:0003836;GO:0005794;GO:0006486;GO:0008373;GO:0016020;GO:0016021;GO:0016740;GO:0016757;GO:0047291;GO:0047291;GO:0047291;GO:0097503;GO:0005794;GO:0006486;GO:0008373;GO:0016020;GO:0016021;GO:0016740;GO:0016757;GO:0097503;GO:0005794;GO:0006486;GO:0008373;GO:0016020;GO:0016021;GO:0016740;GO:0016757;GO:0097503;	K03370	EC:2.4.99.9	-	-	ST3 beta-galactoside alpha-2,3-sialyltransferase 5[Source:NCBI gene;Acc:407775]	407775	Q6R3Q5
ENSGALG00000017272	2095.5	2348.83	1842.16	0.784291	-0.350538	0.127749	1	1	74316620	74458552	-	141932	VWF	GO:0002020;GO:0005178;GO:0005518;GO:0005576;GO:0005576;GO:0005783;GO:0007155;GO:0007596;GO:0007599;GO:0019865;GO:0030168;GO:0031012;GO:0031589;GO:0033093;GO:0042802;GO:0042803;GO:0047485;GO:0051087;GO:0051260;GO:0005576;	K03900	-	-	-	Gallus gallus von Willebrand factor (VWF), mRNA.[Source:RefSeq mRNA;Acc:NM_001318464]	419031	F5XVB5
ENSGALG00000037286	12.3909	7.6283	17.1535	2.24867	1.16907	0.127821	1	7	22660693	22665961	-	5268	VIL1	GO:0001726;GO:0001951;GO:0003779;GO:0005509;GO:0005509;GO:0005546;GO:0005546;GO:0005886;GO:0005902;GO:0005902;GO:0005903;GO:0006915;GO:0007010;GO:0007173;GO:0008360;GO:0009617;GO:0010634;GO:0030027;GO:0030027;GO:0030041;GO:0030042;GO:0030175;GO:0030175;GO:0030335;GO:0030836;GO:0030855;GO:0032233;GO:0032432;GO:0032433;GO:0032532;GO:0035727;GO:0035729;GO:0040018;GO:0042802;GO:0042803;GO:0043027;GO:…	K05761	-	-	-	villin 1 [Source:NCBI gene;Acc:396423]"	396423	P02640
ENSGALG00000043806	24.3996	11.154	37.6452	3.37504	1.7549	0.127908	1	15	4902090	4914473	-	12383	-	GO:0003777;GO:0007018;GO:0007018;GO:0008569;GO:0030286;GO:0030286;GO:0045503;GO:0045505;GO:0051959;	-	-	-	-	-	-	-
ENSGALG00000016140	20.2495	13.8758	26.6231	1.91867	0.940106	0.127927	1	1	108910671	108917505	+	6834	FAM3B	GO:0030073;GO:0030073;GO:0030073;GO:0030073;GO:0042593;	-	-	-	-	family with sequence similarity 3 member B[Source:HGNC Symbol;Acc:HGNC:1253]	-	-
ENSGALG00000044950	47.9297	62.1035	33.756	0.543545	-0.87953	0.127937	1	10	2272785	2274335	-	1550	-	GO:0016020;GO:0016021;	-	-	-	-	-	-	-
ENSGALG00000033943	131.097	153.606	108.587	0.706921	-0.50038	0.127961	1	8	19841597	19843957	-	2360	HYI	GO:0008903;GO:0016853;GO:0016857;	K01816	EC:5.3.1.22	-	-	hydroxypyruvate isomerase (putative) [Source:NCBIgene;Acc:424567]	424567	-
ENSGALG00000020827	3.46286	1.05648	5.86925	5.5555	2.47392	0.128029	1	9	13108724	13142104	+	33380	ATP13A4	GO:0000166;GO:0000166;GO:0005524;GO:0006812;GO:0016020;GO:0016021;GO:0016021;GO:0016787;GO:0016887;GO:0046872;GO:0000166;GO:0000166;GO:0005524;GO:0006812;GO:0016020;GO:0016021;GO:0016021;GO:0016787;GO:0016887;GO:0046872;GO:0000166;GO:0000166;GO:0005524;GO:0006812;GO:0016020;GO:0016021;GO:0016021;GO:0016787;GO:0016887;GO:0046872;	K14951	EC:3.6.3.-	-	-	ATPase 13A4 [Source:NCBI gene;Acc:424901]"	424901	Q5ZKB7
ENSGALG00000029658	50.6527	39.4021	61.9033	1.57107	0.651744	0.128249	1	AADN04003306.1	5681	9784	-	4103	-	GO:0003676;GO:0005622;GO:0006355;GO:0046872;	-	-	-	-	zinc finger protein 737-like [Source:NCBIgene;Acc:100858774]	100858774	-
ENSGALG00000040959	7924.73	8837.03	7012.43	0.793528	-0.333646	0.128387	1	Z	912007	916668	+	4661	GRP	GO:0005184;GO:0005184;GO:0005615;GO:0007218;GO:0007218;GO:0010469;GO:0035176;GO:0036343;GO:0043207;GO:1900738;	K05224	-	-	-	gastrin releasing peptide [Source:NCBIgene;Acc:425213]	425213	A0A1D5PXC4
ENSGALG00000028608	19.2085	13.4385	24.9785	1.85873	0.894317	0.128582	1	4	34879240	34884609	+	5369	BTC	GO:0001556;GO:0005154;GO:0005615;GO:0007173;GO:0008083;GO:0008284;GO:0008284;GO:0008284;GO:0010468;GO:0010469;GO:0010628;GO:0016020;GO:0016021;GO:0043066;GO:0043410;GO:0060014;	K09783	-	-	-	betacellulin [Source:NCBI gene;Acc:448833]"	448833	Q6B4U6
ENSGALG00000008039	849.488	959.042	739.934	0.771534	-0.374198	0.128819	1	6	23155414	23168239	+	12825	MFSD13A	GO:0016020;GO:0016021;	-	-	S	NOG75313	major facilitator superfamily domain containing 13A[Source:NCBI gene;Acc:423861]	423861	Q5ZKJ5
ENSGALG00000002615	137.71	116.751	158.67	1.35905	0.442601	0.129053	1	26	4108745	4120177	-	11432	DEF6	GO:0005634;GO:0005654;GO:0005737;GO:0005829;	-	-	-	-	DEF6, guanine nucleotide exchange factor[Source:HGNC Symbol;Acc:HGNC:2760]	419893	F1NH72
ENSGALG00000029393	53.8345	1.02603	106.643	103.938	6.69957	0.129269	1	33	1019070	1023653	+	4583	HOXC10	GO:0000977;GO:0001228;GO:0001501;GO:0003677;GO:0003677;GO:0005634;GO:0005654;GO:0006355;GO:0006366;GO:0009952;GO:0009954;GO:0016604;GO:0021520;GO:0030326;GO:0043565;GO:0045944;GO:0050905;GO:0120163;	K17444	-	-	-	homeobox C10 [Source:NCBI gene;Acc:770471]"	770471	A0A1D5PP81
ENSGALG00000042001	391.525	339.477	443.573	1.30664	0.385857	0.12931	1	4	35288232	35306393	+	18161	-	GO:0004842;GO:0016567;GO:0016740;GO:0004842;GO:0016567;GO:0016740;	-	-	-	-	hect domain and RLD 4-like [Source:NCBIgene;Acc:422513]	422513	-
ENSGALG00000016173	14.4544	9.10104	19.8079	2.17644	1.12197	0.129506	1	1	109426133	109450584	+	24451	UBASH3A	GO:0001817;GO:0005654;GO:0005794;GO:0009968;GO:0016311;GO:0016791;GO:0050860;GO:0050860;	K18993	EC:3.1.3.48	-	-	Gallus gallus ubiquitin associated and SH3 domaincontaining A (UBASH3A), mRNA. [Source:RefSeqmRNA;Acc:NM_001321557]	418535	F1N9L9
ENSGALG00000030603	325.313	280.103	370.523	1.32281	0.403603	0.129633	1	22	156208	246299	-	90091	ANTXR1	GO:0001568;GO:0004888;GO:0004888;GO:0005518;GO:0009897;GO:0009986;GO:0009986;GO:0016020;GO:0016021;GO:0016021;GO:0022414;GO:0031258;GO:0031527;GO:0031532;GO:0034446;GO:0038023;GO:0046872;GO:0051015;GO:1901202;GO:1901998;GO:1905050;	K20909	-	-	-	ANTXR cell adhesion molecule 1 [Source:HGNCSymbol;Acc:HGNC:21014]	428199	-
ENSGALG00000042664	279.036	79.4134	478.658	6.02743	2.59154	0.129755	1	11	7161486	7163937	+	2451	CBLN1	GO:0007157;GO:0009306;GO:0021707;GO:0042803;GO:0045202;GO:0051965;GO:0090394;GO:1900454;	-	-	-	-	cerebellin 1 precursor [Source:HGNCSymbol;Acc:HGNC:1543]	771265	A0A1D5P363
ENSGALG00000007408	131.101	109.55	152.652	1.39344	0.478654	0.129905	1	2	15445584	15567893	+	122309	MPP7	GO:0005654;GO:0005912;GO:0005923;GO:0019904;GO:0030054;GO:0031334;GO:0032947;GO:0046982;GO:0070830;GO:0071896;GO:0097025;	-	-	-	-	membrane palmitoylated protein 7 [Source:HGNCSymbol;Acc:HGNC:26542]	-	-
ENSGALG00000045497	1.5703	0	3.1406	Inf	Inf	0.130429	1	9	6794703	6804886	+	10183	-	-	-	-	-	-	-	-	-
ENSGALG00000029429	3852.55	4552.01	3153.1	0.692684	-0.52973	0.130456	1	13	15233049	15253728	-	20679	TGFBI	GO:0001525;GO:0005178;GO:0005518;GO:0005518;GO:0005615;GO:0005615;GO:0005615;GO:0005802;GO:0007155;GO:0007155;GO:0007155;GO:0008283;GO:0030198;GO:0030198;GO:0031012;GO:0031012;GO:0050839;GO:0050840;GO:0050840;GO:0005178;GO:0005518;GO:0007155;GO:0008283;GO:0050840;	K19519	-	-	-	transforming growth factor beta induced[Source:NCBI gene;Acc:395897]	395897	O42390
ENSGALG00000010736	13.5369	19.2175	7.85634	0.408812	-1.29049	0.13053	1	8	25184326	25189194	+	4868	DIO1	GO:0004800;GO:0004800;GO:0016491;GO:0042403;GO:0042446;GO:0055114;GO:0055114;	-	-	-	-	iodothyronine deiodinase 1 [Source:NCBIgene;Acc:395940]	-	-
ENSGALG00000044675	201.32	229.782	172.858	0.752269	-0.41068	0.130613	1	2	127978273	128050362	+	72089	-	GO:0005509;	-	-	-	-	-	-	-
ENSGALG00000031122	44.6764	34.86	54.4928	1.56319	0.644494	0.131033	1	8	828149	965393	+	137244	NTNG1	GO:0005886;GO:0005886;GO:0007409;GO:0046658;GO:0050839;GO:0098632;GO:0099560;	K07522	-	-	-	netrin G1 [Source:HGNC Symbol;Acc:HGNC:23319]"	424336	-
ENSGALG00000039983	145.399	169.029	121.769	0.7204	-0.47313	0.131076	1	2	46965662	47025197	-	59535	EEPD1	GO:0003677;GO:0006281;	-	-	-	-	endonuclease/exonuclease/phosphatase family domaincontaining 1 [Source:HGNC Symbol;Acc:HGNC:22223]	420740	A0A1D5NVM3
ENSGALG00000005363	168.952	142.965	194.939	1.36354	0.447356	0.131213	1	12	7220510	7234050	-	13540	CHDH	GO:0008812;GO:0008812;GO:0016614;GO:0019285;GO:0019285;GO:0050660;GO:0055114;	K00108	EC:1.1.99.1	-	-	choline dehydrogenase [Source:HGNCSymbol;Acc:HGNC:24288]	415993	E1C003
ENSGALG00000009828	2402.16	2120.23	2684.1	1.26595	0.340223	0.131723	1	3	21979873	22019527	-	39654	PPP2R5A	GO:0000159;GO:0000159;GO:0000159;GO:0000159;GO:0004721;GO:0005634;GO:0005737;GO:0005813;GO:0005829;GO:0005829;GO:0006470;GO:0007165;GO:0016020;GO:0019888;GO:0019888;GO:0019900;GO:0030018;GO:0030018;GO:0031430;GO:0031952;GO:0035307;GO:0043666;GO:0072542;GO:0090219;GO:1903077;	K11584	-	-	-	protein phosphatase 2 regulatory subunit B'alpha[Source:HGNC Symbol;Acc:HGNC:9309]	421372	E1C5A3
ENSGALG00000000806	2.73524	4.82511	0.645377	0.133754	-2.90235	0.131917	1	28	1980344	1982161	+	1817	LINGO3	GO:0005615;GO:0016020;GO:0016021;GO:0031012;	-	-	-	-	leucine rich repeat and Ig domain containing 3[Source:HGNC Symbol;Acc:HGNC:21206]	420075	A0A1L1RQ93
ENSGALG00000034561	84.4154	57.9177	110.913	1.91501	0.937355	0.131975	1	2	116286317	116395434	+	109117	C8orf34	-	-	-	-	-	chromosome 8 open reading frame 34 [Source:HGNCSymbol;Acc:HGNC:30905]	-	-
ENSGALG00000010620	870.361	760.379	980.342	1.28928	0.366567	0.132158	1	3	33711252	33743238	-	31986	SPAST	GO:0000166;GO:0005524;GO:0000166;GO:0005524;GO:0005524;GO:0000166;GO:0000281;GO:0000281;GO:0001578;GO:0001578;GO:0005524;GO:0005524;GO:0005634;GO:0005634;GO:0005634;GO:0005654;GO:0005737;GO:0005737;GO:0005768;GO:0005783;GO:0005813;GO:0005815;GO:0005819;GO:0005829;GO:0005856;GO:0005874;GO:0006888;GO:0006888;GO:0007049;GO:0007275;GO:0007399;GO:0007409;GO:0008017;GO:0008017;GO:0008089;GO:0008089;GO:…	K13254	EC:5.6.1.1	-	-	spastin [Source:NCBI gene;Acc:421481]"	421481	Q5ZK92
ENSGALG00000004519	375.758	318.728	432.788	1.35786	0.441335	0.132241	1	19	6593485	6601322	+	7837	TRPV2	GO:0005216;GO:0005216;GO:0005261;GO:0005261;GO:0005262;GO:0005262;GO:0005622;GO:0005622;GO:0005886;GO:0005886;GO:0005886;GO:0005887;GO:0006811;GO:0006811;GO:0009266;GO:0009408;GO:0009986;GO:0016020;GO:0016020;GO:0016021;GO:0016021;GO:0030424;GO:0032584;GO:0044295;GO:0044297;GO:0045773;GO:0055085;GO:0070588;GO:0090280;GO:0120162;	K04971	-	-	-	transient receptor potential cation channelsubfamily V member 2 [Source:HGNC Symbol;Acc:HGNC:18082]	417603	-
ENSGALG00000013811	279.554	240.556	318.553	1.32424	0.405163	0.13226	1	1	659230	661272	+	2042	-	GO:0000793;GO:0000796;GO:0003682;GO:0005634;GO:0010032;GO:0030261;GO:0051276;GO:0051306;	-	-	-	-	-	-	-
ENSGALG00000012559	240.578	206.848	274.308	1.32613	0.407223	0.132269	1	1	52729204	53004111	+	274907	LARGE1	GO:0005794;GO:0015020;GO:0015020;GO:0016020;GO:0016021;GO:0016740;GO:0016757;GO:0016757;GO:0030145;GO:0035269;GO:0035269;GO:0042285;GO:0042285;GO:0043231;GO:0043403;GO:0046716;GO:0060538;	K09668	-	-	-	LARGE xylosyl- and glucuronyltransferase 1[Source:NCBI gene;Acc:418062]	418062	Q66PG3
ENSGALG00000016285	132.564	152.866	112.261	0.734375	-0.445412	0.132317	1	1	115734786	115768467	-	33681	-	GO:0004370;GO:0004370;GO:0005737;GO:0005739;GO:0005975;GO:0006071;GO:0006072;GO:0006641;GO:0016301;GO:0016310;GO:0016310;GO:0016740;GO:0016773;GO:0046167;GO:0004370;GO:0005975;GO:0006072;GO:0016301;GO:0016310;GO:0016740;GO:0016773;GO:0004370;GO:0005975;GO:0006072;GO:0016301;GO:0016310;GO:0016740;GO:0016773;	K00864	EC:2.7.1.30	-	-	glycerol kinase [Source:NCBI gene;Acc:418589]"	418589	-
ENSGALG00000039982	51.8357	41.0985	62.5729	1.52251	0.606453	0.132397	1	1	664415	677898	+	13483	IRF5	GO:0003677;GO:0003700;GO:0005634;GO:0005634;GO:0005737;GO:0006351;GO:0006355;GO:0006355;GO:0006357;GO:0019221;GO:0032494;GO:0032495;GO:0042802;GO:0043065;GO:0043565;GO:0044212;GO:0045944;GO:0051607;GO:0051607;	-	-	-	-	Gallus gallus interferon regulatory factor 5(IRF5), mRNA. [Source:RefSeq mRNA;Acc:NM_001031587]	-	-
ENSGALG00000015219	563.475	636.332	490.618	0.771009	-0.37518	0.132465	1	2	107995287	108042299	-	47012	-	GO:0004307;GO:0005789;GO:0005794;GO:0006646;GO:0008654;GO:0016020;GO:0016020;GO:0016021;GO:0016740;GO:0016780;GO:0016780;	K00993	EC:2.7.8.1	-	-	ethanolaminephosphotransferase 1-like [Source:NCBIgene;Acc:100857837]	100857837	F1NRX7
ENSGALG00000026195	146.316	124.125	168.508	1.35756	0.44102	0.132593	1	Z	7944001	7946822	+	2821	GALT	GO:0005794;GO:0005975;GO:0006011;GO:0006012;GO:0006012;GO:0006012;GO:0008108;GO:0008108;GO:0008108;GO:0008270;GO:0008270;GO:0016740;GO:0016779;GO:0033499;GO:0046872;	K00965	EC:2.7.7.12	-	-	galactose-1-phosphate uridylyltransferase[Source:HGNC Symbol;Acc:HGNC:4135]	431509	-
ENSGALG00000015944	101.858	76.1896	127.526	1.67379	0.743121	0.132621	1	3	82215093	82512310	-	297217	RIMS1	GO:0006886;GO:0006887;GO:0016020;GO:0017137;GO:0017137;GO:0042391;GO:0042734;GO:0044325;GO:0045202;GO:0046872;GO:0048167;GO:0048786;GO:0048788;GO:0048791;GO:0050806;GO:0065003;GO:0098831;GO:1903861;GO:2000300;GO:0005622;GO:0006886;GO:0006887;GO:0016020;GO:0017137;GO:0046872;GO:0048786;	K15291	-	-	-	regulating synaptic membrane exocytosis 1[Source:HGNC Symbol;Acc:HGNC:17282]	421867	-
ENSGALG00000008425	1230.87	1375.9	1085.83	0.789179	-0.341575	0.132888	1	10	20232733	20276263	-	43530	-	GO:0000226;GO:0000226;GO:0003779;GO:0005829;GO:0005874;GO:0005874;GO:0005875;GO:0007409;GO:0008017;GO:0008017;GO:0015631;GO:0016358;GO:0030425;GO:0042995;GO:0043025;GO:0045202;	-	-	-	-	microtubule associated protein 1A [Source:NCBIgene;Acc:415588]	-	-
ENSGALG00000033207	625.485	545.033	705.937	1.29522	0.373196	0.133165	1	2	32894746	32976993	-	82247	HIBADH	GO:0006574;GO:0008442;GO:0008442;GO:0009083;GO:0016491;GO:0016491;GO:0050661;GO:0051287;GO:0055114;GO:0055114;GO:0016491;GO:0050661;GO:0055114;GO:0005739;GO:0006574;GO:0006574;GO:0006574;GO:0008442;GO:0008442;GO:0008442;GO:0008442;GO:0009083;GO:0016491;GO:0016491;GO:0016616;GO:0050661;GO:0051287;GO:0055114;GO:0055114;GO:0016491;GO:0051287;GO:0055114;	K00020	EC:1.1.1.31	-	-	3-hydroxyisobutyrate dehydrogenase [Source:NCBIgene;Acc:420632]	420632	Q5ZLI9
ENSGALG00000009974	238.622	271.49	205.754	0.75787	-0.399979	0.133408	1	4	31433891	31473632	+	39741	MMAA	GO:0003924;GO:0003924;GO:0005525;GO:0005525;GO:0042802;GO:0042803;	K07588	EC:2.7.-.-	-	-	methylmalonic aciduria (cobalamin deficiency) cblAtype [Source:HGNC Symbol;Acc:HGNC:18871]	422464	-
ENSGALG00000007864	13.7658	8.32007	19.2115	2.30906	1.2073	0.13349	1	2	17452004	17513814	-	61810	ARMC3	GO:0006886;GO:0015031;GO:0016020;GO:0016192;GO:0030117;	-	-	-	-	armadillo repeat containing 3 [Source:HGNCSymbol;Acc:HGNC:30964]	420503	-
ENSGALG00000027330	609.419	684.253	534.586	0.781269	-0.356109	0.133527	1	13	13093269	13097891	-	4622	SYNPO	GO:0001725;GO:0003779;GO:0003779;GO:0003779;GO:0005634;GO:0008542;GO:0015629;GO:0015629;GO:0030018;GO:0032233;GO:0032233;GO:0048169;GO:0097444;GO:0097444;GO:0098886;GO:1905355;GO:1905355;	-	-	-	-	synaptopodin [Source:HGNC Symbol;Acc:HGNC:30672]"	-	-
ENSGALG00000027655	190.079	162.739	217.42	1.336	0.417923	0.133588	1	8	22275804	22536305	-	260501	TRABD2B	GO:0004222;GO:0004222;GO:0005887;GO:0005887;GO:0006508;GO:0016020;GO:0017147;GO:0017147;GO:0030178;GO:0030178;GO:0031301;GO:0031301;GO:0032461;GO:1904808;	-	-	-	-	TraB domain containing 2B [Source:HGNCSymbol;Acc:HGNC:44200]	424623	-
ENSGALG00000033898	58.3765	46.7242	70.0288	1.49877	0.58378	0.133605	1	AADN04005097.1	21	8444	+	8423	-	GO:0005096;GO:0005622;GO:0007165;GO:0007264;GO:0043547;GO:0007165;	K20645	-	-	-	-	101749378	-
ENSGALG00000006325	25.8281	34.7364	16.9199	0.487094	-1.03773	0.13364	1	12	10728708	10770062	+	41354	-	GO:0005576;	K06845	-	-	-	netrin-4-like [Source:NCBI gene;Acc:416036]"	416036	-
ENSGALG00000046532	52.3649	69.8602	34.8695	0.499133	-1.0025	0.133718	1	10	10666581	10670187	+	3606	C15orf48	GO:0005634;GO:0005751;GO:0009617;GO:0016020;GO:0016021;	-	-	-	-	chromosome 15 open reading frame 48 [Source:HGNCSymbol;Acc:HGNC:29898]	-	-
ENSGALG00000023066	4186.26	4656.43	3716.09	0.798055	-0.32544	0.133904	1	Z	70593750	70601481	+	7731	DNAJA1	GO:0000151;GO:0001664;GO:0001671;GO:0005524;GO:0005829;GO:0005829;GO:0006457;GO:0007283;GO:0007283;GO:0009408;GO:0015630;GO:0016020;GO:0030317;GO:0030317;GO:0030521;GO:0030521;GO:0030544;GO:0030957;GO:0031072;GO:0031397;GO:0031625;GO:0032781;GO:0043065;GO:0043066;GO:0043508;GO:0046872;GO:0050750;GO:0050750;GO:0051082;GO:0051087;GO:0051223;GO:0055131;GO:0070585;GO:1901998;GO:1903748;GO:1905259;GO:…	K09502	-	O	COG0484	DnaJ heat shock protein family (Hsp40) member A1[Source:NCBI gene;Acc:427376]	427376	Q5ZJV3
ENSGALG00000008885	336.197	292.713	379.681	1.29711	0.375302	0.133985	1	7	14004793	14133988	+	129195	PDE1A	GO:0004114;GO:0007165;GO:0008081;GO:0016787;GO:0046872;	K13755	EC:3.1.4.17	-	-	phosphodiesterase 1A [Source:HGNCSymbol;Acc:HGNC:8774]	424116	-
ENSGALG00000040463	63.2277	78.9651	47.4903	0.601409	-0.733582	0.134022	1	15	11109163	11113245	-	4082	CABP7	GO:0005509;GO:0016020;GO:0016021;GO:0032588;GO:0032588;GO:0046872;	-	-	-	-	calcium binding protein 7 [Source:HGNCSymbol;Acc:HGNC:20834]	770960	A0A1D5PZA3
ENSGALG00000041935	133.182	111.353	155.011	1.39207	0.47723	0.13428	1	6	14569073	14571934	+	2861	ZNF503	GO:0003676;GO:0008285;GO:0010629;GO:0061351;GO:0070315;GO:0070315;	-	-	-	-	zinc finger protein 503 [Source:HGNCSymbol;Acc:HGNC:23589]	-	-
ENSGALG00000031519	473.955	359.961	587.948	1.63336	0.707847	0.134395	1	2	143191899	143269024	+	77125	KHDRBS3	GO:0003676;GO:0003723;GO:0003676;GO:0003723;GO:0003676;GO:0003723;GO:0003723;GO:0005634;GO:0005654;GO:0005654;GO:0019904;GO:0042802;GO:0048024;GO:0051259;GO:0003676;GO:0003723;	K14942	-	-	-	KH RNA binding domain containing, signaltransduction associated 3 [Source:HGNCSymbol;Acc:HGNC:18117]	420317	A0A1D5PBZ2
ENSGALG00000008427	3.2429	5.55604	0.929758	0.167342	-2.57913	0.134663	1	1	11261662	11291903	+	30241	GNAT3	GO:0000166;GO:0001580;GO:0001664;GO:0001750;GO:0001917;GO:0003924;GO:0003924;GO:0003924;GO:0005525;GO:0005525;GO:0005737;GO:0005737;GO:0005834;GO:0007165;GO:0007165;GO:0007186;GO:0007186;GO:0007188;GO:0007188;GO:0019001;GO:0031683;GO:0031683;GO:0032991;GO:0050909;GO:0050913;GO:0050916;GO:0050916;GO:0050917;	K19729	-	-	-	G protein subunit alpha transducin 3 [Source:NCBIgene;Acc:427851]	427851	F1P3R0
ENSGALG00000040493	301.954	359.748	244.16	0.678697	-0.55916	0.134665	1	1	57724423	57794404	+	69981	PTN	GO:0001503;GO:0005576;GO:0005615;GO:0005783;GO:0007612;GO:0008083;GO:0008083;GO:0008083;GO:0008201;GO:0008284;GO:0010469;GO:0019901;GO:0030282;GO:0032991;GO:0035374;	K16642	-	-	-	pleiotrophin [Source:NCBI gene;Acc:418125]"	418125	A0A1D5PB28
ENSGALG00000040651	1097.96	1220.73	975.194	0.798862	-0.323983	0.134671	1	10	16697772	16838212	-	140440	IGF1R	GO:0000166;GO:0001934;GO:0004672;GO:0004713;GO:0004713;GO:0004713;GO:0004714;GO:0004714;GO:0004714;GO:0004888;GO:0005009;GO:0005524;GO:0005524;GO:0005737;GO:0005887;GO:0005899;GO:0006468;GO:0007169;GO:0008286;GO:0009968;GO:0016020;GO:0016020;GO:0016021;GO:0016021;GO:0016301;GO:0016310;GO:0016740;GO:0030154;GO:0030424;GO:0042593;GO:0043066;GO:0043235;GO:0043548;GO:0043560;GO:0043560;GO:0046777;GO:…	K05087	EC:2.7.10.1	-	-	insulin like growth factor 1 receptor [Source:NCBIgene;Acc:395889]	395889	-
ENSGALG00000000458	48.9596	65.8125	32.1068	0.487852	-1.03548	0.13474	1	28	603118	614593	+	11475	TMPRSS9	GO:0004252;GO:0006508;GO:0006508;GO:0008233;GO:0008236;GO:0016020;GO:0016021;GO:0016787;	K09640	EC:3.4.21.-	-	-	transmembrane serine protease 9 [Source:HGNCSymbol;Acc:HGNC:30079]	428320	-
ENSGALG00000015148	690.646	601.589	779.703	1.29607	0.374146	0.134804	1	Z	36022686	36040369	+	17683	ANXA1	GO:0001533;GO:0001780;GO:0001780;GO:0002548;GO:0002548;GO:0002685;GO:0002685;GO:0004859;GO:0005198;GO:0005198;GO:0005509;GO:0005544;GO:0005544;GO:0005544;GO:0005544;GO:0005615;GO:0005634;GO:0005654;GO:0005737;GO:0005737;GO:0005768;GO:0005829;GO:0005884;GO:0005886;GO:0005886;GO:0006909;GO:0006909;GO:0006954;GO:0006954;GO:0007165;GO:0007166;GO:0007187;GO:0007187;GO:0008360;GO:0008360;GO:0009986;GO:…	K17091	-	-	-	annexin A1 [Source:NCBI gene;Acc:404271]"	404271	Q6QAZ9
ENSGALG00000012239	1036.9	1157.12	916.682	0.792209	-0.336047	0.135094	1	4	60307683	60331666	+	23983	METAP1	GO:0004177;GO:0004177;GO:0005737;GO:0006508;GO:0006508;GO:0008233;GO:0008235;GO:0016787;GO:0046872;GO:0070006;GO:0070084;	K01265	EC:3.4.11.18	-	-	methionyl aminopeptidase 1 [Source:NCBIgene;Acc:422704]	422704	Q5ZIM5;F1NI90
ENSGALG00000037413	5.07466	2.14309	8.00622	3.73582	1.90143	0.135102	1	2	120829374	120835622	-	6248	IL7	GO:0002360;GO:0005125;GO:0005139;GO:0005576;GO:0005615;GO:0006955;GO:0008083;GO:0008083;GO:0010468;GO:0010469;GO:0030890;GO:0043086;GO:0045453;GO:0045582;GO:0046622;GO:0048873;GO:2001237;GO:2001240;	K05431	-	-	-	interleukin 7 [Source:NCBI gene;Acc:420193]"	420193	Q3C0R7
ENSGALG00000015492	36.2668	28.0052	44.5284	1.59001	0.669032	0.135443	1	1	92516395	92522811	-	6416	PDZK1	GO:0015879;GO:0030165;GO:0032414;GO:1904064;	-	-	-	-	PDZ domain containing 1 [Source:HGNCSymbol;Acc:HGNC:8821]	418460	F1NRR6
ENSGALG00000000736	24.8205	18.1322	31.5088	1.73773	0.797202	0.135452	1	28	949226	953352	+	4126	MATK	GO:0000166;GO:0004672;GO:0004713;GO:0004713;GO:0004715;GO:0004715;GO:0005524;GO:0005524;GO:0006468;GO:0016301;GO:0016310;GO:0016740;GO:0018108;GO:0031234;GO:0042127;	K08888	EC:2.7.10.2	-	-	megakaryocyte-associated tyrosine kinase[Source:HGNC Symbol;Acc:HGNC:6906]	769076	E1C2C8
ENSGALG00000017029	3.93173	1.37115	6.49232	4.73495	2.24335	0.13546	1	1	170476439	170481605	-	5166	-	-	-	-	-	-	fibrinogen-like protein 1-like [Source:NCBIgene;Acc:428073]	428073	F1P5A6
ENSGALG00000034566	230.302	263.487	197.118	0.748113	-0.418672	0.135509	1	AADN04001110.1	723	11866	-	11143	-	-	-	-	-	-	-	-	-
ENSGALG00000005283	2197.27	1934.42	2460.12	1.27176	0.34683	0.135538	1	9	6763875	6794340	-	30465	SLC25A36	GO:0000002;GO:0005739;GO:0005739;GO:0005743;GO:0006864;GO:0007005;GO:0015218;GO:0015218;GO:0016020;GO:0016021;GO:0022857;GO:0051881;GO:0055085;GO:1990519;	K15116	-	-	NOG301650	solute carrier family 25 member 36 [Source:NCBIgene;Acc:424817]	424817	Q5ZKP7
ENSGALG00000040962	117.738	137.554	97.9215	0.711879	-0.490296	0.135728	1	5	76791	77362	-	571	-	GO:0005849;	-	-	-	-	-	-	-
ENSGALG00000043208	958.555	824.88	1092.23	1.32411	0.40502	0.135734	1	15	6349138	6358544	+	9406	TRAFD1	GO:0045824;GO:0008270;	-	-	-	-	TRAF-type zinc finger domain containing 1[Source:NCBI gene;Acc:416884]	416884	-
ENSGALG00000041010	522.824	457.725	587.923	1.28445	0.361146	0.135748	1	6	23364623	23386208	+	21585	WBP1L	GO:0016020;GO:0016021;	-	-	-	-	WW domain binding protein 1 like [Source:HGNCSymbol;Acc:HGNC:23510]	423867	-
ENSGALG00000033907	2.8699	0.71105	5.02876	7.0723	2.82218	0.135992	1	2	107040129	107153586	-	113457	-	-	-	-	-	-	-	-	-
ENSGALG00000036504	10.4785	14.9727	5.98441	0.399689	-1.32305	0.136058	1	5	54521949	54545310	+	23361	C14orf39	GO:0000801;GO:0007129;GO:0007283;GO:0010705;GO:0048477;	-	-	-	-	chromosome 14 open reading frame 39 [Source:HGNCSymbol;Acc:HGNC:19849]	423524	-
ENSGALG00000039347	97.7528	81.2902	114.215	1.40503	0.490602	0.136094	1	5	293249	296902	+	3653	-	GO:0016020;GO:0016021;GO:0034138;GO:0034154;GO:0034162;GO:0035325;	-	-	-	-	unc-93 homolog B1 (C. elegans) [Source:NCBIgene;Acc:395244]	-	-
ENSGALG00000041070	23.8557	17.0437	30.6678	1.79936	0.847486	0.136102	1	AADN04001739.1	7777	10105	+	2328	-	GO:0005096;GO:0005938;GO:0007165;GO:0007264;GO:0015629;GO:0043547;	-	-	-	-	-	-	-
ENSGALG00000012917	177.97	222.015	133.924	0.603222	-0.729238	0.136188	1	2	69532901	69629569	-	96668	CDH6	GO:0005509;GO:0005509;GO:0005623;GO:0005886;GO:0005886;GO:0005886;GO:0005886;GO:0005913;GO:0007043;GO:0007155;GO:0007155;GO:0007156;GO:0007156;GO:0007219;GO:0008092;GO:0009986;GO:0016020;GO:0016020;GO:0016021;GO:0016339;GO:0016342;GO:0034332;GO:0042803;GO:0044331;GO:0045296;GO:0046872;GO:0098609;	K06798	-	-	NOG257411	cadherin 6 [Source:NCBI gene;Acc:414842]"	414842	Q90762
ENSGALG00000016487	1705.28	1500.21	1910.35	1.27339	0.348673	0.136517	1	3	102386990	102495334	-	108344	LDAH	-	-	-	-	-	lipid droplet associated hydrolase [Source:NCBIgene;Acc:421967]	421967	Q5F477
ENSGALG00000045642	253.514	288.652	218.377	0.75654	-0.402512	0.136696	1	2	68475472	68498582	-	23110	TNFRSF11A	GO:0001503;GO:0002250;GO:0004888;GO:0005031;GO:0005829;GO:0005886;GO:0007275;GO:0009897;GO:0009986;GO:0019955;GO:0030316;GO:0032496;GO:0033209;GO:0034097;GO:0034612;GO:0043507;GO:0045780;GO:0048535;GO:0051091;GO:0051091;GO:0051092;GO:0060086;GO:0060749;GO:0070555;GO:0071812;GO:0071847;GO:0071848;GO:0072674;	-	-	-	-	TNF receptor superfamily member 11a [Source:HGNCSymbol;Acc:HGNC:11908]	-	-
ENSGALG00000010719	167.997	143.579	192.415	1.34014	0.422381	0.136743	1	4	42526294	42543086	-	16792	NEIL3	GO:0000405;GO:0003676;GO:0003677;GO:0003684;GO:0003690;GO:0003697;GO:0003697;GO:0003906;GO:0003906;GO:0003906;GO:0003906;GO:0005634;GO:0005634;GO:0005634;GO:0005654;GO:0006281;GO:0006284;GO:0006284;GO:0006284;GO:0006284;GO:0006289;GO:0008270;GO:0016799;GO:0019104;GO:0019104;GO:0019104;	K10569	-	-	-	nei like DNA glycosylase 3 [Source:HGNCSymbol;Acc:HGNC:24573]	428750	E1C286
ENSGALG00000026983	283.395	244.875	321.915	1.31461	0.394631	0.13678	1	9	15979705	15988790	-	9085	CHRD	GO:0001501;GO:0001649;GO:0001702;GO:0001707;GO:0002053;GO:0005615;GO:0007275;GO:0007389;GO:0007417;GO:0008201;GO:0009953;GO:0021919;GO:0030336;GO:0030514;GO:0030514;GO:0030900;GO:0045545;GO:0045668;GO:0045668;GO:0045785;GO:0007275;GO:0007275;GO:0007275;GO:0007275;	K04657	-	-	-	chordin [Source:NCBI gene;Acc:395828]"	395828	-
ENSGALG00000010664	339.88	414.783	264.976	0.638832	-0.646492	0.136872	1	3	34440793	34727673	-	286880	KIF26B	GO:0000166;GO:0003774;GO:0003777;GO:0003777;GO:0005524;GO:0005524;GO:0005871;GO:0005874;GO:0008017;GO:0008017;GO:0022409;GO:0030010;GO:0072092;	K10404	-	-	-	kinesin family member 26B [Source:HGNCSymbol;Acc:HGNC:25484]	100859813	E1C4G2
ENSGALG00000002643	33.8062	25.4237	42.1886	1.65942	0.730677	0.13688	1	8	3712267	3717579	+	5312	-	GO:0007155;GO:0016020;	-	-	-	-	-	-	-
ENSGALG00000046656	211.771	243.609	179.934	0.738618	-0.4371	0.13701	1	25	1781465	1784284	-	2819	PMVK	GO:0000166;GO:0004631;GO:0004631;GO:0004631;GO:0004631;GO:0004631;GO:0005524;GO:0005524;GO:0005737;GO:0005737;GO:0005777;GO:0005777;GO:0005777;GO:0005829;GO:0005829;GO:0006629;GO:0006694;GO:0006695;GO:0006695;GO:0006695;GO:0006695;GO:0008202;GO:0008203;GO:0016126;GO:0016126;GO:0016301;GO:0016310;GO:0016740;GO:0019287;GO:0019287;GO:0070723;	K13273	EC:2.7.4.2	-	-	phosphomevalonate kinase [Source:HGNCSymbol;Acc:HGNC:9141]	101747962	A0A1L1RT71
ENSGALG00000041236	136.911	108.079	165.742	1.53353	0.61686	0.137097	1	1	50786846	50795719	+	8873	CBX7	GO:0000122;GO:0000790;GO:0000792;GO:0003682;GO:0003727;GO:0005634;GO:0005634;GO:0005634;GO:0005654;GO:0005829;GO:0031519;GO:0035064;GO:0035102;GO:0048733;	-	-	-	-	chromobox 7 [Source:HGNC Symbol;Acc:HGNC:1557]"	-	-
ENSGALG00000044508	9.7442	13.9258	5.56256	0.399441	-1.32394	0.137309	1	10	12677198	12688146	-	10948	-	-	-	-	-	-	-	-	-
ENSGALG00000003154	932.1	1041	823.201	0.79078	-0.338652	0.13755	1	14	888916	909119	+	20203	TXNDC11	GO:0005623;GO:0045454;	-	-	-	-	thioredoxin domain containing 11 [Source:HGNCSymbol;Acc:HGNC:28030]	416428	-
ENSGALG00000044661	24.1533	14.1389	34.1677	2.41657	1.27296	0.137557	1	28	1271207	1272845	-	1638	-	GO:0004252;GO:0006508;GO:0006508;GO:0008233;GO:0008236;GO:0016787;	K01319	EC:3.4.21.20	-	-	chymase 1 [Source:NCBI gene;Acc:426049]"	426049	-
ENSGALG00000007025	139.741	114.202	165.279	1.44725	0.533316	0.137814	1	1	15507104	15601794	+	94690	CPNE8	GO:0005544;GO:0005886;GO:0071277;	-	-	-	-	copine 8 [Source:NCBI gene;Acc:417690]"	417690	F1NGI7
ENSGALG00000033861	2.27651	0.345427	4.2076	12.1809	3.60655	0.137833	1	AADN04010545.1	6258	6557	-	299	-	GO:0016020;GO:0016021;	-	-	-	-	-	-	-
ENSGALG00000001084	50.8207	40.4076	61.2338	1.5154	0.599701	0.138154	1	28	2286962	2297493	+	10531	ATP8B3	GO:0000166;GO:0000166;GO:0000287;GO:0000287;GO:0001669;GO:0004012;GO:0004012;GO:0004012;GO:0004012;GO:0005524;GO:0005524;GO:0005794;GO:0005886;GO:0007030;GO:0007339;GO:0015914;GO:0016020;GO:0016021;GO:0016021;GO:0016021;GO:0016787;GO:0045332;GO:0045332;	K01530	EC:7.6.2.1	-	-	ATPase phospholipid transporting 8B3 [Source:HGNCSymbol;Acc:HGNC:13535]	428328	-
ENSGALG00000045096	35.6999	44.5714	26.8284	0.601919	-0.732359	0.1383	1	14	6264051	6265653	+	1602	-	GO:0001664;GO:0007218;	-	-	-	-	neuropeptide W [Source:NCBI gene;Acc:101748764]"	101748764	A0A172PWX7
ENSGALG00000025772	6.85102	3.49404	10.208	2.92154	1.54673	0.138347	1	6	16800940	16805324	+	4384	ELOVL3	GO:0005783;GO:0005783;GO:0006629;GO:0006631;GO:0006633;GO:0009922;GO:0009922;GO:0016020;GO:0016021;GO:0016021;GO:0016740;GO:0019367;GO:0019367;GO:0019367;GO:0019367;GO:0030148;GO:0030176;GO:0034625;GO:0034625;GO:0034625;GO:0034626;GO:0034626;GO:0042761;GO:0042761;GO:0042761;GO:0042761;GO:0102336;GO:0102337;GO:0102338;GO:0102756;GO:0120162;	K10203	EC:2.3.1.199	-	-	Gallus gallus ELOVL fatty acid elongase 3 (ELOVL3),mRNA. [Source:RefSeq mRNA;Acc:NM_001318410]	770955	E7E8G6
ENSGALG00000005128	167.93	142.697	193.164	1.35367	0.436871	0.138426	1	12	6108349	6117173	-	8824	PTPDC1	GO:0004725;GO:0004725;GO:0005654;GO:0005737;GO:0006470;GO:0007224;GO:0008138;GO:0016311;GO:0016791;GO:0035335;GO:0060271;GO:0060271;	K18078	EC:3.1.3.-	-	-	protein tyrosine phosphatase domain containing 1[Source:HGNC Symbol;Acc:HGNC:30184]	415979	-
ENSGALG00000020342	231.36	264.554	198.166	0.749057	-0.416852	0.138438	1	5	58093586	58098354	+	4768	-	GO:0016020;GO:0016021;	K13704	EC:3.1.1.23	-	-	abhydrolase domain containing 12B [Source:NCBIgene;Acc:100857753]	100857753	F1NMM5
ENSGALG00000009373	1005.7	813.949	1197.46	1.47117	0.556962	0.138947	1	4	21053776	21061372	-	7596	CTSO	GO:0004197;GO:0005615;GO:0005764;GO:0006508;GO:0006508;GO:0008233;GO:0008234;GO:0008234;GO:0016787;GO:0051603;GO:0006508;GO:0006508;GO:0008233;GO:0008234;GO:0008234;GO:0016787;	K01374	EC:3.4.22.42	-	NOG281450	cathepsin O [Source:NCBI gene;Acc:422410]"	422410	Q5ZMK0
ENSGALG00000038629	24.7947	31.5097	18.0797	0.573783	-0.801423	0.139262	1	28	3128201	3159679	+	31478	EFNA2	GO:0005886;GO:0007411;GO:0016020;GO:0016020;GO:0030316;GO:0030316;GO:0046849;GO:0046849;GO:0046875;GO:0046875;GO:0046875;GO:0048013;GO:0048013;GO:0048013;	K05462	-	-	-	ephrin A2 [Source:NCBI gene;Acc:395831]"	395831	P52802
ENSGALG00000035563	769.661	674.413	864.908	1.28246	0.358914	0.139548	1	1	6033346	6143773	-	110427	USP6NL	GO:0005096;GO:0005096;GO:0005886;GO:0006886;GO:0007030;GO:0017137;GO:0017137;GO:0019068;GO:0031410;GO:0035526;GO:0043547;GO:0048227;GO:0090630;GO:1903358;GO:0005096;GO:0006886;GO:0017137;GO:0090630;	K20133	-	-	-	USP6 N-terminal like [Source:NCBI gene;Acc:419104]"	419104	Q5ZIM3
ENSGALG00000045337	118.362	137.534	99.1899	0.721204	-0.47152	0.139979	1	5	496421	498341	-	1920	TMEM80	GO:0016020;GO:0016021;GO:0035869;GO:0035869;GO:1905515;	-	-	-	-	transmembrane protein 80 [Source:HGNCSymbol;Acc:HGNC:27453]	769979	-
ENSGALG00000001191	5.43675	2.45807	8.41543	3.42359	1.77551	0.140046	1	27	3530597	3536176	+	5579	MEOX1	GO:0000978;GO:0001077;GO:0001077;GO:0001757;GO:0003677;GO:0003677;GO:0003682;GO:0003700;GO:0005634;GO:0005634;GO:0005634;GO:0005737;GO:0006355;GO:0006366;GO:0043565;GO:0043565;GO:0045944;GO:0045944;GO:0061053;GO:0061053;GO:0061056;GO:0071837;	K09322	-	-	NOG282563	mesenchyme homeobox 1 [Source:NCBIgene;Acc:395533]	395533	Q9YI38
ENSGALG00000027665	516.834	581.613	452.056	0.777245	-0.363558	0.140143	1	1	50711697	50722039	-	10342	SYNGR1	GO:0016020;GO:0016020;GO:0016021;GO:0030672;GO:0031594;GO:0048169;GO:0048172;GO:1990830;	-	-	-	-	synaptogyrin 1 [Source:NCBI gene;Acc:418015]"	418015	-
ENSGALG00000004627	1.47937	0	2.95873	Inf	Inf	0.140363	1	8	7557778	7561205	+	3427	-	GO:0005604;GO:0048731;GO:0070831;	-	-	-	-	-	-	-
ENSGALG00000012362	85.3611	66.6423	104.08	1.56177	0.643181	0.140633	1	7	31073812	31346787	+	272975	THSD7B	-	-	-	-	-	thrombospondin type 1 domain containing 7B[Source:HGNC Symbol;Acc:HGNC:29348]	424297	-
ENSGALG00000041713	13.4362	1.77747	25.095	14.1184	3.8195	0.140705	1	AADN04018645.1	21	3841	+	3820	-	GO:0016020;GO:0016021;	-	-	-	-	-	-	-
ENSGALG00000035760	1355.91	1202.07	1509.75	1.25596	0.328794	0.140861	1	AADN04001595.1	21	4578	+	4557	LENG8	-	-	-	-	-	leukocyte receptor cluster member 8 [Source:HGNCSymbol;Acc:HGNC:15500]	101748015	-
ENSGALG00000036474	79.6739	93.5619	65.786	0.703129	-0.508139	0.140896	1	28	4432164	4433287	-	1123	FAM32A	GO:0005634;GO:0005730;GO:0005730;GO:0005730;	K13120	-	-	-	family with sequence similarity 32 member A[Source:HGNC Symbol;Acc:HGNC:24563]	420150	A0A1D5PDZ1
ENSGALG00000031896	255.737	291.861	219.613	0.752457	-0.410319	0.141006	1	11	17868084	17881285	-	13201	-	-	-	-	-	-	Gse1 coiled-coil protein [Source:NCBIgene;Acc:426226]	-	-
ENSGALG00000013804	599.865	673.541	526.189	0.781227	-0.356185	0.141173	1	4	65542342	65548565	-	6223	SRD5A3	GO:0005737;GO:0006629;GO:0016020;GO:0016021;GO:0016021;GO:0016627;GO:0055114;GO:0003865;GO:0003865;GO:0005737;GO:0005783;GO:0005783;GO:0006488;GO:0006488;GO:0006488;GO:0006629;GO:0016020;GO:0016021;GO:0016021;GO:0016095;GO:0016095;GO:0016095;GO:0016627;GO:0016628;GO:0019348;GO:0019348;GO:0019408;GO:0055114;	K12345	-	-	-	steroid 5 alpha-reductase 3 [Source:HGNCSymbol;Acc:HGNC:25812]	422750	A0A1L1RZF2
ENSGALG00000028960	363.681	318.442	408.921	1.28413	0.360795	0.141213	1	1	195852602	195857112	-	4510	NEU3	GO:0004308;GO:0004308;GO:0005737;GO:0006689;GO:0009313;GO:0043231;GO:0004308;GO:0004308;	K12357	EC:3.2.1.18	-	-	Gallus gallus neuraminidase 3 (NEU3), mRNA.[Source:RefSeq mRNA;Acc:NM_001319017]	430542	I6LL52
ENSGALG00000008930	311.147	262.346	359.949	1.37204	0.456325	0.141306	1	3	9067300	9084370	+	17070	B3GNT2	GO:0000139;GO:0005783;GO:0005794;GO:0005794;GO:0006486;GO:0006486;GO:0006486;GO:0007411;GO:0007608;GO:0008376;GO:0008378;GO:0008532;GO:0008532;GO:0016020;GO:0016020;GO:0016021;GO:0016740;GO:0016757;GO:0030311;GO:0030311;GO:1990830;	K00741	EC:2.4.1.149	-	NOG262849	UDP-GlcNAc:betaGal beta-1,3-N-acetylglucosaminyltransferase 2 [Source:NCBIgene;Acc:421286]	421286	Q5ZK57
ENSGALG00000008150	4.36484	1.71657	7.0131	4.08552	2.03052	0.141346	1	15	11256379	11267964	-	11585	RASAL1	GO:0005096;GO:0005096;GO:0005543;GO:0005829;GO:0005886;GO:0007165;GO:0035556;GO:0043087;GO:0043547;GO:0046580;GO:0071277;GO:1903861;GO:0005543;GO:0046580;	K17632	-	-	-	RAS protein activator like 1 [Source:HGNCSymbol;Acc:HGNC:9873]	771057	F1NDA4
ENSGALG00000031160	1108.65	1238.76	978.529	0.789925	-0.340213	0.141513	1	4	50410218	50412820	-	2602	-	GO:0003676;GO:0003723;GO:0003723;GO:0006396;	-	-	-	-	-	-	-
ENSGALG00000019768	1307.4	1150.95	1463.85	1.27186	0.346939	0.141808	1	18	10433382	10468658	-	35276	ACSF2	GO:0003824;GO:0003824;GO:0003824;	K00666	EC:6.2.1.-	-	-	acyl-CoA synthetase family member 2 [Source:HGNCSymbol;Acc:HGNC:26101]	422102	E1BS15
ENSGALG00000001983	67.0806	54.5689	79.5923	1.45857	0.544551	0.141879	1	8	1260011	1269939	-	9928	FNDC7	-	-	-	-	-	fibronectin type III domain containing 7[Source:HGNC Symbol;Acc:HGNC:26668]	424339	-
ENSGALG00000034219	70.2813	84.0427	56.5199	0.672514	-0.572365	0.142086	1	16	544838	551915	-	7077	-	GO:0003676;GO:0005622;GO:0006355;GO:0046872;	-	-	-	-	-	-	-
ENSGALG00000015967	7.95222	4.20509	11.6994	2.78219	1.47622	0.142307	1	4	88132469	88134034	+	1565	LRRTM1	GO:0002091;GO:0005615;GO:0005783;GO:0007626;GO:0016020;GO:0016021;GO:0030424;GO:0030426;GO:0031012;GO:0035418;GO:0035640;GO:0050808;GO:0051965;GO:0060291;GO:0098982;GO:0099060;	K16665	-	-	-	leucine rich repeat transmembrane neuronal 1[Source:HGNC Symbol;Acc:HGNC:19408]	771502	E1BX56
ENSGALG00000003722	399.719	451.549	347.889	0.770435	-0.376254	0.142314	1	13	11305712	11311044	-	5332	THG1L	GO:0000166;GO:0000287;GO:0000287;GO:0000287;GO:0005524;GO:0005525;GO:0005525;GO:0005739;GO:0006400;GO:0006400;GO:0008033;GO:0008033;GO:0008033;GO:0008193;GO:0008193;GO:0008193;GO:0008193;GO:0016740;GO:0016779;GO:0042802;GO:0046872;GO:0051289;GO:0099116;GO:0000287;GO:0006400;GO:0008193;GO:0099116;	K10761	EC:2.7.7.79	S	COG4021	tRNA-histidine guanylyltransferase 1 like[Source:NCBI gene;Acc:416242]	416242	Q5ZIR4
ENSGALG00000015436	4081.05	4538.34	3623.75	0.798475	-0.324681	0.142506	1	2	112407137	112419755	+	12618	SDCBP	GO:0005137;GO:0005654;GO:0005737;GO:0005829;GO:0005886;GO:0005895;GO:0007265;GO:0007268;GO:0008284;GO:0010862;GO:0030036;GO:0030307;GO:0030335;GO:0030511;GO:0031965;GO:0035556;GO:0043231;GO:0045545;GO:0005622;GO:0007268;GO:0030036;GO:0035556;GO:0005622;GO:0007268;GO:0030036;GO:0035556;	K17254	-	S	NOG140434	syndecan binding protein [Source:NCBIgene;Acc:421136]	421136	Q5ZHM8
ENSGALG00000006895	1366.42	1539.35	1193.49	0.775325	-0.367127	0.142571	1	18	9353242	9365235	+	11993	CEP131	GO:0005813;GO:0005815;GO:0008284;GO:0010824;GO:0010824;GO:0015630;GO:0034451;GO:0034451;GO:0035735;GO:0035735;GO:0035869;GO:0042803;GO:0043231;GO:0044877;GO:0045171;GO:0060271;GO:0071539;GO:0090316;GO:0005929;GO:0035735;	K16540	-	-	-	centrosomal protein 131 [Source:HGNCSymbol;Acc:HGNC:29511]	422074	E1BTL1
ENSGALG00000031755	17.2795	11.4684	23.0906	2.01341	1.00964	0.142747	1	AADN04011969.1	1476	7025	-	5549	-	GO:0005622;GO:0014065;GO:0048812;	-	-	-	-	-	-	-
ENSGALG00000046136	1.9856	3.97121	0	0	-Inf	0.142818	1	AADN04009180.1	4841	6105	-	1264	-	GO:0016032;GO:0016032;	-	-	-	-	-	-	-
ENSGALG00000037962	368.475	322.099	414.851	1.28796	0.365089	0.142862	1	1	104998580	105005906	-	7326	C1H21ORF59	GO:0003352;	-	-	-	-	chromosome 1 open reading frame, human C21orf59[Source:NCBI gene;Acc:418497]	418497	Q5ZIK5
ENSGALG00000014011	205.174	159.351	250.996	1.57511	0.655454	0.142969	1	1	67203135	67215800	+	12665	LRMP	GO:0016020;GO:0016021;	-	-	-	-	lymphoid restricted membrane protein [Source:HGNCSymbol;Acc:HGNC:6690]	-	-
ENSGALG00000016919	18.3341	12.4733	24.1948	1.93973	0.955856	0.142981	1	1	154478654	154500025	-	21371	ACOD1	GO:0005739;GO:0006952;GO:0016829;GO:0019679;GO:0047547;GO:0047613;GO:0002760;GO:0005739;GO:0006952;GO:0006952;GO:0016829;GO:0019679;GO:0047547;GO:0047613;GO:0047613;GO:0071222;GO:0072573;	K17724	EC:4.1.1.6	-	-	aconitate decarboxylase 1 [Source:NCBIgene;Acc:418812]	418812	Q5ZIP5
ENSGALG00000005259	15.2645	10.0559	20.473	2.03592	1.02568	0.143005	1	2	1742703	1846900	+	104197	VIPR1	GO:0004888;GO:0004930;GO:0004930;GO:0004999;GO:0004999;GO:0004999;GO:0007165;GO:0007166;GO:0007186;GO:0007186;GO:0007187;GO:0008528;GO:0016020;GO:0016020;GO:0016021;GO:0016021;GO:0017046;GO:0017046;GO:0043235;GO:0004888;GO:0004930;GO:0004999;GO:0007166;GO:0007186;GO:0016020;GO:0016020;GO:0016021;GO:0016021;	K04589	-	-	-	vasoactive intestinal peptide receptor 1[Source:NCBI gene;Acc:395329]	395329	A5A0U0
ENSGALG00000041102	949.241	831.828	1066.65	1.2823	0.358735	0.143238	1	17	5006022	5105974	-	99952	CDK5RAP2	GO:0005815;GO:0000132;GO:0000226;GO:0000242;GO:0000922;GO:0001578;GO:0005516;GO:0005737;GO:0005794;GO:0005813;GO:0005813;GO:0005815;GO:0005874;GO:0007059;GO:0007098;GO:0007099;GO:0007420;GO:0008017;GO:0008274;GO:0015631;GO:0019901;GO:0022008;GO:0030054;GO:0031023;GO:0031116;GO:0035371;GO:0043015;GO:0044212;GO:0045665;GO:0045893;GO:0046600;GO:0048471;GO:0090266;GO:0097431;GO:0005815;GO:0005815;	K16542	-	-	-	CDK5 regulatory subunit associated protein 2[Source:HGNC Symbol;Acc:HGNC:18672]	771445	-
ENSGALG00000030237	1.46021	0	2.92043	Inf	Inf	0.143256	1	13	15693571	15707183	+	13612	PITX1	GO:0000978;GO:0001077;GO:0001085;GO:0003677;GO:0003677;GO:0003700;GO:0005634;GO:0005634;GO:0006355;GO:0006366;GO:0007275;GO:0009653;GO:0043565;GO:0043565;GO:0045944;GO:0000978;GO:0001077;GO:0001085;GO:0003677;GO:0003677;GO:0003700;GO:0005634;GO:0005634;GO:0006355;GO:0006366;GO:0007275;GO:0009653;GO:0043565;GO:0043565;GO:0045944;GO:0000978;GO:0000978;GO:0001077;GO:0001077;GO:0001085;GO:0001085;GO:…	K09356	-	-	-	paired like homeodomain 1 [Source:NCBIgene;Acc:374201]	374201	-
ENSGALG00000040232	324.817	367.95	281.684	0.76555	-0.385431	0.143295	1	4	50416486	50416731	-	245	-	GO:0003676;GO:0003723;GO:0006396;	-	-	-	-	-	-	-
ENSGALG00000038421	883.705	779.478	987.932	1.26743	0.341904	0.143513	1	8	13316634	13325969	-	9335	RWDD3	GO:0032088;GO:0032088;GO:0033235;GO:0033235;GO:0033235;GO:1902073;GO:1902073;GO:0032088;GO:0033235;GO:1902073;	-	-	-	-	RWD domain containing 3 [Source:NCBIgene;Acc:424481]	424481	-
ENSGALG00000010301	1060.82	1179.59	942.058	0.798635	-0.324391	0.143668	1	5	38169376	38175936	+	6560	EIF2B2	GO:0044237;GO:0001541;GO:0003743;GO:0005085;GO:0005524;GO:0005525;GO:0005737;GO:0005851;GO:0006413;GO:0007417;GO:0014003;GO:0042552;GO:0044237;GO:0050852;GO:0044237;GO:0044237;	K03754	-	-	-	eukaryotic translation initiation factor 2B subunitbeta [Source:NCBI gene;Acc:423359]	423359	Q5ZL25
ENSGALG00000017044	15.7244	9.55825	21.8905	2.29022	1.19549	0.143709	1	1	171798604	171935943	+	137339	TRPC4	GO:0005216;GO:0005262;GO:0005886;GO:0005886;GO:0005887;GO:0005901;GO:0005911;GO:0006811;GO:0006811;GO:0006828;GO:0008013;GO:0009986;GO:0014051;GO:0015279;GO:0015279;GO:0016020;GO:0016020;GO:0016021;GO:0016021;GO:0016323;GO:0030863;GO:0032991;GO:0034703;GO:0034704;GO:0045121;GO:0045296;GO:0048709;GO:0051480;GO:0055085;GO:0070509;GO:0070588;GO:0070588;GO:0070679;GO:0070679;	K04967	-	-	-	transient receptor potential cation channelsubfamily C member 4 [Source:HGNC Symbol;Acc:HGNC:12336]	418895	E1C0Y0
ENSGALG00000037166	40.6172	49.2228	32.0116	0.650341	-0.620731	0.144253	1	AADN04000612.1	87266	89720	+	2454	-	GO:0004930;GO:0004930;GO:0007186;GO:0007186;GO:0016020;GO:0016021;GO:0016021;	K22793	-	-	-	Gallus gallus uncharacterized LOC101752158(LOC101752158), mRNA. [Source:RefSeqmRNA;Acc:NM_001318999]	101752158	H9L2H9
ENSGALG00000030671	26.5235	34.1703	18.8767	0.552429	-0.85614	0.144269	1	AADN04007842.1	372	4983	+	4611	-	GO:0005096;GO:0005737;GO:0005886;GO:0007264;GO:0043547;	-	-	-	-	-	-	-
ENSGALG00000041501	7.85722	4.12369	11.5908	2.81077	1.49097	0.144461	1	9	2511932	2514877	-	2945	AMER3	GO:0005546;GO:0005886;GO:0008013;GO:0060828;	-	-	-	-	APC membrane recruitment protein 3 [Source:HGNCSymbol;Acc:HGNC:26771]	100859787	A0A1D5PQH7
ENSGALG00000013865	623.426	527.716	719.136	1.36273	0.446502	0.144844	1	3	54973932	54992674	+	18742	IFNGR1	GO:0005886;GO:0016020;GO:0019221;GO:0019955;	K05132	-	-	-	interferon gamma receptor 1 [Source:NCBIgene;Acc:421685]	421685	B4XN22
ENSGALG00000009095	2168	2411.47	1924.53	0.798076	-0.325402	0.144961	1	3	7621411	7640925	+	19514	LHCGR	GO:0001541;GO:0004930;GO:0004930;GO:0004964;GO:0004964;GO:0005622;GO:0005886;GO:0005887;GO:0005887;GO:0007165;GO:0007186;GO:0007186;GO:0007189;GO:0007189;GO:0007190;GO:0007190;GO:0007200;GO:0007200;GO:0007283;GO:0008528;GO:0008584;GO:0008585;GO:0009755;GO:0016020;GO:0016021;GO:0016021;GO:0016500;GO:0022602;GO:0022602;GO:0032962;GO:0035472;GO:0038106;GO:0042700;GO:0046544;GO:0060065;GO:0071371;GO:…	K04248	-	-	-	luteinizing hormone/choriogonadotropin receptor[Source:NCBI gene;Acc:395776]	395776	Q90674
ENSGALG00000033672	102.146	119.311	84.9819	0.712275	-0.489493	0.144978	1	AADN04001431.1	6004	15863	-	9859	-	GO:0016020;GO:0016021;GO:0016020;GO:0016021;GO:0016020;GO:0016021;	-	-	-	-	-	-	-
ENSGALG00000042633	978.398	1098.93	857.864	0.780635	-0.35728	0.145005	1	AADN04007734.1	6438	8896	-	2458	-	GO:0006886;GO:0006886;GO:0008565;GO:0015031;GO:0015031;GO:0016020;GO:0016192;GO:0030117;GO:0030122;GO:0006886;GO:0006886;GO:0008565;GO:0015031;GO:0015031;GO:0016020;GO:0016192;GO:0030117;GO:0030122;	K11827	-	-	-	AP-2 complex subunit sigma-like [Source:NCBIgene;Acc:100859555]	100859555	-
ENSGALG00000040039	243.006	209.072	276.94	1.32462	0.405577	0.145211	1	AADN04002160.1	5629	7122	-	1493	-	GO:0003676;GO:0003700;GO:0043565;GO:0045892;GO:0045893;GO:0045944;	-	-	-	-	-	-	-
ENSGALG00000044938	4.13329	7.37514	0.891451	0.120872	-3.04844	0.14522	1	15	8298986	8303763	+	4777	-	-	-	-	-	-	-	-	-
ENSGALG00000014213	158.923	136.303	181.542	1.3319	0.413489	0.145249	1	1	69763115	69848437	+	85322	PRR5	GO:0001934;GO:0014068;GO:0031932;GO:0031932;GO:0038203;GO:0031932;GO:0038203;	K20411	-	-	-	proline rich 5 [Source:NCBI gene;Acc:418237]"	418237	-
ENSGALG00000020895	19.7774	25.9217	13.633	0.525929	-0.92706	0.145269	1	20	12281216	12309094	+	27878	-	-	-	-	-	-	formin-like protein 16-like [Source:NCBIgene;Acc:419333]	419333	E1BVU8
ENSGALG00000032491	43.1533	33.7535	52.5531	1.55697	0.63874	0.145617	1	AADN04007248.1	1836	8499	-	6663	GATA1	GO:0000978;GO:0001077;GO:0003700;GO:0003700;GO:0005634;GO:0006355;GO:0006366;GO:0007507;GO:0008270;GO:0009887;GO:0009888;GO:0043565;GO:0045944;GO:0046872;GO:0048468;GO:0048646;	-	-	-	-	Gallus gallus GATA binding protein 1 (globintranscription factor 1) (GATA1), mRNA. [Source:RefSeqmRNA;Acc:NM_205464]	-	-
ENSGALG00000003358	2438.73	2155.82	2721.63	1.26245	0.336231	0.145791	1	21	4191524	4197035	+	5511	UBIAD1	GO:0004659;GO:0004659;GO:0004659;GO:0005634;GO:0005737;GO:0005783;GO:0005783;GO:0006744;GO:0009234;GO:0009234;GO:0016020;GO:0016020;GO:0016021;GO:0016021;GO:0016209;GO:0016765;GO:0030173;GO:0030173;GO:0042371;GO:0042371;GO:0098869;	K00810	EC:2.5.1.-	-	-	UbiA prenyltransferase domain containing 1[Source:NCBI gene;Acc:419456]	419456	Q5ZKS8
ENSGALG00000042570	58.3868	69.2636	47.51	0.68593	-0.543867	0.145979	1	1	175487151	175493054	-	5903	-	GO:0005634;GO:0008017;	-	-	-	-	-	-	-
ENSGALG00000044285	181.111	207.507	154.714	0.745581	-0.423563	0.146092	1	AADN04001130.1	3666	5242	-	1576	-	GO:0004478;GO:0004478;GO:0005524;GO:0005829;GO:0006556;GO:0048269;	-	-	-	-	-	-	-
ENSGALG00000011392	986.802	871.822	1101.78	1.26377	0.337733	0.146136	1	8	29900571	29924458	+	23887	MSH4	GO:0000228;GO:0000712;GO:0000793;GO:0000794;GO:0000795;GO:0000795;GO:0001541;GO:0003684;GO:0005524;GO:0005524;GO:0005634;GO:0005713;GO:0006298;GO:0006298;GO:0007129;GO:0007131;GO:0007283;GO:0007283;GO:0007292;GO:0008094;GO:0030983;GO:0032300;GO:0045143;GO:0051026;GO:0051321;GO:0005524;GO:0006298;GO:0030983;GO:0005524;GO:0006298;GO:0030983;GO:0005524;GO:0006298;GO:0030983;GO:0005524;GO:0006298;GO:…	K08740	-	-	-	mutS homolog 4 [Source:HGNC Symbol;Acc:HGNC:7327]"	424725	-
ENSGALG00000009995	31.7852	23.6161	39.9543	1.69182	0.758576	0.146331	1	5	34843920	35050252	+	206332	AKAP6	GO:0005635;GO:0016529;GO:0016529;GO:0031965;GO:0034704;GO:0044325;GO:0044325;GO:0048471;GO:0048471;GO:0048471;GO:0051018;GO:0060306;GO:0071320;GO:1901381;GO:1902261;	K16523	-	-	-	A-kinase anchoring protein 6 [Source:HGNCSymbol;Acc:HGNC:376]	423314	-
ENSGALG00000027355	178.444	152.164	204.725	1.34543	0.428066	0.14634	1	3	78506086	78507225	-	1139	TPBG	GO:0005737;GO:0005783;GO:0016020;GO:0016021;GO:0051965;	-	-	-	-	trophoblast glycoprotein [Source:HGNCSymbol;Acc:HGNC:12004]	772098	R4GM46
ENSGALG00000019719	3265.71	3640.89	2890.53	0.793906	-0.332959	0.146342	1	27	4972722	4977524	-	4802	KRT19	GO:0005198;GO:0005198;GO:0005882;GO:0005882;GO:0005886;GO:0007219;GO:0008307;GO:0016327;GO:0030018;GO:0042383;GO:0043034;GO:0043627;GO:0045214;GO:0060706;GO:0071944;GO:1990357;GO:0005198;GO:0005198;GO:0005882;GO:0005882;GO:0005198;GO:0005198;GO:0005882;GO:0005882;GO:0005198;GO:0005198;GO:0005882;GO:0005882;GO:0005198;GO:0005198;GO:0005882;GO:0005882;GO:0005198;GO:0005198;GO:0005882;GO:0005882;	K07604	-	-	-	keratin 19 [Source:NCBI gene;Acc:395861]"	395861	O93256;F1NDN9
ENSGALG00000008702	22.7018	31.2972	14.1064	0.450723	-1.14969	0.146397	1	3	15460178	15465535	+	5357	OVOL2	GO:0000122;GO:0001078;GO:0001227;GO:0001228;GO:0001228;GO:0001525;GO:0001755;GO:0001842;GO:0001947;GO:0003676;GO:0003677;GO:0003682;GO:0005634;GO:0005634;GO:0006366;GO:0007507;GO:0008285;GO:0008544;GO:0009913;GO:0009913;GO:0009953;GO:0010628;GO:0010629;GO:0010719;GO:0010837;GO:0043565;GO:0045618;GO:0045892;GO:0045944;GO:0048557;GO:0060214;GO:0060347;GO:0060390;GO:0060716;GO:0071560;GO:2000647;	K09216	-	-	-	ovo like zinc finger 2 [Source:HGNCSymbol;Acc:HGNC:15804]	416720	E1BWL6
ENSGALG00000016951	438.76	494.504	383.017	0.774548	-0.368573	0.146423	1	1	165861600	165880024	-	18424	MTRF1	GO:0003747;GO:0005739;GO:0006415;GO:0006415;GO:0070126;GO:0003747;GO:0005739;GO:0006415;GO:0006415;GO:0070126;	K02835	-	-	-	mitochondrial translation release factor 1[Source:HGNC Symbol;Acc:HGNC:7469]	418830	-
ENSGALG00000044791	25.5331	32.5354	18.5308	0.569559	-0.812084	0.14648	1	AADN04000785.1	41392	44622	-	3230	-	GO:0016020;GO:0016021;	-	-	-	-	-	-	-
ENSGALG00000042259	1111.89	978.791	1245	1.27197	0.347068	0.146566	1	6	32938446	33212336	+	273890	DOCK1	GO:0002244;GO:0005085;GO:0005096;GO:0005634;GO:0005829;GO:0007010;GO:0007264;GO:0016477;GO:0016477;GO:0016607;GO:0043547;	K13708	-	-	-	dedicator of cytokinesis 1 [Source:HGNCSymbol;Acc:HGNC:2987]	423960	-
ENSGALG00000037533	305.055	264.888	345.221	1.30327	0.382136	0.146622	1	2	41301075	41315256	-	14181	FAM198A	GO:0016020;GO:0016021;GO:0043231;	-	-	-	-	family with sequence similarity 198 member A[Source:HGNC Symbol;Acc:HGNC:24485]	100857278	-
ENSGALG00000015551	207.509	237.701	177.317	0.745965	-0.422821	0.146643	1	Z	65006350	65073206	+	66856	GRIN3A	GO:0004970;GO:0004972;GO:0004972;GO:0005216;GO:0005262;GO:0005886;GO:0005886;GO:0006811;GO:0006811;GO:0006816;GO:0016020;GO:0016020;GO:0016020;GO:0016021;GO:0016358;GO:0016594;GO:0017146;GO:0034220;GO:0035235;GO:0038023;GO:0042802;GO:0043005;GO:0043025;GO:0043025;GO:0045202;GO:0045211;GO:0045471;GO:0060134;GO:0070588;	K05213	-	-	-	glutamate ionotropic receptor NMDA type subunit 3A[Source:HGNC Symbol;Acc:HGNC:16767]	769001	-
ENSGALG00000008938	482.74	541.18	424.299	0.784025	-0.351028	0.146789	1	6	27577607	27591633	-	14026	DCLRE1A	GO:0000784;GO:0001650;GO:0003684;GO:0005654;GO:0006303;GO:0031848;GO:0035312;GO:0035312;GO:0036297;GO:0090305;	K15340	-	-	-	DNA cross-link repair 1A [Source:NCBIgene;Acc:423902]	423902	Q5QJC4
ENSGALG00000019757	25.3999	32.687	18.1128	0.554128	-0.85171	0.146823	1	18	10484777	10489406	-	4629	-	GO:0016020;GO:0016021;	-	-	-	-	uncharacterized LOC422106 [Source:NCBIgene;Acc:422106]	422106	-
ENSGALG00000010342	19.8193	13.8044	25.8342	1.87145	0.904156	0.146858	1	1	39761108	39852435	+	91327	OTOGL	GO:0005576;GO:0007605;GO:0046373;GO:0046556;	-	-	-	-	otogelin like [Source:HGNC Symbol;Acc:HGNC:26901]"	772154	-
ENSGALG00000040241	196.935	230.673	163.196	0.707477	-0.499244	0.146994	1	10	13227881	13406045	+	178164	NTRK3	GO:0000166;GO:0000187;GO:0001933;GO:0002039;GO:0004672;GO:0004713;GO:0004713;GO:0004713;GO:0004714;GO:0004714;GO:0004714;GO:0004888;GO:0005030;GO:0005030;GO:0005030;GO:0005524;GO:0005524;GO:0005737;GO:0005737;GO:0005887;GO:0005887;GO:0006468;GO:0007169;GO:0007169;GO:0007275;GO:0007399;GO:0007507;GO:0007507;GO:0007623;GO:0008284;GO:0009968;GO:0010628;GO:0016020;GO:0016020;GO:0016021;GO:0016301;GO:…	K05101	EC:2.7.10.1	-	-	neurotrophic receptor tyrosine kinase 3[Source:NCBI gene;Acc:396081]	396081	Q91044
ENSGALG00000010582	1212.22	1354.98	1069.47	0.789285	-0.341383	0.147162	1	4	39020141	39055350	+	35209	PPA2	GO:0000287;GO:0004427;GO:0005737;GO:0006796;GO:0000287;GO:0004427;GO:0005737;GO:0006796;GO:0000287;GO:0004427;GO:0004427;GO:0004427;GO:0004722;GO:0004722;GO:0005737;GO:0006470;GO:0006796;GO:0006796;GO:0051881;GO:0051881;GO:0000287;GO:0004427;GO:0005737;GO:0006796;	-	-	-	-	pyrophosphatase (inorganic) 2 [Source:HGNCSymbol;Acc:HGNC:28883]	-	-
ENSGALG00000040621	75.9499	62.9772	88.9226	1.41198	0.49772	0.147621	1	1	133975526	133993302	+	17776	IL18R1	GO:0004908;GO:0007165;GO:0016020;GO:0016021;GO:0004908;GO:0007165;GO:0016020;GO:0016021;GO:0030101;GO:0032729;GO:0032729;GO:0035655;GO:0035655;GO:0042007;GO:0042008;GO:0045063;GO:0051092;GO:0120163;GO:1901224;GO:2000556;	K05173	-	-	-	interleukin 18 receptor 1 [Source:NCBIgene;Acc:418717]	418717	A0A1D5NZ70
ENSGALG00000038951	677.43	758.332	596.529	0.786633	-0.346237	0.147652	1	12	1457145	1461369	-	4224	RASSF1	GO:0005634;GO:0007050;GO:0007165;GO:0007265;GO:0015630;GO:0035556;GO:0046872;GO:0070507;	K09850	-	-	-	Ras association domain family member 1 [Source:HGNCSymbol;Acc:HGNC:9882]	101750777	-
ENSGALG00000008696	20.7752	12.9309	28.6196	2.21328	1.14618	0.147677	1	8	16413009	16435031	-	22022	WDR63	GO:0007018;GO:0030286;GO:0045503;GO:0045504;	-	-	-	-	WD repeat domain 63 [Source:HGNCSymbol;Acc:HGNC:30711]	429090	F1NIZ0
ENSGALG00000035051	3.96567	1.39165	6.53969	4.69923	2.23242	0.147784	1	1	50445737	50593849	-	148112	-	GO:0005216;GO:0005245;GO:0005886;GO:0005891;GO:0005891;GO:0006811;GO:0008332;GO:0008332;GO:0016020;GO:0016020;GO:0016021;GO:0019228;GO:0019228;GO:0030317;GO:0045956;GO:0055085;GO:0070509;GO:0070509;GO:0070588;GO:0086010;	K04856	-	-	-	calcium voltage-gated channel subunit alpha1 I[Source:NCBI gene;Acc:427900]	427900	-
ENSGALG00000040644	61.4189	49.659	73.1787	1.47362	0.559368	0.147814	1	17	1003902	1006332	-	2430	C8G	GO:0036094;	-	-	-	-	complement C8 gamma chain [Source:HGNCSymbol;Acc:HGNC:1354]	-	-
ENSGALG00000005217	107.695	126.371	89.0188	0.704422	-0.505489	0.147921	1	9	8038070	8049501	+	11431	MOGAT1	GO:0003846;GO:0004144;GO:0005783;GO:0006651;GO:0016020;GO:0016020;GO:0016021;GO:0016747;	K14458	EC:2.3.1.22	-	-	monoacylglycerol O-acyltransferase 1 [Source:HGNCSymbol;Acc:HGNC:18210]	424811	-
ENSGALG00000005938	93.6873	76.7419	110.633	1.44162	0.527691	0.148194	1	14	6596806	6600097	+	3291	-	GO:0009785;GO:0009882;GO:0071949;	-	-	-	-	chromosome 14 open reading frame, human C7orf62[Source:NCBI gene;Acc:771073]	-	-
ENSGALG00000016693	81.6854	67.8108	95.5599	1.40921	0.494889	0.14859	1	1	129222918	129238398	-	15480	CSF2RA	GO:0004896;GO:0004896;GO:0009897;GO:0016020;GO:0016020;GO:0016021;GO:0019221;GO:0019955;GO:0043235;	K05066	-	-	-	colony stimulating factor 2 receptor alpha subunit[Source:NCBI gene;Acc:418666]	418666	F1NFE8
ENSGALG00000037148	3.94757	1.37145	6.52369	4.75677	2.24998	0.148595	1	2	115416217	115417210	-	993	CRH	GO:0001659;GO:0001963;GO:0004601;GO:0005179;GO:0005576;GO:0005615;GO:0005615;GO:0005737;GO:0006704;GO:0006954;GO:0006954;GO:0007565;GO:0017045;GO:0017045;GO:0030324;GO:0030325;GO:0032099;GO:0032811;GO:0035641;GO:0051353;GO:0051461;GO:0051464;GO:0051464;GO:0070093;GO:0071625;GO:0072592;GO:0098869;GO:2000294;GO:2000310;GO:2000379;GO:2000852;GO:2000854;GO:2000985;	K05256	-	-	-	corticotropin releasing hormone [Source:NCBIgene;Acc:404297]	404297	Q703P0
ENSGALG00000029268	3414.51	3791.02	3038.01	0.80137	-0.319459	0.148751	1	11	620353	626331	+	5978	CIAPIN1	GO:0005634;GO:0005737;GO:0005737;GO:0005739;GO:0005758;GO:0006915;GO:0008168;GO:0009055;GO:0016226;GO:0016226;GO:0022900;GO:0030097;GO:0032259;GO:0043066;GO:0046872;GO:0051536;GO:0051536;GO:0051537;GO:0051539;GO:0005634;GO:0005737;GO:0005737;GO:0005739;GO:0005758;GO:0006915;GO:0008168;GO:0009055;GO:0016226;GO:0016226;GO:0022900;GO:0030097;GO:0032259;GO:0043066;GO:0046872;GO:0051536;GO:0051536;GO:…	K22746	-	-	-	cytokine induced apoptosis inhibitor 1 [Source:NCBIgene;Acc:415637]	415637	-
[truncated: 15,109 more rows]
