# Supplementary material for: Transcriptome Analysis of Ovarian Follicles Reveals Potential Pivotal Genes Associated With Increased and Decreased Rates of Chicken Egg Production
Source: Front Genet. 2021 Mar 10;12:622751. doi: 10.3389/fgene.2021.622751 (PMC7987945; doi:10.3389/fgene.2021.622751)
Supplement: Supplementary Table 6 — DEGs in the SYF of HR and LR hens (H2 vs. L2). [file Table_3.XLSX]

## Sheet: Sheet1
id	baseMean	baseMean H	baseMean L	foldChange(L2/H2)	log2FoldChange	pval	padj	Chromosome	Start Site	End Site	Direction	Length	Name	GO	KEGG	EC	eggNOG Class	eggNOG	Description	NCBI_GI	UniProtID
ENSGALG00000016142	1021.71	106.45	1936.98	18.1962	4.18556	2.06956e-24	3.38704e-20	1	108921073	108942022	+	20949	MX1	GO:0000166;GO:0000266;GO:0003374;GO:0003924;GO:0003924;GO:0005525;GO:0005525;GO:0005634;GO:0005737;GO:0008017;GO:0016020;GO:0031966;GO:0045087;GO:0051607;GO:0061025;	K14754	-	-	-	MX dynamin like GTPase 1 [Source:NCBIgene;Acc:395313]	395313	Q90597
ENSGALG00000033658	77.2314	2.19667	152.266	69.3167	6.11513	3.43031e-23	2.80702e-19	AADN04000640.1	3512	5359	+	1847	-	GO:0005886;GO:0006955;GO:0016021;GO:0016020;GO:0016021;	-	-	-	-	-	-	-
ENSGALG00000004859	1028.15	173.259	1883.03	10.8683	3.44206	2.47184e-18	1.34847e-14	20	6906827	6918959	-	12132	ZNFX1	GO:0000775;GO:0005634;GO:0030702;GO:0031048;GO:0031380;	-	-	-	-	zinc finger NFX1-type containing 1 [Source:HGNCSymbol;Acc:HGNC:29271]	419218	F1NFA4
ENSGALG00000045085	1168.51	46.2817	2290.73	49.4954	5.62922	1.76347e-17	7.21523e-14	6	19356961	19360731	+	3770	IFIT5	GO:0003723;GO:0005829;GO:0051607;	-	-	-	-	Gallus gallus interferon induced protein withtetratricopeptide repeats 5 (IFIT5), mRNA. [Source:RefSeqmRNA;Acc:NM_001320422]	423790	A0A125RM76
ENSGALG00000013101	44.6014	1.11604	88.0868	78.9279	6.30246	1.10566e-16	3.61906e-13	16	245788	249541	-	3753	-	GO:0005102;GO:0009897;GO:0050776;GO:0050852;	-	-	-	-	-	-	-
ENSGALG00000046270	43.7511	1.39778	86.1045	61.6011	5.94488	1.25605e-15	3.42607e-12	12	1156711	1252102	+	95391	-	-	-	-	-	-	-	-	-
ENSGALG00000009479	46.5249	3.30544	89.7443	27.1505	4.76291	2.96308e-13	6.92768e-10	2	22939327	22944066	-	4739	-	GO:0005737;	-	-	-	-	sterile alpha motif domain containing 9 like[Source:NCBI gene;Acc:420559]	420559	F1NV98
ENSGALG00000042001	1081.27	364.229	1798.31	4.93729	2.30372	5.18991e-13	1.06173e-09	4	35288232	35306393	+	18161	-	GO:0004842;GO:0016567;GO:0016740;GO:0004842;GO:0016567;GO:0016740;	-	-	-	-	hect domain and RLD 4-like [Source:NCBIgene;Acc:422513]	422513	-
ENSGALG00000011009	53.3515	5.87917	100.824	17.1493	4.10008	9.26226e-13	1.68429e-09	7	19912741	19968241	-	55500	SCN2A	GO:0001518;GO:0001518;GO:0001518;GO:0005216;GO:0005244;GO:0005248;GO:0005248;GO:0005248;GO:0005248;GO:0005272;GO:0005886;GO:0005886;GO:0006811;GO:0006811;GO:0006814;GO:0006814;GO:0006814;GO:0007399;GO:0008627;GO:0014704;GO:0016020;GO:0016020;GO:0016020;GO:0016021;GO:0019228;GO:0030315;GO:0030424;GO:0030424;GO:0033270;GO:0034765;GO:0035725;GO:0051402;GO:0055085;GO:0086010;	K04834	-	-	-	sodium voltage-gated channel alpha subunit 2[Source:NCBI gene;Acc:395945]	395945	E1BQT2
ENSGALG00000013575	395.655	24.6899	766.62	31.0499	4.95652	1.16623e-12	1.90865e-09	2	90026993	90030445	+	3452	IFI6	GO:0005739;GO:0016021;GO:0097190;	-	-	-	NOG244930	interferon alpha inducible protein 6 [Source:NCBIgene;Acc:403120]	403120	Q6IEC5
ENSGALG00000016964	249.658	39.3609	459.955	11.6856	3.54666	2.60252e-12	3.87208e-09	1	166655214	166707862	-	52648	EPSTI1	-	-	-	-	-	epithelial stromal interaction 1 [Source:HGNCSymbol;Acc:HGNC:16465]	418837	E1BXD7
ENSGALG00000013723	1016.55	46.4139	1986.69	42.8037	5.41966	3.26963e-11	4.45923e-08	12	3226395	3228407	-	2012	OASL	GO:0001730;GO:0003723;GO:0003725;GO:0003725;GO:0005524;GO:0005634;GO:0005654;GO:0005829;GO:0006955;GO:0016740;GO:0016779;GO:0051607;GO:0060700;	K14608	-	-	-	2'-5'-oligoadenylate synthetase like [Source:NCBIgene;Acc:395908]	395908	O13256
ENSGALG00000028982	361.133	66.9532	655.313	9.78763	3.29096	4.86557e-11	6.12538e-08	3	95396266	95400963	-	4697	CMPK2	GO:0004127;GO:0004550;GO:0004798;GO:0004798;GO:0005524;GO:0005737;GO:0005739;GO:0006165;GO:0006227;GO:0006233;GO:0006233;GO:0006235;GO:0009041;GO:0009142;GO:0033862;GO:0046940;GO:0050145;GO:0071222;	K13809	EC:2.7.4.14	-	-	cytidine/uridine monophosphate kinase 2[Source:HGNC Symbol;Acc:HGNC:27015]	421921	R4GJC4
ENSGALG00000012072	2765.21	1016.32	4514.1	4.44159	2.15108	1.25245e-09	1.46411e-06	7	28389233	28403654	-	14421	-	GO:0003950;GO:0003950;GO:0016740;GO:0016757;	K15261	EC:2.4.2.30	-	-	poly(ADP-ribose) polymerase family member 14[Source:NCBI gene;Acc:101747378]	101747378	-
ENSGALG00000016584	54.2208	10.4943	97.9473	9.33335	3.2224	2.82822e-09	3.08578e-06	1	123018708	123059075	-	40367	EGFL6	GO:0005509;GO:0005604;GO:0010811;GO:0016020;GO:0030198;GO:0030198;GO:0031012;GO:0016020;GO:0030198;GO:0005509;GO:0016020;GO:0030198;	-	-	-	-	EGF like domain multiple 6 [Source:NCBIgene;Acc:418637]	418637	-
ENSGALG00000039269	1386.61	618.934	2154.28	3.48063	1.79935	5.13431e-09	5.25176e-06	18	9594760	9619312	-	24552	RNF213	GO:0001525;GO:0002040;GO:0004842;GO:0004842;GO:0005524;GO:0005730;GO:0005730;GO:0005737;GO:0005829;GO:0005829;GO:0006511;GO:0016567;GO:0016887;GO:0046872;GO:0046872;GO:2000051;GO:0004842;GO:0005524;GO:0016567;GO:0016887;	-	-	-	-	ring finger protein 213 [Source:HGNCSymbol;Acc:HGNC:14539]	-	-
ENSGALG00000013468	428.382	179.29	677.474	3.77864	1.91787	1.07188e-08	1.03191e-05	4	61707202	61720669	+	13467	TLR3	GO:0001819;GO:0002224;GO:0002376;GO:0002730;GO:0002756;GO:0003725;GO:0003725;GO:0004888;GO:0005622;GO:0005737;GO:0005887;GO:0006952;GO:0006954;GO:0007165;GO:0007252;GO:0009615;GO:0010628;GO:0016020;GO:0016021;GO:0016021;GO:0032481;GO:0032722;GO:0032722;GO:0032728;GO:0032735;GO:0032755;GO:0032755;GO:0032757;GO:0032760;GO:0034123;GO:0034138;GO:0034346;GO:0042802;GO:0043123;GO:0043330;GO:0043330;GO:…	-	-	-	-	toll like receptor 3 [Source:NCBI gene;Acc:422720]"	-	-
ENSGALG00000040493	570.2	254.945	885.455	3.47312	1.79623	3.18952e-08	2.89999e-05	1	57724423	57794404	+	69981	PTN	GO:0001503;GO:0005576;GO:0005615;GO:0005783;GO:0007612;GO:0008083;GO:0008083;GO:0008083;GO:0008201;GO:0008284;GO:0010469;GO:0019901;GO:0030282;GO:0032991;GO:0035374;	K16642	-	-	-	pleiotrophin [Source:NCBI gene;Acc:418125]"	418125	A0A1D5PB28
ENSGALG00000028016	44.7679	9.207	80.3289	8.72476	3.12512	6.65579e-08	5.73309e-05	1	49189519	49197004	-	7485	-	-	-	-	-	-	eye-globin [Source:NCBI gene;Acc:417972]"	-	-
ENSGALG00000026152	678.45	234.773	1122.13	4.77963	2.2569	9.4395e-08	7.46937e-05	12	2254875	2264684	-	9809	GBP	GO:0000166;GO:0003924;GO:0005525;GO:0005525;GO:0000166;GO:0003924;GO:0005525;GO:0005525;GO:0000166;GO:0003924;GO:0005525;GO:0005525;GO:0000166;GO:0003924;GO:0005525;GO:0005525;	K20899	-	-	-	Gallus gallus guanylate binding protein (GBP),mRNA. [Source:RefSeq mRNA;Acc:NM_204652]	415922	A0A1D5PCB5
ENSGALG00000013057	606.777	253.797	959.757	3.78159	1.91899	9.5843e-08	7.46937e-05	1	62144164	62154171	+	10007	-	GO:0004197;GO:0004843;GO:0005829;GO:0006511;GO:0009617;GO:0016579;GO:0016579;GO:0019785;GO:0031647;GO:0035634;GO:0036459;	K11846	EC:3.4.19.12	-	-	ubiquitin specific peptidase 18 [Source:NCBIgene;Acc:418167]	418167	-
ENSGALG00000014603	1093.42	230.257	1956.58	8.49738	3.08702	2.45932e-07	0.000182951	1	77379603	77388708	+	9105	C1S	GO:0004252;GO:0004252;GO:0004252;GO:0005509;GO:0005615;GO:0006508;GO:0006508;GO:0006958;GO:0008233;GO:0016787;GO:0042802;	K01331	EC:3.4.21.42	-	-	complement C1s [Source:NCBI gene;Acc:418294]"	418294	Q5F3N3
ENSGALG00000041621	3229.13	1448.36	5009.89	3.459	1.79036	6.13803e-07	0.000436761	2	148464758	148470888	-	6130	LY6E	GO:0005886;GO:0009986;GO:0016020;GO:0016020;GO:0016021;GO:0030550;GO:0031225;GO:2000272;	K06846	-	-	-	lymphocyte antigen 6 family member E [Source:NCBIgene;Acc:395550]	395550	Q90986
ENSGALG00000035810	184.042	73.4189	294.664	4.01347	2.00485	7.94883e-07	0.000542044	AADN04000640.1	17419	121214	-	103795	-	GO:0005886;GO:0006955;GO:0016020;GO:0016021;	-	-	-	-	-	-	-
ENSGALG00000002192	435.454	208.068	662.84	3.18569	1.67161	8.45055e-07	0.000553207	8	2036933	2110380	-	73447	PTPRC	GO:0000187;GO:0001779;GO:0001915;GO:0001916;GO:0001960;GO:0002244;GO:0002378;GO:0002711;GO:0002923;GO:0002925;GO:0004721;GO:0004725;GO:0004725;GO:0004725;GO:0005102;GO:0005622;GO:0005886;GO:0005886;GO:0005925;GO:0006469;GO:0006469;GO:0006470;GO:0006470;GO:0006933;GO:0007159;GO:0008201;GO:0009897;GO:0009897;GO:0009986;GO:0009986;GO:0010468;GO:0016020;GO:0016021;GO:0016311;GO:0016311;GO:0016787;GO:…	K06478	EC:3.1.3.48	-	-	protein tyrosine phosphatase, receptor type C[Source:NCBI gene;Acc:386580]	386580	A0A1D5PR76
ENSGALG00000006785	456.068	145.81	766.327	5.25565	2.39387	1.22693e-06	0.000772306	13	16977371	16983282	-	5911	IRF1	GO:0000790;GO:0000978;GO:0001077;GO:0003677;GO:0003677;GO:0003700;GO:0003700;GO:0005634;GO:0005634;GO:0005737;GO:0006351;GO:0006355;GO:0006355;GO:0006366;GO:0006915;GO:0006915;GO:0007050;GO:0008285;GO:0010468;GO:0032481;GO:0032728;GO:0034124;GO:0035458;GO:0043374;GO:0043565;GO:0044212;GO:0045084;GO:0045590;GO:0045892;GO:0045892;GO:0045893;GO:0045893;GO:0045944;GO:0045944;GO:0050776;GO:0051607;GO:…	K09444	-	-	NOG42582	interferon regulatory factor 1 [Source:NCBIgene;Acc:396384]	396384	Q90876;M4M675
ENSGALG00000043619	109.339	173.847	44.831	0.257876	-1.95525	1.35187e-06	0.000819436	16	419639	421872	+	2233	-	GO:0005886;GO:0006955;GO:0016021;GO:0016020;GO:0016021;	-	-	-	-	major histocompatibility complex, class I, A9[Source:NCBI gene;Acc:417083]	-	-
ENSGALG00000044619	23.0944	3.3242	42.8646	12.8947	3.68871	1.46614e-06	0.000856961	AADN04001162.1	4420	13082	-	8662	-	-	-	-	-	-	-	-	-
ENSGALG00000032534	262.407	397.631	127.183	0.319851	-1.64453	1.60476e-06	0.000880943	2	2110152	2290343	-	180191	OBSCN	GO:0000166;GO:0004672;GO:0005089;GO:0005524;GO:0005524;GO:0005829;GO:0005886;GO:0006468;GO:0016301;GO:0016310;GO:0016604;GO:0016740;GO:0035023;	-	-	-	-	obscurin, cytoskeletal calmodulin and titin-interacting RhoGEF [Source:HGNC Symbol;Acc:HGNC:15719]	-	-
ENSGALG00000012075	940.929	491.58	1390.28	2.82818	1.49988	1.61483e-06	0.000880943	7	28404305	28412701	-	8396	DTX3L	GO:0002230;GO:0004842;GO:0004857;GO:0005634;GO:0005654;GO:0005737;GO:0005764;GO:0005769;GO:0005829;GO:0006302;GO:0006511;GO:0006974;GO:0007219;GO:0008047;GO:0008333;GO:0010390;GO:0016567;GO:0019899;GO:0032092;GO:0032991;GO:0033522;GO:0033523;GO:0035563;GO:0042393;GO:0044389;GO:0045893;GO:0051444;GO:0051865;GO:0070936;GO:0097677;GO:1900182;GO:1901666;GO:1902966;GO:2000646;GO:2001034;	K06058	EC:2.3.2.27	-	-	deltex E3 ubiquitin ligase 3L [Source:HGNCSymbol;Acc:HGNC:30323]	424267	-
ENSGALG00000044834	300.627	149.177	452.077	3.03048	1.59954	1.82414e-06	0.000963027	12	1248309	1248944	+	635	-	GO:0016020;GO:0016021;	-	-	-	-	-	-	-
ENSGALG00000038879	57.1637	18.9291	95.3984	5.03978	2.33336	2.02917e-06	0.00103779	AADN04001262.1	9087	13366	-	4279	-	GO:0008168;GO:0032259;GO:0008168;GO:0032259;GO:0008168;GO:0032259;GO:0008168;GO:0032259;	-	-	-	-	putative methyltransferase DDB_G0268948[Source:NCBI gene;Acc:107048987]	107048987	A0A1D5P5L5
ENSGALG00000014297	408.069	149.627	666.51	4.45448	2.15526	2.33892e-06	0.00115996	5	15845877	15849344	+	3467	IRF7	GO:0000978;GO:0000982;GO:0000982;GO:0002819;GO:0003677;GO:0003677;GO:0003700;GO:0005634;GO:0005634;GO:0005654;GO:0005737;GO:0005829;GO:0006351;GO:0006355;GO:0006355;GO:0016064;GO:0032481;GO:0032607;GO:0032608;GO:0032727;GO:0032728;GO:0034124;GO:0034127;GO:0044212;GO:0045351;GO:0045893;GO:0045944;GO:0051607;GO:0060340;	K09447	-	-	-	interferon regulatory factor 7 [Source:NCBIgene;Acc:396330]	396330	Q90643
ENSGALG00000001945	1278.62	696.391	1860.84	2.67212	1.41799	2.49805e-06	0.00120244	12	1236247	1247239	-	10992	RFT1	GO:0005319;GO:0005789;GO:0006869;GO:0016020;GO:0016021;GO:0016021;GO:0034203;	K06316	-	-	-	RFT1 homolog [Source:NCBI gene;Acc:770487]"	770487	F1P5L5
ENSGALG00000035870	3326.86	1606.9	5046.83	3.14073	1.6511	2.64655e-06	0.00123753	AADN04002522.1	5212	19591	-	14379	-	-	-	-	-	-	-	-	-
ENSGALG00000029381	479.54	233.425	725.655	3.10873	1.63633	3.4261e-06	0.00155755	16	78333	81467	-	3134	TAP2	GO:0000166;GO:0005524;GO:0005524;GO:0015440;GO:0016020;GO:0016021;GO:0016021;GO:0016021;GO:0016887;GO:0019885;GO:0030176;GO:0042287;GO:0042626;GO:0042626;GO:0042825;GO:0042886;GO:0055085;	K05654	-	-	-	transporter 2, ATP-binding cassette, sub-family B(MDR/TAP) [Source:NCBI gene;Acc:427728]	427728	A5HUM1
ENSGALG00000041380	2746.83	950.643	4543.01	4.77888	2.25667	4.53477e-06	0.00200584	16	73915	76152	+	2237	BF2	GO:0005886;GO:0006955;GO:0016020;GO:0016021;GO:0046872;GO:0016020;GO:0016021;GO:0016020;GO:0016021;GO:0016020;GO:0016021;GO:0016020;GO:0016021;GO:0016020;GO:0016021;	K06751	-	-	-	Major histocompatibility complex class I antigenBF2 [Source:NCBI gene;Acc:425389]	425389	Q95601
ENSGALG00000019325	69.9845	6.98219	132.987	19.0466	4.25146	4.80157e-06	0.00202569	1	49197217	49205179	+	7962	-	-	-	-	-	-	uncharacterized LOC417973 [Source:NCBIgene;Acc:417973]	417973	-
ENSGALG00000011271	1808.11	739.644	2876.59	3.88915	1.95945	4.82719e-06	0.00202569	1	43987396	43999595	-	12199	LUM	GO:0005518;GO:0005518;GO:0005576;GO:0005583;GO:0007601;GO:0030199;GO:0031012;GO:0032914;GO:0045944;GO:0062023;GO:0007601;GO:0030199;GO:0062023;	K08122	-	S	COG4886	lumican [Source:NCBI gene;Acc:417891]"	417891	P51890
ENSGALG00000000720	862.536	388.251	1336.82	3.44319	1.78374	4.95569e-06	0.00202762	23	1432743	1440630	+	7887	-	GO:0000166;GO:0003924;GO:0005525;GO:0005525;	K20899	-	-	-	guanylate binding protein 1 [Source:NCBIgene;Acc:419563]	419563	F1N9J3
ENSGALG00000019147	59.2523	20.1653	98.3394	4.87667	2.2859	5.46467e-06	0.00218134	1	129240115	129253041	-	12926	-	GO:0004896;GO:0009897;GO:0016020;GO:0016021;GO:0019221;GO:0019955;GO:0043235;	-	-	-	-	granulocyte-macrophage colony-stimulating factorreceptor subunit alpha-like [Source:NCBI gene;Acc:418667]	418667	E1C777
ENSGALG00000026970	3146.1	1126	5166.2	4.58809	2.19789	5.78366e-06	0.0022537	5	1549219	1550524	+	1305	IFITM3	GO:0005886;GO:0016020;GO:0016021;GO:0016021;GO:0030282;GO:0060349;	K06566	-	-	-	Gallus gallus interferon-induced transmembraneprotein 3 (IFITM3), mRNA. [Source:RefSeqmRNA;Acc:NM_001350061]	770612	-
ENSGALG00000041192	467.616	154.82	780.412	5.04078	2.33365	5.9785e-06	0.00227544	7	21157246	21184178	+	26932	IFIH1	GO:0003677;GO:0003725;GO:0003727;GO:0005524;GO:0005737;GO:0008270;GO:0009615;GO:0016787;GO:0016925;GO:0032727;GO:0032728;GO:0035549;GO:0039530;GO:0042802;GO:0043021;GO:0045087;GO:0051607;GO:0060760;GO:0071360;GO:1902741;GO:1904469;GO:2000778;	K12647	EC:3.6.4.13	-	-	interferon induced with helicase C domain 1[Source:NCBI gene;Acc:424185]	424185	D9N195
ENSGALG00000035230	58.8063	21.0304	96.5823	4.5925	2.19928	7.5571e-06	0.0028109	3	90162525	90533217	+	370692	CSMD1	GO:0016020;GO:0016021;GO:0016020;GO:0016021;GO:0001964;GO:0016020;GO:0016021;GO:0042593;	K17495	-	-	-	CUB and Sushi multiple domains 1 [Source:HGNCSymbol;Acc:HGNC:14026]	421899	-
ENSGALG00000009366	31.1057	7.41131	54.8002	7.39413	2.88638	7.77651e-06	0.00282823	4	21020769	21028111	-	7342	ASIC5	GO:0005272;GO:0005272;GO:0005272;GO:0006811;GO:0006814;GO:0006814;GO:0015252;GO:0016020;GO:0016020;GO:0016021;GO:0035725;GO:1902600;	-	-	-	-	acid sensing ion channel subunit family member 5[Source:HGNC Symbol;Acc:HGNC:17537]	-	-
ENSGALG00000001768	356.384	521.085	191.683	0.367853	-1.4428	1.04343e-05	0.00371233	13	4816282	5306069	-	489787	TENM2	GO:0005887;GO:0097264;GO:0005509;GO:0005887;GO:0007165;GO:0016020;GO:0016021;GO:0016021;GO:0097264;GO:0005509;GO:0005887;GO:0007165;GO:0016020;GO:0016021;GO:0016021;GO:0097264;	-	-	-	-	teneurin transmembrane protein 2 [Source:NCBIgene;Acc:373854]	373854	Q9DER5
ENSGALG00000025881	126.976	42.8086	211.143	4.93227	2.30225	1.19196e-05	0.00413117	1	51576859	51607306	-	30447	-	GO:0016020;GO:0016021;GO:0016020;GO:0016021;	-	-	-	-	cytokine receptor common subunit beta-like[Source:NCBI gene;Acc:771315]	-	-
ENSGALG00000001698	213.812	97.5477	330.077	3.38375	1.75862	1.21164e-05	0.00413117	13	7191328	7233372	-	42044	GABRA1	GO:0004888;GO:0004890;GO:0005216;GO:0005230;GO:0005237;GO:0005254;GO:0005254;GO:0005886;GO:0005886;GO:0005887;GO:0006811;GO:0006811;GO:0006821;GO:0006821;GO:0007165;GO:0007214;GO:0007214;GO:0007268;GO:0016020;GO:0016020;GO:0016021;GO:0016021;GO:0022851;GO:0022851;GO:0030054;GO:0032590;GO:0034220;GO:0034220;GO:0034707;GO:0042391;GO:0043005;GO:0045202;GO:0045202;GO:0045211;GO:0050877;GO:0051932;GO:…	K05175	-	-	NOG238757	gamma-aminobutyric acid type A receptor alpha1subunit [Source:NCBI gene;Acc:374214]	374214	P19150
ENSGALG00000014684	752.694	389.537	1115.85	2.86455	1.51831	1.30059e-05	0.00434398	Z	57003242	57017676	+	14434	ERAP1	GO:0005789;GO:0006508;GO:0008217;GO:0008237;GO:0008270;GO:0019885;GO:0070006;GO:0004177;GO:0004177;GO:0004177;GO:0005138;GO:0005576;GO:0005737;GO:0005737;GO:0005789;GO:0006508;GO:0006508;GO:0006508;GO:0006508;GO:0006509;GO:0008217;GO:0008233;GO:0008233;GO:0008235;GO:0008237;GO:0008237;GO:0008270;GO:0008270;GO:0008270;GO:0016787;GO:0019885;GO:0042277;GO:0043171;GO:0045766;GO:0046872;GO:0070006;GO:…	K09604	EC:3.4.11.-	-	-	endoplasmic reticulum aminopeptidase 1 [Source:HGNCSymbol;Acc:HGNC:18173]	427122	F1NB92
ENSGALG00000042638	75.7401	28.4771	123.003	4.31936	2.11082	1.36873e-05	0.00448013	3	49490884	49590938	-	100054	-	GO:0003779;GO:0005635;GO:0034993;GO:0051015;GO:0090286;GO:0003779;GO:0005635;GO:0034993;GO:0051015;GO:0090286;GO:0003779;GO:0005635;GO:0034993;GO:0051015;GO:0090286;GO:0003779;GO:0005635;GO:0034993;GO:0051015;GO:0090286;	-	-	-	-	-	-	-
ENSGALG00000030368	74.7483	11.3683	138.128	12.1503	3.60292	1.61064e-05	0.00516857	AADN04000838.1	9984	13692	-	3708	-	GO:0006955;GO:0016020;GO:0016020;GO:0016021;GO:0019882;GO:0042613;GO:0006955;GO:0016020;GO:0016020;GO:0016021;GO:0019882;GO:0042613;	K06752	-	-	-	Major histocompatibility complex class II betachain BLB3 [Source:NCBI gene;Acc:425256]	425256	-
ENSGALG00000036044	151.526	73.1038	229.948	3.14549	1.65329	1.66463e-05	0.00523909	5	278455	291212	-	12757	ALDH3B2	GO:0004028;GO:0006081;GO:0016491;GO:0016491;GO:0016620;GO:0055114;GO:0055114;GO:0006081;GO:0016491;GO:0016491;GO:0016620;GO:0055114;GO:0055114;GO:0006081;GO:0016491;GO:0016491;GO:0016620;GO:0055114;GO:0055114;GO:0006081;GO:0016491;GO:0016491;GO:0016620;GO:0055114;GO:0055114;	K00129	EC:1.2.1.5	-	-	aldehyde dehydrogenase 3 family member B2[Source:HGNC Symbol;Acc:HGNC:411]	428813	A0A1D5P9V6
ENSGALG00000011544	14.6696	1.39778	27.9413	19.9899	4.3212	1.7558e-05	0.00542177	1	71724526	71731735	+	7209	BCL2L14	GO:0042981;	-	-	-	-	BCL2 like 14 [Source:HGNC Symbol;Acc:HGNC:16657]"	419096	-
ENSGALG00000035075	285.675	143.615	427.734	2.97834	1.57451	1.91186e-05	0.00579436	16	81925	86753	+	4828	TAP1	GO:0000166;GO:0002479;GO:0005524;GO:0005524;GO:0005524;GO:0005783;GO:0005815;GO:0006952;GO:0015433;GO:0015833;GO:0016020;GO:0016021;GO:0016021;GO:0016021;GO:0016021;GO:0016887;GO:0019885;GO:0023029;GO:0030176;GO:0030176;GO:0042287;GO:0042288;GO:0042626;GO:0042626;GO:0042824;GO:0042825;GO:0042825;GO:0043531;GO:0046967;GO:0046979;GO:0046979;GO:0055085;GO:1904680;GO:0000166;GO:0002479;GO:0005524;GO:…	K05653	-	-	-	transporter 1, ATP-binding cassette, sub-family B(MDR/TAP) [Source:NCBI gene;Acc:427727]	427727	B5BSK4
ENSGALG00000035251	9.0723	0	18.1446	Inf	Inf	2.13713e-05	0.00635933	16	389004	390598	-	1594	-	GO:0005886;GO:0006955;GO:0016020;GO:0016021;	-	-	-	-	-	-	-
ENSGALG00000035235	13.0531	24.8524	1.25381	0.0504501	-4.309	2.87764e-05	0.00840991	AADN04001768.1	11741	13169	-	1428	-	GO:0016020;GO:0016021;	-	-	-	-	platelet glycoprotein VI-like [Source:NCBIgene;Acc:100857615]	100857615	A0A1D5PU68
ENSGALG00000035946	330.858	180.647	481.07	2.66304	1.41308	3.21935e-05	0.00924347	4	20922071	20955918	+	33847	GUCY1A1	GO:0000166;GO:0004383;GO:0004383;GO:0006182;GO:0006182;GO:0006182;GO:0008074;GO:0008217;GO:0009190;GO:0010750;GO:0016829;GO:0016849;GO:0020037;GO:0035556;GO:0052565;GO:0060087;	K12318	EC:4.6.1.2	-	-	guanylate cyclase 1 soluble subunit alpha 1[Source:HGNC Symbol;Acc:HGNC:4685]	422407	A0A1D5P280
ENSGALG00000020139	54.9814	89.7067	20.256	0.225803	-2.14686	3.51059e-05	0.00990591	4	70625861	70638319	-	12458	DTHD1	-	-	-	-	-	death domain containing 1 [Source:HGNCSymbol;Acc:HGNC:37261]	100858463	-
ENSGALG00000023821	47.792	17.7489	77.8351	4.38535	2.13269	3.906e-05	0.0108348	27	5245708	5249520	-	3812	DHX58	GO:0003677;GO:0005524;GO:0016787;	K12649	EC:3.6.4.13	-	-	Gallus gallus DExH-box helicase 58 (DHX58), mRNA.[Source:RefSeq mRNA;Acc:NM_001318408]	100858653	G0YYQ5
ENSGALG00000016400	148.392	16.6964	280.087	16.7753	4.06826	4.02739e-05	0.0108932	3	95406461	95415464	+	9003	RSAD2	GO:0001650;GO:0003824;GO:0005739;GO:0005741;GO:0005743;GO:0005783;GO:0005783;GO:0005789;GO:0005789;GO:0005811;GO:0005811;GO:0009615;GO:0009615;GO:0034157;GO:0034165;GO:0035710;GO:0043367;GO:0043621;GO:0045071;GO:0045071;GO:0050709;GO:0051536;GO:0051539;GO:0051607;GO:0051607;GO:0051607;GO:2000553;	K15045	-	-	-	radical S-adenosyl methionine domain containing 2[Source:NCBI gene;Acc:428650]	428650	F1NLJ6
ENSGALG00000003863	112.629	53.8867	171.372	3.18022	1.66913	4.06017e-05	0.0108932	15	5458325	5469803	+	11478	P2RX7	GO:0000187;GO:0000902;GO:0001530;GO:0001614;GO:0001614;GO:0001614;GO:0001845;GO:0001916;GO:0001934;GO:0004931;GO:0004931;GO:0004931;GO:0004931;GO:0005216;GO:0005524;GO:0005524;GO:0005639;GO:0005886;GO:0005886;GO:0005887;GO:0005887;GO:0005911;GO:0006468;GO:0006509;GO:0006649;GO:0006811;GO:0006811;GO:0006812;GO:0006812;GO:0006816;GO:0006884;GO:0006900;GO:0006954;GO:0007005;GO:0007009;GO:0008219;GO:…	K05220	-	-	-	purinergic receptor P2X 7 [Source:HGNCSymbol;Acc:HGNC:8537]	771952	-
ENSGALG00000014585	521.665	72.7522	970.577	13.3409	3.73778	4.79955e-05	0.0126545	19	4767118	4768209	+	1091	-	GO:0002548;GO:0005576;GO:0005615;GO:0006954;GO:0006955;GO:0007186;GO:0008009;GO:0008009;GO:0030593;GO:0043547;GO:0048020;GO:0048247;GO:0070098;GO:0070374;GO:0071346;GO:0071347;GO:0071356;	-	-	-	-	C-C motif chemokine ligand 26 [Source:NCBIgene;Acc:417534]	417534	-
ENSGALG00000031874	467.627	266.951	668.303	2.50346	1.32393	4.87129e-05	0.0126545	1	48175690	48176349	+	659	HIST1H101	GO:0000786;GO:0003677;GO:0003677;GO:0003690;GO:0005515;GO:0005634;GO:0005634;GO:0005634;GO:0005694;GO:0006334;GO:0006355;GO:0016584;GO:0030261;GO:0031492;GO:0031936;GO:0045910;	K11275	-	-	-	histone cluster 1, H1.01 [Source:NCBIgene;Acc:417954]	417954	P08284
ENSGALG00000010560	790.998	465.557	1116.44	2.39807	1.26188	5.74337e-05	0.0146869	3	32072407	32090400	+	17993	EIF2AK2	GO:0000186;GO:0001819;GO:0003723;GO:0003725;GO:0003725;GO:0003725;GO:0004672;GO:0004672;GO:0004672;GO:0004672;GO:0004674;GO:0004694;GO:0004694;GO:0005524;GO:0005737;GO:0005829;GO:0006412;GO:0006468;GO:0006468;GO:0006468;GO:0008285;GO:0009615;GO:0009615;GO:0009636;GO:0010998;GO:0017148;GO:0022626;GO:0030968;GO:0032722;GO:0032874;GO:0033689;GO:0034198;GO:0035455;GO:0042802;GO:0042981;GO:0043066;GO:…	K16195	EC:2.7.11.1	-	-	eukaryotic translation initiation factor 2 alphakinase 2 [Source:NCBI gene;Acc:395147]	395147	Q75UT8
ENSGALG00000019509	135.925	38.8304	233.02	6.00097	2.58519	7.40046e-05	0.0186332	2	94402654	94510729	-	108075	-	-	-	-	-	-	coiled-coil domain containing 102B [Source:NCBIgene;Acc:100859046]	100859046	-
ENSGALG00000009639	9.53238	0.399448	18.6653	46.7277	5.54621	8.02665e-05	0.0199037	4	25181859	25200923	-	19064	-	GO:0003676;GO:0005524;	-	-	-	-	-	-	-
ENSGALG00000046112	9.4079	0.358296	18.4575	51.5147	5.68691	8.644e-05	0.0211146	AADN04004495.1	2967	3482	+	515	-	-	-	-	-	-	-	-	-
ENSGALG00000016471	591.491	325.188	857.794	2.63784	1.39936	9.15248e-05	0.0219251	3	101000672	101006614	-	5942	-	GO:0000166;GO:0000287;GO:0005737;GO:0005829;GO:0005829;GO:0008253;GO:0008253;GO:0008253;GO:0009116;GO:0009117;GO:0016311;GO:0000166;GO:0000287;GO:0005737;GO:0008253;GO:0009117;GO:0016311;	K01081	EC:3.1.3.5	-	-	5'-nucleotidase, cytosolic IB [Source:NCBIgene;Acc:421954]	421954	F1NV37
ENSGALG00000028536	503.589	184.517	822.66	4.45844	2.15654	9.24374e-05	0.0219251	5	16906936	16909098	+	2162	MPEG1	GO:0016020;GO:0016021;	-	-	-	-	macrophage expressed 1 [Source:HGNCSymbol;Acc:HGNC:29619]	100857954	R4GL52
ENSGALG00000039698	75.2417	34.3255	116.158	3.38401	1.75874	9.56252e-05	0.0223572	13	10024750	10028157	-	3407	DRD1	GO:0001588;GO:0001588;GO:0001588;GO:0001659;GO:0001661;GO:0001662;GO:0001932;GO:0001963;GO:0001965;GO:0001975;GO:0004930;GO:0004930;GO:0004930;GO:0004952;GO:0004952;GO:0004952;GO:0005634;GO:0005783;GO:0005886;GO:0005886;GO:0005886;GO:0005887;GO:0006606;GO:0006936;GO:0007165;GO:0007186;GO:0007186;GO:0007186;GO:0007187;GO:0007189;GO:0007189;GO:0007190;GO:0007190;GO:0007191;GO:0007191;GO:0007191;GO:…	K04144	-	-	-	dopamine receptor D1 [Source:HGNCSymbol;Acc:HGNC:3020]	427633	B8YLW8
ENSGALG00000016868	168.439	91.8212	245.056	2.66884	1.41621	0.000100602	0.0231895	1	143513191	143715709	+	202518	NALCN	GO:0005216;GO:0005261;GO:0006811;GO:0016020;GO:0016020;GO:0016021;GO:0034220;GO:0055085;GO:0098655;	K21863	-	-	-	sodium leak channel, non-selective [Source:HGNCSymbol;Acc:HGNC:19082]	418770	E1BSL8
ENSGALG00000002783	272.402	156.603	388.201	2.47888	1.30969	0.000102329	0.0232599	19	5308463	5317811	-	9348	SLC43A2	GO:0005886;GO:0015175;GO:0015179;GO:0015179;GO:0015179;GO:0015804;GO:0015807;GO:0015807;GO:0016020;GO:0016021;GO:0055085;GO:1902475;GO:0016020;GO:0016021;	-	-	-	-	solute carrier family 43 member 2 [Source:HGNCSymbol;Acc:HGNC:23087]	-	-
ENSGALG00000037077	43.0347	16.0673	70.0022	4.35682	2.12328	0.000105351	0.0236189	2	42832406	42838099	-	5693	CCR5	GO:0004930;GO:0004930;GO:0004950;GO:0005737;GO:0006935;GO:0006935;GO:0006954;GO:0006954;GO:0006955;GO:0006955;GO:0007165;GO:0007186;GO:0007186;GO:0007204;GO:0009897;GO:0016020;GO:0016021;GO:0016021;GO:0016493;GO:0016493;GO:0019722;GO:0019956;GO:0019957;GO:0060326;GO:0070098;GO:0090026;	K04180	-	-	-	C-C motif chemokine receptor 5 [Source:NCBIgene;Acc:420695]	420695	B2BJC3
ENSGALG00000029983	157.329	83.659	230.999	2.76119	1.46529	0.00011375	0.0251572	2	131784819	131949415	-	164596	ANGPT1	GO:0001525;GO:0001525;GO:0001701;GO:0001933;GO:0002040;GO:0002092;GO:0002740;GO:0005102;GO:0005615;GO:0005886;GO:0005902;GO:0007162;GO:0007169;GO:0007171;GO:0010595;GO:0014068;GO:0014842;GO:0030097;GO:0030210;GO:0030971;GO:0030971;GO:0031398;GO:0031589;GO:0032680;GO:0033138;GO:0034394;GO:0042308;GO:0043066;GO:0043116;GO:0043116;GO:0043122;GO:0043393;GO:0043524;GO:0043536;GO:0045121;GO:0045785;GO:…	K05465	-	-	-	angiopoietin 1 [Source:NCBI gene;Acc:395129]"	395129	A0A1D5PBH8
ENSGALG00000016590	84.9258	32.5818	137.27	4.21308	2.07488	0.000120932	0.026389	1	123406951	123414379	-	7428	TLR7	GO:0002376;GO:0002755;GO:0003727;GO:0004888;GO:0006955;GO:0007165;GO:0016020;GO:0016021;GO:0016021;GO:0034154;GO:0045087;GO:0051607;GO:0001932;GO:0002224;GO:0002376;GO:0002755;GO:0003725;GO:0003727;GO:0003727;GO:0004888;GO:0005737;GO:0005764;GO:0005768;GO:0005783;GO:0005886;GO:0005886;GO:0006955;GO:0006955;GO:0007165;GO:0007249;GO:0007252;GO:0008329;GO:0016020;GO:0016021;GO:0016021;GO:0032009;GO:…	K05404	-	-	-	toll like receptor 7 [Source:NCBI gene;Acc:418638]"	418638	Q5ZJD0
ENSGALG00000002160	5689.35	3538.59	7840.1	2.2156	1.1477	0.000127018	0.0273524	10	1254940	1257208	+	2268	B2M	GO:0001916;GO:0002237;GO:0002376;GO:0002474;GO:0002481;GO:0002726;GO:0005576;GO:0005794;GO:0005829;GO:0005886;GO:0006826;GO:0006955;GO:0009897;GO:0010977;GO:0019885;GO:0032092;GO:0033077;GO:0033216;GO:0042026;GO:0042612;GO:0042612;GO:0042802;GO:0045646;GO:0048260;GO:0055072;GO:0071281;GO:0071283;GO:1900121;GO:1900122;GO:1900390;GO:1904434;GO:1904437;GO:1990712;	K08055	-	S	NOG40777	beta-2-microglobulin [Source:NCBI gene;Acc:414830]"	414830	P21611;Q6L753
ENSGALG00000015774	98.4981	48.3528	148.643	3.07414	1.62018	0.000134431	0.0285728	1	102882363	102939069	-	56706	CYYR1	GO:0016020;GO:0016021;	-	-	-	-	cysteine and tyrosine rich 1 [Source:HGNCSymbol;Acc:HGNC:16274]	-	-
ENSGALG00000010337	994.038	1485.64	502.433	0.338193	-1.56408	0.000143085	0.0300221	9	23262167	23283365	+	21198	GPR149	GO:0001546;GO:0001547;GO:0004930;GO:0004930;GO:0005886;GO:0005887;GO:0007165;GO:0007186;GO:0007218;GO:0016020;GO:0016021;GO:0016021;GO:0030273;GO:0042923;GO:0060280;	K08433	-	-	NOG298309	G protein-coupled receptor 149 [Source:NCBIgene;Acc:395382]	395382	Q9DDD1
ENSGALG00000008127	271.296	102.771	439.822	4.27963	2.09749	0.00015758	0.0326449	5	22949194	22970222	+	21028	SPI1	GO:0000122;GO:0000790;GO:0000790;GO:0000978;GO:0000978;GO:0000980;GO:0000981;GO:0000982;GO:0001077;GO:0001078;GO:0001085;GO:0001205;GO:0001944;GO:0002320;GO:0002573;GO:0003677;GO:0003677;GO:0003700;GO:0003700;GO:0003700;GO:0003705;GO:0005634;GO:0005634;GO:0005634;GO:0005634;GO:0005654;GO:0006355;GO:0006355;GO:0006357;GO:0006357;GO:0030098;GO:0030154;GO:0030218;GO:0030225;GO:0030851;GO:0035019;GO:…	K09438	-	-	-	Spi-1 proto-oncogene [Source:NCBI gene;Acc:395879]"	395879	O42415
ENSGALG00000033932	2308.01	1092.23	3523.8	3.22625	1.68986	0.00017207	0.0352012	16	87661	89904	-	2243	BF1	GO:0016020;GO:0016021;GO:0016020;GO:0016021;GO:0016020;GO:0016021;GO:0005886;GO:0006955;GO:0016020;GO:0016021;GO:0016020;GO:0016021;GO:0016020;GO:0016021;GO:0016020;GO:0016021;	K06751	-	-	-	MHC BF1 class I [Source:NCBI gene;Acc:693260]"	693260	A0ZXL5;Q5PY04
ENSGALG00000032428	80.8085	38.5569	123.06	3.19165	1.6743	0.000212786	0.0429933	11	8512210	8515232	-	3022	-	-	-	-	-	-	chromosome 11 open reading frame, human C19orf12-like [Source:NCBI gene;Acc:100858381]	100858381	A0A1L1RWA1
ENSGALG00000012613	94.8563	140.062	49.6509	0.354493	-1.49617	0.000238899	0.0475876	Z	41447669	41457345	-	9676	FBP1	GO:0005975;GO:0016311;GO:0016791;GO:0000122;GO:0005634;GO:0005737;GO:0005737;GO:0005829;GO:0005975;GO:0005975;GO:0005986;GO:0006000;GO:0006002;GO:0006002;GO:0006094;GO:0006094;GO:0006111;GO:0016208;GO:0016311;GO:0016787;GO:0016791;GO:0030308;GO:0030388;GO:0035690;GO:0042132;GO:0042132;GO:0042132;GO:0042578;GO:0042802;GO:0045820;GO:0046580;GO:0046872;GO:0051289;GO:0071286;	K03841	EC:3.1.3.11	G	COG0158	fructose-bisphosphatase 1 [Source:NCBIgene;Acc:395218]	395218	F6QGI8
ENSGALG00000043052	39.1628	15.3283	62.9974	4.10988	2.0391	0.00024317	0.0475876	16	18036	20776	+	2740	CD1B	GO:0001916;GO:0005886;GO:0006955;GO:0009986;GO:0016020;GO:0016021;GO:0030883;GO:0030884;GO:0048006;GO:0048007;GO:0071723;	K06448	-	-	-	CD1b molecule [Source:NCBI gene;Acc:425802]"	425802	Q52Z74
ENSGALG00000002982	41.9908	12.2504	71.7312	5.85541	2.54977	0.000244248	0.0475876	17	7412383	7416017	-	3634	SLC2A6	GO:0005215;GO:0005351;GO:0005355;GO:0005887;GO:0008645;GO:0016020;GO:0016020;GO:0016021;GO:0016021;GO:0022857;GO:0055085;	K08144	-	-	-	solute carrier family 2 member 6 [Source:HGNCSymbol;Acc:HGNC:11011]	425954	F1NAR8
ENSGALG00000005616	181.437	92.4614	270.412	2.9246	1.54824	0.000254324	0.0489678	13	13183770	13186780	+	3010	ARSI	GO:0003824;GO:0008484;	K12375	EC:3.1.6.-	-	-	arylsulfatase family member I [Source:HGNCSymbol;Acc:HGNC:32521]	427639	F1NQP9
ENSGALG00000009885	570.092	351.309	788.876	2.24553	1.16706	0.000281547	0.053579	1	34415870	34428812	+	12942	HELB	GO:0003723;GO:0004003;GO:0004003;GO:0005634;GO:0005634;GO:0005658;GO:0005662;GO:0005737;GO:0005737;GO:0006260;GO:0006261;GO:0006261;GO:0006269;GO:0006269;GO:0006974;GO:0006974;GO:0017116;GO:0017116;GO:0032508;GO:0035861;GO:0043141;GO:0043141;GO:1903775;GO:1903775;GO:2000042;GO:2000042;GO:2000042;GO:0004003;GO:0006261;GO:0006269;GO:0032508;	K15254	EC:3.6.4.12	-	-	DNA helicase B [Source:HGNC Symbol;Acc:HGNC:17196]"	417836	-
ENSGALG00000011687	55.9262	16.6099	95.2426	5.73409	2.51957	0.000312339	0.0587557	5	51898823	51911235	-	12412	-	GO:0005737;GO:0005886;GO:0030315;GO:0043034;GO:0043484;	-	-	-	-	-	-	-
ENSGALG00000032097	118.402	66.1494	170.654	2.57983	1.36727	0.000382744	0.0711816	2	47403388	47435575	+	32187	TBX20	GO:0000122;GO:0000977;GO:0000977;GO:0000978;GO:0001077;GO:0001085;GO:0001102;GO:0001569;GO:0001764;GO:0001947;GO:0003143;GO:0003148;GO:0003148;GO:0003151;GO:0003175;GO:0003176;GO:0003180;GO:0003193;GO:0003203;GO:0003207;GO:0003215;GO:0003272;GO:0003279;GO:0003344;GO:0003677;GO:0003677;GO:0003700;GO:0003700;GO:0003713;GO:0003713;GO:0005634;GO:0005634;GO:0005634;GO:0005634;GO:0005737;GO:0006355;GO:…	K10185	-	-	-	T-box 20 [Source:NCBI gene;Acc:373943]"	373943	Q8UW76
ENSGALG00000012421	139.47	77.5163	201.423	2.59846	1.37766	0.000404991	0.0744728	7	32874820	33193628	+	318808	ARHGAP15	GO:0005096;GO:0005096;GO:0005737;GO:0005737;GO:0007165;GO:0008360;GO:0016020;GO:0043087;GO:0043547;GO:0005096;GO:0007165;GO:0043547;GO:0007165;	K20637	-	-	NOG279563	Rho GTPase activating protein 15 [Source:NCBIgene;Acc:424303]	424303	Q5ZMM3
ENSGALG00000005408	155.337	45.1115	265.562	5.88679	2.55748	0.00044691	0.080573	11	15677760	15691537	+	13777	BCO1	GO:0001523;GO:0001523;GO:0001523;GO:0003834;GO:0003834;GO:0003834;GO:0003834;GO:0004497;GO:0004744;GO:0010436;GO:0016121;GO:0016491;GO:0016702;GO:0032526;GO:0042572;GO:0042574;GO:0042574;GO:0042574;GO:0046872;GO:0051213;GO:0055114;GO:0055114;GO:1901810;GO:1901810;	K00515	EC:1.13.11.63	Q	COG3670	beta-carotene oxygenase 1 [Source:NCBIgene;Acc:395346]	395346	Q9I993
ENSGALG00000007511	383.858	215.469	552.247	2.563	1.35783	0.000448011	0.080573	7	7169891	7181477	-	11586	ITGB2	GO:0001540;GO:0005178;GO:0005925;GO:0007155;GO:0007155;GO:0007159;GO:0007160;GO:0007160;GO:0007160;GO:0007229;GO:0007229;GO:0007229;GO:0007229;GO:0008305;GO:0008305;GO:0009986;GO:0009986;GO:0016020;GO:0016021;GO:0016477;GO:0019901;GO:0030369;GO:0030593;GO:0031072;GO:0032930;GO:0033627;GO:0034113;GO:0034687;GO:0035987;GO:0038023;GO:0043113;GO:0043235;GO:0043315;GO:0044853;GO:0050730;GO:0050839;GO:…	K06464	-	-	-	integrin subunit beta 2 [Source:NCBIgene;Acc:396181]	396181	Q92070
ENSGALG00000040907	7.02911	0	14.0582	Inf	Inf	0.000456763	0.0811385	AADN04000640.1	100615	102219	-	1604	-	GO:0005886;GO:0006955;GO:0016020;GO:0016021;	-	-	-	-	-	-	-
ENSGALG00000037929	34.6009	13.8076	55.3941	4.01184	2.00427	0.000461071	0.0811385	33	1556563	1565854	+	9291	BIN2	GO:0002102;GO:0005543;GO:0005737;GO:0006911;GO:0071800;GO:0097320;	K20119	-	-	-	bridging integrator 2 [Source:NCBIgene;Acc:777552]	777552	Q5ZKL7
ENSGALG00000035063	312.57	433.704	191.436	0.441398	-1.17985	0.000467216	0.0813454	3	4309728	4310666	-	938	-	GO:0003924;GO:0005525;GO:0005737;GO:0005938;GO:0007015;GO:0007266;GO:0008360;GO:0016020;GO:0016021;GO:0016477;GO:0019901;GO:0030334;GO:0030950;GO:0032153;GO:0032956;GO:0043231;GO:0051017;	-	-	-	-	-	-	-
ENSGALG00000005757	792.922	511.165	1074.68	2.10241	1.07205	0.000483402	0.0832775	11	17821801	17827332	-	5531	IRF8	GO:0000122;GO:0000122;GO:0000122;GO:0000977;GO:0000978;GO:0001078;GO:0003677;GO:0003677;GO:0003700;GO:0005634;GO:0005634;GO:0005634;GO:0005654;GO:0005737;GO:0005737;GO:0006351;GO:0006355;GO:0006355;GO:0006909;GO:0006955;GO:0009617;GO:0030099;GO:0032729;GO:0032735;GO:0042742;GO:0042832;GO:0044130;GO:0044212;GO:0045893;GO:0045944;GO:0045944;GO:0071222;GO:0071346;GO:0071346;	K10155	-	-	-	interferon regulatory factor 8 [Source:NCBIgene;Acc:396385]	396385	Q90871;R9PXM4
ENSGALG00000036119	44.4406	69.6041	19.2771	0.276953	-1.85229	0.000503395	0.0857124	AADN04004278.1	5212	7947	+	2735	-	-	-	-	-	-	-	-	-
ENSGALG00000016044	24.5286	1.87379	47.1834	25.1808	4.65425	0.000508535	0.0857124	1	106801831	106857046	+	55215	SIM2	GO:0000122;GO:0000981;GO:0003677;GO:0003677;GO:0003677;GO:0003700;GO:0005634;GO:0005634;GO:0005634;GO:0005634;GO:0005654;GO:0006351;GO:0006355;GO:0006355;GO:0006357;GO:0009880;GO:0016604;GO:0030324;GO:0045892;GO:0046982;GO:0046983;	K09100	-	-	-	SIM bHLH transcription factor 2 [Source:HGNCSymbol;Acc:HGNC:10883]	418515	E1BSJ1
ENSGALG00000007171	72.4162	35.9986	108.834	3.02328	1.59611	0.000513248	0.0857124	14	9120605	9138407	-	17802	-	GO:0000166;GO:0005524;GO:0005524;GO:0006355;	K08060	-	-	-	class II major histocompatibility complextransactivator [Source:NCBI gene;Acc:416633]	416633	-
ENSGALG00000039340	17.0143	29.726	4.30257	0.144741	-2.78845	0.0005289	0.0874341	16	304615	306286	+	1671	-	GO:0016020;GO:0016021;	-	-	-	-	C-type lectin domain family 2 member D-like[Source:NCBI gene;Acc:107054697]	107054697	-
ENSGALG00000020143	47.1008	20.9491	73.2526	3.4967	1.806	0.000534643	0.0874996	4	67576491	67624911	+	48420	GABRG1	GO:0004888;GO:0004890;GO:0005216;GO:0005230;GO:0005237;GO:0005254;GO:0005886;GO:0005887;GO:0006811;GO:0006811;GO:0006821;GO:0007165;GO:0007214;GO:0007214;GO:0007268;GO:0007268;GO:0016020;GO:0016021;GO:0016021;GO:0022851;GO:0032590;GO:0034220;GO:0034220;GO:0042391;GO:0043005;GO:0045202;GO:0050877;GO:0051932;GO:0060078;GO:0098794;GO:1902476;GO:1902711;GO:1904315;	K05186	-	-	NOG238757	gamma-aminobutyric acid type A receptor gamma1subunit [Source:HGNC Symbol;Acc:HGNC:4086]	422771	-
ENSGALG00000027571	43.037	18.3275	67.7466	3.69645	1.88614	0.000567048	0.0918843	1	48178033	48179113	+	1080	-	GO:0000786;GO:0000786;GO:0003677;GO:0003677;GO:0003677;GO:0005634;GO:0005694;GO:0006334;GO:0042742;GO:0046982;	K11252	-	-	NOG303883	histone cluster 1, H2B-VII-like 2 [Source:NCBIgene;Acc:770188]	770188	P0C1H3
ENSGALG00000043211	8.81556	0.681184	16.9499	24.8831	4.63709	0.000573628	0.0920392	AADN04001422.1	12278	14226	-	1948	-	GO:0016020;GO:0016021;	-	-	-	-	-	-	-
ENSGALG00000037794	5.82002	11.64	0	0	-Inf	0.00058661	0.0932083	AADN04001643.1	10499	11719	+	1220	CHIR-B6	GO:0016020;GO:0016021;	-	-	-	-	Gallus gallus immunoglobulin-like receptor CHIR-B6(CHIR-B6), mRNA. [Source:RefSeq mRNA;Acc:NM_001318406]	-	-
ENSGALG00000012761	71.6509	19.5909	123.711	6.31472	2.65872	0.00060102	0.0945797	1	55547853	55561586	-	13733	DRAM1	GO:0005737;GO:0005764;GO:0005764;GO:0010506;GO:0010506;GO:0016020;GO:0016021;	K21955	-	-	-	DNA damage regulated autophagy modulator 1[Source:HGNC Symbol;Acc:HGNC:25645]	418095	E1BYC9
ENSGALG00000027765	130.511	67.0755	193.947	2.89147	1.5318	0.000626605	0.0976668	2	19491773	19522296	-	30523	MMR1L1	GO:0004888;GO:0016020;GO:0016021;	K06560	-	-	-	Gallus gallus macrophage mannose receptor 1-like 1(MMR1L1), mRNA. [Source:RefSeq mRNA;Acc:NM_001318433]	771876	M1XJF4
ENSGALG00000007052	299.361	185.135	413.587	2.23397	1.15961	0.00067144	0.103668	12	11817540	11845750	+	28210	PXK	GO:0004672;GO:0005524;GO:0005737;GO:0005737;GO:0005815;GO:0005829;GO:0005886;GO:0005886;GO:0005886;GO:0006468;GO:0006954;GO:0032780;GO:0032991;GO:0035091;GO:0042391;GO:0043271;GO:0050804;	K17543	-	-	-	PX domain containing serine/threonine kinase like[Source:HGNC Symbol;Acc:HGNC:23326]	416065	-
ENSGALG00000002987	290.111	165.841	414.381	2.49867	1.32116	0.000691182	0.105719	19	5397323	5403025	+	5702	SERPINF2	GO:0002020;GO:0002034;GO:0004867;GO:0004867;GO:0004867;GO:0005577;GO:0005615;GO:0005615;GO:0005615;GO:0009986;GO:0010757;GO:0010951;GO:0030199;GO:0032967;GO:0032967;GO:0042803;GO:0045597;GO:0045597;GO:0045944;GO:0045944;GO:0046330;GO:0048514;GO:0048661;GO:0051496;GO:0051918;GO:0051918;GO:0070374;GO:0071636;GO:0071636;	K03983	-	-	-	serpin family F member 2 [Source:HGNCSymbol;Acc:HGNC:9075]	100857105	-
ENSGALG00000016986	712.349	384.845	1039.85	2.70201	1.43403	0.000737414	0.111746	1	168016257	168044872	-	28615	LCP1	GO:0001725;GO:0001726;GO:0001726;GO:0001891;GO:0002102;GO:0002286;GO:0003779;GO:0005178;GO:0005509;GO:0005737;GO:0005737;GO:0005737;GO:0005829;GO:0005884;GO:0005884;GO:0005884;GO:0005886;GO:0005925;GO:0010737;GO:0015629;GO:0016477;GO:0022617;GO:0030175;GO:0032432;GO:0032432;GO:0033157;GO:0042802;GO:0048471;GO:0051015;GO:0051015;GO:0051015;GO:0051017;GO:0051017;GO:0051017;GO:0051020;GO:0051639;GO:…	K17276	-	Z	COG5069	lymphocyte cytosolic protein 1 [Source:NCBIgene;Acc:418852]	418852	Q5ZLW0
ENSGALG00000031149	689.954	351.828	1028.08	2.92211	1.54701	0.000763604	0.114653	26	2653656	2657098	+	3442	-	GO:0016020;GO:0016021;	K04006	-	-	-	CD55 molecule (Cromer blood group) [Source:NCBIgene;Acc:419852]	419852	-
ENSGALG00000020386	62.6282	30.6768	94.5796	3.0831	1.62438	0.000792595	0.117924	5	46461641	46462717	+	1076	BDKRB1	GO:0004930;GO:0004947;GO:0006954;GO:0007186;GO:0009612;GO:0016020;GO:0016021;GO:0016021;GO:0032496;GO:0042277;	K03915	-	-	NOG327312	bradykinin receptor B1 [Source:NCBIgene;Acc:772372]	772372	Q38Q38
ENSGALG00000010200	102.334	57.8487	146.819	2.53799	1.34368	0.000806979	0.118982	1	36640691	36854570	+	213879	TRHDE	GO:0004177;GO:0004177;GO:0005737;GO:0005886;GO:0006508;GO:0006508;GO:0006508;GO:0008233;GO:0008237;GO:0008237;GO:0008270;GO:0008270;GO:0008270;GO:0016020;GO:0016787;GO:0042277;GO:0043171;GO:0046872;GO:0070006;	K01306	EC:3.4.19.6	-	-	thyrotropin releasing hormone degrading enzyme[Source:HGNC Symbol;Acc:HGNC:30748]	427868	-
ENSGALG00000034561	124.487	235.811	13.163	0.0558203	-4.16307	0.000820587	0.119908	2	116286317	116395434	+	109117	C8orf34	-	-	-	-	-	chromosome 8 open reading frame 34 [Source:HGNCSymbol;Acc:HGNC:30905]	-	-
ENSGALG00000028304	250.441	139.47	361.411	2.59131	1.37368	0.000832514	0.120575	2	19570298	19596231	-	25933	MMR1L4	GO:0004888;GO:0016020;GO:0016021;	K06560	-	-	-	Gallus gallus macrophage mannose receptor 1-like 4(MMR1L4), mRNA. [Source:RefSeq mRNA;Acc:NM_001319013]	771888	M1XGZ4
ENSGALG00000045640	196.023	72.7949	319.252	4.38563	2.13278	0.000846863	0.121577	AADN04024605.1	911	5580	-	4669	-	GO:0016020;GO:0016021;	-	-	-	-	-	-	-
ENSGALG00000004594	6669.92	3894.1	9445.75	2.42566	1.27838	0.000860808	0.122504	13	13146841	13150694	+	3853	CD74	GO:0005622;GO:0006886;GO:0006955;GO:0016020;GO:0016020;GO:0016021;GO:0016021;GO:0019882;GO:0042289;GO:0070206;GO:0016021;GO:0019882;GO:0042289;GO:0070206;GO:0001516;GO:0001540;GO:0001934;GO:0001961;GO:0001961;GO:0002606;GO:0002792;GO:0002830;GO:0002906;GO:0004896;GO:0004896;GO:0005737;GO:0005764;GO:0005770;GO:0005771;GO:0005773;GO:0005783;GO:0005783;GO:0005794;GO:0005886;GO:0006886;GO:0006886;GO:…	K06505	-	-	NOG248215	CD74 molecule [Source:NCBI gene;Acc:414741]"	414741	Q6J613
ENSGALG00000042159	100.284	152.278	48.2901	0.317118	-1.65691	0.000868968	0.122599	9	21209607	21212267	+	2660	SLITRK3	GO:0007409;GO:0016020;GO:0016021;GO:0051965;GO:0098982;GO:0099060;GO:0099560;GO:1905606;	-	-	-	-	SLIT and NTRK like family member 3 [Source:HGNCSymbol;Acc:HGNC:23501]	-	-
ENSGALG00000001109	339.287	217.173	461.401	2.12458	1.08718	0.000888096	0.123428	27	1212097	1223346	+	11249	GTSF1	GO:0005737;GO:0007283;	-	-	-	-	gametocyte specific factor 1 [Source:HGNCSymbol;Acc:HGNC:26565]	771059	E1BXT0
ENSGALG00000042171	40.6778	17.741	63.6146	3.58573	1.84227	0.000889921	0.123428	AADN04006510.1	1054	12002	+	10948	-	-	-	-	-	-	-	-	-
ENSGALG00000004955	190.537	266.49	114.584	0.429974	-1.21768	0.00094864	0.130466	12	4706223	4797078	+	90855	SYN2	GO:0005886;GO:0007269;GO:0007269;GO:0007269;GO:0008021;GO:0014069;GO:0030672;GO:0030672;GO:0031201;GO:0043209;GO:0045202;	-	-	-	-	synapsin II [Source:HGNC Symbol;Acc:HGNC:11495]"	-	-
ENSGALG00000000141	384.491	245.782	523.199	2.12871	1.08998	0.000974562	0.132914	16	116646	118450	+	1804	BLB1	GO:0006955;GO:0016020;GO:0019882;GO:0042613;GO:0006955;GO:0016020;GO:0016020;GO:0016021;GO:0019882;GO:0042613;	K06752	-	-	-	Major histocompatibility complex class II betachain BLB1 [Source:NCBI gene;Acc:693256]	693256	A0A1D5PLI8
ENSGALG00000006633	164.969	235.978	93.9593	0.398169	-1.32855	0.000998077	0.134996	1	7487583	7494099	+	6516	TMEM243	GO:0016020;GO:0016021;	-	-	-	-	transmembrane protein 243 [Source:HGNCSymbol;Acc:HGNC:21707]	418647	-
ENSGALG00000003196	94.9203	46.6279	143.213	3.07139	1.61889	0.00102491	0.137489	6	9290894	9300707	-	9813	RNASE6	GO:0001525;GO:0003676;GO:0004518;GO:0004519;GO:0004540;GO:0004540;GO:0005576;GO:0005634;GO:0005730;GO:0005737;GO:0007275;GO:0016787;GO:0017148;GO:0030154;GO:0031410;GO:0042803;GO:0090305;GO:0090501;GO:0001525;GO:0003676;GO:0004518;GO:0004519;GO:0004540;GO:0004540;GO:0005576;GO:0005634;GO:0005730;GO:0005737;GO:0007275;GO:0016787;GO:0017148;GO:0030154;GO:0031410;GO:0042803;GO:0090305;GO:0090501;	-	-	R	NOG42321	ribonuclease A family member k6 [Source:NCBIgene;Acc:396194]	396194	P27043;Q27J91
ENSGALG00000005257	482.918	226.187	739.65	3.27009	1.70933	0.00106065	0.141127	8	11858182	11864932	+	6750	-	GO:0007155;GO:0016020;GO:0016020;GO:0016021;GO:0016021;GO:0055114;GO:0098609;	K06527	-	-	-	vascular cell adhesion molecule 1 [Source:NCBIgene;Acc:424467]	424467	-
ENSGALG00000003709	388.983	250.131	527.835	2.11024	1.0774	0.00108755	0.143539	22	2738388	2750600	-	12212	PLAT	GO:0001666;GO:0004252;GO:0004252;GO:0004252;GO:0004252;GO:0004252;GO:0005102;GO:0005576;GO:0005576;GO:0005615;GO:0005615;GO:0005737;GO:0005737;GO:0006508;GO:0006508;GO:0006508;GO:0006508;GO:0008233;GO:0008236;GO:0009986;GO:0014909;GO:0014909;GO:0016787;GO:0030141;GO:0031639;GO:0031639;GO:0031639;GO:0045177;GO:0045861;GO:0048008;GO:0048008;GO:0051219;	K01343	EC:3.4.21.68	-	-	plasminogen activator, tissue type [Source:HGNCSymbol;Acc:HGNC:9051]	426791	-
ENSGALG00000032162	190.205	263.774	116.637	0.442184	-1.17728	0.00110974	0.145005	AADN04004787.1	9152	14421	-	5269	-	GO:0016020;GO:0016021;	-	-	-	-	-	-	-
ENSGALG00000044979	16.9101	4.64542	29.1747	6.28032	2.65084	0.00111675	0.145005	1	15262989	15270491	-	7502	-	-	-	-	-	-	-	-	-
ENSGALG00000032702	1498.28	2000.67	995.887	0.497776	-1.00643	0.00112524	0.145005	27	3186222	3201493	-	15271	ITGA3	GO:0001764;GO:0002020;GO:0005886;GO:0005886;GO:0007155;GO:0007155;GO:0007229;GO:0007613;GO:0008305;GO:0009897;GO:0009986;GO:0016020;GO:0016021;GO:0016323;GO:0017015;GO:0030111;GO:0030324;GO:0030510;GO:0031527;GO:0034667;GO:0035024;GO:0035640;GO:0043235;GO:0043588;GO:0045202;GO:0046982;GO:0048333;GO:0060076;GO:0071438;GO:0071944;GO:0072006;GO:0097060;GO:0097062;GO:0097205;GO:1903078;GO:0016020;GO:…	-	-	-	-	integrin subunit alpha 3 [Source:NCBIgene;Acc:373946]	-	-
ENSGALG00000001571	236.656	106.025	367.287	3.46417	1.79251	0.0011344	0.145043	28	1741275	1754399	-	13124	MYO1F	GO:0000166;GO:0003774;GO:0003774;GO:0003779;GO:0003779;GO:0005524;GO:0005524;GO:0005623;GO:0016459;GO:0016459;GO:0030898;GO:0031528;	K10356	-	-	-	myosin IF [Source:NCBI gene;Acc:396187]"	396187	Q90748
ENSGALG00000006608	74.5833	39.6276	109.539	2.76421	1.46687	0.0011742	0.148969	5	14113198	14118876	+	5678	-	GO:0000166;GO:0000287;GO:0005737;GO:0005829;GO:0008253;GO:0008253;GO:0009117;GO:0016311;	K01081	EC:3.1.3.5	-	-	cytosolic 5'-nucleotidase 1A-like [Source:NCBIgene;Acc:770392]	770392	E1BUB4
ENSGALG00000000589	52.9	26.0862	79.7138	3.05579	1.61154	0.00124849	0.156071	28	790661	796192	-	5531	BTN1A1	GO:0005102;GO:0009897;GO:0016020;GO:0016021;GO:0050776;GO:0050852;GO:0016020;GO:0016021;	K06712	-	-	-	butyrophilin subfamily 1 member A1 [Source:NCBIgene;Acc:420061]	420061	Q49K83
ENSGALG00000014428	160.381	97.2316	223.531	2.29895	1.20098	0.00124925	0.156071	1	76879713	76888332	+	8619	TAPBPL	GO:0002590;GO:0016020;GO:0016021;GO:0044877;	-	-	-	-	TAP binding protein like [Source:NCBIgene;Acc:426340]	426340	Q5ZIA8
ENSGALG00000015836	451.267	292.678	609.856	2.08371	1.05915	0.00127766	0.15841	3	77740723	77786312	+	45589	CEP162	GO:0005813;GO:0005814;GO:0005879;GO:0060271;	K16809	-	-	-	centrosomal protein 162 [Source:HGNCSymbol;Acc:HGNC:21107]	421835	F1NZS2
ENSGALG00000046557	169.276	234.821	103.731	0.441746	-1.17871	0.00130671	0.160083	AADN04022879.1	8	731	-	723	-	GO:0003924;GO:0003924;GO:0005834;GO:0005834;GO:0007165;GO:0007186;GO:0007186;GO:0007191;GO:0008283;GO:0031681;GO:0071380;GO:0071870;	-	-	-	-	-	-	-
ENSGALG00000015737	967.694	1919	16.3917	0.00854178	-6.87125	0.00131071	0.160083	1	100721520	100975548	+	254028	NCAM2	GO:0005886;GO:0007155;GO:0016020;GO:0016020;GO:0016021;GO:0016604;GO:0030424;GO:0042802;GO:0007155;GO:0016020;GO:0016020;GO:0016021;	K06491	-	-	-	neural cell adhesion molecule 2 [Source:HGNCSymbol;Acc:HGNC:7657]	427968	-
ENSGALG00000040899	295.179	401.419	188.94	0.47068	-1.08718	0.00133302	0.161601	AADN04000662.1	51485	60326	-	8841	GPAT2	GO:0008374;GO:0016746;GO:0044255;GO:0004366;GO:0006072;GO:0006631;GO:0008374;GO:0008654;GO:0016746;GO:0019432;GO:0031966;GO:0044255;GO:1990511;GO:0008374;GO:0016746;GO:0044255;GO:0008374;GO:0016746;GO:0044255;	K00629	EC:2.3.1.15	-	-	glycerol-3-phosphate acyltransferase 2,mitochondrial [Source:HGNC Symbol;Acc:HGNC:27168]	426550	A0A1D5PDC8
ENSGALG00000011176	332.999	451.765	214.233	0.474215	-1.07639	0.00134496	0.16185	2	33940269	33974780	-	34511	SCRN1	GO:0005634;GO:0006508;GO:0006887;GO:0016805;GO:0031965;GO:0006508;GO:0016805;GO:0006508;GO:0006887;GO:0016805;GO:0006508;GO:0016805;GO:0006508;GO:0016805;	K14358	-	-	-	secernin 1 [Source:HGNC Symbol;Acc:HGNC:22192]"	420635	F1N8X7
ENSGALG00000004637	487.275	654.4	320.15	0.489226	-1.03143	0.00135547	0.161924	19	6652849	6660676	+	7827	-	GO:0005737;GO:0005737;GO:0005975;GO:0005975;GO:0009052;GO:0016310;GO:0016310;GO:0016773;GO:0035963;GO:0043030;GO:0050277;GO:0050277;GO:0050727;GO:0071222;GO:0071222;GO:0071353;	K11214	EC:2.7.1.14	-	-	sedoheptulokinase [Source:NCBI gene;Acc:417607]"	417607	-
ENSGALG00000013495	52.6051	26.1851	79.025	3.01793	1.59356	0.00140239	0.166315	27	4726168	4730946	+	4778	GSDMA	GO:0001786;GO:0005546;GO:0070269;GO:0070273;	K22141	-	-	-	gasdermin A [Source:NCBI gene;Acc:426132]"	426132	Q5ZHP1
ENSGALG00000002113	99.5321	54.3866	144.677	2.66017	1.41152	0.00141755	0.166904	13	3848537	3877852	+	29315	LCP2	GO:0005829;GO:0005911;GO:0007169;GO:0023027;GO:0035556;GO:0036398;GO:0044853;GO:0045576;GO:0045860;GO:0050663;GO:0050852;	K07361	-	-	NOG43557	lymphocyte cytosolic protein 2 [Source:NCBIgene;Acc:395438]	395438	Q9DG07
ENSGALG00000033885	103.337	59.9071	146.767	2.44991	1.29273	0.00145674	0.170293	19	9545881	9595390	+	49509	RAP1GAP2	GO:0005096;GO:0043547;GO:0051056;GO:0005096;GO:0005096;GO:0005737;GO:0005813;GO:0005829;GO:0005886;GO:0008361;GO:0010977;GO:0031965;GO:0043005;GO:0043547;GO:0051056;GO:0005096;GO:0043547;GO:0051056;GO:0005096;GO:0043547;GO:0051056;	K17708	-	-	-	RAP1 GTPase activating protein 2 [Source:NCBIgene;Acc:427841]	427841	Q5ZMV8
ENSGALG00000006041	166.63	47.1977	286.063	6.06094	2.59954	0.00148664	0.170748	10	11295144	11301592	-	6448	BNC1	GO:0003676;GO:0005654;GO:0043231;	-	-	-	-	basonuclin 1 [Source:HGNC Symbol;Acc:HGNC:1081]"	427504	-
ENSGALG00000030291	79.1862	43.7997	114.573	2.61583	1.38727	0.0014981	0.170748	20	10265011	10267614	-	2603	IRF9	GO:0003677;GO:0003700;GO:0005634;GO:0006351;GO:0006355;GO:0006355;GO:0044212;	K09445	-	-	-	interferon regulatory factor 9 [Source:NCBIgene;Acc:395243]	395243	Q90WI0
ENSGALG00000002283	663.881	885.662	442.1	0.499175	-1.00238	0.00150157	0.170748	12	1880037	1922149	+	42112	MAPKAPK3	GO:0000166;GO:0002224;GO:0002224;GO:0004672;GO:0004674;GO:0004674;GO:0004683;GO:0005524;GO:0005524;GO:0005634;GO:0005654;GO:0005737;GO:0006468;GO:0009931;GO:0018105;GO:0018105;GO:0032496;GO:0034097;GO:0034097;GO:0035556;GO:0044351;GO:0051019;	K04444	EC:2.7.11.1	-	-	Gallus gallus mitogen-activated protein kinase-activated protein kinase 3 (MAPKAPK3), mRNA.[Source:RefSeq mRNA;Acc:NM_001321558]	415917	E1BT35
ENSGALG00000017005	412.652	270.406	554.898	2.05209	1.0371	0.00150237	0.170748	1	169147469	169208168	-	60699	CAB39L	GO:0005622;GO:0023014;	K08272	-	-	-	calcium binding protein 39 like [Source:NCBIgene;Acc:418865]	418865	F1NV80
ENSGALG00000006025	9.69822	1.48008	17.9164	12.105	3.59753	0.0015857	0.178977	2	4992188	5013715	-	21527	XIRP1	GO:0003779;GO:0003779;GO:0007507;GO:0030036;GO:0030054;GO:0003779;GO:0003779;GO:0007507;GO:0030036;GO:0030054;	-	-	-	-	xin actin binding repeat containing 1 [Source:NCBIgene;Acc:374266]	374266	-
ENSGALG00000003670	653.65	395.624	911.676	2.3044	1.20439	0.0016255	0.181852	20	4836751	4839401	-	2650	MAFB	GO:0000978;GO:0001077;GO:0003677;GO:0003677;GO:0003700;GO:0003700;GO:0005634;GO:0005634;GO:0005634;GO:0006355;GO:0006355;GO:0006366;GO:0043565;GO:0045944;	K09036	-	-	-	MAF bZIP transcription factor B [Source:NCBIgene;Acc:419173]	419173	Q90888
ENSGALG00000001434	361.481	235.675	487.286	2.06762	1.04797	0.00163341	0.181852	17	8909345	8919459	-	10114	STOM	GO:0005737;GO:0005739;GO:0005739;GO:0005783;GO:0005856;GO:0005887;GO:0005887;GO:0005887;GO:0016020;GO:0016020;GO:0016021;GO:0034765;GO:0042802;GO:0042803;GO:0044829;GO:0045121;GO:0048471;GO:0048524;GO:0051260;GO:0070063;GO:0090314;GO:1901585;GO:0005887;GO:0016020;	K17286	-	-	-	stomatin [Source:HGNC Symbol;Acc:HGNC:3383]"	417118	E1BTV1
ENSGALG00000009523	60.9566	31.8107	90.1025	2.83246	1.50205	0.00165571	0.18309	1	28757424	28995706	+	238282	CNTN1	GO:0005515;GO:0005886;GO:0005886;GO:0007155;GO:0007399;GO:0016020;GO:0031175;GO:0031225;GO:0007399;GO:0031175;GO:0005515;GO:0005886;GO:0005886;GO:0007155;GO:0007399;GO:0016020;GO:0031175;GO:0031225;GO:0007399;GO:0010628;GO:0010765;GO:0010976;GO:0021549;GO:0030246;GO:0031175;GO:0031175;GO:0043209;GO:0005515;GO:0005886;GO:0005886;GO:0007155;GO:0007399;GO:0016020;GO:0031175;GO:0031225;	K06759	-	-	NOG293951	contactin 1 [Source:NCBI gene;Acc:417786]"	417786	P14781
ENSGALG00000040174	125.98	75.641	176.319	2.331	1.22095	0.0017581	0.191966	1	48176561	48177760	+	1199	-	-	-	-	-	-	-	-	-
ENSGALG00000040621	139.278	77.011	201.545	2.61709	1.38796	0.00175943	0.191966	1	133975526	133993302	+	17776	IL18R1	GO:0004908;GO:0007165;GO:0016020;GO:0016021;GO:0004908;GO:0007165;GO:0016020;GO:0016021;GO:0030101;GO:0032729;GO:0032729;GO:0035655;GO:0035655;GO:0042007;GO:0042008;GO:0045063;GO:0051092;GO:0120163;GO:1901224;GO:2000556;	K05173	-	-	-	interleukin 18 receptor 1 [Source:NCBIgene;Acc:418717]	418717	A0A1D5NZ70
ENSGALG00000002786	51.3342	22.8213	79.8471	3.49879	1.80686	0.00177806	0.192713	10	3074081	3118760	-	44679	PSTPIP1	GO:0005737;GO:0005856;GO:0005884;GO:0005886;GO:0008092;GO:0030041;GO:0042802;GO:0051015;	K12804	-	-	-	proline-serine-threonine phosphatase interactingprotein 1 [Source:HGNC Symbol;Acc:HGNC:9580]	415349	F1N8H4
ENSGALG00000031978	22.5605	8.09249	37.0285	4.57566	2.19398	0.00183032	0.196669	2	49271079	49301464	-	30385	TARP	GO:0016020;GO:0016021;	-	-	-	-	Gallus gallus TCR gamma alternate reading frameprotein (TARP), mRNA. [Source:RefSeqmRNA;Acc:NM_001318455]	-	-
ENSGALG00000011255	253.744	432.61	74.8778	0.173084	-2.53046	0.00183859	0.196669	8	28861266	28872027	+	10761	MCCC2L	GO:0005739;GO:0006552;GO:0016874;GO:1905202;GO:0016874;	K01969	EC:6.4.1.4	-	-	methylcrotonoyl-Coenzyme A carboxylase 2-like[Source:NCBI gene;Acc:429115]	429115	Q5ZMS5
ENSGALG00000015183	117.614	69.4165	165.812	2.38865	1.2562	0.00200209	0.212768	2	106851537	106876449	-	24912	-	GO:0003924;GO:0003924;GO:0005525;GO:0005768;GO:0005794;GO:0005886;GO:0006886;GO:0006904;GO:0008021;GO:0009306;GO:0017157;GO:0032482;GO:0032593;GO:0032869;GO:0055037;GO:0072659;GO:0003924;GO:0005525;GO:0003924;GO:0005525;	-	-	-	-	Ras-related protein Rab-10-like [Source:NCBIgene;Acc:421099]	-	-
ENSGALG00000010256	366.434	243.038	489.829	2.01544	1.0111	0.00218311	0.227727	9	22949726	22968865	-	19139	TIPARP	GO:0001570;GO:0001822;GO:0003950;GO:0003950;GO:0003950;GO:0003950;GO:0005634;GO:0006471;GO:0006807;GO:0008209;GO:0008210;GO:0008270;GO:0008585;GO:0009791;GO:0010629;GO:0030097;GO:0035326;GO:0045732;GO:0046872;GO:0046872;GO:0048008;GO:0048705;GO:0048745;GO:0060021;GO:0060325;GO:0071407;	K15259	EC:2.4.2.30	-	-	TCDD inducible poly(ADP-ribose) polymerase[Source:HGNC Symbol;Acc:HGNC:23696]	425026	F1N973
ENSGALG00000014561	303.795	169.186	438.404	2.59125	1.37365	0.00218406	0.227727	1	77339324	77348760	+	9436	PTPN6	GO:0001784;GO:0001784;GO:0002244;GO:0002924;GO:0004721;GO:0004725;GO:0004725;GO:0004725;GO:0004725;GO:0005001;GO:0005634;GO:0005730;GO:0005737;GO:0005737;GO:0005911;GO:0006470;GO:0006470;GO:0006470;GO:0008283;GO:0008284;GO:0014068;GO:0016311;GO:0016787;GO:0016791;GO:0017124;GO:0018108;GO:0019901;GO:0030154;GO:0030220;GO:0032715;GO:0032720;GO:0032991;GO:0033277;GO:0033630;GO:0035335;GO:0035556;GO:…	K05697	EC:3.1.3.48	-	-	protein tyrosine phosphatase, non-receptor type 6[Source:NCBI gene;Acc:427947]	427947	Q5F3I5
ENSGALG00000026167	119.431	71.8698	166.991	2.32353	1.21632	0.0021846	0.227727	18	2023339	2072419	-	49080	PIK3R5	GO:0005815;GO:0005829;GO:0005942;GO:0005944;GO:0007186;GO:0014065;GO:0043406;GO:0043551;GO:0046935;GO:0046935;	K21290	-	-	-	phosphoinositide-3-kinase regulatory subunit 5[Source:NCBI gene;Acc:417319]	417319	Q5ZIB8
ENSGALG00000009870	116.726	65.2017	168.25	2.58045	1.36762	0.00220995	0.228911	4	30233254	30265397	+	32143	IL15	GO:0001779;GO:0001866;GO:0005125;GO:0005125;GO:0005126;GO:0005576;GO:0005615;GO:0005654;GO:0005737;GO:0005829;GO:0006955;GO:0007260;GO:0010469;GO:0016607;GO:0032740;GO:0032819;GO:0032825;GO:0035723;GO:0042102;GO:0045062;GO:0045580;GO:0048469;GO:0048535;GO:0050691;GO:0050778;GO:0120163;GO:1904100;	K05433	-	-	-	interleukin 15 [Source:NCBI gene;Acc:395258]"	395258	Q9W756
ENSGALG00000019094	272.573	178.857	366.289	2.04795	1.03418	0.00229281	0.236001	1	169234751	169245579	+	10828	PHF11	GO:0005654;GO:0031965;GO:0046872;GO:0046872;	-	-	-	-	PHD finger protein 11 [Source:HGNCSymbol;Acc:HGNC:17024]	-	-
ENSGALG00000029264	117.892	34.3838	201.399	5.85738	2.55026	0.00232765	0.23809	2	118812721	118835079	+	22358	PI15	GO:0005576;GO:0005576;GO:0005615;GO:0007275;GO:0010466;GO:0030414;	-	-	-	-	peptidase inhibitor 15 [Source:NCBIgene;Acc:374241]	374241	Q98ST6
ENSGALG00000005418	194.064	101.936	286.192	2.80758	1.48933	0.00235833	0.239729	8	12096266	12113785	+	17519	FRRS1	GO:0016020;GO:0016021;GO:0055114;GO:0016020;GO:0016021;GO:0055114;	-	-	-	-	ferric chelate reductase 1 [Source:HGNCSymbol;Acc:HGNC:27622]	429082	E1C859
ENSGALG00000007001	160.385	75.5648	245.205	3.24497	1.6982	0.0023827	0.240712	17	4083114	4088567	+	5453	TLR4	GO:0000187;GO:0001530;GO:0001875;GO:0001875;GO:0002218;GO:0002224;GO:0002322;GO:0002376;GO:0002537;GO:0002730;GO:0002755;GO:0002755;GO:0004888;GO:0005102;GO:0005622;GO:0005622;GO:0005737;GO:0005886;GO:0005887;GO:0005887;GO:0006954;GO:0007165;GO:0007252;GO:0007252;GO:0009617;GO:0009897;GO:0009986;GO:0010572;GO:0010628;GO:0010628;GO:0014002;GO:0016020;GO:0016021;GO:0016021;GO:0030890;GO:0031226;GO:…	K10160	-	-	-	toll like receptor 4 [Source:NCBI gene;Acc:417241]"	417241	Q7ZTG5
ENSGALG00000002201	1133.42	618.172	1648.67	2.66701	1.41522	0.00239806	0.240777	14	13315606	13335789	-	20183	-	GO:0005198;GO:0005737;GO:0005856;GO:0016020;GO:0042060;GO:0045104;GO:0005856;	K10386	-	-	-	periplakin [Source:NCBI gene;Acc:408044]"	408044	F1NV96
ENSGALG00000040241	224.149	139.441	308.858	2.21498	1.14729	0.00246179	0.245668	10	13227881	13406045	+	178164	NTRK3	GO:0000166;GO:0000187;GO:0001933;GO:0002039;GO:0004672;GO:0004713;GO:0004713;GO:0004713;GO:0004714;GO:0004714;GO:0004714;GO:0004888;GO:0005030;GO:0005030;GO:0005030;GO:0005524;GO:0005524;GO:0005737;GO:0005737;GO:0005887;GO:0005887;GO:0006468;GO:0007169;GO:0007169;GO:0007275;GO:0007399;GO:0007507;GO:0007507;GO:0007623;GO:0008284;GO:0009968;GO:0010628;GO:0016020;GO:0016020;GO:0016021;GO:0016301;GO:…	K05101	EC:2.7.10.1	-	-	neurotrophic receptor tyrosine kinase 3[Source:NCBI gene;Acc:396081]	396081	Q91044
ENSGALG00000041031	70.5863	36.5884	104.584	2.8584	1.51521	0.00250777	0.24874	16	28376	52195	+	23819	-	GO:0030198;GO:0030199;GO:0062023;GO:0003429;GO:0005615;GO:0030198;GO:0030199;GO:0031012;GO:0062023;	-	-	-	-	-	-	-
ENSGALG00000014203	73.2917	41.3389	105.245	2.5459	1.34818	0.00256877	0.253256	1	69243499	69258876	+	15377	PARVG	GO:0003779;GO:0003779;GO:0005737;GO:0005925;GO:0007155;GO:0007163;GO:0015629;GO:0030031;GO:0031532;GO:0031532;GO:0034446;	K06275	-	-	-	parvin gamma [Source:HGNC Symbol;Acc:HGNC:14654]"	418236	-
ENSGALG00000036838	34.3625	6.35306	62.372	9.81762	3.29537	0.00259833	0.254637	20	9238310	9277145	-	38835	-	GO:0004601;GO:0004601;GO:0005615;GO:0006979;GO:0020037;GO:0055114;GO:0098869;	-	-	-	-	peroxidasin like [Source:NCBI gene;Acc:419247]"	419247	-
ENSGALG00000024020	67.7842	37.5804	97.9879	2.60742	1.38262	0.0026317	0.255155	LGE64	806783	808580	-	1797	-	-	-	-	-	-	-	-	-
ENSGALG00000035935	176.062	111.815	240.309	2.14916	1.10377	0.0026348	0.255155	10	8129598	8287922	-	158324	UNC13C	GO:0005509;GO:0005543;GO:0005622;GO:0007268;GO:0019992;GO:0035556;GO:0046872;GO:0005509;GO:0005543;GO:0005622;GO:0007268;GO:0019992;GO:0035556;GO:0046872;GO:0005509;GO:0005516;GO:0005543;GO:0005886;GO:0007268;GO:0007268;GO:0007528;GO:0016081;GO:0016082;GO:0016188;GO:0017075;GO:0019992;GO:0030672;GO:0031594;GO:0031914;GO:0035249;GO:0035556;GO:0042734;GO:0043195;GO:0044305;GO:0046872;GO:0048786;GO:…	K15293	-	-	-	unc-13 homolog C [Source:HGNCSymbol;Acc:HGNC:23149]	415413	-
ENSGALG00000044802	4.96807	0	9.93614	Inf	Inf	0.00268697	0.258676	16	260094	262411	-	2317	-	GO:0005102;GO:0009897;GO:0016020;GO:0016021;GO:0050776;GO:0050852;	-	-	-	-	-	-	-
ENSGALG00000033694	398.485	195.636	601.333	3.07374	1.62	0.00276431	0.263186	28	4012345	4014330	-	1985	IFI30	GO:0005764;GO:0005829;GO:0016667;GO:0030054;GO:0043231;GO:0055114;	-	-	-	-	IFI30, lysosomal thiol reductase [Source:HGNCSymbol;Acc:HGNC:5398]	-	-
ENSGALG00000004631	258.912	346.757	171.067	0.493334	-1.01936	0.00276598	0.263186	21	5645575	5657662	-	12087	DRAXIN	GO:0005576;GO:0005576;GO:0005576;GO:0005576;GO:0007275;GO:0007411;GO:0007411;GO:0007411;GO:0007411;GO:0016055;GO:0021516;GO:0021516;GO:0021516;GO:0021528;GO:0021528;GO:0021528;GO:0030517;GO:0030900;GO:0030900;GO:0030900;GO:0043524;GO:0090090;GO:0090090;GO:0005576;GO:0005576;GO:0005576;GO:0007275;GO:0007411;GO:0007411;GO:0007411;GO:0016055;GO:0021516;GO:0021516;GO:0021528;GO:0021528;GO:0030900;GO:…	-	-	S	NOG44142	dorsal inhibitory axon guidance protein[Source:NCBI gene;Acc:419492]	419492	B6ZI38
ENSGALG00000015396	373.662	231.997	515.328	2.22127	1.15139	0.00281063	0.263683	1	88719957	88732879	+	12922	CD200	GO:0009986;GO:0016020;GO:0016021;GO:0030424;GO:0032088;GO:0032793;GO:0034113;GO:0043025;GO:0043031;GO:0044297;GO:0050776;GO:0071636;GO:0150072;GO:0150074;GO:1904465;	K06556	-	S	NOG72791	CD200 molecule [Source:NCBI gene;Acc:418425]"	418425	Q5ZKJ6
ENSGALG00000001690	48.8545	25.1102	72.5987	2.8912	1.53167	0.00281783	0.263683	13	7347873	7480663	+	132790	GABRB2	GO:0004888;GO:0004890;GO:0005216;GO:0005230;GO:0005886;GO:0005886;GO:0005886;GO:0005887;GO:0006811;GO:0006811;GO:0007165;GO:0007214;GO:0007268;GO:0007605;GO:0016020;GO:0016020;GO:0016021;GO:0016021;GO:0016917;GO:0034220;GO:0034220;GO:0042391;GO:0043005;GO:0043523;GO:0043524;GO:0045202;GO:0048666;GO:0050877;GO:0060119;GO:0060384;GO:0090102;GO:1901215;GO:1902711;GO:0004888;GO:0004890;GO:0005216;GO:…	K05181	-	C	NOG77438	gamma-aminobutyric acid type A receptor beta2subunit [Source:NCBI gene;Acc:414890]	414890	F6SVX7;Q90590;Q90591
ENSGALG00000038162	175.318	105.212	245.425	2.33267	1.22198	0.00281954	0.263683	3	64002722	64010618	-	7896	CALHM5	GO:0005887;GO:0016020;GO:0016021;	-	-	-	-	calcium homeostasis modulator family member 5[Source:NCBI gene;Acc:769904]	769904	Q5F482
ENSGALG00000016867	23.6875	8.97885	38.3962	4.2763	2.09636	0.00287211	0.267074	1	143362288	143492622	-	130334	ITGBL1	GO:0005178;GO:0005925;GO:0007160;GO:0007229;GO:0008305;GO:0009986;GO:0016477;GO:0033627;	-	-	-	-	integrin subunit beta like 1 [Source:HGNCSymbol;Acc:HGNC:6164]	418769	-
ENSGALG00000005330	458.462	602.221	314.702	0.52257	-0.936305	0.00295587	0.273309	Z	81090645	81151638	+	60993	SNCAIP	GO:0005654;GO:0005737;GO:0008219;GO:0031625;GO:0036464;GO:0042417;GO:0042802;GO:0046928;GO:0090083;	K04558	-	-	-	synuclein alpha interacting protein [Source:HGNCSymbol;Acc:HGNC:11139]	426796	E1C046
ENSGALG00000046130	271.897	165.059	378.736	2.29455	1.19821	0.00305809	0.281173	18	3737835	3740420	+	2585	-	GO:0016020;GO:0016021;	-	-	-	-	CD7 molecule [Source:NCBI gene;Acc:417346]"	-	-
ENSGALG00000017343	1491.99	2136.25	847.73	0.39683	-1.33341	0.00310947	0.283925	1	194532764	194535871	-	3107	FOLR1	GO:0005542;GO:0031362;GO:0038023;GO:0061714;GO:0071231;GO:1904447;	K13649	-	-	-	folate receptor 1 [Source:NCBI gene;Acc:395638]"	395638	Q9PW81
ENSGALG00000007059	54.224	29.0103	79.4377	2.73825	1.45326	0.00315042	0.283925	14	8783763	8789240	-	5477	IGSF6	-	-	-	-	-	immunoglobulin superfamily member 6 [Source:NCBIgene;Acc:771906]	771906	R4GGU8
ENSGALG00000010009	54.0277	26.6079	81.4475	3.06103	1.61402	0.00315597	0.283925	4	31840079	31958615	-	118536	TTC29	-	-	-	-	-	tetratricopeptide repeat domain 29 [Source:HGNCSymbol;Acc:HGNC:29936]	422468	-
ENSGALG00000032701	60.336	28.0245	92.6475	3.30595	1.72507	0.00315742	0.283925	2	118468953	118475495	+	6542	LY96	GO:0001530;GO:0001875;GO:0031226;GO:0031663;GO:0031666;GO:0032496;GO:0032497;GO:0032760;GO:0034142;GO:0035662;GO:0045087;GO:0046696;GO:0046696;GO:0071222;	K05400	-	-	-	lymphocyte antigen 96 [Source:HGNCSymbol;Acc:HGNC:17156]	420189	-
ENSGALG00000040926	46.4537	23.8847	69.0226	2.88982	1.53098	0.0031788	0.284285	1	98116750	98151387	-	34637	SAMSN1	GO:0001784;GO:0001784;GO:0002820;GO:0005634;GO:0005634;GO:0005634;GO:0005829;GO:0005886;GO:0050732;GO:0050732;GO:0050869;GO:0050869;	-	-	-	-	SAM domain, SH3 domain and nuclear localizationsignals 1 [Source:NCBI gene;Acc:418470]	418470	A0A1D5P820;Q5ZLU1
ENSGALG00000009352	582.129	766.097	398.161	0.519727	-0.944174	0.00320269	0.284865	5	26488837	26646463	+	157626	DPF3	GO:0003676;GO:0008270;GO:0071565;GO:0003676;GO:0005654;GO:0007399;GO:0008270;GO:0046872;GO:0071565;GO:0071565;GO:0000123;GO:0000790;GO:0003676;GO:0004402;GO:0005634;GO:0005634;GO:0006325;GO:0007399;GO:0007399;GO:0008270;GO:0042393;GO:0045892;GO:0045944;GO:0046872;GO:0071565;GO:0071565;GO:0000123;GO:0000790;GO:0003676;GO:0004402;GO:0005634;GO:0005634;GO:0006325;GO:0007399;GO:0007399;GO:0008270;GO:…	K22198	-	-	-	double PHD fingers 3 [Source:NCBI gene;Acc:395351]"	395351	P58270
ENSGALG00000002667	1163.31	808.29	1518.33	1.87845	0.909546	0.00329377	0.291383	8	3792799	3798695	-	5896	OLFML2B	GO:0030198;GO:0031012;GO:0050840;	-	-	-	-	olfactomedin like 2B [Source:HGNCSymbol;Acc:HGNC:24558]	424366	-
ENSGALG00000019361	32.376	15.059	49.693	3.29989	1.72242	0.00333794	0.293703	1	32729364	32758798	-	29434	FAM19A2	-	-	-	-	-	family with sequence similarity 19 member A2, C-Cmotif chemokine like [Source:HGNC Symbol;Acc:HGNC:21589]	771745	-
ENSGALG00000007419	19.3324	5.28604	33.3788	6.31452	2.65867	0.00339064	0.296745	9	14910364	14927972	+	17608	MASP1	GO:0001867;GO:0001867;GO:0001867;GO:0004252;GO:0004252;GO:0004252;GO:0004252;GO:0005509;GO:0005509;GO:0005615;GO:0005615;GO:0005615;GO:0005654;GO:0005829;GO:0006508;GO:0006508;GO:0008233;GO:0008233;GO:0016787;GO:0042803;GO:0048306;GO:0005509;	K03992	EC:3.4.21.-	-	-	mannan binding lectin serine peptidase 1[Source:NCBI gene;Acc:407088]	407088	Q6Q1Q8
ENSGALG00000016661	61.4278	34.038	88.8177	2.60937	1.3837	0.00344564	0.299954	3	107708021	107727966	+	19945	BLK	GO:0000166;GO:0004672;GO:0004713;GO:0004713;GO:0004715;GO:0004715;GO:0004715;GO:0005102;GO:0005524;GO:0005524;GO:0006468;GO:0007169;GO:0016301;GO:0016310;GO:0016740;GO:0030154;GO:0031234;GO:0032024;GO:0038083;GO:0050853;	K08890	EC:2.7.10.2	-	-	BLK proto-oncogene, Src family tyrosine kinase[Source:HGNC Symbol;Acc:HGNC:1057]	422035	-
ENSGALG00000035856	100.604	59.5888	141.619	2.37661	1.2489	0.00355348	0.306246	25	1283095	1284656	-	1561	CD48	-	K06479	-	-	-	Gallus gallus CD48 molecule (CD48), mRNA.[Source:RefSeq mRNA;Acc:NM_001318404]	100859319	K4L906
ENSGALG00000006138	215.999	103.611	328.387	3.16943	1.66422	0.00355534	0.306246	20	9941292	9949052	+	7760	HELZ2	GO:0030374;GO:0030374;GO:0045944;	-	-	-	-	helicase with zinc finger 2 [Source:HGNCSymbol;Acc:HGNC:30021]	-	-
ENSGALG00000038636	787.958	434.917	1141	2.62349	1.39149	0.00361783	0.308706	23	270344	284774	-	14430	LAPTM5	GO:0005764;GO:0016020;GO:0016020;GO:0016021;GO:0016021;GO:1990830;GO:0005764;GO:0016020;GO:0016021;GO:0016021;	K12387	-	-	-	lysosomal protein transmembrane 5 [Source:HGNCSymbol;Acc:HGNC:29612]	419552	-
ENSGALG00000002080	190.074	123.529	256.618	2.07739	1.05477	0.00362163	0.308706	13	3962515	4122445	-	159930	DOCK2	GO:0001766;GO:0001768;GO:0001771;GO:0002277;GO:0005085;GO:0005096;GO:0005622;GO:0006935;GO:0007010;GO:0007264;GO:0016020;GO:0030036;GO:0030676;GO:0042098;GO:0042110;GO:0042608;GO:0043547;GO:0044351;GO:0045059;GO:0045060;GO:0046631;GO:0046633;GO:0050766;	K12367	-	-	-	dedicator of cytokinesis 2 [Source:HGNCSymbol;Acc:HGNC:2988]	427612	E1BR42
ENSGALG00000002008	250.999	336.593	165.406	0.491412	-1.025	0.00367835	0.311917	18	4517732	4531542	+	13810	RNF157	-	-	-	-	-	ring finger protein 157 [Source:HGNCSymbol;Acc:HGNC:29402]	429219	-
ENSGALG00000003295	60.5466	31.8564	89.2368	2.80122	1.48605	0.00374228	0.314231	Z	10174899	10197420	-	22521	-	-	-	-	-	-	-	-	-
ENSGALG00000016325	92.0276	20.5299	163.525	7.96522	2.99371	0.00374404	0.314231	3	88741974	88748682	+	6708	GSTA3	GO:0004364;GO:0004364;GO:0005615;GO:0006749;GO:0016740;	K00799	EC:2.5.1.18	-	NOG266414	glutathione S-transferase alpha 3 [Source:NCBIgene;Acc:414896]	414896	Q08392
ENSGALG00000005747	18.597	4.53919	32.6549	7.19398	2.84679	0.00382628	0.319494	4	2451344	2452399	+	1055	-	GO:0004252;GO:0006508;GO:0006508;GO:0008233;GO:0008236;GO:0008236;GO:0016787;	-	-	-	-	serine protease 23-like [Source:NCBIgene;Acc:101748744]	101748744	-
ENSGALG00000008544	172.852	103.767	241.937	2.33153	1.22128	0.00384604	0.319514	3	16328932	16398413	+	69481	SLC8A1	GO:0005432;GO:0005432;GO:0005654;GO:0005886;GO:0005887;GO:0006816;GO:0006883;GO:0007154;GO:0008092;GO:0016020;GO:0016020;GO:0016021;GO:0016021;GO:0030501;GO:0030506;GO:0035725;GO:0035994;GO:0055085;GO:0070509;GO:0070588;GO:0098719;GO:0098735;GO:0005432;GO:0006816;GO:0007154;GO:0016020;GO:0016020;GO:0016021;GO:0016021;GO:0035725;GO:0055085;	K05849	-	-	-	solute carrier family 8 member A1 [Source:NCBIgene;Acc:395760]	395760	Q000J5
ENSGALG00000041408	41.1072	20.9309	61.2836	2.9279	1.54987	0.00389455	0.32191	11	17952756	17954726	-	1970	-	-	-	-	-	-	-	-	-
ENSGALG00000038943	54.6279	26.0075	83.2483	3.20093	1.67849	0.00391623	0.322076	26	2496281	2506102	+	9821	RASSF5	GO:0005634;GO:0007165;GO:0008285;GO:0017016;GO:0031398;GO:0042981;GO:1900180;	K08015	-	-	-	Ras association domain family member 5 [Source:NCBIgene;Acc:419844]	419844	Q5ZHZ1
ENSGALG00000031266	45.8826	67.4096	24.3556	0.361308	-1.4687	0.00398096	0.325198	5	737315	747647	+	10332	DISP2	GO:0016020;GO:0016021;	-	-	-	-	dispatched RND transporter family member 2[Source:HGNC Symbol;Acc:HGNC:19712]	-	-
ENSGALG00000012971	86.405	51.7015	121.109	2.34246	1.22802	0.00399603	0.325198	3	49060310	49101357	+	41047	CCDC170	-	-	-	-	-	coiled-coil domain containing 170 [Source:HGNCSymbol;Acc:HGNC:21177]	421639	-
ENSGALG00000013803	106.883	66.2675	147.498	2.22579	1.15432	0.00401546	0.325198	3	53020301	53127121	-	106820	ADGRG6	GO:0004888;GO:0004930;GO:0004930;GO:0004930;GO:0004930;GO:0005622;GO:0005886;GO:0005887;GO:0007005;GO:0007165;GO:0007166;GO:0007186;GO:0007186;GO:0007189;GO:0007189;GO:0014037;GO:0016020;GO:0016020;GO:0016021;GO:0016021;GO:0019933;GO:0022011;GO:0022011;GO:0042552;GO:0043236;GO:0043236;GO:0060347;GO:0060347;GO:0004888;GO:0004930;GO:0004930;GO:0007165;GO:0007166;GO:0007186;GO:0007186;GO:0016020;GO:…	K08463	-	-	-	adhesion G protein-coupled receptor G6 [Source:NCBIgene;Acc:421673]	421673	F1P1B2
ENSGALG00000011686	257.424	172.515	342.333	1.98436	0.988675	0.00403961	0.325198	7	26700264	26882259	-	181995	SEMA5B	GO:0001755;GO:0016020;GO:0016021;GO:0016021;GO:0030215;GO:0030335;GO:0045499;GO:0048675;GO:0048843;GO:0050908;GO:0050919;GO:0071526;GO:0097485;GO:1990138;GO:0016020;GO:0016021;GO:0016020;GO:0016021;GO:0016020;GO:0016021;	K06841	-	-	-	semaphorin 5B [Source:HGNC Symbol;Acc:HGNC:10737]"	424248	-
ENSGALG00000015216	54.1071	29.1801	79.0342	2.70849	1.43749	0.00405879	0.325198	Z	44064049	44115933	+	51884	SYK	GO:0000166;GO:0001945;GO:0002250;GO:0002250;GO:0002281;GO:0002281;GO:0002283;GO:0002283;GO:0002366;GO:0002376;GO:0002554;GO:0004672;GO:0004713;GO:0004713;GO:0004713;GO:0004715;GO:0004715;GO:0005524;GO:0005524;GO:0005737;GO:0005737;GO:0005829;GO:0005886;GO:0006468;GO:0006468;GO:0007159;GO:0007229;GO:0010543;GO:0016020;GO:0016301;GO:0016310;GO:0016740;GO:0018108;GO:0030593;GO:0032009;GO:0032928;GO:…	K05855	EC:2.7.10.2	T	COG0515	spleen associated tyrosine kinase [Source:NCBIgene;Acc:427272]	427272	F1N9Y5
ENSGALG00000003457	1113.69	619.586	1607.79	2.59494	1.3757	0.00407352	0.325198	27	5156868	5161795	+	4927	CNP	GO:0003723;GO:0004113;GO:0004113;GO:0004113;GO:0005615;GO:0005634;GO:0005654;GO:0005737;GO:0005829;GO:0007409;GO:0008344;GO:0009214;GO:0009214;GO:0009636;GO:0016020;GO:0016020;GO:0016020;GO:0016787;GO:0042470;GO:0043209;GO:0048709;GO:0003723;GO:0004113;GO:0004113;GO:0004113;GO:0005737;GO:0009214;GO:0009214;GO:0016020;GO:0016020;GO:0016787;GO:0042470;	K01121	EC:3.1.4.37	-	NOG314041	2',3'-cyclic nucleotide 3' phosphodiesterase[Source:NCBI gene;Acc:395921]	395921	O57389
ENSGALG00000044272	4.60019	0	9.20038	Inf	Inf	0.00409329	0.325198	Z	60464853	60466061	+	1208	-	-	-	-	-	-	-	-	-
ENSGALG00000037737	7.41057	0.645776	14.1754	21.9509	4.45621	0.00413487	0.326914	20	1482976	1497996	-	15020	-	GO:0005515;GO:0016020;GO:0016021;GO:0016021;	-	-	-	-	mannosidase, beta A, lysosomal-like 1 [Source:NCBIgene;Acc:107057295]	-	-
ENSGALG00000035031	2593.17	3342.48	1843.86	0.551644	-0.85819	0.00417879	0.328347	2	121291569	121294409	-	2840	HEY1	GO:0000122;GO:0000977;GO:0000981;GO:0001077;GO:0001078;GO:0001525;GO:0001568;GO:0003677;GO:0003700;GO:0003714;GO:0005634;GO:0005634;GO:0006351;GO:0006355;GO:0006355;GO:0006366;GO:0007219;GO:0007219;GO:0007507;GO:0008134;GO:0030154;GO:0035939;GO:0035939;GO:0043565;GO:0045746;GO:0045892;GO:0045944;GO:0050767;GO:0060412;GO:1990837;GO:2000678;GO:2000820;GO:0000977;GO:0001077;GO:0001078;GO:0001568;GO:…	-	-	-	-	hes related family bHLH transcription factor withYRPW motif 1 [Source:HGNC Symbol;Acc:HGNC:4880]	-	-
ENSGALG00000006490	89.6333	132.619	46.6474	0.351739	-1.50742	0.00419361	0.328347	24	2887643	2893626	+	5983	SCN3B	GO:0001518;GO:0001518;GO:0001518;GO:0005886;GO:0006814;GO:0010460;GO:0010765;GO:0016020;GO:0016021;GO:0017080;GO:0017080;GO:0019871;GO:0030018;GO:0035725;GO:0044325;GO:0044325;GO:0044325;GO:0051899;GO:0060048;GO:0060371;GO:0060371;GO:0060373;GO:0061337;GO:0072659;GO:0086002;GO:0086002;GO:0086005;GO:0086005;GO:0086005;GO:0086006;GO:0086006;GO:0086010;GO:0086012;GO:0086014;GO:0086015;GO:0086091;GO:…	K04847	-	-	-	sodium voltage-gated channel beta subunit 3[Source:HGNC Symbol;Acc:HGNC:20665]	419744	-
ENSGALG00000026891	293.765	196.765	390.766	1.98595	0.989832	0.00421318	0.328347	12	6615331	6632947	+	17616	NINJ1	GO:0001954;GO:0007155;GO:0016020;GO:0016021;GO:0016021;GO:0042246;GO:1990384;GO:0007155;GO:0016020;GO:0016021;GO:0016021;GO:0042246;	-	-	-	-	ninjurin 1 [Source:NCBI gene;Acc:415986]"	415986	R4GJU8
ENSGALG00000013929	2113.56	1490.64	2736.48	1.83578	0.876394	0.00425853	0.330308	4	65811116	65842656	-	31540	PDGFRA	GO:0000166;GO:0001553;GO:0001701;GO:0002244;GO:0004672;GO:0004713;GO:0004713;GO:0004714;GO:0004714;GO:0005018;GO:0005018;GO:0005524;GO:0005524;GO:0005634;GO:0005737;GO:0005886;GO:0005902;GO:0006468;GO:0006935;GO:0007169;GO:0007275;GO:0008210;GO:0008585;GO:0009653;GO:0009887;GO:0009897;GO:0009986;GO:0016020;GO:0016021;GO:0016301;GO:0016310;GO:0016477;GO:0016740;GO:0018108;GO:0023019;GO:0030198;GO:…	K04363	EC:2.7.10.1	-	-	platelet-derived growth factor receptor, alphapolypeptide [Source:NCBI gene;Acc:395509]	395509	F1N870
ENSGALG00000037683	21.5806	8.25651	34.9048	4.22754	2.07982	0.00428919	0.331117	AADN04006678.1	7506	8933	-	1427	-	GO:0016020;GO:0016021;	-	-	-	-	-	-	-
ENSGALG00000005589	206.132	136.339	275.924	2.02381	1.01707	0.00431689	0.331691	14	6216940	6236474	+	19534	SYNGR3	GO:0008021;GO:0016020;GO:0016020;GO:0016021;GO:0030672;GO:0031594;GO:0031594;GO:0032411;GO:0042169;GO:0045055;GO:0045202;GO:0047485;	-	-	-	NOG306774	synaptogyrin 3 [Source:NCBI gene;Acc:416548]"	416548	Q5ZLN6
ENSGALG00000002374	144.712	93.4946	195.929	2.09561	1.06737	0.00442082	0.33809	9	10731068	10904722	-	173654	SLC9A9	GO:0005886;GO:0006811;GO:0006812;GO:0006814;GO:0006814;GO:0006885;GO:0015297;GO:0015299;GO:0015385;GO:0015385;GO:0015386;GO:0016020;GO:0016021;GO:0016021;GO:0051453;GO:0055037;GO:0055037;GO:0055085;GO:0071805;GO:0098719;GO:1902600;GO:0006811;GO:0006812;GO:0006814;GO:0006814;GO:0006885;GO:0015297;GO:0015299;GO:0015385;GO:0016020;GO:0016021;GO:0016021;GO:0035725;GO:0055085;GO:1902600;	K14725	-	-	-	solute carrier family 9 member A9 [Source:NCBIgene;Acc:424772]	424772	Q5F3I4
ENSGALG00000033898	90.8794	49.0522	132.707	2.70542	1.43585	0.00445376	0.339024	AADN04005097.1	21	8444	+	8423	-	GO:0005096;GO:0005622;GO:0007165;GO:0007264;GO:0043547;GO:0007165;	K20645	-	-	-	-	101749378	-
ENSGALG00000007123	29.888	13.6893	46.0866	3.3666	1.75129	0.00455059	0.344791	4	9376715	9378054	-	1339	-	-	-	-	-	-	-	-	-
ENSGALG00000014659	438.356	223.461	653.251	2.92333	1.54761	0.0046425	0.350134	1	77392527	77399415	-	6888	C1R	GO:0004252;GO:0004252;GO:0005509;GO:0005509;GO:0005576;GO:0005615;GO:0005615;GO:0006508;GO:0006508;GO:0006958;GO:0008233;GO:0016787;GO:0031638;GO:0031638;	K01330	EC:3.4.21.41	-	-	complement C1r [Source:HGNC Symbol;Acc:HGNC:1246]"	418295	F1NAB7
ENSGALG00000012018	104.534	67.1435	141.924	2.11374	1.0798	0.00468339	0.351598	4	56620972	56646024	-	25052	UGT8	GO:0002175;GO:0007010;GO:0008194;GO:0016020;GO:0016021;GO:0016740;GO:0016757;GO:0016758;GO:0030913;GO:0043231;GO:0048812;GO:0015020;GO:0016020;GO:0016021;GO:0016740;GO:0016757;GO:0016758;	K04628	EC:2.4.1.47	-	-	UDP glycosyltransferase 8 [Source:NCBIgene;Acc:374033]	374033	Q98TB5
ENSGALG00000005442	142.921	90.2475	195.594	2.16731	1.11591	0.00472446	0.353062	8	12119139	12143256	-	24117	PALMD	GO:0005737;GO:0008360;GO:0016020;	K16519	-	-	-	palmdelphin [Source:NCBI gene;Acc:424475]"	424475	E1C6E8
ENSGALG00000029669	273.679	149.039	398.319	2.67259	1.41824	0.00475198	0.353504	21	6086545	6088226	-	1681	C1QC	GO:0005201;GO:0005576;GO:0005581;GO:0005581;GO:0005615;GO:0007605;GO:0030198;GO:0030199;GO:0030853;GO:0031012;GO:0045650;GO:0051216;	K03988	-	-	-	complement C1q C chain [Source:HGNCSymbol;Acc:HGNC:1245]	419503	A0A1D5PGB2
ENSGALG00000002622	164.254	107.79	220.717	2.04765	1.03397	0.00482217	0.357102	13	1930227	1934679	-	4452	FCHSD1	GO:0007274;GO:0030833;GO:0031594;GO:0055037;	K20125	-	-	-	FCH and double SH3 domains 1 [Source:HGNCSymbol;Acc:HGNC:25463]	427616	-
ENSGALG00000016607	82.2667	49.1414	115.392	2.34816	1.23153	0.00490595	0.36167	1	124829102	124865370	-	36268	CLCN4	GO:0005247;GO:0005247;GO:0005247;GO:0005254;GO:0005768;GO:0005769;GO:0005789;GO:0005794;GO:0005886;GO:0005887;GO:0006811;GO:0006821;GO:0006821;GO:0015297;GO:0015299;GO:0016020;GO:0016020;GO:0016021;GO:0031404;GO:0055085;GO:1902476;GO:1902600;	K05012	-	-	-	chloride voltage-gated channel 4 [Source:HGNCSymbol;Acc:HGNC:2022]	428005	-
ENSGALG00000032525	96.0588	133.772	58.3459	0.43616	-1.19707	0.00499454	0.365207	21	619583	621437	-	1854	-	GO:0030544;	-	-	-	-	-	-	-
ENSGALG00000034967	1277.98	1647.19	908.761	0.551703	-0.858036	0.00500401	0.365207	1	195016711	195176210	-	159499	GDPD5	GO:0006629;GO:0008081;GO:0008889;GO:0016020;GO:0016021;GO:0006629;GO:0008081;GO:0008889;GO:0016020;GO:0016020;GO:0016021;GO:0021522;GO:0021895;GO:0030424;GO:0031175;GO:0043025;GO:0045666;GO:0045746;GO:0045787;GO:0047389;GO:0048505;GO:0097038;GO:0006629;GO:0008081;GO:0008889;GO:0016020;GO:0016021;GO:0006629;GO:0008081;GO:0008889;GO:0016020;GO:0016021;	-	-	-	-	glycerophosphodiester phosphodiesterase domaincontaining 5 [Source:NCBI gene;Acc:419070]	419070	A0A1D5P988
ENSGALG00000005644	57.6968	32.4278	82.9658	2.55848	1.35529	0.00507067	0.365207	2	4075462	4084282	+	8820	MYO1G	GO:0000166;GO:0001891;GO:0002456;GO:0003774;GO:0003774;GO:0003779;GO:0005524;GO:0005524;GO:0005546;GO:0005547;GO:0005886;GO:0005886;GO:0005902;GO:0006887;GO:0006909;GO:0016459;GO:0016459;GO:0030027;GO:0030175;GO:0031256;GO:0031589;GO:0038096;GO:0043325;GO:0071976;GO:0120117;	K10356	-	-	-	myosin IG [Source:NCBI gene;Acc:420412]"	420412	Q5ZMC2
ENSGALG00000039674	15.1236	3.96998	26.2772	6.61899	2.72661	0.00507246	0.365207	4	35963803	36231200	+	267397	-	-	-	-	-	-	coiled-coil serine rich protein 1 [Source:NCBIgene;Acc:422518]	-	-
ENSGALG00000030407	190.201	121.807	258.594	2.12298	1.08609	0.00508766	0.365207	25	1708520	1714083	+	5563	IL6R	GO:0004896;GO:0016020;GO:0016020;GO:0016021;GO:0019221;GO:0002827;GO:0004896;GO:0004896;GO:0004897;GO:0004915;GO:0004915;GO:0005138;GO:0005143;GO:0005576;GO:0005896;GO:0008083;GO:0008284;GO:0009897;GO:0010469;GO:0010536;GO:0016020;GO:0016020;GO:0016021;GO:0016324;GO:0019221;GO:0019899;GO:0019955;GO:0019981;GO:0019981;GO:0031018;GO:0032722;GO:0032729;GO:0032755;GO:0032816;GO:0034097;GO:0042104;GO:…	K05055	-	-	-	interleukin 6 receptor [Source:NCBIgene;Acc:693252]	693252	Q5DWQ5
ENSGALG00000002525	1074.7	1411.16	738.237	0.523143	-0.934723	0.00509864	0.365207	6	4737996	4762047	+	24051	RASGEF1A	GO:0005085;GO:0005085;GO:0005622;GO:0007264;GO:0005085;GO:0005085;GO:0005088;GO:0005622;GO:0007264;GO:0016477;GO:0046579;	-	-	-	NOG320062	RasGEF domain family member 1A [Source:HGNCSymbol;Acc:HGNC:24246]	-	-
ENSGALG00000014725	533.255	373.154	693.356	1.8581	0.893827	0.00511013	0.365207	Z	18020074	18025386	-	5312	PLK2	GO:0000082;GO:0000166;GO:0000278;GO:0000785;GO:0004672;GO:0004674;GO:0004674;GO:0004674;GO:0005524;GO:0005524;GO:0005737;GO:0005813;GO:0005814;GO:0006468;GO:0006468;GO:0006468;GO:0007052;GO:0007093;GO:0007613;GO:0010508;GO:0016301;GO:0016310;GO:0016525;GO:0016740;GO:0018105;GO:0043008;GO:0043066;GO:0045732;GO:0046599;GO:0048167;GO:0071866;GO:0090050;GO:2000773;	K08861	EC:2.7.11.21	-	-	polo like kinase 2 [Source:HGNCSymbol;Acc:HGNC:19699]	427150	F1NB57
ENSGALG00000024171	46.407	24.2868	68.5272	2.82158	1.4965	0.00515307	0.366675	13	10466445	10469938	-	3493	HRH2	GO:0001696;GO:0001696;GO:0001697;GO:0001698;GO:0003382;GO:0004930;GO:0004930;GO:0004930;GO:0004969;GO:0004969;GO:0004993;GO:0005887;GO:0007165;GO:0007186;GO:0007186;GO:0007187;GO:0007268;GO:0007613;GO:0008542;GO:0016020;GO:0016021;GO:0016021;GO:0030425;GO:0030594;GO:0045907;GO:0048167;GO:0048565;GO:0048732;GO:0098664;GO:1901998;	K04150	-	-	-	histamine receptor H2 [Source:HGNCSymbol;Acc:HGNC:5183]	427635	F1NUQ9
ENSGALG00000000783	40.6123	20.7293	60.4953	2.91834	1.54515	0.00522825	0.370414	23	1546990	1548057	-	1067	PTAFR	GO:0001530;GO:0001816;GO:0001875;GO:0004930;GO:0004930;GO:0004992;GO:0004992;GO:0005543;GO:0005622;GO:0006935;GO:0006954;GO:0007165;GO:0007186;GO:0007186;GO:0007186;GO:0007186;GO:0016020;GO:0016020;GO:0016021;GO:0016021;GO:0031663;GO:0032496;GO:0032959;GO:0035589;GO:0045028;GO:0048015;	K04279	-	-	-	platelet activating factor receptor [Source:HGNCSymbol;Acc:HGNC:9582]	428209	-
ENSGALG00000043064	93.8698	23.5572	164.182	6.96951	2.80106	0.00528105	0.371387	17	992193	995196	-	3003	EXFABP	GO:0005615;GO:0005623;GO:0006953;GO:0006954;GO:0007507;GO:0008284;GO:0010831;GO:0015908;GO:0032332;GO:0032496;GO:0034097;GO:0036094;GO:0042493;GO:0043066;GO:0045663;GO:0050544;GO:0051412;GO:0055089;GO:0070538;GO:0070539;GO:0070540;GO:0070543;GO:0071399;	-	-	-	-	extracellular fatty acid-binding protein[Source:NCBI gene;Acc:396393]	396393	P21760
ENSGALG00000040754	16.7174	3.96998	29.4649	7.42194	2.8918	0.00528737	0.371387	5	918081	919817	+	1736	CYP1C1	GO:0004497;GO:0005506;GO:0016020;GO:0016021;GO:0016491;GO:0016705;GO:0020037;GO:0046872;GO:0055114;GO:0055114;	K17812	-	-	-	cytochrome P450 family 1 subfamily C polypeptide 1[Source:NCBI gene;Acc:428832]	428832	A0A1D5PQJ7
ENSGALG00000041501	18.2249	6.74161	29.7081	4.40668	2.13969	0.00533319	0.371527	9	2511932	2514877	-	2945	AMER3	GO:0005546;GO:0005886;GO:0008013;GO:0060828;	-	-	-	-	APC membrane recruitment protein 3 [Source:HGNCSymbol;Acc:HGNC:26771]	100859787	A0A1D5PQH7
ENSGALG00000002132	106.892	162.661	51.1222	0.314287	-1.66985	0.00533477	0.371527	13	3521778	3558785	-	37007	KCNIP1	GO:0005509;GO:0005509;GO:0005737;GO:0008076;GO:0008076;GO:0015459;GO:0031234;GO:1901379;GO:0005509;GO:0005509;	-	-	-	-	potassium voltage-gated channel interacting protein1 [Source:HGNC Symbol;Acc:HGNC:15521]	416173	-
ENSGALG00000016556	894.417	376.972	1411.86	3.74528	1.90507	0.00537291	0.372598	3	105439100	105446401	-	7301	-	GO:0005525;	-	-	-	-	GTPase, very large interferon inducible pseudogene1 [Source:NCBI gene;Acc:428660]	428660	F1NHR3
ENSGALG00000031186	33.0743	50.3637	15.785	0.31342	-1.67383	0.00540239	0.373061	1	49551210	49586894	-	35684	MEI1	GO:0005623;GO:0007141;GO:0007276;GO:0007286;GO:0045141;GO:0051321;	-	-	-	-	meiotic double-stranded break formation protein 1[Source:HGNC Symbol;Acc:HGNC:28613]	-	-
ENSGALG00000013086	42.0688	21.6626	62.4749	2.884	1.52807	0.00543697	0.373872	2	80928032	80986405	+	58373	IKZF1	GO:0003676;GO:0003676;GO:0003677;GO:0005634;GO:0005654;GO:0019904;GO:0030098;GO:0030218;GO:0031618;GO:0032991;GO:0051291;	K09220	-	-	-	IKAROS family zinc finger 1 [Source:NCBIgene;Acc:395974]	395974	O42410
ENSGALG00000011861	99.0197	150.418	47.621	0.316591	-1.65931	0.00548977	0.375923	5	53941820	53998744	-	56924	SYT16	GO:0005543;GO:0006887;GO:0042803;GO:0046982;	K19328	-	-	-	synaptotagmin 16 [Source:HGNCSymbol;Acc:HGNC:23142]	423516	-
ENSGALG00000013356	33.7295	16.4428	51.0163	3.10265	1.6335	0.00572391	0.389153	26	2475901	2484810	+	8909	IKBKE	GO:0004672;GO:0004674;GO:0004704;GO:0005524;GO:0005634;GO:0005737;GO:0006468;GO:0006468;GO:0007252;GO:0008384;GO:0008630;GO:0010884;GO:0016605;GO:0018105;GO:0031625;GO:0031625;GO:0031966;GO:0034340;GO:0035456;GO:0036435;GO:0036435;GO:0038061;GO:0043123;GO:0051260;GO:0098586;	K07211	EC:2.7.11.10	-	-	inhibitor of nuclear factor kappa B kinase subunitepsilon [Source:HGNC Symbol;Acc:HGNC:14552]	430480	-
ENSGALG00000023622	255.42	18.2285	492.612	27.0242	4.75618	0.00574661	0.389153	Z	9164721	9165903	+	1182	AVD	GO:0005576;GO:0009374;GO:0019731;	-	-	-	NOG316013	avidin [Source:NCBI gene;Acc:396260]"	396260	P02701
ENSGALG00000023379	68.4124	35.342	101.483	2.87145	1.52178	0.00575431	0.389153	Z	23491744	23494829	+	3085	F2RL2	GO:0004930;GO:0004930;GO:0005887;GO:0007186;GO:0007596;GO:0015057;GO:0016020;GO:0016021;GO:0016021;GO:0016324;GO:0032991;GO:0035025;GO:0051482;GO:0070493;	K04235	-	-	-	coagulation factor II thrombin receptor like 2[Source:HGNC Symbol;Acc:HGNC:3539]	768449	F1P2V3
ENSGALG00000008840	120.371	76.9044	163.838	2.13042	1.09114	0.00580308	0.390836	6	26724692	26741477	+	16785	ACSL5	GO:0003824;GO:0005634;GO:0005730;GO:0005739;GO:0016020;GO:0016021;	K01897	EC:6.2.1.3	-	-	acyl-CoA synthetase long chain family member 5[Source:NCBI gene;Acc:423896]	423896	Q5ZIG7
ENSGALG00000044739	18.5396	6.74677	30.3324	4.49585	2.16859	0.00583963	0.391686	1	195550881	195552596	+	1715	-	GO:0003676;GO:0008270;GO:0016032;	-	-	-	-	-	-	-
ENSGALG00000002846	593.125	405.7	780.55	1.92396	0.944078	0.00588445	0.393081	13	8924782	8949939	-	25157	-	-	K01931	EC:2.3.2.27	-	-	neuralized E3 ubiquitin protein ligase 1B[Source:NCBI gene;Acc:427626]	427626	-
ENSGALG00000030377	211.96	142.934	280.986	1.96585	0.975152	0.00596071	0.395528	26	4904776	4905638	+	862	MDFI	GO:0005634;GO:0008134;GO:0042802;GO:0048704;GO:0060707;	-	-	-	-	MyoD family inhibitor [Source:HGNCSymbol;Acc:HGNC:6967]	-	-
ENSGALG00000042519	755.508	530.932	980.084	1.84597	0.88438	0.00596941	0.395528	AADN04000787.1	22393	29696	-	7303	-	GO:0005515;GO:0016020;GO:0016021;GO:0016021;	-	-	-	-	mannosidase, beta A, lysosomal-like 17 [Source:NCBIgene;Acc:101748144]	107049470	-
ENSGALG00000043768	31543.8	41379.8	21707.7	0.524597	-0.930719	0.00608488	0.401553	MT	5241	6281	+	1040	ND2	GO:0005739;GO:0005743;GO:0005747;GO:0006120;GO:0008137;GO:0008137;GO:0016020;GO:0016021;GO:0016491;GO:0055114;GO:0055114;GO:0070469;GO:0072593;	-	-	-	-	NADH dehydrogenase subunit 2 [Source:NCBIgene;Acc:807645]	-	-
ENSGALG00000011295	188.781	267.817	109.745	0.409775	-1.2871	0.00617264	0.405709	1	44892184	44894286	+	2102	SOCS2	GO:0001558;GO:0005131;GO:0005159;GO:0005159;GO:0005737;GO:0005942;GO:0007595;GO:0008269;GO:0016567;GO:0032355;GO:0032870;GO:0035556;GO:0035556;GO:0040014;GO:0040015;GO:0043551;GO:0045666;GO:0046426;GO:0046426;GO:0046627;GO:0046854;GO:0046935;GO:0060396;GO:0060749;	-	-	-	-	suppressor of cytokine signaling 2 [Source:HGNCSymbol;Acc:HGNC:19382]	-	-
ENSGALG00000005725	1311.78	926.075	1697.49	1.83299	0.874198	0.00622048	0.407217	13	13275947	13293798	+	17851	CSF1R	GO:0000166;GO:0001934;GO:0004672;GO:0004713;GO:0004713;GO:0004713;GO:0004714;GO:0004714;GO:0004714;GO:0004888;GO:0005011;GO:0005011;GO:0005524;GO:0005524;GO:0005654;GO:0005737;GO:0005886;GO:0005886;GO:0005887;GO:0006468;GO:0007169;GO:0007169;GO:0007411;GO:0008283;GO:0008284;GO:0008284;GO:0008285;GO:0008360;GO:0008360;GO:0009968;GO:0009986;GO:0016020;GO:0016020;GO:0016021;GO:0016301;GO:0016310;GO:…	-	-	-	-	Gallus gallus colony stimulating factor 1 receptor(CSF1R), mRNA. [Source:RefSeq mRNA;Acc:NM_001321517]	-	-
ENSGALG00000017272	2079.93	1506.92	2652.93	1.7605	0.815982	0.00646752	0.421163	1	74316620	74458552	-	141932	VWF	GO:0002020;GO:0005178;GO:0005518;GO:0005576;GO:0005576;GO:0005783;GO:0007155;GO:0007596;GO:0007599;GO:0019865;GO:0030168;GO:0031012;GO:0031589;GO:0033093;GO:0042802;GO:0042803;GO:0047485;GO:0051087;GO:0051260;GO:0005576;	K03900	-	-	-	Gallus gallus von Willebrand factor (VWF), mRNA.[Source:RefSeq mRNA;Acc:NM_001318464]	419031	F5XVB5
ENSGALG00000036536	25.1875	45.7851	4.58997	0.10025	-3.31832	0.00648497	0.421163	KQ759460.1	14162	18630	-	4468	-	GO:0004844;GO:0004844;GO:0004844;GO:0005634;GO:0005739;GO:0006281;GO:0006281;GO:0006284;GO:0006284;GO:0006974;GO:0016787;GO:0016799;GO:0097510;	-	-	-	-	-	-	-
ENSGALG00000009995	41.2955	20.8132	61.7779	2.96821	1.56959	0.00654686	0.423502	5	34843920	35050252	+	206332	AKAP6	GO:0005635;GO:0016529;GO:0016529;GO:0031965;GO:0034704;GO:0044325;GO:0044325;GO:0048471;GO:0048471;GO:0048471;GO:0051018;GO:0060306;GO:0071320;GO:1901381;GO:1902261;	K16523	-	-	-	A-kinase anchoring protein 6 [Source:HGNCSymbol;Acc:HGNC:376]	423314	-
ENSGALG00000000748	231.254	155.698	306.809	1.97054	0.978588	0.00660476	0.424606	28	980790	991145	-	10355	TJP3	GO:0005634;GO:0005923;GO:0005923;	K06097	-	-	-	tight junction protein 3 [Source:HGNCSymbol;Acc:HGNC:11829]	420070	-
ENSGALG00000037556	22.6582	7.99928	37.3172	4.66506	2.2219	0.00663118	0.424606	5	19027052	19102516	-	75464	SLC1A2	GO:0005313;GO:0005313;GO:0005314;GO:0005314;GO:0005886;GO:0005887;GO:0005887;GO:0007399;GO:0007632;GO:0008509;GO:0009416;GO:0009611;GO:0009986;GO:0010259;GO:0015293;GO:0015293;GO:0015501;GO:0015501;GO:0015813;GO:0015813;GO:0016020;GO:0016021;GO:0016021;GO:0021537;GO:0030424;GO:0030534;GO:0030673;GO:0031668;GO:0035264;GO:0042493;GO:0043200;GO:0046326;GO:0070207;GO:0070779;GO:0098656;GO:0098712;GO:…	K05613	-	-	-	solute carrier family 1 member 2 [Source:NCBIgene;Acc:423156]	423156	Q5ZJ18
ENSGALG00000007698	129.547	84.5439	174.551	2.06462	1.04587	0.00664176	0.424606	15	10073222	10078919	-	5697	-	GO:0042981;	-	-	-	-	caspase recruitment domain family, member 8[Source:NCBI gene;Acc:416998]	-	-
ENSGALG00000011446	766.516	541.291	991.741	1.83218	0.873558	0.006681	0.425452	5	50222277	50231944	+	9667	TNFAIP2	GO:0000145;GO:0000145;GO:0000149;GO:0006887;GO:0006887;GO:0051601;	K19989	-	-	-	TNF alpha induced protein 2 [Source:HGNCSymbol;Acc:HGNC:11895]	423477	-
ENSGALG00000034615	200.461	135.859	265.063	1.95102	0.964228	0.00676245	0.42897	28	3432207	3437923	-	5716	-	GO:0016020;GO:0016021;	-	-	-	-	-	-	-
ENSGALG00000001314	559.207	721.041	397.374	0.551111	-0.859584	0.00680988	0.428986	17	9247984	9255289	+	7305	PTGS1	GO:0001516;GO:0004601;GO:0004666;GO:0006954;GO:0006979;GO:0008217;GO:0019371;GO:0020037;GO:0055114;GO:0098869;GO:0001516;GO:0001516;GO:0001750;GO:0004601;GO:0004666;GO:0004666;GO:0005737;GO:0005737;GO:0005794;GO:0006693;GO:0006954;GO:0006979;GO:0008217;GO:0008217;GO:0019371;GO:0019371;GO:0020037;GO:0042127;GO:0043231;GO:0055114;GO:0098869;	K00509	EC:1.14.99.1	-	-	prostaglandin-endoperoxide synthase 1 [Source:HGNCSymbol;Acc:HGNC:9604]	427752	-
ENSGALG00000016351	963.465	675.958	1250.97	1.85067	0.888044	0.00681512	0.428986	1	118326154	118347013	+	20859	ACOT9	GO:0005739;GO:0006637;GO:0047617;	K17361	EC:3.1.2.-	-	-	acyl-CoA thioesterase 9 [Source:NCBIgene;Acc:418600]	418600	Q5F3B4
ENSGALG00000008701	107.464	33.0381	181.89	5.50544	2.46086	0.00693088	0.434601	3	4482183	4522989	+	40806	XDH	GO:0001933;GO:0001937;GO:0004854;GO:0004854;GO:0004854;GO:0004854;GO:0004855;GO:0004855;GO:0005506;GO:0005829;GO:0006919;GO:0007595;GO:0009055;GO:0009115;GO:0009115;GO:0010629;GO:0016491;GO:0016491;GO:0016529;GO:0022900;GO:0030151;GO:0030856;GO:0042803;GO:0043546;GO:0043546;GO:0045602;GO:0046872;GO:0046872;GO:0050660;GO:0050660;GO:0050660;GO:0051536;GO:0051536;GO:0051537;GO:0051537;GO:0051537;GO:…	K00106	-	-	-	xanthine dehydrogenase [Source:NCBIgene;Acc:396025]	396025	P47990
ENSGALG00000031826	251.036	329.527	172.545	0.523614	-0.933424	0.00698478	0.435156	13	14431383	14442211	-	10828	MYOT	GO:0030018;	K19875	-	-	-	myotilin [Source:HGNC Symbol;Acc:HGNC:12399]"	416299	-
ENSGALG00000033365	540.468	138.223	942.713	6.82024	2.76982	0.00702576	0.435156	10	17449825	17484802	+	34977	ALDH1A3	GO:0001758;GO:0002072;GO:0002138;GO:0002138;GO:0004029;GO:0004029;GO:0004030;GO:0004030;GO:0005634;GO:0005737;GO:0005737;GO:0005829;GO:0005886;GO:0006081;GO:0007626;GO:0016491;GO:0016491;GO:0016620;GO:0021768;GO:0031076;GO:0042472;GO:0042573;GO:0042573;GO:0042574;GO:0042803;GO:0043065;GO:0043584;GO:0048048;GO:0048386;GO:0050885;GO:0051289;GO:0055114;GO:0055114;GO:0060013;GO:0060166;GO:0060324;GO:…	K00129	EC:1.2.1.5	-	-	aldehyde dehydrogenase 1 family member A3[Source:NCBI gene;Acc:395389]	395389	Q9DD46
ENSGALG00000040185	269.272	368.09	170.454	0.463078	-1.11067	0.00704265	0.435156	16	254603	303146	-	48543	-	-	-	-	-	-	-	-	-
ENSGALG00000010770	370.784	258.324	483.245	1.87069	0.903574	0.00704609	0.435156	2	26793309	26842874	+	49565	SCIN	GO:0005509;GO:0005886;GO:0005903;GO:0008285;GO:0042989;GO:0043065;GO:0045654;GO:0051014;GO:0051014;GO:0051015;GO:0051127;GO:0051693;GO:0005509;GO:0051014;GO:0051015;GO:0005509;GO:0051014;GO:0051015;	K05768	-	-	NOG304849	scinderin [Source:NCBI gene;Acc:420588]"	420588	Q5ZIV9
ENSGALG00000038141	82.0712	36.6332	127.509	3.48071	1.79938	0.00710346	0.43705	1	51610637	51620775	-	10138	NCF4	GO:0005737;GO:0005829;GO:0006801;GO:0006909;GO:0010008;GO:0016020;GO:0016176;GO:0016176;GO:0016176;GO:0032266;GO:0035091;GO:0035091;GO:0043020;GO:0043020;GO:0043020;GO:0043085;GO:0045730;	K08012	-	-	-	neutrophil cytosolic factor 4 [Source:NCBIgene;Acc:418052]	418052	Q5ZJ79
ENSGALG00000028158	10.0899	2.26022	17.9197	7.92829	2.98701	0.00721456	0.442223	10	10538345	10565443	+	27098	FGF7	GO:0005104;GO:0005576;GO:0005576;GO:0005794;GO:0008083;GO:0008083;GO:0008284;GO:0008284;GO:0008543;GO:0008543;GO:0010463;GO:0010469;GO:0010838;GO:0016020;GO:0016021;GO:0031069;GO:0031532;GO:0034394;GO:0042056;GO:0045893;GO:0050679;GO:0050679;GO:0050731;GO:0050918;GO:0051549;GO:0060445;GO:0060501;GO:0060665;GO:0061033;	K04358	-	-	-	fibroblast growth factor 7 [Source:NCBIgene;Acc:415439]	415439	Q5KRA4
ENSGALG00000027624	8.65389	1.72641	15.5814	9.02531	3.17398	0.00726386	0.443063	3	32294470	32312549	-	18079	-	GO:0004930;GO:0004930;GO:0005887;GO:0007165;GO:0007186;GO:0007186;GO:0007186;GO:0007602;GO:0008020;GO:0009584;GO:0009881;GO:0016020;GO:0016021;GO:0016021;GO:0018298;GO:0050896;GO:0071482;	-	-	-	-	rhodopsin, GQ-coupled-like [Source:NCBIgene;Acc:100858777]	100858777	-
ENSGALG00000034917	380.93	494.263	267.596	0.541405	-0.885221	0.00730608	0.443063	30	21530	24611	-	3081	GCDH	GO:0003995;GO:0005739;GO:0005739;GO:0016491;GO:0016627;GO:0033539;GO:0050660;GO:0050660;GO:0055114;GO:0055114;GO:0003995;GO:0005739;GO:0016491;GO:0016627;GO:0050660;GO:0050660;GO:0055114;GO:0055114;	-	-	-	-	glutaryl-CoA dehydrogenase [Source:HGNCSymbol;Acc:HGNC:4189]	-	-
ENSGALG00000039080	220.191	97.9802	342.401	3.49459	1.80513	0.00730948	0.443063	5	18956776	19014765	+	57989	CD44	GO:0004888;GO:0005540;GO:0005540;GO:0005886;GO:0006954;GO:0007155;GO:0007155;GO:0016020;GO:0016021;GO:0016021;GO:0016323;GO:0019221;GO:0035692;GO:0070374;GO:0005540;GO:0007155;GO:0016020;GO:0016021;GO:0016021;	K06256	-	-	-	CD44 molecule (Indian blood group) [Source:NCBIgene;Acc:395666]	395666	A0A1D5PBN1;Q9W6S4
ENSGALG00000032361	558.573	734.899	382.246	0.520134	-0.943045	0.00735763	0.444336	1	79487334	79673494	-	186160	STXBP5L	GO:0005096;GO:0005737;GO:0005886;GO:0016021;GO:0016192;GO:0017137;GO:0017157;GO:0017157;GO:0019905;GO:0031201;GO:0042593;GO:0043547;GO:0046676;GO:0016021;GO:0016192;	K08518	-	-	-	syntaxin binding protein 5 like [Source:HGNCSymbol;Acc:HGNC:30757]	418327	-
ENSGALG00000015519	38.1247	14.293	61.9564	4.33473	2.11594	0.00749757	0.451122	1	96895939	97053385	-	157446	ROBO2	GO:0001822;GO:0007411;GO:0016020;GO:0016021;GO:0030673;GO:0035385;GO:0001657;GO:0001822;GO:0007156;GO:0007411;GO:0007420;GO:0009986;GO:0016020;GO:0016021;GO:0030673;GO:0032870;GO:0035385;GO:0042802;GO:0050772;GO:0050925;GO:0061364;GO:0001822;GO:0007411;GO:0016020;GO:0016021;GO:0030673;GO:0035385;	K06754	-	-	-	roundabout guidance receptor 2 [Source:HGNCSymbol;Acc:HGNC:10250]	395291	-
ENSGALG00000027351	34.6177	18.2775	50.9578	2.788	1.47923	0.0075288	0.451342	25	1379511	1382395	-	2884	LRRC71	-	-	-	-	-	leucine rich repeat containing 71 [Source:HGNCSymbol;Acc:HGNC:26556]	100857743	-
ENSGALG00000000775	827.528	368.011	1287.05	3.49731	1.80624	0.00759118	0.453421	25	2580940	2585553	-	4613	CTSS	GO:0001968;GO:0002250;GO:0004197;GO:0004197;GO:0005518;GO:0005615;GO:0005615;GO:0005764;GO:0005764;GO:0006508;GO:0006508;GO:0006508;GO:0008233;GO:0008234;GO:0008234;GO:0010447;GO:0016485;GO:0016787;GO:0030574;GO:0034769;GO:0043231;GO:0043236;GO:0043394;GO:0048002;GO:0051603;GO:0051603;GO:0097067;GO:2001259;	K01368	EC:3.4.22.27	-	-	cathepsin S [Source:NCBI gene;Acc:425657]"	425657	Q5ZMR6
ENSGALG00000015148	859.803	431.516	1288.09	2.98503	1.57775	0.00763028	0.454099	Z	36022686	36040369	+	17683	ANXA1	GO:0001533;GO:0001780;GO:0001780;GO:0002548;GO:0002548;GO:0002685;GO:0002685;GO:0004859;GO:0005198;GO:0005198;GO:0005509;GO:0005544;GO:0005544;GO:0005544;GO:0005544;GO:0005615;GO:0005634;GO:0005654;GO:0005737;GO:0005737;GO:0005768;GO:0005829;GO:0005884;GO:0005886;GO:0005886;GO:0006909;GO:0006909;GO:0006954;GO:0006954;GO:0007165;GO:0007166;GO:0007187;GO:0007187;GO:0008360;GO:0008360;GO:0009986;GO:…	K17091	-	-	-	annexin A1 [Source:NCBI gene;Acc:404271]"	404271	Q6QAZ9
ENSGALG00000005521	1164.53	1484.88	844.186	0.568521	-0.814715	0.00766709	0.454636	9	5502475	5526782	-	24307	PER2	GO:0005634;	K02633	-	-	-	period circadian regulator 2 [Source:NCBIgene;Acc:374116]	374116	Q8QGQ8
ENSGALG00000030700	10.4329	17.9937	2.8722	0.159622	-2.64726	0.00771522	0.455158	AADN04000910.1	33288	35381	-	2093	-	GO:0016020;GO:0016021;	-	-	-	-	-	-	-
ENSGALG00000008346	81.9078	50.8282	112.987	2.22293	1.15246	0.00773152	0.455158	7	11489044	11497197	+	8153	CASP18	GO:0004197;GO:0005737;GO:0006508;GO:0006508;GO:0006915;GO:0006915;GO:0006919;GO:0008233;GO:0008234;GO:0008234;GO:0008625;GO:0016787;GO:0030225;GO:0035877;GO:0042981;GO:0097153;GO:0097194;GO:0097199;	-	-	-	-	initiator caspase [Source:NCBI gene;Acc:693266]"	693266	Q4JQQ0
ENSGALG00000028790	113.973	60.222	167.725	2.78511	1.47774	0.00783447	0.459566	8	16666749	16675946	-	9197	DNASE2B	GO:0004520;GO:0004531;GO:0004531;GO:0004531;GO:0004531;GO:0005576;GO:0005737;GO:0006259;GO:0006309;GO:0016787;	K01158	EC:3.1.22.1	S	NOG145330	deoxyribonuclease 2 beta [Source:NCBIgene;Acc:424540]	424540	Q2XP49
ENSGALG00000042478	1215.51	1599.59	831.433	0.519779	-0.944029	0.00798023	0.466444	MT	11196	11492	+	296	ND4L	GO:0005739;GO:0005747;GO:0008137;GO:0008137;GO:0016020;GO:0016021;GO:0016491;GO:0016651;GO:0030964;GO:0031966;GO:0042773;GO:0055114;GO:0055114;GO:0070469;	-	-	-	-	NADH dehydrogenase subunit 4L [Source:NCBIgene;Acc:807644]	-	-
ENSGALG00000039293	8.56814	1.83838	15.2979	8.32142	3.05683	0.00804136	0.468345	1	131002236	131013846	-	11610	-	GO:0004888;GO:0004890;GO:0005216;GO:0005237;GO:0005254;GO:0005887;GO:0006811;GO:0006821;GO:0007165;GO:0007214;GO:0007214;GO:0007268;GO:0016020;GO:0016021;GO:0016021;GO:0022851;GO:0032590;GO:0034220;GO:0034220;GO:0042391;GO:0043005;GO:0045202;GO:0050877;GO:0051932;GO:0060078;GO:0098794;GO:1902476;GO:1902711;GO:1904315;	-	-	-	-	-	-	-
ENSGALG00000004771	266.661	113.377	419.945	3.70396	1.88907	0.00809933	0.470048	21	6083120	6085216	-	2096	C1QB	GO:0005576;GO:0005576;GO:0005581;GO:0006958;GO:0006958;GO:0042803;GO:0048839;GO:0005576;GO:0005576;GO:0005581;GO:0006958;GO:0006958;	K03987	-	-	-	complement C1q B chain [Source:HGNCSymbol;Acc:HGNC:1242]	428197	F1NH19
ENSGALG00000006325	22.1884	9.35591	35.0209	3.74318	1.90427	0.00815516	0.470579	12	10728708	10770062	+	41354	-	GO:0005576;	K06845	-	-	-	netrin-4-like [Source:NCBI gene;Acc:416036]"	416036	-
ENSGALG00000033769	318.017	414.404	221.629	0.534813	-0.902893	0.00818572	0.470579	1	38032888	38034822	-	1934	BBS10	GO:0000166;GO:0001103;GO:0001895;GO:0005524;GO:0005524;GO:0043254;GO:0045494;GO:0051131;GO:1905515;	K19401	-	-	-	Bardet-Biedl syndrome 10 [Source:HGNCSymbol;Acc:HGNC:26291]	417865	-
ENSGALG00000030436	3724.08	4695	2753.16	0.586403	-0.770036	0.00819473	0.470579	MT	10776	11126	+	350	ND3	GO:0005739;GO:0005747;GO:0005747;GO:0008137;GO:0008137;GO:0008137;GO:0016020;GO:0016021;GO:0016491;GO:0030964;GO:0031966;GO:0055114;GO:0055114;GO:0070469;	-	-	-	-	NADH dehydrogenase subunit 3 [Source:NCBIgene;Acc:807638]	-	-
ENSGALG00000032746	281.158	159.224	403.092	2.53161	1.34006	0.00828588	0.472763	2	136612721	136668116	-	55395	ENPP2	GO:0001953;GO:0003676;GO:0003824;GO:0004528;GO:0004528;GO:0004551;GO:0004622;GO:0004622;GO:0004622;GO:0004622;GO:0005044;GO:0005509;GO:0005509;GO:0005509;GO:0005615;GO:0005615;GO:0005615;GO:0005737;GO:0005794;GO:0006644;GO:0006898;GO:0006935;GO:0006955;GO:0008270;GO:0008270;GO:0008270;GO:0008284;GO:0009395;GO:0010634;GO:0010634;GO:0016787;GO:0021536;GO:0030247;GO:0030334;GO:0030334;GO:0030334;GO:…	K01122	EC:3.1.4.39	-	-	ectonucleotide pyrophosphatase/phosphodiesterase 2[Source:NCBI gene;Acc:420361]	420361	A0A1D5PQ63;E2RUH0
ENSGALG00000009730	34.3652	15.2768	53.4535	3.499	1.80694	0.00829054	0.472763	1	31101534	31122087	-	20553	SLC38A4	GO:0003333;GO:0005887;GO:0015171;GO:0016020;GO:0016021;GO:0003333;GO:0005887;GO:0015171;GO:0016020;GO:0016021;	K14991	-	-	-	solute carrier family 38 member 4 [Source:NCBIgene;Acc:417809]	417809	E1C7L9
ENSGALG00000038242	1074.53	1374.27	774.794	0.563785	-0.826784	0.00838934	0.472836	12	1481230	1608215	-	126985	CACNA2D2	GO:0005245;GO:0005245;GO:0005891;GO:0005891;GO:0007528;GO:0040014;GO:0046622;GO:0048747;GO:0060024;GO:0070588;GO:0016020;GO:0016021;	K04859	-	-	-	calcium voltage-gated channel auxiliary subunitalpha2delta 2 [Source:HGNC Symbol;Acc:HGNC:1400]	430150	-
ENSGALG00000036395	27.8944	13.1952	42.5937	3.22798	1.69063	0.00839529	0.472836	27	181409	221892	-	40483	-	GO:0016020;GO:0016021;	-	-	-	-	-	-	-
ENSGALG00000033183	6.21847	0.757745	11.6792	15.4131	3.94609	0.00840482	0.472836	4	10696144	10762914	-	66770	GABRQ	GO:0004888;GO:0004890;GO:0005216;GO:0005230;GO:0005254;GO:0005886;GO:0005887;GO:0006811;GO:0006811;GO:0006821;GO:0007165;GO:0007268;GO:0016020;GO:0016020;GO:0016021;GO:0016021;GO:0030054;GO:0034220;GO:0034220;GO:0034707;GO:0042391;GO:0043005;GO:0045202;GO:0045202;GO:0045211;GO:0050877;GO:1902476;GO:1902711;	K05192	-	-	-	gamma-aminobutyric acid type A receptor thetasubunit [Source:NCBI gene;Acc:396288]	396288	P24045
ENSGALG00000004386	28.8535	14.4132	43.2938	3.00376	1.58677	0.00843146	0.472836	18	8866456	8869366	+	2910	SOX9	GO:0000122;GO:0000976;GO:0000978;GO:0000981;GO:0000981;GO:0001077;GO:0001077;GO:0001158;GO:0001158;GO:0001228;GO:0001228;GO:0001501;GO:0001502;GO:0001502;GO:0001503;GO:0001658;GO:0001658;GO:0001708;GO:0001755;GO:0001837;GO:0001894;GO:0001934;GO:0001942;GO:0002009;GO:0002009;GO:0002053;GO:0002062;GO:0002062;GO:0002062;GO:0002062;GO:0002063;GO:0002683;GO:0003170;GO:0003170;GO:0003179;GO:0003188;GO:…	K18435	-	-	-	SRY (sex determining region Y)-box 9 [Source:NCBIgene;Acc:374148]	374148	P48434
ENSGALG00000008257	397.334	275.064	519.604	1.88903	0.917644	0.00843627	0.472836	3	3200895	3221901	+	21006	MERTK	GO:0000166;GO:0001779;GO:0001818;GO:0004672;GO:0004713;GO:0004713;GO:0005524;GO:0005524;GO:0005615;GO:0005737;GO:0006468;GO:0006909;GO:0007283;GO:0016020;GO:0016021;GO:0016028;GO:0016301;GO:0016310;GO:0016740;GO:0018108;GO:0030168;GO:0032940;GO:0034446;GO:0043277;GO:0043491;GO:0050766;GO:0051250;GO:0060041;GO:0060068;GO:0097350;GO:2000107;GO:0000166;GO:0004672;GO:0004713;GO:0004713;GO:0004888;GO:…	K05117	EC:2.7.10.1	-	-	MER proto-oncogene, tyrosine kinase [Source:NCBIgene;Acc:395836]	395836	Q90777
ENSGALG00000044919	43.5916	22.6942	64.4889	2.84164	1.50673	0.00848712	0.473163	5	50128497	50128922	+	425	-	-	-	-	-	-	-	-	-
ENSGALG00000043390	70.9143	35.9248	105.904	2.94793	1.5597	0.00849993	0.473163	2	103416843	103491928	+	75085	-	-	-	-	-	-	-	-	-
ENSGALG00000005473	70.5038	34.4317	106.576	3.09528	1.63007	0.00860481	0.477377	11	16002154	16005746	+	3592	PNAT3	GO:0004060;GO:0004060;GO:0008080;GO:0016407;GO:0016740;GO:0016746;	K00622	EC:2.3.1.5	Q	COG2162	N-acetyltransferase, pineal gland isozyme NAT-3[Source:NCBI gene;Acc:415809]	415809	P13914
ENSGALG00000008444	551.08	396.47	705.69	1.77993	0.831824	0.008704	0.479582	1	1198475	1204984	+	6509	TUBAL3	GO:0000166;GO:0000226;GO:0000278;GO:0003924;GO:0003924;GO:0005200;GO:0005200;GO:0005525;GO:0005525;GO:0005525;GO:0005737;GO:0005737;GO:0005856;GO:0005874;GO:0005874;GO:0005874;GO:0007017;GO:0007017;GO:0000166;GO:0003924;GO:0003924;GO:0005200;GO:0005525;GO:0005525;GO:0005737;GO:0005856;GO:0005874;GO:0005874;GO:0007010;GO:0007017;	K07374	-	-	-	tubulin alpha like 3 [Source:NCBI gene;Acc:416694]"	416694	F1P5B0
ENSGALG00000008022	469.343	306.14	632.547	2.0662	1.04698	0.00871471	0.479582	16	112185	115717	+	3532	TAPBP	GO:0016020;GO:0016021;GO:0016020;GO:0016021;GO:0016020;GO:0019885;	K08058	-	-	-	TAP binding protein [Source:NCBI gene;Acc:417048]"	417048	A4F5B6
ENSGALG00000035634	133.724	88.7525	178.695	2.0134	1.00964	0.00873247	0.479582	14	13230598	13235706	+	5108	METRN	GO:0005615;GO:0010001;GO:0010001;GO:0050772;GO:0050772;	-	-	-	-	meteorin, glial cell differentiation regulator[Source:HGNC Symbol;Acc:HGNC:14151]	-	-
ENSGALG00000012119	551.842	172.521	931.162	5.39737	2.43226	0.00899408	0.491602	7	28634162	28643201	-	9039	MARCO	GO:0001664;GO:0005044;GO:0005201;GO:0005615;GO:0006897;GO:0006898;GO:0008201;GO:0016020;GO:0016020;GO:0016021;GO:0030198;GO:0031012;GO:0043277;GO:0005044;GO:0006898;GO:0016020;GO:0016020;GO:0016021;	K13884	-	-	-	macrophage receptor with collagenous structure[Source:NCBI gene;Acc:395488]	395488	Q9I8D5
ENSGALG00000008153	42.3084	17.8875	66.7293	3.73051	1.89937	0.00901227	0.491602	1	1016112	1018737	+	2625	-	-	-	-	-	-	interleukin 15 receptor subunit alpha [Source:NCBIgene;Acc:416686]	-	-
ENSGALG00000010013	2478.45	1797.16	3159.74	1.75819	0.814089	0.00906422	0.491602	4	32158004	32187519	+	29515	EDNRA	GO:0001569;GO:0001666;GO:0001701;GO:0004930;GO:0004930;GO:0004962;GO:0004962;GO:0007165;GO:0007186;GO:0007186;GO:0007193;GO:0007507;GO:0007585;GO:0008217;GO:0010827;GO:0014032;GO:0014824;GO:0016020;GO:0016021;GO:0016021;GO:0042310;GO:0042310;GO:0042310;GO:0048484;GO:0060322;GO:0086100;GO:0004930;GO:0004962;GO:0007186;GO:0008217;GO:0016020;GO:0016021;GO:0016021;GO:0042310;GO:0048484;GO:0086100;	K04197	-	-	NOG278704	endothelin receptor type A [Source:NCBIgene;Acc:373908]	373908	O73739
ENSGALG00000043355	132.228	87.7004	176.756	2.01545	1.0111	0.00907148	0.491602	1	15740825	15899595	-	158770	CELSR1	GO:0001736;GO:0001764;GO:0001843;GO:0001942;GO:0004888;GO:0004930;GO:0004930;GO:0005509;GO:0005654;GO:0005886;GO:0005886;GO:0007155;GO:0007156;GO:0007165;GO:0007166;GO:0007186;GO:0007186;GO:0007266;GO:0007626;GO:0009952;GO:0016020;GO:0016020;GO:0016020;GO:0016021;GO:0016021;GO:0032956;GO:0042060;GO:0042249;GO:0042472;GO:0045176;GO:0048105;GO:0060488;GO:0060489;GO:0060490;GO:0090179;GO:0090251;GO:…	K04600	-	-	-	cadherin EGF LAG seven-pass G-type receptor 1[Source:HGNC Symbol;Acc:HGNC:1850]	426068	-
ENSGALG00000002102	51.1056	21.4729	80.7382	3.76001	1.91073	0.00927708	0.500012	10	1312987	1314180	-	1193	-	-	-	-	-	-	uncharacterized LOC112533211 [Source:NCBIgene;Acc:112533211]	-	-
ENSGALG00000032882	85.611	51.139	120.083	2.34817	1.23154	0.00928777	0.500012	1	104968387	104988771	+	20384	-	GO:0030246;	-	-	-	-	eva-1 homolog C [Source:NCBI gene;Acc:418496]"	-	-
ENSGALG00000003319	64.8452	37.8497	91.8407	2.42646	1.27885	0.0093469	0.501546	18	6713489	6719964	+	6475	ADAP2	GO:0005096;GO:0043547;GO:0046872;GO:1902936;GO:0005096;GO:0005547;GO:0005737;GO:0005886;GO:0005886;GO:0007507;GO:0043533;GO:0043547;GO:0046872;GO:1902936;GO:0005096;GO:0043547;GO:0046872;GO:1902936;	-	-	-	-	ArfGAP with dual PH domains 2 [Source:HGNCSymbol;Acc:HGNC:16487]	417409	-
ENSGALG00000027165	227.53	96.537	358.523	3.71384	1.89291	0.00942227	0.503327	6	9299463	9300672	-	1209	RNASE4	GO:0001525;GO:0003676;GO:0004518;GO:0004519;GO:0004540;GO:0004540;GO:0005576;GO:0005737;GO:0016787;GO:0050829;GO:0050830;GO:0090305;GO:0090501;	-	-	-	-	ribonuclease A family member 4 [Source:NCBIgene;Acc:423668]	423668	P30374;Q27J90
ENSGALG00000013971	3539.62	4707.09	2372.14	0.503951	-0.988646	0.0094416	0.503327	3	56365721	56371288	+	5567	SGK1	GO:0000166;GO:0004672;GO:0004672;GO:0004674;GO:0004674;GO:0004674;GO:0004712;GO:0005524;GO:0005524;GO:0005634;GO:0005634;GO:0005737;GO:0005737;GO:0005783;GO:0005829;GO:0006468;GO:0006468;GO:0006915;GO:0006974;GO:0015459;GO:0016301;GO:0016310;GO:0016607;GO:0016740;GO:0018105;GO:0035556;GO:0048812;	K13302	EC:2.7.11.1	T	COG0515	serum/glucocorticoid regulated kinase 1[Source:NCBI gene;Acc:395133]	395133	Q6U1I9
ENSGALG00000006344	60.4127	36.2643	84.5611	2.3318	1.22144	0.00947913	0.503686	15	8155554	8165509	+	9955	GSTT1	GO:0004364;GO:0004364;GO:0005737;GO:0006749;GO:0016740;	K00799	EC:2.5.1.18	-	NOG274560	glutathione S-transferase theta 1 [Source:NCBIgene;Acc:396322]	396322	P20135
ENSGALG00000014726	9.51386	1.691	17.3367	10.2523	3.35788	0.00952487	0.504479	Z	18071407	18207826	+	136419	RAB3C	GO:0003924;GO:0003924;GO:0003924;GO:0005525;GO:0005768;GO:0005886;GO:0006886;GO:0006904;GO:0008021;GO:0008021;GO:0009306;GO:0017157;GO:0017157;GO:0019882;GO:0030742;GO:0031489;GO:0031982;GO:0031982;GO:0032482;GO:0048471;GO:0072659;	K07883	-	-	-	RAB3C, member RAS oncogene family [Source:HGNCSymbol;Acc:HGNC:30269]	770370	E1C105
ENSGALG00000007186	62.4931	33.3386	91.6476	2.74899	1.4589	0.00963784	0.507427	17	3014714	3023049	+	8335	TMEM268	GO:0016020;GO:0016021;	-	-	-	-	transmembrane protein 268 [Source:HGNCSymbol;Acc:HGNC:24513]	417248	E1C3C9
ENSGALG00000037811	1151.53	1468.82	834.249	0.567973	-0.816105	0.00964254	0.507427	2	58140103	58147000	-	6897	NRSN1	GO:0007399;GO:0007399;GO:0007399;GO:0016020;GO:0016021;GO:0030133;GO:0030133;GO:0030426;GO:0031410;GO:0031410;GO:0043005;GO:0043005;GO:0043025;GO:0043025;	-	-	-	-	neurensin 1 [Source:HGNC Symbol;Acc:HGNC:17881]"	420822	A0A1D5PIT2
ENSGALG00000006527	13.5988	4.79279	22.4048	4.67468	2.22487	0.00969103	0.508143	24	3121834	3134300	-	12466	CRTAM	GO:0002355;GO:0002860;GO:0005102;GO:0005886;GO:0005886;GO:0008037;GO:0016020;GO:0016021;GO:0045954;GO:0050715;GO:0050839;GO:0051606;GO:0070669;	K16361	-	-	-	cytotoxic and regulatory T cell molecule[Source:NCBI gene;Acc:395342]	395342	O57349
ENSGALG00000046342	41.9276	18.24	65.6151	3.59732	1.84692	0.00975769	0.508143	AADN04000971.1	12635	13836	+	1201	-	GO:0016020;GO:0016021;	-	-	-	-	-	100857809	-
ENSGALG00000042077	1812.81	1221.52	2404.1	1.96811	0.976812	0.00977125	0.508143	19	5521562	5525889	+	4327	HIC1	GO:0000122;GO:0000122;GO:0001227;GO:0003676;GO:0003700;GO:0003700;GO:0003700;GO:0005654;GO:0005829;GO:0008630;GO:0008630;GO:0030178;GO:0042826;GO:0043565;GO:0043565;GO:0045892;GO:0045893;GO:0045944;	-	-	-	-	HIC ZBTB transcriptional repressor 1 [Source:NCBIgene;Acc:396164]	396164	Q90850
ENSGALG00000008193	502.254	313.858	690.651	2.20052	1.13785	0.00978035	0.508143	1	13046276	13318877	-	272601	RELN	GO:0000904;GO:0001764;GO:0001764;GO:0005615;GO:0005737;GO:0005886;GO:0007411;GO:0007417;GO:0007417;GO:0007420;GO:0007612;GO:0007616;GO:0008306;GO:0010001;GO:0010468;GO:0010976;GO:0014068;GO:0016020;GO:0016358;GO:0016477;GO:0018108;GO:0021511;GO:0021517;GO:0021766;GO:0021800;GO:0021819;GO:0021987;GO:0030425;GO:0030900;GO:0031012;GO:0032008;GO:0032793;GO:0035418;GO:0038026;GO:0045860;GO:0048265;GO:…	K06249	EC:3.4.21.-	-	-	reelin [Source:NCBI gene;Acc:427850]"	427850	-
ENSGALG00000015147	188.679	62.4288	314.929	5.04461	2.33474	0.00986991	0.511174	Z	35893999	35947479	-	53480	ALDH1A1	GO:0004029;GO:0016491;GO:0016491;GO:0016620;GO:0018479;GO:0055114;GO:0055114;GO:0004029;GO:0004029;GO:0005829;GO:0016491;GO:0016491;GO:0016620;GO:0018479;GO:0055114;GO:0055114;GO:0055114;	K07249	EC:1.2.1.36	-	-	aldehyde dehydrogenase 1 family member A1[Source:NCBI gene;Acc:395264]	395264	P27463
ENSGALG00000016564	30.4923	14.7346	46.2499	3.13887	1.65025	0.0099846	0.515483	3	105498872	105511445	+	12573	PTK2B	GO:0001525;GO:0001954;GO:0002040;GO:0002315;GO:0002688;GO:0004672;GO:0004672;GO:0004713;GO:0004713;GO:0004715;GO:0004715;GO:0004715;GO:0004715;GO:0005524;GO:0005634;GO:0005634;GO:0005856;GO:0005925;GO:0005925;GO:0005925;GO:0006468;GO:0006468;GO:0007165;GO:0007166;GO:0007172;GO:0007173;GO:0007229;GO:0008022;GO:0008284;GO:0008284;GO:0008285;GO:0008360;GO:0008360;GO:0010595;GO:0010595;GO:0010752;GO:…	K05871	EC:2.7.10.2	-	-	protein tyrosine kinase 2 beta [Source:HGNCSymbol;Acc:HGNC:9612]	421998	-
ENSGALG00000005293	8.75781	16.2216	1.29405	0.0797735	-3.64795	0.0100348	0.515683	14	6003772	6005707	+	1935	GNG13	GO:0003924;GO:0005834;GO:0007165;GO:0007186;GO:0007200;GO:0050909;	K04547	-	-	-	G protein subunit gamma 13 [Source:NCBIgene;Acc:771014]	771014	E1C1U6
ENSGALG00000045511	436.098	314.946	557.251	1.76935	0.823223	0.0100541	0.515683	7	28414259	28419639	+	5380	PARP9	GO:0000122;GO:0002230;GO:0003714;GO:0003950;GO:0003950;GO:0004857;GO:0005634;GO:0005654;GO:0005737;GO:0005739;GO:0005829;GO:0006302;GO:0006471;GO:0010608;GO:0010629;GO:0019899;GO:0032991;GO:0035563;GO:0042393;GO:0042531;GO:0043086;GO:0044389;GO:0045893;GO:0060330;GO:0060335;GO:0060335;GO:0072570;GO:0090734;GO:0097677;GO:1900182;GO:2001034;	K15260	EC:2.4.2.30	-	-	poly(ADP-ribose) polymerase family member 9[Source:HGNC Symbol;Acc:HGNC:24118]	424269	-
ENSGALG00000043688	42.2754	23.4135	61.1373	2.6112	1.38471	0.0100881	0.515683	13	8592131	8600567	+	8436	-	-	-	-	-	-	-	-	-
ENSGALG00000044408	24.9452	38.0518	11.8386	0.311119	-1.68446	0.0101458	0.515683	AADN04001891.1	12427	14408	-	1981	-	-	-	-	-	-	-	-	-
ENSGALG00000045061	3.88995	0	7.7799	Inf	Inf	0.010157	0.515683	AADN04001462.1	6978	9091	+	2113	-	GO:0016020;GO:0016021;	-	-	-	-	-	-	-
ENSGALG00000001564	203.432	140.279	266.584	1.90039	0.926297	0.0101775	0.515683	19	3247312	3281243	+	33931	ATP2A3	GO:0000166;GO:0000166;GO:0005388;GO:0005388;GO:0005388;GO:0005524;GO:0005524;GO:0005783;GO:0005783;GO:0005783;GO:0006811;GO:0006816;GO:0006816;GO:0006874;GO:0008553;GO:0016020;GO:0016021;GO:0016021;GO:0016529;GO:0016787;GO:0033017;GO:0033017;GO:0070588;GO:0070588;GO:0099132;	K05853	EC:3.6.3.8	-	-	ATPase sarcoplasmic/endoplasmic reticulum Ca2+transporting 3 [Source:NCBI gene;Acc:395707]	395707	Q9YGL9
ENSGALG00000022802	47.1975	27.5033	66.8916	2.43213	1.28222	0.0102209	0.516281	KQ759337.1	4296	14033	-	9737	-	GO:0000462;GO:0030515;GO:0032040;GO:0034388;	-	-	-	-	-	-	-
ENSGALG00000031341	45.802	14.871	76.733	5.15989	2.36734	0.01034	0.519008	AADN04000710.1	6960	49664	+	42704	-	GO:0003824;GO:0004553;GO:0005975;GO:0016020;GO:0016021;GO:0030246;	-	-	-	-	maltase-glucoamylase (alpha-glucosidase)[Source:NCBI gene;Acc:425545]	425545	A0A1D5P703
ENSGALG00000003242	4247.59	5350.61	3144.58	0.587704	-0.766838	0.0103555	0.519008	22	2288879	2291815	-	2936	STAR	GO:0005739;GO:0005739;GO:0005739;GO:0006694;GO:0006694;GO:0006869;GO:0008203;GO:0008211;GO:0008289;GO:0008289;GO:0015485;GO:0015485;GO:0015485;GO:0017127;GO:0030301;GO:0044255;GO:0050810;GO:0070859;	K16931	-	-	NOG239518	steroidogenic acute regulatory protein [Source:NCBIgene;Acc:395421]	395421	Q9DG09
ENSGALG00000002473	73.1222	100.764	45.4808	0.451362	-1.14764	0.0103937	0.519008	21	3250804	3257577	-	6773	GPR157	GO:0004888;GO:0004930;GO:0004930;GO:0007166;GO:0007186;GO:0007186;GO:0016020;GO:0016021;GO:0016021;GO:0048512;GO:0051482;GO:0060019;GO:0060170;	K08467	-	-	-	G protein-coupled receptor 157 [Source:HGNCSymbol;Acc:HGNC:23687]	419439	-
ENSGALG00000013072	194.408	64.8852	323.931	4.99237	2.31972	0.0104017	0.519008	1	62496373	62504516	-	8143	AKR1B10L2	GO:0004032;GO:0004033;GO:0008106;GO:0008106;GO:0008106;GO:0016491;GO:0016491;GO:0016491;GO:0042574;GO:0051903;GO:0055114;GO:0055114;GO:0070401;GO:0070402;	K00011	EC:1.1.1.21	R	COG0656	aldo-keto reductase family 1 member B10-like 2[Source:NCBI gene;Acc:395338]	395338	Q90W83
ENSGALG00000010769	152.79	83.5547	222.026	2.65725	1.40993	0.0105145	0.52304	4	44051784	44077636	-	25852	HPGD	GO:0003824;GO:0004957;GO:0005654;GO:0005737;GO:0005829;GO:0006693;GO:0006693;GO:0007179;GO:0007186;GO:0007565;GO:0007565;GO:0007567;GO:0016323;GO:0016404;GO:0016404;GO:0016404;GO:0016491;GO:0045786;GO:0051287;GO:0055114;GO:0070403;GO:0097070;	K00069	EC:1.1.1.141	-	-	15-hydroxyprostaglandin dehydrogenase [Source:NCBIgene;Acc:422567]	422567	E1C688
ENSGALG00000041452	68.1624	41.8051	94.5197	2.26096	1.17694	0.0105649	0.523957	2	90506056	90515226	+	9170	-	GO:0007605;GO:0016020;GO:0016021;GO:0048741;	-	-	-	-	-	-	-
ENSGALG00000023689	349.572	157.759	541.385	3.43171	1.77893	0.0107073	0.529415	17	6346895	6367468	+	20573	ASS1	GO:0000050;GO:0000052;GO:0000053;GO:0004055;GO:0004055;GO:0005524;GO:0005739;GO:0005829;GO:0006526;GO:0006526;GO:0006531;GO:0007623;GO:0007623;GO:0016597;GO:0042802;GO:0043209;GO:0045429;GO:0071499;GO:1903038;GO:0004055;GO:0005524;GO:0006526;	K01940	EC:6.3.4.5	-	-	argininosuccinate synthase 1 [Source:NCBIgene;Acc:417185]	417185	Q5ZJ23
ENSGALG00000012023	1733.55	1269.71	2197.38	1.73062	0.791286	0.0108358	0.534152	5	55232337	55241595	-	9258	DACT1	GO:0000122;GO:0001085;GO:0005080;GO:0005634;GO:0005654;GO:0005737;GO:0005737;GO:0008013;GO:0008013;GO:0021915;GO:0030111;GO:0030177;GO:0030178;GO:0030877;GO:0031647;GO:0032091;GO:0032092;GO:0042826;GO:0045732;GO:0046329;GO:0051018;GO:0051018;GO:0060828;GO:0070097;GO:0090090;GO:0090263;GO:1903364;GO:1904864;GO:2000095;GO:2000134;	K22154	-	-	-	dishevelled binding antagonist of beta catenin 1[Source:NCBI gene;Acc:723789]	723789	Q1G7H4
ENSGALG00000000761	493.887	342.001	645.774	1.88822	0.917029	0.0109091	0.53615	1	193483508	193498274	-	14766	TSKU	GO:0005576;GO:0005615;GO:0005615;GO:0007275;GO:0010468;GO:0021540;GO:0021670;GO:0021960;GO:0030178;GO:0031012;GO:0043010;GO:0061073;	-	-	-	-	tsukushi, small leucine rich proteoglycan[Source:NCBI gene;Acc:419088]	-	-
ENSGALG00000006130	28.1696	42.3326	14.0065	0.330868	-1.59567	0.0109555	0.536821	20	9900969	9911514	+	10545	STMN3	GO:0005737;GO:0005737;GO:0005737;GO:0007019;GO:0015631;GO:0015631;GO:0019904;GO:0031110;GO:0031110;GO:0031122;GO:0031122;GO:0031175;GO:0031175;GO:0031175;GO:0035021;GO:0043005;GO:0043087;GO:0051493;GO:0051493;	-	-	R	NOG71146	stathmin 3 [Source:NCBI gene;Acc:419263]"	419263	O93388
ENSGALG00000030969	3214.64	2368.68	4060.61	1.71429	0.777612	0.0110265	0.538687	2	43249990	43256640	-	6650	CLEC3B	GO:0001503;GO:0001503;GO:0001652;GO:0005509;GO:0005615;GO:0005615;GO:0005737;GO:0008201;GO:0030282;GO:0030282;GO:0036143;GO:0071310;GO:0071560;	K17520	-	-	-	C-type lectin domain family 3 member B [Source:NCBIgene;Acc:395386]	395386	Q9DDD4
ENSGALG00000004958	129.858	86.3822	173.333	2.00658	1.00474	0.0112508	0.548007	4	2042911	2053843	+	10932	BTK	GO:0000166;GO:0004672;GO:0004713;GO:0004713;GO:0004715;GO:0005524;GO:0005524;GO:0005622;GO:0006468;GO:0016301;GO:0016310;GO:0016740;GO:0018108;GO:0035556;GO:0000166;GO:0001818;GO:0002344;GO:0004672;GO:0004713;GO:0004713;GO:0004713;GO:0004715;GO:0005524;GO:0005524;GO:0005547;GO:0005634;GO:0005737;GO:0005829;GO:0005886;GO:0006468;GO:0006468;GO:0007249;GO:0016301;GO:0016310;GO:0016740;GO:0018108;GO:…	K07370	EC:2.7.10.2	-	-	Bruton tyrosine kinase [Source:NCBIgene;Acc:374075]	374075	Q5ZLF2
ENSGALG00000011250	329.355	238.12	420.589	1.76629	0.820723	0.0113137	0.549435	7	22207312	22226474	-	19162	ASIC4	GO:0001662;GO:0005272;GO:0005272;GO:0006811;GO:0006814;GO:0006814;GO:0016020;GO:0016020;GO:0016021;GO:0035725;	K04831	-	-	-	acid sensing ion channel subunit family member 4[Source:HGNC Symbol;Acc:HGNC:21263]	769191	-
ENSGALG00000032717	7.33339	1.36237	13.3044	9.76565	3.28772	0.0115131	0.557465	19	382462	383326	-	864	CCL4	GO:0002548;GO:0005125;GO:0005576;GO:0005576;GO:0005615;GO:0005615;GO:0006935;GO:0006954;GO:0006955;GO:0007186;GO:0008009;GO:0008009;GO:0010469;GO:0030593;GO:0043547;GO:0048020;GO:0048245;GO:0048247;GO:0070098;GO:0070374;GO:0071346;GO:0071347;GO:0071356;	K12964	-	-	-	chemokine (C-C motif) ligand 4 [Source:NCBIgene;Acc:395551]	395551	Q90826;A4UIL7
ENSGALG00000029569	20.0718	8.66745	31.4761	3.63152	1.86058	0.0115482	0.557515	2	458816	461126	-	2310	-	GO:0005525;GO:0005525;	-	-	-	-	GTPase IMAP family member 7-like [Source:NCBIgene;Acc:429682]	429682	A0A1D5PHT2
ENSGALG00000007253	211.749	148.513	274.985	1.85159	0.888763	0.011691	0.56275	9	13905930	13926342	-	20412	IL1RAP	GO:0002114;GO:0004908;GO:0004908;GO:0007165;GO:0016020;GO:0016021;GO:0019221;GO:0032736;GO:0032754;GO:0038172;GO:0042094;GO:0051092;GO:0051965;GO:0072602;GO:2000778;	K04723	-	-	-	interleukin 1 receptor accessory protein[Source:HGNC Symbol;Acc:HGNC:5995]	424908	-
ENSGALG00000036229	38995.2	48715.2	29275.2	0.600947	-0.734691	0.0117982	0.566245	MT	11486	12863	+	1377	ND4	GO:0005739;GO:0005747;GO:0005747;GO:0006120;GO:0008137;GO:0008137;GO:0009060;GO:0015990;GO:0016020;GO:0016021;GO:0016491;GO:0031966;GO:0042773;GO:0048039;GO:0055114;GO:0055114;GO:0070469;	-	-	-	-	NADH dehydrogenase subunit 4 [Source:NCBIgene;Acc:807643]	-	-
ENSGALG00000004239	71.6066	45.5043	97.7089	2.14725	1.10249	0.0119116	0.570013	5	1556571	1558140	+	1569	IFITM5	GO:0001701;GO:0005886;GO:0005886;GO:0005887;GO:0016020;GO:0016021;GO:0016021;GO:0030282;GO:0030282;GO:0030282;GO:0060349;GO:0060349;GO:0060349;	K06566	-	-	-	interferon induced transmembrane protein 5[Source:NCBI gene;Acc:422992]	422992	E1BRS4
ENSGALG00000010789	144.317	190.13	98.5028	0.51808	-0.948753	0.0120076	0.572933	8	25325760	25327414	-	1654	PARS2	GO:0000166;GO:0004812;GO:0004827;GO:0004827;GO:0005524;GO:0005737;GO:0006418;GO:0006433;GO:0006433;	K01881	EC:6.1.1.15	-	-	prolyl-tRNA synthetase 2, mitochondrial (putative)[Source:NCBI gene;Acc:424659]	424659	-
ENSGALG00000040901	39.8246	69.1923	10.4569	0.151127	-2.72616	0.0121405	0.573589	16	479281	493646	-	14365	-	GO:0005886;GO:0006955;GO:0016020;GO:0016021;	-	-	-	-	class I histocompatibility antigen, F10 alphachain-like 4 [Source:NCBI gene;Acc:100859134]	-	-
ENSGALG00000021665	1426.07	1798.46	1053.68	0.585883	-0.771315	0.012156	0.573589	19	2638163	2683692	-	45529	GTF2I	GO:0003677;GO:0005634;GO:0005634;GO:0005634;GO:0005654;GO:0006351;GO:0006355;GO:0016525;GO:0003677;GO:0005634;GO:0006351;GO:0006355;GO:0003677;GO:0005634;GO:0006351;GO:0006355;	K03121	-	-	-	general transcription factor IIi [Source:HGNCSymbol;Acc:HGNC:4659]	417486	E1BQP3
ENSGALG00000007158	154.714	105.387	204.041	1.9361	0.953155	0.0121876	0.573589	14	8984236	8984944	+	708	SOCS1	GO:0001932;GO:0005159;GO:0005654;GO:0005737;GO:0005942;GO:0007259;GO:0010533;GO:0016567;GO:0019210;GO:0019221;GO:0019901;GO:0035556;GO:0036464;GO:0042509;GO:0042532;GO:0042532;GO:0043372;GO:0043377;GO:0043551;GO:0045444;GO:0045591;GO:0046425;GO:0046426;GO:0046426;GO:0046426;GO:0046627;GO:0046627;GO:0046854;GO:0046935;GO:0050707;GO:0060334;GO:0071230;	K04694	-	-	NOG298538	suppressor of cytokine signaling 1 [Source:NCBIgene;Acc:416630]	416630	B6RCQ2
ENSGALG00000010204	116.861	155.035	78.6883	0.507553	-0.97837	0.0121983	0.573589	1	37630176	37725697	-	95521	KCNC2	GO:0005216;GO:0005244;GO:0005249;GO:0005249;GO:0005251;GO:0005267;GO:0006811;GO:0006811;GO:0006813;GO:0006813;GO:0008076;GO:0008076;GO:0016020;GO:0016020;GO:0016021;GO:0016021;GO:0030424;GO:0032590;GO:0032809;GO:0034765;GO:0043025;GO:0051260;GO:0055085;GO:0071805;GO:0071805;GO:0005216;GO:0005244;GO:0005249;GO:0005267;GO:0006811;GO:0006811;GO:0006813;GO:0006813;GO:0008076;GO:0016020;GO:0016020;GO:…	K04888	-	-	-	potassium voltage-gated channel subfamily C member2 [Source:HGNC Symbol;Acc:HGNC:6234]	772061	-
ENSGALG00000038635	1121.98	830.959	1413	1.70044	0.76591	0.0122097	0.573589	2	101132152	101138658	-	6506	-	GO:0005509;GO:0005509;GO:0005509;GO:0005509;GO:0005509;	K12757	-	-	-	myosin light chain 12B [Source:NCBIgene;Acc:770011]	770011	A0A1D5PNS5
ENSGALG00000030506	5.77055	0.722336	10.8188	14.9775	3.90472	0.0122316	0.573589	1	77815472	77816407	-	935	-	GO:0001580;GO:0004930;GO:0004930;GO:0005886;GO:0007165;GO:0007186;GO:0007186;GO:0016020;GO:0016021;GO:0016021;GO:0016021;GO:0033038;GO:0033038;GO:0033038;GO:0035690;GO:0050896;GO:0050909;GO:0050909;GO:0071316;GO:0072747;GO:0080184;GO:0097237;GO:1902350;GO:1902656;GO:1904558;GO:1904560;GO:1904561;	K08474	-	-	-	taste 2 receptor member 40 [Source:NCBIgene;Acc:101749182]	101749182	Q2AB83
ENSGALG00000021143	118.612	76.7007	160.524	2.09286	1.06547	0.0123235	0.576248	8	3658171	3666375	-	8204	RGS18	GO:0005096;GO:0005096;GO:0005737;GO:0007186;GO:0007186;GO:0008277;GO:0043547;	K16449	-	-	-	regulator of G-protein signaling 18 [Source:NCBIgene;Acc:424361]	424361	E1C5A6
ENSGALG00000040136	17.1036	7.12957	27.0776	3.79793	1.92521	0.0124345	0.579377	Z	2160926	2175063	+	14137	PSTPIP2	GO:0003779;GO:0005737;GO:0005829;GO:0005856;GO:0005856;GO:0005884;GO:0005886;GO:0007010;GO:0008092;GO:0016020;GO:0016477;GO:0030041;GO:0051015;	K20124	-	-	-	proline-serine-threonine phosphatase interactingprotein 2 [Source:HGNC Symbol;Acc:HGNC:9581]	770399	A0A1D5PUE7
ENSGALG00000029151	29.6026	13.7925	45.4126	3.29256	1.71921	0.0124613	0.579377	10	2537062	2540128	-	3066	ISLR2	GO:0016020;GO:0016021;	-	-	-	-	immunoglobulin superfamily containing leucine richrepeat 2 [Source:NCBI gene;Acc:429941]	429941	-
ENSGALG00000005120	1669.1	986.843	2351.35	2.3827	1.2526	0.012531	0.580971	12	5812606	5860849	+	48243	-	GO:0005509;GO:0005576;GO:0030198;GO:0060317;GO:0062023;	-	-	-	-	-	-	-
ENSGALG00000039084	55.5763	34.0292	77.1233	2.26639	1.18039	0.0125807	0.581109	19	9048010	9051562	+	3552	EVI2A	GO:0016020;GO:0016021;GO:0016021;	-	-	-	-	ecotropic viral integration site 2A [Source:NCBIgene;Acc:776037]	776037	Q5ZK64
ENSGALG00000041323	173.309	226.621	119.996	0.529503	-0.91729	0.012605	0.581109	KQ759610.1	2858	3613	+	755	-	-	-	-	-	-	-	-	-
ENSGALG00000001525	1115.35	828.559	1402.14	1.69226	0.758954	0.0128481	0.587635	27	3710068	3718422	+	8354	CALCOCO2	GO:0005737;GO:0005776;GO:0005829;GO:0034341;GO:0042803;GO:0043231;GO:0048471;GO:0098792;GO:1901098;	K21348	-	-	-	calcium binding and coiled-coil domain 2[Source:HGNC Symbol;Acc:HGNC:29912]	419993	E1BRX6
ENSGALG00000006547	327.323	417.721	236.925	0.567185	-0.818108	0.0128517	0.587635	9	4373444	4375233	-	1789	PROCR	GO:0016020;GO:0016021;GO:0038023;GO:0050819;	K06557	-	-	NOG44455	protein C receptor [Source:NCBI gene;Acc:424867]"	424867	Q4ADW2
ENSGALG00000039682	66.3455	35.351	97.3401	2.75353	1.46128	0.0128543	0.587635	1	70097	82102	+	12005	HCLS1	GO:0003779;GO:0030041;	K06106	-	-	-	hematopoietic cell-specific Lyn substrate 1[Source:NCBI gene;Acc:426867]	426867	Q5ZMV0
ENSGALG00000009603	27.2013	40.736	13.6666	0.335492	-1.57565	0.0129886	0.591807	1	30529790	30533660	+	3870	PRLL	GO:0005179;GO:0005179;GO:0005179;GO:0005576;GO:0005576;GO:0005615;GO:0008283;GO:0010469;GO:0031667;GO:0046427;GO:0062023;GO:0005179;GO:0005576;GO:0010469;	-	-	-	-	prolactin-like protein [Source:NCBIgene;Acc:417800]	417800	C6ZDB7
ENSGALG00000036621	309.642	400.424	218.86	0.54657	-0.871522	0.0130179	0.591807	4	73988633	73999032	-	10399	ZCCHC4	GO:0003676;GO:0008270;GO:0003676;GO:0008270;	-	-	-	-	zinc finger CCHC-type containing 4 [Source:HGNCSymbol;Acc:HGNC:22917]	422806	-
ENSGALG00000011531	392.223	286.705	497.742	1.73608	0.795833	0.0130814	0.59305	1	46718811	46744193	+	25382	APAF1	GO:0000166;GO:0001843;GO:0005524;GO:0005634;GO:0005737;GO:0005829;GO:0005829;GO:0006915;GO:0006919;GO:0006919;GO:0007275;GO:0007420;GO:0008635;GO:0008635;GO:0008656;GO:0008656;GO:0030900;GO:0032991;GO:0042802;GO:0042981;GO:0043293;GO:0043293;GO:0043293;GO:0043531;GO:0051402;GO:0070059;GO:0097190;GO:1902510;GO:2001235;	K02084	-	-	-	apoptotic peptidase activating factor 1[Source:HGNC Symbol;Acc:HGNC:576]	417926	-
ENSGALG00000037901	1192.75	795.484	1590.02	1.99881	0.999139	0.0131867	0.596169	3	242964	294071	-	51107	EFEMP1	GO:0005006;GO:0005006;GO:0005154;GO:0005509;GO:0005615;GO:0006355;GO:0007173;GO:0007173;GO:0018108;GO:0032331;GO:0043010;GO:0048048;GO:0048050;GO:0062023;	K18262	-	-	-	EGF containing fibulin extracellular matrix protein1 [Source:HGNC Symbol;Acc:HGNC:3218]	428543	-
ENSGALG00000027056	441.335	563.201	319.47	0.567239	-0.81797	0.0132524	0.596555	1	59476229	59483268	-	7039	-	-	-	-	-	-	-	-	-
ENSGALG00000042321	617.076	388.07	846.081	2.18023	1.12448	0.0133245	0.596555	2	111489591	111536777	+	47186	LYN	GO:0000166;GO:0001782;GO:0001817;GO:0001933;GO:0001934;GO:0002431;GO:0002431;GO:0002513;GO:0002513;GO:0002576;GO:0002576;GO:0002762;GO:0002768;GO:0002774;GO:0002902;GO:0002902;GO:0004672;GO:0004672;GO:0004713;GO:0004713;GO:0004713;GO:0004713;GO:0004715;GO:0004715;GO:0005102;GO:0005524;GO:0005524;GO:0005634;GO:0005634;GO:0005737;GO:0005794;GO:0005886;GO:0005886;GO:0006468;GO:0006468;GO:0006974;GO:…	K05854	EC:2.7.10.2	-	-	LYN proto-oncogene, Src family tyrosine kinase[Source:NCBI gene;Acc:421127]	421127	Q5ZMB9
ENSGALG00000036840	214.971	137.019	292.923	2.13783	1.09615	0.0133361	0.596555	28	3429551	3431477	-	1926	-	GO:0016020;GO:0016020;	-	-	-	-	-	-	-
ENSGALG00000010743	793.28	1097.58	488.978	0.445504	-1.16649	0.0133616	0.596555	8	25193186	25198474	+	5288	LRRC42	-	-	-	-	-	leucine rich repeat containing 42 [Source:HGNCSymbol;Acc:HGNC:28792]	424655	F1NPV9
ENSGALG00000039687	9.20677	2.40185	16.0117	6.66641	2.73691	0.0133775	0.596555	13	11353337	11360669	-	7332	NIPAL4	GO:0015095;GO:0015693;GO:0015693;GO:0015693;GO:0016020;GO:0016021;GO:0016021;GO:1903830;	K22733	-	-	-	NIPA like domain containing 4 [Source:HGNCSymbol;Acc:HGNC:28018]	416245	A0A1D5NT86
ENSGALG00000041671	3.60344	0	7.20687	Inf	Inf	0.0135538	0.601284	33	1204673	1205708	+	1035	-	GO:0005198;GO:0005198;GO:0005882;GO:0005882;GO:0045095;	-	-	-	-	-	-	-
ENSGALG00000015053	362.448	232.847	492.049	2.11318	1.07942	0.0135613	0.601284	Z	28030127	28068146	-	38019	GLDC	GO:0003824;GO:0004375;GO:0004375;GO:0004375;GO:0004375;GO:0005634;GO:0005739;GO:0005739;GO:0005739;GO:0005886;GO:0005960;GO:0006520;GO:0006544;GO:0006546;GO:0006546;GO:0016491;GO:0016594;GO:0016829;GO:0019464;GO:0055114;GO:0055114;GO:1990830;	K00281	EC:1.4.4.2	-	-	glycine decarboxylase [Source:NCBIgene;Acc:374222]	374222	P15505
ENSGALG00000015167	210.611	109.877	311.345	2.83357	1.50262	0.0135937	0.601284	Z	37397609	37448829	-	51220	-	GO:0004309;GO:0005737;GO:0006798;GO:0006915;	-	-	-	-	prune homolog 2 [Source:NCBI gene;Acc:768768]"	-	-
ENSGALG00000016261	72.6456	31.2022	114.089	3.65644	1.87044	0.013731	0.605718	1	113150989	113183645	-	32656	CYBB	GO:0016020;GO:0016020;GO:0016021;GO:0016491;GO:0016491;GO:0055114;GO:0055114;GO:0016020;GO:0016020;GO:0016021;GO:0016491;GO:0016491;GO:0055114;GO:0055114;GO:0016020;GO:0016020;GO:0016021;GO:0016491;GO:0016491;GO:0055114;GO:0055114;GO:0005737;GO:0005886;GO:0005887;GO:0006801;GO:0006801;GO:0006954;GO:0009055;GO:0016020;GO:0016020;GO:0016021;GO:0016175;GO:0016175;GO:0016491;GO:0016491;GO:0020037;GO:…	K21421	EC:1.-.-.-	-	NOG287712	cytochrome b-245 beta chain [Source:NCBIgene;Acc:418581]	418581	A7E3K8
ENSGALG00000033507	146.693	101.702	191.684	1.88477	0.914391	0.0139098	0.611955	11	15896527	15947034	+	50507	PLCG2	GO:0004435;GO:0004435;GO:0005622;GO:0006629;GO:0006629;GO:0007165;GO:0007165;GO:0008081;GO:0009395;GO:0016042;GO:0016787;GO:0035556;GO:0001784;GO:0002092;GO:0002316;GO:0004435;GO:0004435;GO:0004435;GO:0005829;GO:0005886;GO:0006629;GO:0006629;GO:0006661;GO:0007165;GO:0007165;GO:0008081;GO:0009395;GO:0010468;GO:0016042;GO:0016787;GO:0030183;GO:0032237;GO:0032481;GO:0032496;GO:0032959;GO:0035556;GO:…	K05859	EC:3.1.4.11	-	-	phospholipase C gamma 2 [Source:HGNCSymbol;Acc:HGNC:9066]	415805	A0A1D5PHP4
ENSGALG00000030677	379.308	277.025	481.592	1.73844	0.797792	0.0141148	0.615367	6	17548027	17561317	+	13290	ABCG2	GO:0000166;GO:0005524;GO:0005524;GO:0005634;GO:0005886;GO:0005886;GO:0006855;GO:0015238;GO:0016020;GO:0016020;GO:0016021;GO:0016021;GO:0016324;GO:0016887;GO:0033344;GO:0042626;GO:0042626;GO:0042802;GO:0042803;GO:0043235;GO:0046415;GO:0055085;GO:0055085;GO:0005524;GO:0016020;GO:0016020;GO:0016021;GO:0016021;GO:0042626;GO:0055085;	K05681	-	-	-	Gallus gallus ATP binding cassette subfamily Gmember 2 (Junior blood group) (ABCG2), mRNA.[Source:RefSeq mRNA;Acc:NM_001328490]	423767	E1C5B1
ENSGALG00000009292	438.815	557.385	320.245	0.574549	-0.799498	0.0141233	0.615367	5	26171455	26176330	-	4875	ACOT6	GO:0006631;GO:0006637;GO:0006637;GO:0016790;GO:0047617;	K01068	EC:3.1.2.2	-	-	acyl-CoA thioesterase 6 [Source:HGNCSymbol;Acc:HGNC:33159]	428872	A0A1D5PSF4
ENSGALG00000045351	22.6136	34.0958	11.1314	0.326476	-1.61495	0.0141787	0.615367	9	15721373	15726510	-	5137	CYP2AB3	GO:0004497;GO:0005506;GO:0005737;GO:0006082;GO:0006805;GO:0008395;GO:0016491;GO:0016705;GO:0016712;GO:0020037;GO:0020037;GO:0042738;GO:0043231;GO:0046872;GO:0055114;GO:0055114;GO:0055114;	-	-	-	-	Gallus gallus cytochrome P450, family 2, subfamilyAB, polypeptide 3 (CYP2AB3), mRNA. [Source:RefSeqmRNA;Acc:NM_001329486]	-	-
ENSGALG00000004028	11.0087	2.33103	19.6864	8.44538	3.07816	0.0141955	0.615367	20	5308806	5314214	+	5408	MATN4	GO:0003429;GO:0005509;GO:0005615;GO:0031012;	-	-	-	-	matrilin 4 [Source:HGNC Symbol;Acc:HGNC:6910]"	428140	-
ENSGALG00000011733	71.6139	44.3538	98.8741	2.22922	1.15654	0.0142721	0.615367	2	42849468	42850532	-	1064	CCR2	GO:0004930;GO:0004930;GO:0004950;GO:0005737;GO:0006935;GO:0006935;GO:0006954;GO:0006954;GO:0006955;GO:0006955;GO:0007165;GO:0007186;GO:0007186;GO:0007204;GO:0009897;GO:0016020;GO:0016021;GO:0016021;GO:0016493;GO:0016493;GO:0019722;GO:0019956;GO:0019957;GO:0060326;GO:0070098;GO:0090026;	K04180	-	-	-	C-C motif chemokine receptor 2 [Source:NCBIgene;Acc:420696]	420696	Q702H7
ENSGALG00000023780	30.7409	15.9553	45.5265	2.85338	1.51267	0.0142894	0.615367	26	4755757	4761750	-	5993	TREM-B2	GO:0016020;GO:0016021;GO:0016020;GO:0016021;GO:0016020;GO:0016021;GO:0016020;GO:0016021;GO:0016020;GO:0016021;	-	-	-	-	triggering receptor expressed on myeloid cells B2[Source:NCBI gene;Acc:768582]	768582	Q2YHU1
ENSGALG00000038768	1340.6	989.603	1691.6	1.70937	0.773466	0.0143108	0.615367	14	1727505	1778937	+	51432	FAM20C	GO:0001501;GO:0004674;GO:0004674;GO:0004674;GO:0005509;GO:0005615;GO:0005615;GO:0005794;GO:0005794;GO:0006468;GO:0006468;GO:0006468;GO:0016020;GO:0016021;GO:0016773;GO:0030145;GO:0030501;GO:0031214;GO:0036179;GO:0040036;GO:0045669;GO:0051174;GO:0070166;GO:0070166;GO:0071895;GO:0097187;	K21958	EC:2.7.11.1	-	-	FAM20C, golgi associated secretory pathway kinase[Source:HGNC Symbol;Acc:HGNC:22140]	416445	-
ENSGALG00000005554	281.341	189.222	373.46	1.97366	0.980877	0.0143112	0.615367	9	5223114	5225251	-	2137	ADIPOQ	GO:0001934;GO:0005102;GO:0005179;GO:0005179;GO:0005576;GO:0005581;GO:0005615;GO:0005615;GO:0005783;GO:0006006;GO:0006635;GO:0009617;GO:0009749;GO:0009967;GO:0009986;GO:0010469;GO:0010642;GO:0010642;GO:0010739;GO:0010745;GO:0010804;GO:0010875;GO:0010906;GO:0019395;GO:0030336;GO:0030853;GO:0031953;GO:0032270;GO:0032720;GO:0032757;GO:0032869;GO:0033034;GO:0033691;GO:0034115;GO:0034383;GO:0034612;GO:…	K07296	-	-	-	adiponectin, C1Q and collagen domain containing[Source:NCBI gene;Acc:404536]	404536	Q6QWE7
ENSGALG00000021304	45.0221	75.6914	14.3528	0.189623	-2.39879	0.0143297	0.615367	Z	11028678	11040410	-	11732	-	GO:0005634;GO:0005643;GO:0005737;GO:0005813;GO:0006611;GO:0008536;GO:0046907;	-	-	-	-	-	-	-
ENSGALG00000042611	149.082	195.426	102.737	0.525706	-0.927671	0.0143633	0.615367	AADN04002417.1	267	6506	+	6239	-	GO:0016020;GO:0016021;GO:0016020;GO:0016021;GO:0016020;GO:0016021;GO:0016020;GO:0016021;GO:0016020;GO:0016021;GO:0016020;GO:0016021;	-	-	-	-	-	-	-
ENSGALG00000033790	1620.73	2030.55	1210.91	0.596347	-0.745776	0.0145217	0.619769	10	20112155	20120973	-	8818	MAN2A2	GO:0000139;GO:0003824;GO:0004559;GO:0004559;GO:0005975;GO:0006013;GO:0006013;GO:0006491;GO:0006517;GO:0008152;GO:0015923;GO:0016020;GO:0016021;GO:0016787;GO:0016798;GO:0016799;GO:0030246;GO:0046872;GO:0003824;GO:0004559;GO:0005975;GO:0006013;GO:0008152;GO:0016787;GO:0016798;GO:0030246;GO:0046872;	K01231	EC:3.2.1.114	-	-	mannosidase alpha class 2A member 2 [Source:HGNCSymbol;Acc:HGNC:6825]	415585	A0A1D5PJD4
ENSGALG00000036616	205.927	280.539	131.316	0.468083	-1.09516	0.0145683	0.619769	26	2074752	2082974	-	8222	NUAK2	GO:0000287;GO:0004672;GO:0004674;GO:0004674;GO:0005524;GO:0005524;GO:0005634;GO:0005737;GO:0006468;GO:0006468;GO:0006468;GO:0030036;GO:0035556;GO:0042149;GO:0043066;	K08800	EC:2.7.11.1	-	-	NUAK family kinase 2 [Source:HGNCSymbol;Acc:HGNC:29558]	419828	A0A1D5P8E1
ENSGALG00000006583	1293.83	687.211	1900.46	2.76546	1.46752	0.0145797	0.619769	5	14053799	14092907	-	39108	LSP1	GO:0003779;GO:0005886;GO:0006935;GO:0006952;GO:0007165;GO:0003779;GO:0007165;	K14957	-	S	NOG149207	lymphocyte specific protein 1 [Source:NCBIgene;Acc:374254]	374254	Q5F3Y0
ENSGALG00000041120	42.208	24.6842	59.7318	2.41984	1.27491	0.014648	0.621059	3	66737243	66780171	+	42928	METTL24	-	-	-	-	-	methyltransferase like 24 [Source:HGNCSymbol;Acc:HGNC:21566]	-	-
ENSGALG00000026995	84.433	46.3234	122.542	2.64537	1.40347	0.0147084	0.621411	1	194763293	194763868	+	575	RHOG	GO:0000166;GO:0003924;GO:0003924;GO:0003924;GO:0005525;GO:0005525;GO:0005525;GO:0005622;GO:0005737;GO:0005886;GO:0005938;GO:0007015;GO:0007163;GO:0007264;GO:0007266;GO:0007266;GO:0008360;GO:0016601;GO:0019901;GO:0030036;GO:0030036;GO:0042995;GO:0045893;GO:0060326;GO:0090630;GO:1900027;GO:1903078;	K07863	-	-	-	ras homolog family member G [Source:HGNCSymbol;Acc:HGNC:672]	100859599	R4GMA6
ENSGALG00000002318	41.0847	15.4563	66.713	4.31623	2.10977	0.0147322	0.621411	Z	72837940	72873809	-	35869	LVRN	GO:0004177;GO:0005737;GO:0005886;GO:0006508;GO:0006508;GO:0006508;GO:0008233;GO:0008237;GO:0008237;GO:0008270;GO:0008270;GO:0008270;GO:0016787;GO:0042277;GO:0043171;GO:0046872;GO:0070006;	K13724	EC:3.4.11.-	-	-	laeverin [Source:HGNC Symbol;Acc:HGNC:26904]"	431649	E1C1A4
ENSGALG00000012442	35.816	14.6226	57.0094	3.89872	1.963	0.0148145	0.623275	1	51290595	51300967	+	10372	MFNG	GO:0000139;GO:0002315;GO:0005794;GO:0007389;GO:0008375;GO:0008593;GO:0008593;GO:0016020;GO:0016020;GO:0016740;GO:0016757;GO:0016757;GO:0030173;GO:0030173;GO:0032092;GO:0033829;GO:0033829;GO:0033829;GO:0036066;GO:0036066;GO:0045747;GO:0046872;	K05948	EC:2.4.1.222	-	-	MFNG O-fucosylpeptide 3-beta-N-acetylglucosaminyltransferase [Source:HGNCSymbol;Acc:HGNC:7038]	418042	-
ENSGALG00000037272	9.73598	2.73048	16.7415	6.13134	2.6162	0.014853	0.623294	7	16355650	16357570	-	1920	HOXD8	GO:0000122;GO:0000977;GO:0001228;GO:0003677;GO:0003677;GO:0003700;GO:0005634;GO:0006355;GO:0006366;GO:0007275;GO:0009952;GO:0043565;GO:0045944;GO:0048705;	K09308	-	-	-	homeobox D8 [Source:NCBI gene;Acc:396301]"	396301	P23459
ENSGALG00000031578	55.4903	34.0552	76.9255	2.25885	1.17559	0.0149394	0.625317	2	133691901	134258240	-	566339	CSMD3	GO:0005886;GO:0016020;GO:0016021;GO:0050773;GO:0016020;GO:0016021;	K17495	-	-	-	CUB and Sushi multiple domains 3 [Source:HGNCSymbol;Acc:HGNC:19291]	420279	A0A1D5PZY2
ENSGALG00000012292	57.4047	25.4299	89.3796	3.51475	1.81342	0.0149819	0.625495	4	60976048	61081696	+	105648	BANK1	GO:0005102;GO:0009617;GO:0042113;GO:0043410;GO:0045947;GO:0050731;GO:0050869;GO:0051279;GO:0051898;GO:1900165;GO:1990782;	-	-	-	-	B cell scaffold protein with ankyrin repeats 1[Source:HGNC Symbol;Acc:HGNC:18233]	422711	-
ENSGALG00000033880	315.914	210.986	420.841	1.99464	0.996132	0.0150947	0.627816	2	118909175	118947095	+	37920	CRISPLD1	GO:0005576;GO:0060325;	-	-	-	-	cysteine rich secretory protein LCCL domaincontaining 1 [Source:NCBI gene;Acc:395369]	395369	-
ENSGALG00000006955	433.08	549.571	316.589	0.576066	-0.795693	0.0151142	0.627816	6	21030538	21037067	-	6529	CCNJ	GO:0000079;GO:0000278;GO:0000307;GO:0005634;GO:0005634;GO:0005737;GO:0007088;GO:0008284;GO:0016538;GO:0019901;GO:0045787;	-	-	-	-	cyclin J [Source:HGNC Symbol;Acc:HGNC:23434]"	423821	E1C1A2
ENSGALG00000032588	874.995	550.57	1199.42	2.1785	1.12334	0.0152252	0.629814	14	4384127	4390002	+	5875	ARPC1B	GO:0003779;GO:0005200;GO:0005737;GO:0005856;GO:0005885;GO:0005885;GO:0005885;GO:0005885;GO:0015629;GO:0030833;GO:0034314;GO:0034314;GO:0034314;GO:0034314;GO:0051015;GO:0051015;GO:0003779;GO:0005737;GO:0005856;GO:0005885;GO:0005885;GO:0015629;GO:0030833;GO:0034314;GO:0034314;	K05757	-	-	-	actin related protein 2/3 complex subunit 1B[Source:NCBI gene;Acc:416490]	416490	Q5ZI99
ENSGALG00000032419	344.308	238.539	450.078	1.88681	0.915951	0.0152393	0.629814	4	559645	600269	+	40624	STARD8	GO:0007165;GO:0008289;GO:0007165;GO:0008289;	-	-	-	-	StAR related lipid transfer domain containing 8[Source:HGNC Symbol;Acc:HGNC:19161]	-	-
ENSGALG00000031641	258.674	331.305	186.043	0.561546	-0.832525	0.0153424	0.632352	AADN04000895.1	13547	20477	-	6930	-	GO:0005515;GO:0016020;GO:0016021;GO:0016021;	-	-	-	-	mannosidase, beta A, lysosomal-like 15 [Source:NCBIgene;Acc:768416]	768416	A0A1D5NYQ6
ENSGALG00000016693	135.389	64.8035	205.974	3.17844	1.66832	0.015378	0.632352	1	129222918	129238398	-	15480	CSF2RA	GO:0004896;GO:0004896;GO:0009897;GO:0016020;GO:0016020;GO:0016021;GO:0019221;GO:0019955;GO:0043235;	K05066	-	-	-	colony stimulating factor 2 receptor alpha subunit[Source:NCBI gene;Acc:418666]	418666	F1NFE8
ENSGALG00000000619	401.027	507.805	294.249	0.579452	-0.787239	0.0155287	0.63541	28	838935	846067	-	7132	ANGPTL4	GO:0001525;GO:0004857;GO:0005576;GO:0005576;GO:0005615;GO:0005615;GO:0005615;GO:0042802;GO:0043066;GO:0043066;GO:0043066;GO:0051005;GO:0051005;GO:0070328;GO:2000352;	K08767	-	-	-	angiopoietin like 4 [Source:HGNCSymbol;Acc:HGNC:16039]	769087	F1NUQ4
ENSGALG00000015348	486.083	287.985	684.182	2.37576	1.24839	0.01553	0.63541	1	86503359	86619306	+	115947	ALCAM	GO:0001772;GO:0001772;GO:0002250;GO:0002376;GO:0005886;GO:0005886;GO:0005887;GO:0005887;GO:0007155;GO:0007156;GO:0007157;GO:0007157;GO:0007411;GO:0008045;GO:0009897;GO:0016020;GO:0016021;GO:0030424;GO:0030424;GO:0030425;GO:0031226;GO:0031290;GO:0042101;GO:0042101;GO:0042802;GO:0042802;GO:0042995;GO:0043025;GO:0048846;GO:0098743;GO:1990138;GO:0016020;GO:0016021;	K06547	-	S	NOG148902	activated leukocyte cell adhesion molecule[Source:NCBI gene;Acc:396092]	396092	P42292
ENSGALG00000044326	373.757	159.391	588.123	3.68981	1.88355	0.0155982	0.636609	LGE64	638465	713910	-	75445	-	GO:0005044;GO:0006898;GO:0016020;GO:0005044;GO:0006898;GO:0009897;GO:0016020;GO:0005044;GO:0006898;GO:0016020;GO:0005044;GO:0006898;GO:0016020;GO:0016020;GO:0016021;	K13912	-	-	-	deleted in malignant brain tumors 1 protein-like[Source:NCBI gene;Acc:426820]	426820	-
ENSGALG00000010149	654.468	486.5	822.436	1.69052	0.757464	0.0156665	0.637806	3	30244395	30267117	-	22722	CMTR1	GO:0003676;GO:0004483;GO:0004483;GO:0004483;GO:0005634;GO:0005634;GO:0005654;GO:0005737;GO:0005829;GO:0006370;GO:0006370;GO:0006370;GO:0008168;GO:0032259;GO:0080009;GO:0080009;GO:0097309;GO:0097309;	K14589	EC:2.1.1.57	-	-	cap methyltransferase 1 [Source:HGNCSymbol;Acc:HGNC:21077]	421434	-
ENSGALG00000041435	41.6912	20.132	63.2505	3.14179	1.65159	0.0157545	0.639796	25	2082366	2085053	-	2687	-	GO:0005643;GO:0016020;GO:0016021;	-	-	-	-	-	-	-
ENSGALG00000027058	1361.11	989.688	1732.53	1.75058	0.807831	0.015815	0.639906	14	9241264	9262130	+	20866	EMP2	GO:0001765;GO:0001913;GO:0001952;GO:0001952;GO:0001954;GO:0003093;GO:0005178;GO:0005178;GO:0005737;GO:0005737;GO:0005737;GO:0005794;GO:0005829;GO:0005886;GO:0005886;GO:0005886;GO:0007015;GO:0007155;GO:0007155;GO:0007160;GO:0007566;GO:0007566;GO:0008219;GO:0008284;GO:0009986;GO:0010594;GO:0016020;GO:0016021;GO:0016021;GO:0016324;GO:0016477;GO:0019900;GO:0019901;GO:0019901;GO:0031410;GO:0032060;GO:…	-	-	-	-	epithelial membrane protein 2 [Source:HGNCSymbol;Acc:HGNC:3334]	416636	R4GJA9
ENSGALG00000006352	48.1973	28.7813	67.6133	2.34921	1.23218	0.0158354	0.639906	6	19330373	19331756	-	1383	CH25H	GO:0000254;GO:0001567;GO:0005506;GO:0005789;GO:0008203;GO:0008203;GO:0008395;GO:0008395;GO:0008610;GO:0016020;GO:0016021;GO:0016126;GO:0016491;GO:0035754;GO:0055114;	K10223	EC:1.14.99.38	-	-	cholesterol 25-hydroxylase [Source:NCBIgene;Acc:423788]	423788	A0A140T8G5
ENSGALG00000038433	5393.7	4064.29	6723.11	1.65419	0.726126	0.0159376	0.642451	4	85477008	85483148	+	6140	SPON2	GO:0001530;GO:0002448;GO:0003823;GO:0005615;GO:0008228;GO:0031012;GO:0032496;GO:0032755;GO:0032760;GO:0042742;GO:0043152;GO:0045087;GO:0050832;GO:0051607;GO:0060907;GO:0071222;	-	-	-	-	spondin 2 [Source:HGNC Symbol;Acc:HGNC:11253]"	422905	-
ENSGALG00000021525	721.309	531.986	910.633	1.71176	0.775481	0.0160788	0.646459	10	2531907	2533175	-	1268	ISLR	-	-	-	-	-	immunoglobulin superfamily containing leucine richrepeat [Source:HGNC Symbol;Acc:HGNC:6133]	769957	F1NVG0
ENSGALG00000012456	69.1295	39.3495	98.9095	2.51362	1.32977	0.0161435	0.646459	1	51448385	51457486	+	9101	RAC2	GO:0000166;GO:0003924;GO:0003924;GO:0003924;GO:0005525;GO:0005525;GO:0005525;GO:0005525;GO:0005622;GO:0005635;GO:0005737;GO:0005829;GO:0005884;GO:0006935;GO:0007015;GO:0007186;GO:0007264;GO:0007266;GO:0008284;GO:0010592;GO:0010592;GO:0010810;GO:0016020;GO:0016601;GO:0019887;GO:0030027;GO:0030031;GO:0030031;GO:0030036;GO:0042129;GO:0043304;GO:0045859;GO:0048812;GO:0060263;GO:0060753;GO:0071593;GO:…	K07860	-	R	COG1100	Rac family small GTPase 2 [Source:NCBIgene;Acc:418044]	418044	Q5F337
ENSGALG00000012420	535.197	306.341	764.053	2.49412	1.31853	0.0162758	0.646459	1	51200887	51204052	-	3165	LGALS1	GO:0030246;GO:0030246;	K06830	-	-	NOG330300	galectin 1 [Source:NCBI gene;Acc:396491]"	396491	P07583
ENSGALG00000017186	1647.69	1252.08	2043.3	1.63193	0.706579	0.0163167	0.646459	1	182634266	182644438	-	10172	BIRC2	GO:0005634;GO:0005737;GO:0006915;GO:0016567;GO:0042981;GO:0043027;GO:0060546;GO:0061630;GO:1990001;GO:0042981;	K16060	-	-	NOG243347	baculoviral IAP repeat containing 2 [Source:NCBIgene;Acc:374012]	374012	Q90660;A0A140T8H6
ENSGALG00000007254	1539.32	1958.95	1119.68	0.571569	-0.807001	0.0163364	0.646459	2	14265597	14327923	+	62326	ARHGAP12	GO:0001891;GO:0002011;GO:0005096;GO:0005737;GO:0006911;GO:0007015;GO:0007165;GO:0043087;GO:0043547;GO:0051058;GO:0005096;GO:0007165;GO:0043547;	K20636	-	-	-	Rho GTPase activating protein 12 [Source:HGNCSymbol;Acc:HGNC:16348]	420473	-
ENSGALG00000012997	21.0486	10.0074	32.0898	3.2066	1.68104	0.0163749	0.646459	2	76844724	76973325	+	128601	DNAH5	GO:0003341;GO:0003341;GO:0003777;GO:0003777;GO:0005524;GO:0005858;GO:0005930;GO:0005930;GO:0007018;GO:0007018;GO:0007368;GO:0007368;GO:0007507;GO:0008569;GO:0016887;GO:0021670;GO:0030286;GO:0030286;GO:0030317;GO:0036157;GO:0036157;GO:0036158;GO:0036158;GO:0045503;GO:0045505;GO:0051959;GO:0060271;GO:0097729;	-	-	-	-	dynein axonemal heavy chain 5 [Source:HGNCSymbol;Acc:HGNC:2950]	-	-
ENSGALG00000026525	92.4977	33.8219	151.174	4.46969	2.16018	0.0164025	0.646459	11	10433513	10434487	-	974	CEBPA	GO:0000050;GO:0000122;GO:0000978;GO:0001046;GO:0001077;GO:0001228;GO:0001228;GO:0001889;GO:0001892;GO:0003677;GO:0003700;GO:0003700;GO:0003700;GO:0003700;GO:0003705;GO:0003713;GO:0005634;GO:0005634;GO:0005634;GO:0005654;GO:0005667;GO:0006351;GO:0006355;GO:0006355;GO:0006357;GO:0006366;GO:0007005;GO:0007219;GO:0008134;GO:0008134;GO:0008203;GO:0008285;GO:0008285;GO:0010628;GO:0019900;GO:0019900;GO:…	K09055	-	-	-	CCAAT enhancer binding protein alpha [Source:NCBIgene;Acc:427549]	427549	Q90582
ENSGALG00000034590	143.269	99.016	187.522	1.89385	0.921323	0.0164138	0.646459	1	5528711	5974445	+	445734	CELF2	GO:0003676;GO:0003723;GO:0003723;GO:0003676;GO:0003723;GO:0003723;GO:0005634;GO:0005737;GO:0006376;GO:0003676;GO:0003723;GO:0003723;GO:0003676;GO:0003723;GO:0003723;	K13207	-	-	-	CUGBP Elav-like family member 2 [Source:NCBIgene;Acc:374111]	374111	Q7T2T1;A0A1D5P872
ENSGALG00000030703	440.916	320.08	561.753	1.75504	0.811505	0.0164209	0.646459	7	18094028	18102411	-	8383	CYBRD1	GO:0000293;GO:0000293;GO:0005765;GO:0010039;GO:0010039;GO:0016020;GO:0016021;GO:0016491;GO:0031526;GO:0031526;GO:0055114;	K08370	EC:1.16.5.1	-	-	cytochrome b reductase 1 [Source:HGNCSymbol;Acc:HGNC:20797]	424152	A0A1D5PBJ1
ENSGALG00000015184	511.002	687.895	334.109	0.485698	-1.04187	0.0164321	0.646459	Z	38471524	38568782	+	97258	TLE4Z1	GO:0001709;GO:0003002;GO:0003714;GO:0005634;GO:0005634;GO:0005667;GO:0006355;GO:0007164;GO:0010628;GO:0010629;GO:0030901;GO:0048859;GO:0070491;GO:0090090;GO:1903507;	-	-	-	-	transducin like enhancer of split 4-Z 1[Source:NCBI gene;Acc:374080]	374080	Q8JIM6
ENSGALG00000043174	77.0174	42.5931	111.442	2.61642	1.3876	0.0165271	0.64864	2	98109943	98165703	+	55760	-	GO:0005261;GO:0005886;GO:0008381;GO:0008381;GO:0016020;GO:0016021;GO:0016021;GO:0034220;GO:0042391;GO:0050982;GO:0055085;GO:0071260;GO:0098655;	-	-	-	-	-	-	-
ENSGALG00000014687	39.368	22.7568	55.9792	2.45989	1.29859	0.0165773	0.649054	1	77496575	77530024	+	33449	EPHA1	GO:0000166;GO:0001954;GO:0004672;GO:0004672;GO:0004713;GO:0004713;GO:0004713;GO:0004714;GO:0004888;GO:0005003;GO:0005005;GO:0005005;GO:0005524;GO:0005524;GO:0005737;GO:0005887;GO:0005887;GO:0005887;GO:0006468;GO:0006469;GO:0007166;GO:0007169;GO:0008284;GO:0009968;GO:0016020;GO:0016021;GO:0016021;GO:0016301;GO:0016310;GO:0016740;GO:0018108;GO:0019901;GO:0030154;GO:0030335;GO:0030336;GO:0034446;GO:…	K05102	EC:2.7.10.1	-	-	EPH receptor A1 [Source:NCBI gene;Acc:378782]"	378782	Q98TD0
ENSGALG00000037160	1896.13	2592.59	1199.68	0.462735	-1.11174	0.016719	0.651639	Z	1243318	1267959	+	24641	-	GO:0003677;GO:0003700;GO:0005622;GO:0005634;GO:0005634;GO:0005667;GO:0005737;GO:0005769;GO:0006355;GO:0007179;GO:0031410;GO:0003677;GO:0003700;GO:0005622;GO:0005634;GO:0005667;GO:0005737;GO:0006355;GO:0007179;GO:0005622;GO:0006355;	K19631	-	-	-	SMAD family member 7 [Source:NCBI gene;Acc:429683]"	429683	-
ENSGALG00000041203	1808.3	2248.22	1368.39	0.608653	-0.716308	0.016723	0.651639	4	79798866	79843362	-	44496	CRMP1	GO:0000226;GO:0005737;GO:0007399;GO:0007411;GO:0016787;GO:0016810;GO:0000226;GO:0007399;GO:0007411;GO:0016787;GO:0016810;GO:0000226;GO:0005737;GO:0007399;GO:0007411;GO:0016787;GO:0016810;GO:0000226;GO:0005737;GO:0005813;GO:0005829;GO:0007399;GO:0007411;GO:0010977;GO:0016787;GO:0016810;GO:0030496;GO:0031005;GO:1904530;	-	-	-	-	collapsin response mediator protein 1 [Source:NCBIgene;Acc:395156]	395156	Q71SG3
ENSGALG00000009378	260.144	186.92	333.369	1.78349	0.834702	0.0167832	0.652432	4	21350186	21465992	+	115806	PDGFC	GO:0005161;GO:0005161;GO:0005161;GO:0005161;GO:0005576;GO:0005576;GO:0005615;GO:0005615;GO:0005829;GO:0005886;GO:0007171;GO:0007275;GO:0008083;GO:0008083;GO:0008284;GO:0008284;GO:0008284;GO:0008284;GO:0009887;GO:0009986;GO:0010469;GO:0014068;GO:0016020;GO:0030335;GO:0031954;GO:0042803;GO:0043406;GO:0048008;GO:0048008;GO:0048008;GO:0048008;GO:0048146;GO:0048565;GO:0048568;GO:0050730;GO:0051781;GO:…	K05450	-	S	NOG74970	platelet derived growth factor C [Source:NCBIgene;Acc:395469]	395469	Q9I946
ENSGALG00000026092	27.7152	13.3555	42.0749	3.15037	1.65552	0.0169511	0.657397	2	103694029	103711854	+	17825	-	GO:0001505;GO:0004930;GO:0004930;GO:0004930;GO:0004969;GO:0004993;GO:0005887;GO:0007165;GO:0007186;GO:0007186;GO:0007187;GO:0007197;GO:0007268;GO:0016020;GO:0016021;GO:0016021;GO:0016907;GO:0030425;GO:0030594;GO:0098664;GO:0001505;GO:0004930;GO:0004930;GO:0004969;GO:0007165;GO:0007186;GO:0007186;GO:0016020;GO:0016021;GO:0016021;	K04151	-	-	-	histamine receptor H3-like [Source:NCBIgene;Acc:428525]	428525	E1C7I3
ENSGALG00000015145	16.5655	26.2133	6.91772	0.263901	-1.92193	0.0171298	0.662759	Z	35808066	35867542	+	59476	TMC1	GO:0005887;GO:0016020;GO:0016021;GO:0016021;GO:0005216;GO:0005245;GO:0005245;GO:0005887;GO:0008381;GO:0008381;GO:0009897;GO:0016020;GO:0016021;GO:0016021;GO:0032426;GO:0050910;GO:0050910;GO:0060005;GO:0060005;GO:0060117;GO:0070588;GO:1903169;	K21988	-	-	-	transmembrane channel like 1 [Source:NCBIgene;Acc:427255]	427255	Q5YCC9
ENSGALG00000010961	187.182	116.445	257.918	2.21492	1.14726	0.0173053	0.667151	2	31211304	31319341	-	108037	IGF2BP3	GO:0003676;GO:0003723;GO:0003723;GO:0003730;GO:0005634;GO:0005737;GO:0006417;GO:0051028;GO:0003676;GO:0003723;GO:0003723;GO:0003676;GO:0003723;GO:0003723;	K13197	-	-	NOG249985	insulin like growth factor 2 mRNA binding protein 3[Source:NCBI gene;Acc:420617]	420617	Q5ZLP8
ENSGALG00000007141	152.575	93.2997	211.85	2.27064	1.1831	0.0173352	0.667151	10	17531543	17565924	+	34381	-	GO:0004672;GO:0005524;GO:0005737;GO:0006468;GO:0043410;GO:1902103;	-	-	-	-	-	-	-
ENSGALG00000035662	8.99932	2.44874	15.5499	6.35015	2.66679	0.0174372	0.667151	AADN04005904.1	7774	10047	+	2273	-	GO:0016020;GO:0016021;	-	-	-	-	-	-	-
ENSGALG00000010224	99.0337	61.8594	136.208	2.2019	1.13875	0.0174399	0.667151	1	37799941	37807895	+	7954	GLIPR1L	GO:0005576;GO:0005615;GO:0016020;GO:0016021;	-	-	-	-	GLI pathogenesis-related 1-like [Source:NCBIgene;Acc:417862]	417862	F1N9U6
ENSGALG00000004170	1414.71	1763.67	1065.74	0.604276	-0.72672	0.0174472	0.667151	20	5501132	5513764	+	12632	ADA	GO:0001666;GO:0001701;GO:0001829;GO:0001889;GO:0001890;GO:0002314;GO:0002636;GO:0002686;GO:0002906;GO:0004000;GO:0004000;GO:0004000;GO:0005737;GO:0005764;GO:0005829;GO:0005886;GO:0006154;GO:0006154;GO:0006157;GO:0008270;GO:0008270;GO:0009168;GO:0009897;GO:0009986;GO:0010460;GO:0016020;GO:0019239;GO:0030324;GO:0030890;GO:0032261;GO:0033089;GO:0033632;GO:0042110;GO:0043066;GO:0045580;GO:0045582;GO:…	K01488	EC:3.5.4.4	-	-	adenosine deaminase [Source:NCBI gene;Acc:419194]"	419194	Q5ZKP6
ENSGALG00000040832	3796.21	2856.47	4735.96	1.65797	0.729421	0.0175499	0.669513	28	2853995	2861721	+	7726	CFD	GO:0004252;GO:0006508;GO:0006508;GO:0006957;GO:0008233;GO:0008236;GO:0016787;GO:0004252;GO:0006508;GO:0006508;GO:0006957;GO:0008233;GO:0008236;GO:0016787;	K01334	EC:3.4.21.46	-	-	complement factor D [Source:HGNCSymbol;Acc:HGNC:2771]	100857593	-
ENSGALG00000002816	737.575	550.776	924.374	1.67831	0.74701	0.0176451	0.670093	13	8806329	8849902	+	43573	STK10	GO:0000166;GO:0004672;GO:0004674;GO:0004674;GO:0004674;GO:0004674;GO:0005524;GO:0005524;GO:0005622;GO:0005737;GO:0005886;GO:0005886;GO:0006468;GO:0007049;GO:0016020;GO:0016020;GO:0016301;GO:0016310;GO:0016740;GO:0023014;GO:0031098;GO:0032147;GO:0042802;GO:0042803;GO:0042803;GO:0046777;GO:0046777;GO:0071593;GO:2000401;GO:2000401;GO:2000401;GO:2000401;GO:0004672;GO:0004674;GO:0005524;GO:0006468;	K08837	EC:2.7.11.1	-	-	serine/threonine kinase 10 [Source:NCBIgene;Acc:416204]	416204	-
ENSGALG00000034566	180.587	232.44	128.734	0.553837	-0.852466	0.017647	0.670093	AADN04001110.1	723	11866	-	11143	-	-	-	-	-	-	-	-	-
ENSGALG00000002170	29.0816	15.7928	42.3705	2.6829	1.42379	0.0177954	0.673557	26	3945333	3952283	+	6950	-	GO:0003677;GO:0003677;GO:0003700;GO:0003707;GO:0005634;GO:0005634;GO:0006351;GO:0006355;GO:0006355;GO:0008270;GO:0043401;GO:0043565;GO:0046872;GO:0000122;GO:0000976;GO:0000977;GO:0000981;GO:0003677;GO:0003677;GO:0003700;GO:0003707;GO:0004879;GO:0005634;GO:0005634;GO:0005634;GO:0006351;GO:0006355;GO:0006355;GO:0006629;GO:0007275;GO:0008134;GO:0008270;GO:0030154;GO:0030374;GO:0030522;GO:0038023;GO:…	K08538	-	-	-	bile acid receptor-like [Source:NCBIgene;Acc:419888]	419888	-
ENSGALG00000015572	40.7316	23.3911	58.0721	2.48266	1.31188	0.0178205	0.673557	Z	64147420	64159797	-	12377	CCDC125	GO:0005737;GO:0035024;GO:0090630;GO:2000145;GO:2000146;	-	-	-	-	coiled-coil domain containing 125 [Source:HGNCSymbol;Acc:HGNC:28924]	427313	-
ENSGALG00000037989	161.096	112.541	209.651	1.86288	0.897534	0.0179315	0.676189	1	105251516	105262183	+	10667	IL10RB	GO:0004920;GO:0005886;GO:0016020;GO:0016021;GO:0019221;GO:0007596;GO:0016020;GO:0016021;GO:0016021;GO:0016020;GO:0016021;	K05135	-	-	-	interleukin 10 receptor subunit beta [Source:NCBIgene;Acc:395663]	395663	Q9YGC8
ENSGALG00000006073	149.765	201.695	97.8347	0.485062	-1.04376	0.0179887	0.676769	14	6917279	6918800	-	1521	NDUFAB1	GO:0000035;GO:0000036;GO:0005654;GO:0005739;GO:0005747;GO:0005762;GO:0005829;GO:0006633;GO:0006633;GO:0009245;GO:0009249;GO:0031177;GO:0032981;	-	-	-	-	NADH:ubiquinone oxidoreductase subunit AB1[Source:HGNC Symbol;Acc:HGNC:7694]	-	-
ENSGALG00000011450	13.2059	5.16258	21.2492	4.11601	2.04125	0.0180295	0.676769	13	13565095	13570421	+	5326	-	GO:0004364;GO:0004464;GO:0004602;GO:0005635;GO:0005783;GO:0016020;GO:0016021;GO:0019370;GO:0098869;GO:0004364;GO:0004464;GO:0004602;GO:0005635;GO:0005783;GO:0016020;GO:0016021;GO:0019370;GO:0098869;GO:0004364;GO:0004464;GO:0004602;GO:0005635;GO:0005783;GO:0016020;GO:0016021;GO:0019370;GO:0098869;	K00807	EC:4.4.1.20	-	-	leukotriene C4 synthase-like [Source:NCBIgene;Acc:770665]	770665	E1C8L7
ENSGALG00000008632	173.674	122.654	224.694	1.83194	0.873369	0.0181202	0.678615	3	15852650	15884502	-	31852	ACSS1	GO:0000166;GO:0003824;GO:0003987;GO:0003987;GO:0003987;GO:0003987;GO:0005524;GO:0005759;GO:0005759;GO:0006085;GO:0006085;GO:0016208;GO:0016874;GO:0019427;	K01895	EC:6.2.1.1	-	-	acyl-CoA synthetase short chain family member 1[Source:HGNC Symbol;Acc:HGNC:16091]	416714	F1NLR1
ENSGALG00000043044	402.535	285.612	519.457	1.81875	0.862947	0.0182835	0.682894	1	133879807	133899318	+	19511	IL1R1	GO:0004908;GO:0004909;GO:0007165;GO:0016020;GO:0016021;GO:0019221;GO:0070498;GO:0004908;GO:0004909;GO:0007165;GO:0016020;GO:0016021;GO:0019221;GO:0070498;	K04386	-	-	-	interleukin 1 receptor type 1 [Source:NCBIgene;Acc:396481]	396481	Q90874
ENSGALG00000036680	574.361	425.854	722.869	1.69746	0.763374	0.0183349	0.682894	10	7197554	7243520	-	45966	-	GO:0005622;GO:0030864;GO:0030864;GO:0031234;GO:0031674;GO:0031674;GO:0035556;GO:0035556;GO:0035556;	K22031	-	-	-	myocardial zonula adherens protein [Source:NCBIgene;Acc:415404]	415404	A0A1D5PZD0
ENSGALG00000004804	22.2822	8.8799	35.6845	4.01857	2.00668	0.0183995	0.682894	20	6838034	6848252	+	10218	TGM3	GO:0003810;GO:0018149;GO:0046872;GO:0003810;GO:0003810;GO:0003824;GO:0005509;GO:0005737;GO:0018149;GO:0018149;GO:0030216;GO:0031234;GO:0043163;GO:0046872;GO:0051262;GO:0003810;GO:0018149;GO:0046872;	K05620	EC:2.3.2.13	-	-	transglutaminase 3 [Source:HGNCSymbol;Acc:HGNC:11779]	419215	-
ENSGALG00000034213	564.84	415.658	714.022	1.71781	0.78057	0.0184013	0.682894	21	5452530	5465736	-	13206	TNFRSF1B	GO:0005031;GO:0005622;GO:0006954;GO:0016020;GO:0016021;GO:0033209;GO:0005031;GO:0006954;GO:0016020;GO:0016021;GO:0033209;	K05141	-	-	-	TNF receptor superfamily member 1B [Source:NCBIgene;Acc:395083]	395083	Q5ZL08
ENSGALG00000040048	745.689	931.023	560.354	0.60187	-0.732477	0.0185579	0.687145	AADN04000990.1	30565	34747	-	4182	PRPF19	GO:0000398;GO:0000974;GO:0004842;GO:0006281;GO:0016567;GO:0061630;GO:0000398;GO:0000974;GO:0004842;GO:0006281;GO:0016567;GO:0061630;GO:0000398;GO:0000974;GO:0004842;GO:0006281;GO:0016567;GO:0061630;	K10599	EC:2.3.2.27	-	-	pre-mRNA processing factor 19 [Source:NCBIgene;Acc:430767]	430767	Q5ZMA2
ENSGALG00000014674	348.713	250.602	446.824	1.783	0.834306	0.0186091	0.687486	1	77405765	77420676	+	14911	CLSTN3	GO:0001558;GO:0005509;GO:0007156;GO:0007416;GO:0009986;GO:0009986;GO:0014069;GO:0016020;GO:0016020;GO:0016021;GO:0032991;GO:0035249;GO:0045211;GO:0045211;GO:0050806;GO:0050806;GO:0051932;GO:0051965;GO:0051965;GO:1902474;GO:0005509;GO:0007156;GO:0016020;GO:0016020;GO:0016021;	K22661	-	-	-	calsyntenin 3 [Source:HGNC Symbol;Acc:HGNC:18371]"	418297	E1C3B9
ENSGALG00000002557	78.6695	21.9267	135.412	6.17567	2.6266	0.0187164	0.688473	15	3066200	3191098	-	124898	ADGRD1	GO:0004888;GO:0004930;GO:0004930;GO:0004930;GO:0005622;GO:0005886;GO:0005887;GO:0007166;GO:0007186;GO:0007186;GO:0007189;GO:0007189;GO:0016020;GO:0016021;GO:0016021;GO:0004888;GO:0004930;GO:0007166;GO:0007186;GO:0016020;GO:0016021;GO:0016021;	K08465	-	-	-	adhesion G protein-coupled receptor D1 [Source:HGNCSymbol;Acc:HGNC:19893]	416803	A0A2H4I7A1
ENSGALG00000010595	35.057	19.9919	50.1222	2.50713	1.32604	0.0187199	0.688473	5	42943760	42944791	+	1031	GPR65	GO:0004930;GO:0004930;GO:0004930;GO:0004930;GO:0005622;GO:0005886;GO:0005887;GO:0007165;GO:0007186;GO:0007186;GO:0007186;GO:0007189;GO:0010447;GO:0016020;GO:0016021;GO:0016021;GO:0031532;GO:0035025;GO:0051482;GO:0051496;GO:0090630;	K08416	-	-	-	G protein-coupled receptor 65 [Source:HGNCSymbol;Acc:HGNC:4517]	423395	-
ENSGALG00000012873	13.2696	4.19392	22.3453	5.32804	2.41361	0.0188001	0.68987	2	68016052	68022790	-	6738	SERPINB5	GO:0002009;GO:0004867;GO:0004867;GO:0005615;GO:0005615;GO:0005737;GO:0005737;GO:0010951;GO:0030198;GO:0050678;GO:0060512;	K10139	-	-	-	serpin family B member 5 [Source:HGNCSymbol;Acc:HGNC:8949]	420900	E1BTE2
ENSGALG00000026663	96.5005	65.3815	127.619	1.95192	0.964894	0.0189114	0.692404	11	831860	836141	+	4281	CX3CL1	GO:0002548;GO:0005576;GO:0005615;GO:0006954;GO:0006955;GO:0007186;GO:0008009;GO:0008009;GO:0016020;GO:0016021;GO:0030593;GO:0043547;GO:0048020;GO:0048247;GO:0070098;GO:0070374;GO:0071346;GO:0071347;GO:0071356;	K05508	-	-	-	C-X3-C motif chemokine ligand 1 [Source:NCBIgene;Acc:415651]	415651	Q0JRI2
ENSGALG00000007311	133.152	80.5645	185.74	2.30548	1.20507	0.0191784	0.697348	4	10991217	10993740	+	2523	CLDN2	GO:0005198;GO:0005886;GO:0005923;GO:0005923;GO:0005923;GO:0016020;GO:0016021;GO:0016021;GO:0016338;GO:0030054;GO:0042802;	K06087	-	-	-	claudin 2 [Source:NCBI gene;Acc:422292]"	422292	E1C8Q0
ENSGALG00000040573	372.86	262.753	482.967	1.8381	0.878216	0.0192012	0.697348	8	4824822	4831264	-	6442	FMO3	GO:0004497;GO:0004497;GO:0004499;GO:0004499;GO:0005783;GO:0005789;GO:0016020;GO:0016021;GO:0016491;GO:0031090;GO:0043231;GO:0050660;GO:0050661;GO:0055114;GO:0055114;	-	-	-	-	flavin containing monooxygenase 3 [Source:NCBIgene;Acc:395267]	-	-
ENSGALG00000003412	527.354	395.42	659.289	1.66731	0.737526	0.0192146	0.697348	17	7265700	7284064	-	18364	-	GO:0005085;GO:0005085;GO:0005622;GO:0007165;GO:0007264;	K08732	-	-	-	ral guanine nucleotide dissociation stimulator[Source:NCBI gene;Acc:427758]	427758	-
ENSGALG00000008953	444.751	331.879	557.623	1.6802	0.748633	0.0192544	0.697348	1	22867946	22895501	+	27555	AASS	GO:0004753;GO:0005737;GO:0005739;GO:0016491;GO:0019477;GO:0019477;GO:0019878;GO:0043231;GO:0047131;GO:0047131;GO:0055114;GO:0004753;GO:0005737;GO:0016491;GO:0019477;GO:0019878;GO:0047131;GO:0055114;	K14157	-	-	-	aminoadipate-semialdehyde synthase [Source:HGNCSymbol;Acc:HGNC:17366]	417757	E1BWX4
ENSGALG00000008738	328.712	413.568	243.857	0.589643	-0.762085	0.0192686	0.697348	7	13734319	13740222	+	5903	-	GO:0006508;GO:0008233;GO:0008236;GO:0006508;GO:0008236;	K05995	EC:3.4.13.21	-	-	alpha-aspartyl dipeptidase [Source:NCBIgene;Acc:424109]	424109	F1NSB1
ENSGALG00000042329	7.14184	12.7458	1.5379	0.12066	-3.05098	0.0193425	0.697348	AADN04002972.1	7538	12462	+	4924	-	-	-	-	-	-	outer dense fiber protein 3-like 15 [Source:NCBIgene;Acc:107057195]	107057195	-
ENSGALG00000005474	76.9629	50.6282	103.298	2.04032	1.02879	0.0193447	0.697348	11	16012439	16016952	+	4513	PNAT10	GO:0004060;GO:0016407;GO:0016740;GO:0016746;	K00622	EC:2.3.1.5	-	-	N-acetyltransferase, pineal gland isozyme NAT-10[Source:NCBI gene;Acc:396283]	396283	P13913
ENSGALG00000014835	1052.36	508.57	1596.15	3.13851	1.65008	0.0194747	0.698493	Z	12937309	12956457	+	19148	C7	GO:0005579;GO:0005579;GO:0006955;GO:0006956;	K03996	-	-	-	Gallus gallus complement C7 (C7), mRNA.[Source:RefSeq mRNA;Acc:NM_001318402]	427187	F1DQG4
ENSGALG00000006563	194.75	135.128	254.372	1.88245	0.912614	0.0195116	0.698493	1	8310340	8452139	+	141799	SEMA3D	GO:0001755;GO:0005576;GO:0005615;GO:0005615;GO:0005887;GO:0007275;GO:0007399;GO:0030154;GO:0030215;GO:0030335;GO:0038191;GO:0038191;GO:0045499;GO:0048843;GO:0050919;GO:0071526;	K06840	-	-	NOG247995	semaphorin 3D [Source:NCBI gene;Acc:396332]"	396332	Q90663
ENSGALG00000016717	235.325	303.978	166.672	0.548303	-0.866954	0.0195374	0.698493	1	130100882	130111231	+	10349	GTPBP6	GO:0005525;GO:0005737;GO:0043022;	-	-	-	-	GTP binding protein 6 (putative) [Source:HGNCSymbol;Acc:HGNC:30189]	418672	F1NEZ7
ENSGALG00000043858	40.3701	57.1813	23.5589	0.412004	-1.27927	0.0195572	0.698493	2	51310458	51311080	+	622	-	-	-	-	-	-	-	-	-
ENSGALG00000016896	823.175	621.013	1025.34	1.65107	0.723403	0.0196078	0.698493	1	146127088	146275409	+	148321	ABCC4	GO:0000166;GO:0005524;GO:0005524;GO:0016020;GO:0016021;GO:0016021;GO:0016887;GO:0042626;GO:0055085;GO:0000166;GO:0005524;GO:0005524;GO:0005886;GO:0005886;GO:0005886;GO:0016020;GO:0016020;GO:0016020;GO:0016021;GO:0016021;GO:0016323;GO:0016887;GO:0031088;GO:0032310;GO:0042626;GO:0042626;GO:0055085;GO:0055085;GO:0060271;	K05673	-	V	COG1132	ATP binding cassette subfamily C member 4[Source:NCBI gene;Acc:418791]	418791	Q5ZMK2
ENSGALG00000008638	72.2075	46.2968	98.1181	2.11933	1.08361	0.0196461	0.698493	2	19525053	19554688	-	29635	MMR1L3	GO:0004888;GO:0016020;GO:0016021;	K06560	-	-	-	Gallus gallus macrophage mannose receptor 1-like 3(MMR1L3), mRNA. [Source:RefSeq mRNA;Acc:NM_001319006]	420515	M1XH40
ENSGALG00000014686	1932.58	2393.11	1472.05	0.615121	-0.701058	0.0196917	0.698493	Z	56764456	56924146	-	159690	FBN2	GO:0005201;GO:0005509;GO:0005737;GO:0062023;GO:0001527;GO:0001527;GO:0005201;GO:0005201;GO:0005509;GO:0005576;GO:0030326;GO:0030501;GO:0031012;GO:0035108;GO:0035583;GO:0043010;GO:0045669;GO:0048048;GO:0060346;GO:0062023;GO:0005201;GO:0005509;GO:0062023;	-	-	-	-	fibrillin 2 [Source:HGNC Symbol;Acc:HGNC:3604]"	374203	-
ENSGALG00000029502	620.64	458.93	782.349	1.70472	0.769537	0.0197288	0.698493	4	1837445	1842295	-	4850	CLIC2	GO:0004602;GO:0005244;GO:0005254;GO:0005254;GO:0005254;GO:0005622;GO:0005634;GO:0005737;GO:0005737;GO:0006811;GO:0006821;GO:0010880;GO:0016020;GO:0034707;GO:0034765;GO:0051099;GO:0060315;GO:0060315;GO:0098869;GO:1902476;	K05022	-	-	-	chloride intracellular channel 2 [Source:NCBIgene;Acc:422178]	422178	Q5ZKI1
ENSGALG00000032897	33.8617	64.6376	3.08571	0.0477386	-4.3887	0.0197606	0.698493	AADN04001080.1	9545	12154	+	2609	-	GO:0016021;GO:0005886;GO:0006955;GO:0016020;GO:0016021;	-	-	-	-	class I histocompatibility antigen, F10 alphachain-like [Source:NCBI gene;Acc:417056]	-	-
ENSGALG00000015152	401.23	298.809	503.651	1.68553	0.753201	0.019921	0.701423	1	83273631	83292347	-	18716	BOC	GO:0005654;GO:0005887;GO:0007224;GO:0007411;GO:0016020;GO:0016021;GO:0045663;	K20020	-	-	-	BOC cell adhesion associated, oncogene regulated[Source:HGNC Symbol;Acc:HGNC:17173]	418361	-
ENSGALG00000005423	89.3118	118.487	60.1362	0.507533	-0.978427	0.0199292	0.701423	Z	81647824	81653051	-	5227	GRHPR	GO:0005737;GO:0005829;GO:0007588;GO:0008465;GO:0016491;GO:0016616;GO:0016616;GO:0016618;GO:0016618;GO:0030267;GO:0030267;GO:0042803;GO:0042803;GO:0046487;GO:0051259;GO:0051287;GO:0055114;GO:0055114;GO:0055114;GO:0070402;GO:0016491;GO:0016616;GO:0051287;GO:0055114;GO:0055114;GO:0051287;GO:0055114;	K00049	-	-	-	glyoxylate and hydroxypyruvate reductase[Source:HGNC Symbol;Acc:HGNC:4570]	426806	F1NX57
ENSGALG00000009520	115.457	79.752	151.163	1.89541	0.922512	0.0199955	0.702245	4	23589759	23789476	-	199717	1-Mar	GO:0000209;GO:0000209;GO:0002495;GO:0002495;GO:0004842;GO:0004842;GO:0005764;GO:0005765;GO:0005768;GO:0005789;GO:0005886;GO:0006955;GO:0006955;GO:0008270;GO:0016020;GO:0016021;GO:0031901;GO:0031901;GO:0031902;GO:0031902;GO:0032588;GO:0042287;GO:0046872;GO:0061630;GO:0008270;GO:0016020;GO:0016021;GO:0046872;GO:0008270;GO:0016020;GO:0016021;GO:0046872;	K10656	EC:2.3.2.27	-	-	membrane associated ring-CH-type finger 1[Source:NCBI gene;Acc:422420]	422420	F1NSN9
ENSGALG00000033229	62.623	85.1246	40.1214	0.471326	-1.0852	0.0200607	0.703028	21	622372	624677	-	2305	-	-	-	-	-	-	-	-	-
ENSGALG00000013427	708.755	536.617	880.894	1.64157	0.715077	0.0201161	0.703461	4	61488306	61532397	-	44091	-	GO:0005886;GO:0007015;GO:0007219;GO:0007015;	-	-	-	-	sorbin and SH3 domain containing 2 [Source:NCBIgene;Acc:422719]	422719	-
ENSGALG00000016227	100.769	56.4807	145.058	2.56827	1.3608	0.0203255	0.709268	1	111894570	111895715	-	1145	GPR34	GO:0004930;GO:0004930;GO:0007165;GO:0007186;GO:0007186;GO:0007186;GO:0016020;GO:0016021;GO:0016021;GO:0035589;GO:0045028;	K08383	-	-	-	G protein-coupled receptor 34 [Source:NCBIgene;Acc:771199]	771199	Q6XCE1
ENSGALG00000044287	22.1014	10.7833	33.4194	3.09917	1.63188	0.0203704	0.709324	AADN04001290.1	9563	23185	-	13622	-	-	-	-	-	-	-	-	-
ENSGALG00000004167	40.141	16.7902	63.4918	3.78148	1.91895	0.0205	0.712321	6	10819703	10821527	+	1824	SRGN	GO:0005615;GO:0005794;GO:0008626;GO:0030502;	K06849	-	-	-	serglycin [Source:HGNC Symbol;Acc:HGNC:9361]"	423695	F1P2B0
ENSGALG00000011149	1111.2	842.148	1380.24	1.63896	0.712777	0.0205472	0.712447	7	21941750	21977517	+	35767	PLA2R1	GO:0001816;GO:0004888;GO:0005886;GO:0006898;GO:0009986;GO:0016020;GO:0016021;GO:0043235;GO:0043274;GO:0043517;GO:0072593;GO:0090238;GO:0090399;GO:0090403;	K06560	-	-	-	phospholipase A2 receptor 1 [Source:NCBIgene;Acc:404304]	404304	-
ENSGALG00000042750	29284.1	36070.3	22497.9	0.623723	-0.681022	0.0206297	0.713797	MT	4050	5024	+	974	ND1	GO:0005739;GO:0005743;GO:0005747;GO:0008137;GO:0009060;GO:0016020;GO:0016020;GO:0016021;GO:0016491;GO:0031966;GO:0055114;GO:0055114;GO:0070469;	-	-	-	-	NADH dehydrogenase subunit 1 [Source:NCBIgene;Acc:807636]	-	-
ENSGALG00000028357	60.5442	36.2525	84.836	2.34014	1.2266	0.0209989	0.723079	2	19456900	19489987	-	33087	MMR1L2	GO:0004888;GO:0016020;GO:0016021;	K06560	-	-	-	Gallus gallus macrophage mannose receptor 1-like 2(MMR1L2), mRNA. [Source:RefSeq mRNA;Acc:NM_001319010]	428421	M1XGN6
ENSGALG00000039837	27.904	41.5019	14.306	0.344707	-1.53656	0.0210174	0.723079	1	194457115	194459494	-	2379	CCKBR	GO:0004930;GO:0004930;GO:0005623;GO:0007165;GO:0007186;GO:0007186;GO:0015054;GO:0016020;GO:0016021;GO:0016021;	K04195	-	-	-	cholecystokinin B receptor [Source:NCBIgene;Acc:414885]	414885	Q7T1P8
ENSGALG00000022819	20.7889	8.16331	33.4146	4.09326	2.03325	0.0210305	0.723079	1	108164030	108196164	+	32134	PCP4	GO:0005509;GO:0005516;GO:0005516;GO:0005516;GO:0032991;GO:0045666;GO:0099004;	-	-	-	-	Purkinje cell protein 4 [Source:NCBIgene;Acc:771220]	-	-
ENSGALG00000023781	77.6177	48.9157	106.32	2.17353	1.12004	0.0210807	0.723285	26	4747954	4753562	-	5608	TREM2	GO:0016020;GO:0016021;GO:0016020;GO:0016021;	K14378	-	R	NOG42611	triggering receptor expressed on myeloid cells 2[Source:NCBI gene;Acc:419920]	419920	Q2YHU4
ENSGALG00000000795	853.067	1059.97	646.161	0.609601	-0.714062	0.0211517	0.724201	28	1047526	1053915	+	6389	MFSD12	GO:0016020;GO:0016021;GO:0016020;GO:0016021;	-	-	-	-	major facilitator superfamily domain containing 12[Source:HGNC Symbol;Acc:HGNC:28299]	420074	-
ENSGALG00000043535	210.7	153.299	268.101	1.74888	0.806433	0.0213417	0.728032	2	124817881	124838867	+	20986	RIPK2	GO:0000166;GO:0001961;GO:0002250;GO:0002250;GO:0002376;GO:0002827;GO:0004672;GO:0004674;GO:0004674;GO:0005102;GO:0005524;GO:0005524;GO:0005737;GO:0005737;GO:0005737;GO:0005829;GO:0005856;GO:0006468;GO:0007249;GO:0010800;GO:0010942;GO:0016301;GO:0016310;GO:0016740;GO:0030274;GO:0031398;GO:0031663;GO:0031982;GO:0032092;GO:0032722;GO:0032729;GO:0032743;GO:0032755;GO:0032760;GO:0032874;GO:0032991;GO:…	K08846	EC:2.7.11.1	-	-	receptor interacting serine/threonine kinase 2[Source:NCBI gene;Acc:420215]	420215	Q5ZJT6
ENSGALG00000001204	208.437	265.074	151.8	0.572671	-0.804221	0.0213775	0.728032	11	648321	653717	+	5396	ENKD1	GO:0005881;GO:0005881;GO:0015630;	-	-	-	-	enkurin domain containing 1 [Source:HGNCSymbol;Acc:HGNC:25246]	415643	F1P0V8
ENSGALG00000026884	33.6575	13.9232	53.3917	3.83472	1.93912	0.021397	0.728032	Z	7161479	7165333	-	3854	-	GO:0004859;GO:0005576;GO:0043086;	-	-	-	-	phospholipase A2 inhibitor and LY6/PLAUR domaincontaining [Source:NCBI gene;Acc:426893]	426893	R4GJZ3
ENSGALG00000010391	233.832	80.113	387.55	4.83755	2.27428	0.0215344	0.728176	4	35737241	35779227	+	41986	MMRN1	GO:0007596;GO:0010811;GO:0031012;	-	-	-	-	multimerin 1 [Source:HGNC Symbol;Acc:HGNC:7178]"	428741	F1NAE9
ENSGALG00000042022	6.75417	12.0041	1.50426	0.125312	-2.9964	0.0215812	0.728176	18	157513	172630	-	15117	-	GO:0005886;GO:0016020;GO:0016021;GO:0016020;GO:0016021;	-	-	-	-	GSG1 like 2 [Source:NCBI gene;Acc:768455]"	768455	-
ENSGALG00000000433	854.532	1060.91	648.15	0.610936	-0.710907	0.0216035	0.728176	7	22326553	22332653	+	6100	-	GO:0000166;GO:0000226;GO:0000278;GO:0003924;GO:0003924;GO:0005200;GO:0005200;GO:0005525;GO:0005525;GO:0005525;GO:0005737;GO:0005737;GO:0005856;GO:0005874;GO:0005874;GO:0005874;GO:0007017;GO:0007017;GO:0000166;GO:0003924;GO:0003924;GO:0005200;GO:0005525;GO:0005525;GO:0005737;GO:0005856;GO:0005874;GO:0005874;GO:0007010;GO:0007017;GO:0000166;GO:0003924;GO:0003924;GO:0005200;GO:0005525;GO:0005525;GO:…	K07374	-	-	-	tubulin alpha 4a [Source:NCBI gene;Acc:100857247]"	100857247	-
ENSGALG00000034680	6.26156	11.3063	1.21687	0.107628	-3.21588	0.0216228	0.728176	AADN04007447.1	1253	7718	+	6465	ATP2B3	GO:0000166;GO:0005388;GO:0006874;GO:0008553;GO:0016020;GO:0016021;GO:0016021;GO:0033017;GO:0070588;	-	-	-	-	ATPase plasma membrane Ca2+ transporting 3[Source:NCBI gene;Acc:396528]	-	-
ENSGALG00000032418	123.581	78.2329	168.93	2.15932	1.11058	0.0216237	0.728176	14	6340929	6452644	+	111715	RAB26	GO:0000139;GO:0003924;GO:0003924;GO:0005525;GO:0005525;GO:0006886;GO:0019002;GO:0030667;GO:0032482;GO:0035272;GO:0043001;GO:0045055;GO:0098993;GO:0099575;GO:0003924;GO:0005525;	K07913	-	-	-	RAB26, member RAS oncogene family [Source:HGNCSymbol;Acc:HGNC:14259]	416554	A0A1D5NZL4
ENSGALG00000027608	375.713	468.931	282.495	0.602422	-0.731153	0.0217494	0.729027	8	4537681	4538738	+	1057	PIGC	GO:0000506;GO:0000506;GO:0006506;GO:0006506;GO:0016020;GO:0016021;GO:0016021;GO:0017176;	K03859	-	-	-	phosphatidylinositol glycan anchor biosynthesisclass C [Source:HGNC Symbol;Acc:HGNC:8960]	424387	A0A1D5P2C6
ENSGALG00000046504	207.23	283.437	131.023	0.462264	-1.11321	0.021753	0.729027	AADN04001608.1	9182	23407	-	14225	-	GO:0005634;GO:0005643;GO:0005737;GO:0005813;GO:0008536;GO:0046907;	-	-	-	-	-	-	-
ENSGALG00000045478	47.8035	30.2952	65.3117	2.15584	1.10825	0.0218647	0.729027	5	50257564	50266848	-	9284	-	GO:0000145;GO:0000145;GO:0000149;GO:0006887;GO:0006887;GO:0051601;	-	-	-	-	-	-	-
ENSGALG00000030179	139.415	99.1175	179.712	1.81312	0.858472	0.0219622	0.729027	6	11908377	11915118	-	6741	VSIR	GO:0005886;GO:0010628;GO:0010950;GO:0019899;GO:0030335;GO:0031638;GO:0032689;GO:0032693;GO:0032700;GO:0032720;GO:0042802;GO:0045591;GO:0061133;GO:0120158;GO:2000562;GO:2000565;	-	-	-	-	V-set immunoregulatory receptor [Source:HGNCSymbol;Acc:HGNC:30085]	-	-
ENSGALG00000014435	897.139	1111.27	683.007	0.614618	-0.702238	0.0219627	0.729027	1	76919241	76920800	-	1559	MRPL51	GO:0003735;GO:0003735;GO:0003735;GO:0003735;GO:0005739;GO:0005739;GO:0005761;GO:0005761;GO:0005762;GO:0005762;GO:0005762;GO:0005840;GO:0006412;GO:0006412;GO:0006412;	K17432	-	-	NOG317785	mitochondrial ribosomal protein L51 [Source:NCBIgene;Acc:418274]	418274	Q5ZKG1
ENSGALG00000045115	118.001	45.7458	190.256	4.15897	2.05623	0.0219723	0.729027	AADN04004208.1	8264	12247	-	3983	-	GO:0016020;GO:0016021;GO:0030246;	K06468	-	-	-	Fc fragment of IgE receptor II [Source:NCBIgene;Acc:100858751]	100858751	A0A1L1RQR4
ENSGALG00000041484	5.95015	1.12178	10.7785	9.60837	3.26429	0.0220257	0.729027	25	1813938	1827733	+	13795	-	GO:0000978;GO:0003676;GO:0005634;GO:0010628;	-	-	-	-	-	-	-
ENSGALG00000004930	32.7817	16.4964	49.0669	2.97441	1.5726	0.0220773	0.729027	12	4372953	4374377	+	1424	HRH1	GO:0004930;GO:0004930;GO:0004930;GO:0004969;GO:0004993;GO:0005829;GO:0005886;GO:0005887;GO:0007165;GO:0007186;GO:0007186;GO:0007187;GO:0007268;GO:0007613;GO:0008542;GO:0016020;GO:0016021;GO:0016021;GO:0030425;GO:0030594;GO:0043114;GO:0045907;GO:0048167;GO:0048245;GO:0098664;	K04149	-	-	-	histamine receptor H1 [Source:HGNCSymbol;Acc:HGNC:5182]	100858928	F1NEN2
ENSGALG00000040156	955.972	725.57	1186.37	1.63509	0.709373	0.0221157	0.729027	5	44306591	44389396	-	82805	CCDC88C	GO:0001932;GO:0005737;GO:0005737;GO:0005813;GO:0008017;GO:0016055;GO:0030165;GO:0030705;GO:0031098;GO:0031122;GO:0031648;GO:0043621;GO:0051260;GO:0051959;GO:0016055;GO:0016055;GO:0016055;	-	-	-	-	coiled-coil domain containing 88C [Source:HGNCSymbol;Acc:HGNC:19967]	423410	A0A1D5PAT2
ENSGALG00000013134	169.108	121.728	216.487	1.77845	0.830623	0.0221399	0.729027	1	64403222	64534173	+	130951	PLEKHA5	GO:0005654;GO:0005829;GO:0005829;GO:0010314;GO:0032266;GO:0061458;GO:0070273;GO:0080025;	-	-	-	-	pleckstrin homology domain containing A5[Source:HGNC Symbol;Acc:HGNC:30036]	418183	-
ENSGALG00000030432	339.947	224.369	455.525	2.03025	1.02166	0.0222641	0.729027	22	421650	433910	+	12260	RASSF2	GO:0000776;GO:0001501;GO:0001503;GO:0004672;GO:0005634;GO:0005634;GO:0005654;GO:0005737;GO:0005737;GO:0005794;GO:0005829;GO:0005886;GO:0006468;GO:0007165;GO:0031954;GO:0032991;GO:0033137;GO:0038168;GO:0042981;GO:0043065;GO:0045667;GO:0045670;GO:0045860;GO:0046330;GO:0046849;GO:0048872;GO:0050821;GO:1901222;GO:1901223;GO:0007165;GO:0042981;	K09851	-	-	-	Ras association domain family member 2 [Source:NCBIgene;Acc:419521]	419521	Q5ZML2
ENSGALG00000026607	272.152	343.959	200.346	0.58247	-0.779744	0.0223725	0.729027	10	11188680	11191830	-	3150	-	-	-	-	-	-	-	-	-
ENSGALG00000033226	150.975	95.5835	206.366	2.15901	1.11037	0.0223878	0.729027	1	7293529	7352456	-	58927	FAM107B	GO:0007605;	-	-	-	-	family with sequence similarity 107 member B[Source:HGNC Symbol;Acc:HGNC:23726]	-	-
ENSGALG00000039140	27.4303	11.4911	43.3694	3.77416	1.91616	0.022394	0.729027	13	954498	955895	+	1397	CD14	GO:0001530;GO:0006954;GO:0009897;GO:0009986;GO:0016020;GO:0016021;GO:0031663;GO:0032481;GO:0032729;GO:0034142;GO:0045121;GO:0046696;GO:0050715;GO:0071222;GO:1901224;GO:2000484;	-	-	-	-	CD14 molecule [Source:NCBI gene;Acc:100194427]"	100194427	B0BL87
ENSGALG00000006019	210.388	267.023	153.754	0.575807	-0.796342	0.0223945	0.729027	8	14326726	14338131	-	11405	EPHX4	GO:0003824;	-	-	-	-	epoxide hydrolase 4 [Source:HGNCSymbol;Acc:HGNC:23758]	-	-
ENSGALG00000030769	156.035	114.292	197.778	1.73046	0.791158	0.0224219	0.729027	4	61536299	61629758	-	93459	-	GO:0007015;	-	-	-	-	-	-	-
ENSGALG00000007543	494.537	618.838	370.235	0.598275	-0.741119	0.0224227	0.729027	20	11368023	11381833	+	13810	APCDD1L	-	-	-	-	-	APC down-regulated 1 like [Source:HGNCSymbol;Acc:HGNC:26892]	419316	F1NSX1
ENSGALG00000039480	17.8413	29.8422	5.84048	0.195712	-2.35319	0.0224508	0.729027	16	277874	279530	-	1656	-	GO:0005102;GO:0009897;GO:0016020;GO:0016021;GO:0050776;GO:0050852;	-	-	-	-	-	-	-
ENSGALG00000039264	49.3481	30.8799	67.8163	2.19613	1.13496	0.022697	0.735458	2	141942883	141963481	-	20598	SLA	GO:0005070;GO:0009966;GO:0009967;GO:0004715;GO:0005070;GO:0009966;GO:0009967;GO:0030154;GO:0038083;GO:0042127;	-	-	-	-	Src like adaptor [Source:NCBI gene;Acc:378908]"	378908	Q7T3X8
ENSGALG00000036573	16.9882	26.3107	7.66578	0.291356	-1.77915	0.0227387	0.735458	AADN04008284.1	6542	8457	-	1915	-	GO:0005391;GO:0005623;GO:0006883;GO:0008900;GO:0010107;GO:0010248;GO:0015991;GO:0016020;GO:0016021;GO:0030007;GO:0036376;	-	-	-	-	-	-	-
ENSGALG00000001256	270.609	183.611	357.607	1.94764	0.961725	0.0228356	0.737134	11	676354	711376	+	35022	NLRC5	GO:0000166;GO:0000978;GO:0005524;GO:0005634;GO:0005634;GO:0005634;GO:0005737;GO:0005813;GO:0005829;GO:0005829;GO:0009617;GO:0032088;GO:0032088;GO:0035556;GO:0043549;GO:0045087;GO:0045087;GO:0045345;GO:0045345;GO:0045944;GO:0045944;GO:0051607;GO:0060335;GO:0060339;GO:0060339;GO:0060339;GO:0060340;GO:0000166;GO:0005524;GO:0000166;GO:0005524;	K22615	-	-	-	Gallus gallus NLR family CARD domain containing 5(NLRC5), mRNA. [Source:RefSeq mRNA;Acc:NM_001318435]	100857413	H2ESL7
ENSGALG00000040478	947.452	721.885	1173.02	1.62494	0.700386	0.0228829	0.737207	1	193324498	193358592	-	34094	CAPN5	GO:0004198;GO:0004198;GO:0005622;GO:0005737;GO:0006508;GO:0006508;GO:0006508;GO:0008233;GO:0008234;GO:0009986;GO:0016787;GO:0004198;GO:0005622;GO:0006508;GO:0006508;GO:0008233;GO:0008234;GO:0016787;	K08574	EC:3.4.22.-	-	-	calpain 5 [Source:HGNC Symbol;Acc:HGNC:1482]"	419086	A0A1D5PFI2
ENSGALG00000017089	79.6954	46.7883	112.602	2.40663	1.26702	0.0229429	0.737688	1	175782740	175796556	+	13816	SLC46A3	GO:0016020;GO:0016021;GO:0016021;GO:0055085;	K20840	-	-	-	solute carrier family 46 member 3 [Source:NCBIgene;Acc:418924]	418924	Q5F4B8
ENSGALG00000041225	6.6646	1.43318	11.896	8.3004	3.05318	0.0230027	0.738163	1	189328172	189397305	-	69133	-	GO:0007268;GO:0016323;GO:0030054;GO:0031594;GO:0035255;GO:0043005;GO:0043113;GO:0045197;GO:0097120;GO:0098609;GO:0098839;	-	-	-	-	-	-	-
ENSGALG00000042534	109.084	37.9789	180.19	4.74448	2.24625	0.0230535	0.738344	2	56746642	56868269	-	121627	NFATC1	GO:0000790;GO:0000978;GO:0001816;GO:0003677;GO:0003682;GO:0003700;GO:0003700;GO:0005634;GO:0005634;GO:0005654;GO:0005667;GO:0005829;GO:0006355;GO:0008134;GO:0016604;GO:0030178;GO:0033173;GO:0033173;GO:0035556;GO:0044798;GO:0045893;GO:0045944;GO:0045944;GO:0048699;GO:1905064;GO:0003677;GO:0003700;GO:0006355;GO:0030178;GO:0048699;GO:0003677;GO:0003700;GO:0006355;GO:0030178;GO:0048699;	K04446	-	-	-	nuclear factor of activated T cells 1 [Source:HGNCSymbol;Acc:HGNC:7775]	420815	-
ENSGALG00000037608	143.044	83.6081	202.48	2.42178	1.27607	0.0233381	0.745999	2	4043722	4046365	+	2643	-	GO:0005854;	-	-	-	-	-	-	-
ENSGALG00000043367	84.3506	111.752	56.949	0.509602	-0.972558	0.0234196	0.747144	1	13473708	13633870	+	160162	LHFPL3	GO:0016020;GO:0016021;	-	-	-	-	LHFPL tetraspan subfamily member 3 [Source:HGNCSymbol;Acc:HGNC:6589]	-	-
ENSGALG00000001362	1058.01	1372.95	743.066	0.541217	-0.88572	0.0235688	0.750442	10	2406129	2414549	-	8420	CLK3	GO:0004672;GO:0005524;GO:0006468;GO:0000166;GO:0004672;GO:0004674;GO:0004674;GO:0004713;GO:0005524;GO:0005524;GO:0005634;GO:0005634;GO:0005654;GO:0006468;GO:0006468;GO:0006468;GO:0018108;GO:0042802;GO:0043484;GO:0045111;GO:0046777;GO:0000166;GO:0004672;GO:0004674;GO:0005524;GO:0005524;GO:0006468;	K08823	EC:2.7.12.1	-	-	CDC like kinase 3 [Source:NCBI gene;Acc:415295]"	415295	F1NLR7
ENSGALG00000030002	1696.48	1086.41	2306.55	2.12309	1.08617	0.0237475	0.754664	KQ759485.1	15459	25539	+	10080	KRT18	GO:0005198;GO:0005198;GO:0005737;GO:0005815;GO:0005829;GO:0005882;GO:0005882;GO:0005882;GO:0005882;GO:0033209;GO:0034451;GO:0043000;GO:0043066;GO:0045095;GO:0045095;GO:0045104;GO:0071944;GO:0097110;GO:0097191;GO:0097284;	K07604	-	-	-	keratin 18 [Source:HGNC Symbol;Acc:HGNC:6430]"	101749333	-
ENSGALG00000021364	357.735	448.248	267.223	0.59615	-0.746254	0.0237983	0.754813	14	13237589	13239497	+	1908	FAM173A	GO:0016020;GO:0016021;GO:0016020;GO:0016021;	-	-	-	-	family with sequence similarity 173 member A[Source:NCBI gene;Acc:416404]	416404	E1BSP4
ENSGALG00000041375	444.659	612.025	277.292	0.453073	-1.14218	0.0239206	0.757225	2	75579161	75580297	+	1136	-	GO:0016020;GO:0016021;	-	-	-	-	-	-	-
ENSGALG00000007027	461.467	575.296	347.638	0.604278	-0.726717	0.0240149	0.758113	18	9635629	9638548	+	2919	SGSH	GO:0003824;GO:0005764;GO:0005764;GO:0006027;GO:0006027;GO:0008484;GO:0008484;GO:0008484;GO:0016250;GO:0016250;GO:0030200;GO:0030200;GO:0003824;GO:0008484;GO:0003824;GO:0008484;GO:0003824;GO:0008484;GO:0003824;GO:0008484;	K01565	EC:3.10.1.1	-	-	N-sulfoglucosamine sulfohydrolase [Source:HGNCSymbol;Acc:HGNC:10818]	422081	-
ENSGALG00000029354	70.1609	46.6817	93.6401	2.00592	1.00427	0.024046	0.758113	AADN04000659.1	80260	98029	+	17769	GMIP	GO:0005096;GO:0005096;GO:0005654;GO:0005829;GO:0005886;GO:0007165;GO:0034260;GO:0035556;GO:0035556;GO:0043547;GO:0046872;	K20653	-	-	-	GEM interacting protein [Source:HGNCSymbol;Acc:HGNC:24852]	426010	-
ENSGALG00000014958	9.7524	3.01222	16.4926	5.47523	2.45292	0.0240889	0.758113	Z	23845453	23867229	-	21776	ANKDD1B	GO:0007165;	-	-	-	-	ankyrin repeat and death domain containing 1B[Source:HGNC Symbol;Acc:HGNC:32525]	431596	-
ENSGALG00000021220	126.529	89.1711	163.886	1.83788	0.878046	0.024134	0.758113	20	7060118	7061480	-	1362	PPP1R3D	-	-	-	-	-	protein phosphatase 1 regulatory subunit 3D[Source:HGNC Symbol;Acc:HGNC:9294]	-	-
ENSGALG00000044770	140.661	99.4706	181.851	1.82819	0.870418	0.0242853	0.759529	27	5532343	5534366	+	2023	-	GO:0007219;GO:0016567;	-	-	-	-	-	-	-
ENSGALG00000027429	17.3191	26.4699	8.16822	0.308585	-1.69626	0.0242925	0.759529	27	5384974	5386409	+	1435	HSD17B1	GO:0004303;GO:0005737;GO:0005829;GO:0006703;GO:0016491;GO:0055114;	K00044	EC:1.1.1.62	-	-	hydroxysteroid 17-beta dehydrogenase 1 [Source:NCBIgene;Acc:395641]	395641	O12968
ENSGALG00000002993	3072.22	3859.11	2285.33	0.592191	-0.755865	0.0243183	0.759529	18	5218244	5378213	-	159969	CA10	GO:0004089;GO:0008270;	-	-	-	-	carbonic anhydrase 10 [Source:HGNCSymbol;Acc:HGNC:1369]	417389	E1C7J1
ENSGALG00000028866	818.275	1008.07	628.48	0.623449	-0.681656	0.0244867	0.761232	27	5386659	5389962	+	3303	COASY	GO:0004140;GO:0004140;GO:0004140;GO:0004140;GO:0004595;GO:0004595;GO:0004595;GO:0005524;GO:0005654;GO:0005759;GO:0005829;GO:0015937;GO:0015937;GO:0015937;GO:0015937;GO:0016310;	-	-	-	-	Coenzyme A synthase [Source:HGNCSymbol;Acc:HGNC:29932]	-	-
ENSGALG00000011298	264.742	186.912	342.573	1.8328	0.874051	0.0245025	0.761232	2	37655934	37978166	+	322232	RARB	GO:0000122;GO:0000122;GO:0000976;GO:0000977;GO:0000981;GO:0001657;GO:0001889;GO:0002068;GO:0003148;GO:0003417;GO:0003677;GO:0003677;GO:0003700;GO:0003700;GO:0003707;GO:0003708;GO:0003708;GO:0004879;GO:0005623;GO:0005634;GO:0005634;GO:0005634;GO:0005634;GO:0005654;GO:0006355;GO:0007275;GO:0008134;GO:0008270;GO:0008285;GO:0009755;GO:0021756;GO:0022008;GO:0030154;GO:0030374;GO:0032331;GO:0032526;GO:…	K08528	-	-	NOG297448	retinoic acid receptor beta [Source:NCBIgene;Acc:396266]	396266	P22448
ENSGALG00000004504	13.6708	5.72605	21.6156	3.77495	1.91646	0.0245123	0.761232	14	4030124	4041511	-	11387	RADIL	GO:0005874;GO:0007165;GO:0034446;GO:0007165;GO:0007165;	-	-	-	-	Rap associating with DIL domain [Source:HGNCSymbol;Acc:HGNC:22226]	-	-
ENSGALG00000041182	15.3378	6.66505	24.0106	3.60246	1.84898	0.0245925	0.762276	15	932231	938578	+	6347	TBX1	GO:0003677;GO:0003700;GO:0005634;GO:0005634;GO:0005634;GO:0006355;GO:0007507;GO:0042803;GO:0043565;GO:0048538;GO:0048703;GO:0060017;GO:0060023;GO:0060037;GO:0003677;GO:0003700;GO:0005634;GO:0005634;GO:0006355;GO:0003677;GO:0003700;GO:0005634;GO:0005634;GO:0006355;GO:0003677;GO:0003700;GO:0005634;GO:0005634;GO:0006355;	K10175	-	-	-	T-box 1 [Source:HGNC Symbol;Acc:HGNC:11592]"	771328	-
ENSGALG00000001161	479.96	349.389	610.532	1.74743	0.805233	0.0247979	0.765537	24	988812	1059723	+	70911	FLI1	GO:0000978;GO:0000980;GO:0000981;GO:0001077;GO:0003677;GO:0003682;GO:0003700;GO:0005634;GO:0005634;GO:0005634;GO:0005634;GO:0005634;GO:0005829;GO:0006355;GO:0006355;GO:0006357;GO:0008015;GO:0009887;GO:0016604;GO:0030154;GO:0035855;GO:0043565;GO:0043565;GO:0045893;GO:0045944;GO:0003677;GO:0003700;GO:0005634;GO:0005634;GO:0006355;GO:0043565;	K09436	-	-	-	Fli-1 proto-oncogene, ETS transcription factor[Source:NCBI gene;Acc:419723]	419723	Q5ZKX5
ENSGALG00000041298	317.98	201.482	434.478	2.15641	1.10863	0.0248694	0.765537	14	15017286	15034742	+	17456	-	GO:0007155;GO:0007155;GO:0007229;GO:0008305;GO:0009897;GO:0016020;GO:0016021;GO:0051607;	-	-	-	-	integrin, alpha D [Source:NCBI gene;Acc:101748640]"	-	-
ENSGALG00000011646	9.07963	2.8013	15.358	5.48245	2.45482	0.0248706	0.765537	5	51870921	51883477	+	12556	PLD4	GO:0002244;GO:0002244;GO:0003824;GO:0005634;GO:0005634;GO:0005783;GO:0005783;GO:0006909;GO:0006909;GO:0032588;GO:0032588;GO:0045335;GO:0045335;	K16860	EC:3.1.4.4	-	-	phospholipase D family member 4 [Source:HGNCSymbol;Acc:HGNC:23792]	423496	-
ENSGALG00000012131	2397.68	3185.94	1609.41	0.505159	-0.985191	0.0248848	0.765537	4	58295099	58362060	+	66961	ELOVL6	GO:0005783;GO:0006629;GO:0006631;GO:0006633;GO:0009922;GO:0016020;GO:0016021;GO:0016021;GO:0016740;GO:0019367;GO:0042761;GO:0102336;GO:0102337;GO:0102338;GO:0102756;GO:0005783;GO:0005783;GO:0005783;GO:0005789;GO:0006629;GO:0006631;GO:0006633;GO:0006636;GO:0009922;GO:0009922;GO:0009922;GO:0016020;GO:0016021;GO:0016021;GO:0016740;GO:0016747;GO:0019367;GO:0019367;GO:0019367;GO:0019367;GO:0030148;GO:…	K10203	EC:2.3.1.199	-	-	ELOVL fatty acid elongase 6 [Source:NCBIgene;Acc:428772]	428772	Q5ZJR8;E3VVZ9
ENSGALG00000016797	4524.46	2725.46	6323.47	2.32015	1.21422	0.0250065	0.767835	1	135229984	135269476	-	39492	FHL2	GO:0000122;GO:0001649;GO:0005634;GO:0005634;GO:0006357;GO:0008134;GO:0009725;GO:0030018;GO:0030018;GO:0042802;GO:0043066;GO:0045892;GO:0046872;GO:0055014;GO:0055015;GO:0060347;GO:0070885;GO:0070885;GO:0005634;GO:0030018;GO:0046872;GO:0005634;GO:0030018;GO:0046872;	K14380	-	-	-	four and a half LIM domains 2 [Source:HGNCSymbol;Acc:HGNC:3703]	418726	F1P4R3
ENSGALG00000015403	1333.07	874.117	1792.02	2.05009	1.03569	0.0250805	0.768665	1	89165149	89382603	+	217454	EPHA3	GO:0000166;GO:0004672;GO:0004713;GO:0004713;GO:0004713;GO:0004714;GO:0004888;GO:0005003;GO:0005004;GO:0005005;GO:0005524;GO:0005524;GO:0005737;GO:0005769;GO:0005887;GO:0005887;GO:0005887;GO:0006468;GO:0007169;GO:0009968;GO:0010976;GO:0016020;GO:0016021;GO:0016021;GO:0016301;GO:0016310;GO:0016740;GO:0018108;GO:0030154;GO:0032956;GO:0043005;GO:0043066;GO:0043087;GO:0043235;GO:0043410;GO:0045806;GO:…	K05104	EC:2.7.10.1	-	-	EPH receptor A3 [Source:NCBI gene;Acc:396402]"	396402	P29318
ENSGALG00000036470	21.1459	10.6475	31.6443	2.972	1.57143	0.0254541	0.778659	9	23626222	23627536	+	1314	P2RY12	GO:0001609;GO:0001621;GO:0001621;GO:0001973;GO:0004930;GO:0005886;GO:0006930;GO:0007186;GO:0007186;GO:0007186;GO:0007188;GO:0007193;GO:0007596;GO:0016020;GO:0016021;GO:0016021;GO:0030168;GO:0031224;GO:0035589;GO:0043270;GO:0045028;GO:0045028;GO:0070527;GO:0071318;GO:0071407;GO:1904139;	-	-	-	-	purinergic receptor P2Y12 [Source:HGNCSymbol;Acc:HGNC:18124]	-	-
ENSGALG00000038601	21.7568	31.9221	11.5915	0.363118	-1.46149	0.0256066	0.781861	9	3640693	3656901	-	16208	LIPH	GO:0004620;GO:0005576;GO:0005615;GO:0005886;GO:0006629;GO:0008201;GO:0016042;GO:0052689;GO:0005576;GO:0006629;GO:0052689;	-	-	-	-	lipase H [Source:HGNC Symbol;Acc:HGNC:18483]"	-	-
ENSGALG00000030967	307.587	190.868	424.305	2.22303	1.15253	0.025726	0.782045	AADN04001776.1	5688	14714	-	9026	-	GO:0005509;GO:0005509;GO:0005515;GO:0005544;GO:0008201;GO:0035374;GO:0042802;GO:0048306;GO:0005509;GO:0005509;GO:0005515;GO:0005544;GO:0008201;GO:0035374;GO:0042802;GO:0048306;	-	-	-	-	-	-	-
ENSGALG00000013218	71.4055	30.9534	111.858	3.61374	1.85349	0.0257501	0.782045	1	66846831	66850139	+	3308	C3AR1	GO:0002430;GO:0004875;GO:0004876;GO:0004930;GO:0006935;GO:0007186;GO:0016020;GO:0016021;GO:0016021;GO:0002430;GO:0002430;GO:0004875;GO:0004876;GO:0004876;GO:0004876;GO:0004930;GO:0004930;GO:0004930;GO:0005623;GO:0006935;GO:0006954;GO:0007186;GO:0007200;GO:0007204;GO:0010575;GO:0010759;GO:0016020;GO:0016021;GO:0016021;GO:0045766;GO:0051482;GO:0090023;	-	-	-	-	complement C3a receptor 1 [Source:NCBIgene;Acc:418198]	-	-
ENSGALG00000004691	62.8095	84.1314	41.4876	0.493129	-1.01996	0.0257611	0.782045	19	6795623	6800903	+	5280	-	GO:0000027;GO:0005730;GO:0007219;	K14855	-	-	-	notchless homolog 1 [Source:NCBI gene;Acc:417613]"	417613	-
ENSGALG00000031583	2.87422	5.74844	0	0	-Inf	0.0258037	0.782045	5	228944	229897	+	953	-	GO:0004930;GO:0004930;GO:0004984;GO:0004984;GO:0005549;GO:0005886;GO:0007165;GO:0007186;GO:0007186;GO:0007186;GO:0007608;GO:0007608;GO:0016020;GO:0016021;GO:0016021;GO:0050896;GO:0050911;	K04257	-	-	-	chick olfactory receptor 8 [Source:NCBIgene;Acc:428820]	428820	-
ENSGALG00000011296	211.905	127.398	296.411	2.32665	1.21825	0.0259372	0.783543	3	42160885	42186326	+	25441	-	GO:0005856;GO:0031032;	K16821	-	-	-	FERM domain containing 1 [Source:NCBIgene;Acc:421562]	421562	-
ENSGALG00000045726	100.589	131.291	69.8872	0.53231	-0.909662	0.0259489	0.783543	1	110323165	110332874	+	9709	-	GO:0000462;GO:0030515;GO:0032040;GO:0034388;	-	-	-	-	-	-	-
ENSGALG00000021021	132.91	95.7269	170.093	1.77686	0.829327	0.0260087	0.783902	7	5719533	5720111	-	578	ARL4C	GO:0000166;GO:0005525;GO:0005525;GO:0005525;GO:0005622;GO:0005737;GO:0005737;GO:0005829;GO:0005886;GO:0005886;GO:0006886;GO:0016192;GO:0032456;GO:0032456;GO:0043014;	K07945	-	-	-	ADP ribosylation factor like GTPase 4C [Source:HGNCSymbol;Acc:HGNC:698]	424026	F1P4W0
ENSGALG00000040557	18.4132	8.53309	28.2934	3.31572	1.72932	0.0261806	0.787631	1	25289169	25351175	+	62006	TFEC	GO:0005654;GO:0006355;GO:0034605;GO:0046983;	K15591	-	-	-	transcription factor EC [Source:NCBIgene;Acc:417773]	417773	Q5XFQ6
ENSGALG00000039983	132.473	94.9132	170.032	1.79145	0.841124	0.0262487	0.788232	2	46965662	47025197	-	59535	EEPD1	GO:0003677;GO:0006281;	-	-	-	-	endonuclease/exonuclease/phosphatase family domaincontaining 1 [Source:HGNC Symbol;Acc:HGNC:22223]	420740	A0A1D5NVM3
ENSGALG00000015895	514.676	392.787	636.564	1.62063	0.696559	0.0263724	0.790497	3	80361173	80362338	+	1165	HTR1B	GO:0002031;GO:0004930;GO:0004930;GO:0004930;GO:0004993;GO:0004993;GO:0004993;GO:0004993;GO:0005737;GO:0005886;GO:0005886;GO:0005886;GO:0005887;GO:0005887;GO:0005887;GO:0007165;GO:0007186;GO:0007186;GO:0007187;GO:0007193;GO:0007198;GO:0007205;GO:0007268;GO:0007268;GO:0008144;GO:0014063;GO:0016020;GO:0016021;GO:0016021;GO:0030425;GO:0030594;GO:0035690;GO:0042310;GO:0042493;GO:0046849;GO:0046849;GO:…	K04153	-	-	-	5-hydroxytryptamine receptor 1B [Source:NCBIgene;Acc:421858]	421858	D3Y1H8
ENSGALG00000001094	78.1642	53.791	102.537	1.90622	0.930713	0.0264774	0.791348	17	9890242	9912922	+	22680	ADGRD2	GO:0004888;GO:0004930;GO:0004930;GO:0005622;GO:0005887;GO:0007166;GO:0007186;GO:0007189;GO:0016020;GO:0016021;GO:0016021;	K08466	-	-	-	adhesion G protein-coupled receptor D2 [Source:HGNCSymbol;Acc:HGNC:18651]	100858563	-
ENSGALG00000035594	11.6978	19.0831	4.31248	0.225984	-2.14571	0.0264975	0.791348	19	18217	32287	+	14070	MYH7	GO:0000166;GO:0003774;GO:0003774;GO:0003779;GO:0005524;GO:0005524;GO:0016459;GO:0016459;GO:0051015;GO:0000166;GO:0003774;GO:0003774;GO:0003779;GO:0005524;GO:0005524;GO:0016459;GO:0016459;GO:0051015;	K17751	-	-	-	myosin, heavy chain 7, cardiac muscle, beta[Source:NCBI gene;Acc:395350]	395350	Q910C5
ENSGALG00000028424	49.0659	26.9272	71.2045	2.64434	1.40291	0.0265839	0.792481	23	4466717	4467490	-	773	GJB3	GO:0001890;GO:0005737;GO:0005886;GO:0005911;GO:0005921;GO:0005921;GO:0005922;GO:0007154;GO:0016020;GO:0016021;GO:0030054;GO:0030054;GO:0043231;	-	-	-	-	gap junction protein beta 3 [Source:HGNCSymbol;Acc:HGNC:4285]	-	-
ENSGALG00000033498	322.811	558.73	86.8917	0.155517	-2.68486	0.0266745	0.793736	5	15970088	15971209	+	1121	-	GO:0000166;GO:0005524;GO:0005524;GO:0005634;GO:0005737;GO:0005788;GO:0006986;GO:0016020;GO:0016887;GO:0030433;GO:0030968;GO:0031072;GO:0034605;GO:0034620;GO:0034663;GO:0042026;GO:0042623;GO:0044183;GO:0051082;GO:0051085;GO:0051787;	-	-	-	-	-	-	-
ENSGALG00000008914	104.902	165.197	44.6068	0.270022	-1.88885	0.0268042	0.796147	6	27468288	27513634	-	45346	NRAP	GO:0003779;GO:0003779;GO:0005916;GO:0005927;GO:0017166;GO:0030016;GO:0030018;GO:0046872;GO:0051015;GO:0051371;GO:0071691;	-	-	-	-	nebulin related anchoring protein [Source:HGNCSymbol;Acc:HGNC:7988]	423899	F1NKU9
ENSGALG00000014971	1461.76	1892.13	1031.39	0.545096	-0.875418	0.027061	0.80232	4	78949520	79033938	+	84418	SLC2A9	GO:0005215;GO:0005355;GO:0005886;GO:0015143;GO:0015747;GO:0016020;GO:0016020;GO:0016021;GO:0016021;GO:0022857;GO:0046415;GO:0055085;GO:1904659;	K08146	-	-	-	solute carrier family 2 member 9 [Source:HGNCSymbol;Acc:HGNC:13446]	422843	-
ENSGALG00000029020	50.882	28.823	72.941	2.53065	1.33951	0.0272258	0.805182	6	30550105	30594979	+	44874	PLPP4	GO:0005887;GO:0006644;GO:0008195;GO:0008195;GO:0008195;GO:0016020;GO:0016021;GO:0016791;GO:0042802;GO:0046839;GO:0046839;GO:0046839;	K18693	-	-	-	phospholipid phosphatase 4 [Source:HGNCSymbol;Acc:HGNC:23531]	428987	R4GJ86
ENSGALG00000021569	365.112	213.608	516.615	2.41851	1.27412	0.027277	0.805182	21	6088915	6090874	-	1959	C1QA	GO:0005576;GO:0005576;GO:0005581;GO:0006958;GO:0006958;GO:0006958;	K03986	-	-	-	complement C1q A chain [Source:HGNCSymbol;Acc:HGNC:1241]	419504	E1BSP0
ENSGALG00000005533	1258.27	1569.53	947.01	0.60337	-0.728884	0.0273411	0.805182	4	2297764	2327175	+	29411	ZMYM3	GO:0008270;GO:0000981;GO:0005654;GO:0005654;GO:0006357;GO:0007010;GO:0007010;GO:0008270;GO:0022604;GO:0022604;GO:0008270;GO:0008270;	-	-	-	-	zinc finger MYM-type containing 3 [Source:HGNCSymbol;Acc:HGNC:13054]	422209	-
ENSGALG00000011046	596.194	449.633	742.755	1.65191	0.724138	0.0273543	0.805182	2	32275230	32308776	+	33546	SNX10	GO:0035091;GO:0001696;GO:0005545;GO:0005634;GO:0005634;GO:0005783;GO:0005783;GO:0005813;GO:0006897;GO:0007032;GO:0030141;GO:0030282;GO:0030316;GO:0031313;GO:0035091;GO:0044691;GO:0045453;GO:0051117;GO:0055074;GO:0060271;GO:0061512;GO:0071539;GO:0090651;GO:0097178;GO:1990830;GO:0035091;GO:0035091;	K17924	-	-	-	sorting nexin 10 [Source:NCBI gene;Acc:420628]"	420628	Q5ZIF9
ENSGALG00000043065	10.2583	2.61851	17.8981	6.83522	2.77299	0.0275057	0.807072	19	4780024	4781242	-	1218	-	GO:0002548;GO:0005576;GO:0005615;GO:0006954;GO:0006955;GO:0007186;GO:0008009;GO:0008009;GO:0030593;GO:0043547;GO:0048020;GO:0048247;GO:0070098;GO:0070374;GO:0071346;GO:0071347;GO:0071356;	-	-	-	-	chemokine [Source:NCBI gene;Acc:771679]"	771679	F1P148
ENSGALG00000014923	864.112	1064.03	664.19	0.62422	-0.679874	0.0275206	0.807072	Z	24570223	24702341	-	132118	ARHGEF28	GO:0005089;GO:0005622;GO:0035023;GO:0035556;GO:0046872;GO:0005089;GO:0005622;GO:0035023;GO:0035556;GO:0046872;	K21072	-	-	-	Rho guanine nucleotide exchange factor 28[Source:HGNC Symbol;Acc:HGNC:30322]	427201	-
ENSGALG00000006968	33.1389	48.4796	17.7983	0.36713	-1.44564	0.0275665	0.807072	15	9150582	9164971	-	14389	HNF1A	GO:0000978;GO:0001228;GO:0001750;GO:0001824;GO:0001889;GO:0001889;GO:0001890;GO:0003677;GO:0003677;GO:0003677;GO:0003700;GO:0005634;GO:0005634;GO:0005634;GO:0005667;GO:0005737;GO:0006338;GO:0006355;GO:0006357;GO:0006357;GO:0006366;GO:0006633;GO:0006699;GO:0006783;GO:0006979;GO:0008104;GO:0008203;GO:0009749;GO:0015721;GO:0015908;GO:0016573;GO:0030073;GO:0030073;GO:0030111;GO:0030326;GO:0031016;GO:…	K08036	-	-	-	HNF1 homeobox A [Source:NCBI gene;Acc:416967]"	416967	A0A1L1RPG1
ENSGALG00000016668	4.3862	0.399448	8.37296	20.9613	4.38966	0.0277761	0.810813	3	107900662	107906657	+	5995	BD7	GO:0005576;GO:0005576;GO:0005615;GO:0006935;GO:0006952;GO:0006952;GO:0031731;GO:0042056;GO:0042742;GO:0042742;GO:0050829;GO:0050918;GO:0060326;GO:0005576;GO:0005576;GO:0005615;GO:0006935;GO:0006952;GO:0006952;GO:0031731;GO:0042056;GO:0042742;GO:0042742;GO:0050918;GO:0060326;GO:0005576;GO:0005576;GO:0005615;GO:0006935;GO:0006952;GO:0006952;GO:0031731;GO:0042056;GO:0042742;GO:0042742;GO:0050918;GO:…	-	-	-	-	avian beta-defensin 7 [Source:NCBIgene;Acc:407777]	407777	Q6QLR2;A0A1S5XVG3
ENSGALG00000032009	96.5738	126.054	67.0936	0.532261	-0.909793	0.0278353	0.810813	4	68738949	68742572	+	3623	-	-	-	-	-	-	-	-	-
ENSGALG00000042932	11.1309	3.94547	18.3163	4.64237	2.21486	0.027861	0.810813	AADN04000777.1	19844	20923	-	1079	-	GO:0003700;GO:0006355;	-	-	-	-	-	-	-
ENSGALG00000042179	9.4028	15.646	3.15959	0.201942	-2.30798	0.0278925	0.810813	AADN04010150.1	7557	8779	+	1222	-	-	-	-	-	-	-	-	-
ENSGALG00000046461	570.944	400.568	741.319	1.85067	0.888047	0.0279576	0.811258	9	12939315	12941006	+	1691	LRRC15	GO:0001968;GO:0005518;GO:0016020;GO:0016021;GO:0030335;GO:0031012;GO:0043236;GO:0046813;GO:1903077;	-	-	-	-	leucine rich repeat containing 15 [Source:HGNCSymbol;Acc:HGNC:20818]	-	-
ENSGALG00000028145	488.899	609.503	368.294	0.604254	-0.726774	0.0280069	0.811258	3	76105664	76106296	+	632	BORCS6	GO:0032418;GO:0099078;	-	-	-	-	BLOC-1 related complex subunit 6 [Source:HGNCSymbol;Acc:HGNC:25939]	-	-
ENSGALG00000041858	23.4432	34.0543	12.8321	0.376813	-1.40808	0.0280924	0.812298	27	4992064	4994538	-	2474	-	GO:0005198;GO:0005198;GO:0005882;GO:0005882;GO:0005198;GO:0005198;GO:0005882;GO:0005882;GO:0005198;GO:0005198;GO:0005882;GO:0005882;	-	-	-	-	keratin, type I cytoskeletal 42-like [Source:NCBIgene;Acc:100857659]	-	-
ENSGALG00000017046	3507.37	1230.69	5784.05	4.69983	2.23261	0.0282144	0.814386	1	171990657	172022731	+	32074	POSTN	GO:0005615;GO:0005802;GO:0007155;GO:0007155;GO:0007155;GO:0008201;GO:0008593;GO:0009888;GO:0030198;GO:0030198;GO:0031012;GO:0031012;GO:0031012;GO:0046872;GO:0050839;GO:0071307;GO:0071307;GO:0016020;GO:0016021;	-	-	-	-	periostin [Source:NCBI gene;Acc:395429]"	395429	Q6DMS3
ENSGALG00000042157	12.8437	5.28545	20.402	3.86003	1.94861	0.0283093	0.814443	Z	37483156	37496430	-	13274	-	GO:0004309;GO:0005737;GO:0006798;	-	-	-	-	-	-	-
ENSGALG00000012505	147.068	106.23	187.906	1.76886	0.822822	0.0283159	0.814443	5	59626099	59629021	-	2922	LRFN5	GO:0009986;GO:0016020;GO:0016021;	-	-	-	-	leucine rich repeat and fibronectin type III domaincontaining 5 [Source:HGNC Symbol;Acc:HGNC:20360]	-	-
ENSGALG00000014372	9.52348	2.64302	16.4039	6.20652	2.63378	0.0284671	0.817356	4	73916379	73933539	-	17160	SLC34A2	GO:0001701;GO:0005436;GO:0005436;GO:0005886;GO:0005886;GO:0005903;GO:0005903;GO:0006817;GO:0006817;GO:0015321;GO:0015321;GO:0015321;GO:0015321;GO:0016020;GO:0016020;GO:0016021;GO:0016021;GO:0016324;GO:0016324;GO:0016324;GO:0030643;GO:0030643;GO:0031402;GO:0031982;GO:0035725;GO:0042301;GO:0043627;GO:0044341;GO:0044341;	K14683	-	P	COG1283	solute carrier family 34 member 2 [Source:NCBIgene;Acc:395131]	395131	Q6TQF9
ENSGALG00000001856	347.156	442.204	252.108	0.570117	-0.810669	0.0285308	0.817751	Z	68630255	68662403	-	32148	MOB3B	-	-	-	-	-	MOB kinase activator 3B [Source:HGNCSymbol;Acc:HGNC:23825]	-	-
ENSGALG00000043949	261.297	336.213	186.38	0.55435	-0.851132	0.0287163	0.820345	AADN04002725.1	85	1830	+	1745	-	-	-	-	-	-	-	-	-
ENSGALG00000021074	193.763	250.147	137.378	0.549187	-0.864631	0.028737	0.820345	8	4739190	4741181	+	1991	MYOC	GO:0001649;GO:0001649;GO:0001952;GO:0001953;GO:0001968;GO:0005109;GO:0005615;GO:0005615;GO:0005615;GO:0005741;GO:0005743;GO:0005758;GO:0005783;GO:0005794;GO:0005794;GO:0014068;GO:0014734;GO:0022011;GO:0030335;GO:0030335;GO:0030971;GO:0031012;GO:0031175;GO:0031410;GO:0032027;GO:0033268;GO:0035024;GO:0038031;GO:0038133;GO:0043408;GO:0045162;GO:0051492;GO:0051496;GO:0051497;GO:0051894;GO:0051897;GO:…	-	-	-	-	myocilin [Source:HGNC Symbol;Acc:HGNC:7610]"	-	-
ENSGALG00000026119	253.23	179.953	326.507	1.8144	0.859491	0.0287797	0.820345	15	7538257	7568420	-	30163	MN1	GO:0001957;GO:0006355;	-	-	-	-	MN1 proto-oncogene, transcriptional regulator[Source:HGNC Symbol;Acc:HGNC:7180]	-	-
ENSGALG00000018557	1794.83	1188.47	2401.2	2.02041	1.01465	0.0288218	0.820345	4	74158334	74159793	-	1459	SOD3	GO:0001666;GO:0004784;GO:0004784;GO:0004784;GO:0004784;GO:0005507;GO:0005615;GO:0005615;GO:0005737;GO:0006801;GO:0008270;GO:0016491;GO:0016532;GO:0019430;GO:0046872;GO:0046872;GO:0055114;GO:0055114;GO:0062023;	K16627	EC:1.15.1.1	-	-	superoxide dismutase 3 [Source:HGNCSymbol;Acc:HGNC:11181]	422810	F1NHI4
ENSGALG00000003837	67.8196	45.1796	90.4596	2.00222	1.0016	0.0288966	0.820442	11	6648795	6702833	-	54038	ADCY7	GO:0000166;GO:0002819;GO:0004016;GO:0004016;GO:0004016;GO:0004016;GO:0004016;GO:0005524;GO:0005622;GO:0005886;GO:0005887;GO:0006171;GO:0006171;GO:0006171;GO:0007189;GO:0009190;GO:0016020;GO:0016021;GO:0016021;GO:0016829;GO:0016849;GO:0035556;GO:0046872;GO:0071285;GO:0071361;GO:1900016;	K08047	EC:4.6.1.1	-	-	adenylate cyclase 7 [Source:HGNCSymbol;Acc:HGNC:238]	415732	E1C8F6
ENSGALG00000012196	324.585	242.831	406.339	1.67334	0.742732	0.0289535	0.820442	4	58526506	58553506	-	27000	MCUB	GO:0005739;GO:0006851;GO:0016020;GO:0016021;GO:0019855;GO:0019855;GO:0031224;GO:0031305;GO:0031305;GO:0034704;GO:0036444;GO:0051560;GO:0051560;GO:0051560;GO:1990246;GO:1990246;GO:0005739;GO:0016020;GO:0016021;GO:0051560;	K22829	-	-	-	mitochondrial calcium uniporter dominant negativebeta subunit [Source:HGNC Symbol;Acc:HGNC:26076]	422698	-
ENSGALG00000041622	14.0536	6.0786	22.0285	3.62395	1.85756	0.0289757	0.820442	8	21589953	21597979	-	8026	-	GO:0016020;GO:0016021;	-	-	-	-	LOC771917 [Source:NCBI gene;Acc:771917]"	771917	-
ENSGALG00000017220	515.25	647.932	382.568	0.590444	-0.760127	0.029102	0.822595	1	185871724	185874291	+	2567	TAF1D	GO:0005634;GO:0005654;GO:0005668;GO:0006355;	K15215	-	-	-	TATA-box binding protein associated factor, RNApolymerase I subunit D [Source:HGNCSymbol;Acc:HGNC:28759]	419002	-
ENSGALG00000045039	108.884	139.113	78.656	0.565413	-0.822623	0.029256	0.825525	26	2716529	2717677	-	1148	-	-	-	-	-	-	uncharacterized LOC112530321 [Source:NCBIgene;Acc:112530321]	-	-
ENSGALG00000015786	49.4491	31.7726	67.1256	2.11269	1.07908	0.0294424	0.829355	4	86105021	86142977	-	37956	REEP1	GO:0005737;GO:0005783;GO:0005789;GO:0008017;GO:0016020;GO:0016020;GO:0016021;GO:0031849;GO:0032386;GO:0051205;GO:0071782;GO:0071786;	-	-	-	-	receptor accessory protein 1 [Source:HGNCSymbol;Acc:HGNC:25786]	-	-
ENSGALG00000042351	39.6227	23.7942	55.4512	2.33045	1.22061	0.0295214	0.83015	18	1996687	2009739	-	13052	PIK3R6	GO:0005944;GO:0043551;GO:0046935;GO:0005622;GO:0005942;GO:0005944;GO:0005944;GO:0007186;GO:0007186;GO:0014065;GO:0016020;GO:0042269;GO:0043406;GO:0043406;GO:0043551;GO:0045582;GO:0045766;GO:0046854;GO:0046934;GO:0046935;GO:0046935;GO:0046935;	K21290	-	-	-	phosphoinositide-3-kinase regulatory subunit 6[Source:HGNC Symbol;Acc:HGNC:27101]	769202	A0A1D5P757
ENSGALG00000017362	162.505	101.791	223.219	2.19292	1.13285	0.0296109	0.83124	13	11459253	11468309	+	9056	HAVCR1	GO:0016020;GO:0016021;GO:0016020;GO:0016021;GO:0016020;GO:0016021;	K20413	-	-	-	hepatitis A virus cellular receptor 1 [Source:NCBIgene;Acc:416249]	416249	Q5ZKI8;A0A1D5PPR4
ENSGALG00000009422	232.3	170.851	293.75	1.71934	0.781852	0.0297391	0.832214	6	30243612	30260640	-	17028	RGS10	GO:0001965;GO:0008277;GO:0001965;GO:0008277;GO:0001965;GO:0008277;GO:0001965;GO:0001965;GO:0005096;GO:0005634;GO:0005829;GO:0007213;GO:0008277;GO:0043547;	K16449	-	-	-	regulator of G protein signaling 10 [Source:HGNCSymbol;Acc:HGNC:9992]	423930	-
ENSGALG00000005028	520.842	638.148	403.535	0.632354	-0.661197	0.0297473	0.832214	14	5109957	5121859	-	11902	TOP3A	GO:0003677;GO:0003677;GO:0003916;GO:0003916;GO:0003917;GO:0003917;GO:0005694;GO:0006265;GO:0008270;GO:0016853;GO:0003677;GO:0003677;GO:0003916;GO:0003916;GO:0003916;GO:0003917;GO:0003917;GO:0003917;GO:0005634;GO:0005694;GO:0006265;GO:0006265;GO:0006265;GO:0008270;GO:0016605;GO:0016853;GO:0003677;GO:0003677;GO:0003916;GO:0003917;GO:0003917;GO:0006265;GO:0016853;GO:0003677;GO:0003677;GO:0003916;GO:…	K03165	EC:5.99.1.2	-	-	DNA topoisomerase III alpha [Source:NCBIgene;Acc:416517]	416517	Q4W5X0
ENSGALG00000003792	664.283	514.088	814.478	1.58432	0.663861	0.0298113	0.832581	Z	12272092	12333739	-	61647	FYB	GO:0005886;GO:0005886;GO:0006955;GO:0008289;GO:0015629;GO:0072659;GO:0006955;GO:0008289;GO:0015629;	K17698	-	-	-	FYN binding protein [Source:NCBI gene;Acc:427448]"	427448	Q5ZHY9
ENSGALG00000006190	736.119	301.17	1171.07	3.88839	1.95917	0.0299491	0.835002	4	4248504	4258576	+	10072	FHL1	GO:0003254;GO:0005634;GO:0005737;GO:0005829;GO:0005886;GO:0010972;GO:0030308;GO:0043268;GO:0044325;GO:0046872;GO:1901016;GO:2000134;	K14365	-	-	-	four and a half LIM domains 1 [Source:HGNCSymbol;Acc:HGNC:3702]	770787	F1NED9
ENSGALG00000009219	29.0054	14.6044	43.4063	2.97214	1.5715	0.0300084	0.835233	3	16956960	16990165	-	33205	C3H1orf95	GO:0016020;GO:0016021;	-	-	-	-	Gallus gallus chromosome 3 C1orf95 homolog(C3H1orf95), mRNA. [Source:RefSeq mRNA;Acc:NM_001277538]	-	-
ENSGALG00000040340	343.396	427.465	259.328	0.606665	-0.721029	0.0304289	0.845499	13	8509618	8512241	-	2623	PCYOX1L	GO:0001735;GO:0001735;GO:0001735;GO:0016491;GO:0016670;GO:0030327;GO:0030328;GO:0030328;GO:0030328;GO:0055114;GO:0055114;	-	-	-	-	prenylcysteine oxidase 1 like [Source:HGNCSymbol;Acc:HGNC:28477]	416200	A0A1D5P2H8
ENSGALG00000013624	328.646	201.213	456.079	2.26665	1.18056	0.0306955	0.851463	2	90472344	90506067	+	33723	FAM65B	GO:0007605;GO:0048741;	-	-	-	-	family with sequence similarity 65, member B[Source:NCBI gene;Acc:421003]	421003	Q5F3L9
ENSGALG00000010592	1143.76	1406.15	881.38	0.626805	-0.673911	0.030813	0.853275	4	39085986	39107244	-	21258	TET2	GO:0005506;GO:0005634;GO:0006211;GO:0006211;GO:0006493;GO:0008198;GO:0008270;GO:0030099;GO:0030099;GO:0045944;GO:0045944;GO:0055114;GO:0070579;GO:0070579;GO:0080111;GO:0080111;GO:0080182;	-	-	-	-	tet methylcytosine dioxygenase 2 [Source:NCBIgene;Acc:422540]	422540	F1NJ90
ENSGALG00000029820	273.293	338.518	208.069	0.614646	-0.702172	0.0309155	0.854419	14	12800888	12805826	-	4938	NMRAL1	GO:0005634;GO:0042802;	-	-	-	-	NmrA like redox sensor 1 [Source:NCBIgene;Acc:416672]	416672	Q5ZID0
ENSGALG00000034722	205.864	126.977	284.751	2.24253	1.16513	0.0310767	0.854419	4	20184996	20199647	+	14651	TLR2B	GO:0002237;GO:0002376;GO:0002755;GO:0006954;GO:0007165;GO:0016020;GO:0016021;GO:0016021;GO:0034134;GO:0045087;GO:0045087;GO:0050707;GO:0050729;GO:0002237;GO:0002376;GO:0002755;GO:0006954;GO:0007165;GO:0016020;GO:0016021;GO:0016021;GO:0034134;GO:0045087;GO:0045087;GO:0050707;GO:0050729;GO:0002237;GO:0002755;GO:0006954;GO:0007165;GO:0016020;GO:0016021;GO:0016021;GO:0034134;GO:0045087;GO:0050707;GO:…	K10159	-	-	-	toll-like receptor 2 family member A [Source:NCBIgene;Acc:374141]	769014	C4PC51
ENSGALG00000016500	409.461	275.581	543.34	1.97162	0.979378	0.0310815	0.854419	3	104621983	104668401	+	46418	FKBP1B	GO:0000413;GO:0000413;GO:0000413;GO:0002027;GO:0002027;GO:0003755;GO:0003755;GO:0003755;GO:0003755;GO:0003755;GO:0005102;GO:0005102;GO:0005515;GO:0005528;GO:0005528;GO:0005528;GO:0005528;GO:0005737;GO:0005737;GO:0005737;GO:0006939;GO:0006939;GO:0007204;GO:0007204;GO:0007420;GO:0007507;GO:0008144;GO:0009749;GO:0009749;GO:0009792;GO:0010033;GO:0010459;GO:0010459;GO:0010880;GO:0010880;GO:0010880;GO:…	K09568	EC:5.2.1.8	O	COG0545	FK506 binding protein 1B [Source:NCBIgene;Acc:395254]	395254	Q8QGU2
ENSGALG00000009864	64.6049	40.188	89.0219	2.21514	1.1474	0.0310846	0.854419	3	22293470	22309604	-	16134	TRAF5	GO:0005164;GO:0005813;GO:0005829;GO:0007165;GO:0008270;GO:0031625;GO:0031625;GO:0031996;GO:0031996;GO:0042802;GO:0042981;GO:0043123;GO:0043123;GO:0046872;GO:0046872;GO:0051091;GO:0051092;GO:0005164;GO:0007165;GO:0008270;GO:0031625;GO:0031996;GO:0042981;GO:0043123;GO:0046872;GO:0046872;	K09849	-	-	NOG239194	TNF receptor associated factor 5 [Source:NCBIgene;Acc:374055]	374055	Q805B1
ENSGALG00000035182	307.937	229.021	386.853	1.68916	0.756307	0.0311786	0.854419	15	6537157	6542732	-	5575	CMKLR1	GO:0002430;GO:0004930;GO:0004930;GO:0004930;GO:0005886;GO:0005886;GO:0006935;GO:0006935;GO:0006954;GO:0007165;GO:0007186;GO:0007186;GO:0007186;GO:0007186;GO:0007200;GO:0007204;GO:0010759;GO:0010759;GO:0016020;GO:0016021;GO:0016021;GO:0032088;GO:0032695;GO:0045600;GO:0050848;GO:0050848;GO:0120162;	K04245	-	-	-	chemerin chemokine-like receptor 1 [Source:NCBIgene;Acc:425507]	425507	-
ENSGALG00000017248	684.001	526.499	841.504	1.5983	0.676539	0.0312076	0.854419	1	189111245	189150763	-	39518	RAB30	GO:0000139;GO:0003924;GO:0003924;GO:0005525;GO:0005789;GO:0005801;GO:0005802;GO:0005802;GO:0006886;GO:0006888;GO:0007030;GO:0031985;GO:0032482;GO:0043231;GO:0003924;GO:0005525;	K07917	-	-	-	RAB30, member RAS oncogene family [Source:HGNCSymbol;Acc:HGNC:9770]	419020	F1NWF1
ENSGALG00000011551	671.922	105.727	1238.12	11.7105	3.54973	0.0313061	0.854419	4	50344974	50350757	-	5783	JCHAIN	GO:0002250;GO:0003094;GO:0003697;GO:0005615;GO:0019731;GO:0019862;GO:0019862;GO:0019862;GO:0030674;GO:0031210;GO:0032461;GO:0032461;GO:0034987;GO:0034987;GO:0034987;GO:0034987;GO:0042803;GO:0042834;GO:0045087;GO:0060267;GO:0071748;GO:0071750;GO:0071750;GO:0071750;GO:0071751;GO:0071752;GO:0071756;GO:0071756;	-	-	-	-	joining chain of multimeric IgA and IgM[Source:NCBI gene;Acc:374117]	374117	E1BY93
ENSGALG00000019231	12.9349	5.44431	20.4255	3.75171	1.90755	0.0313184	0.854419	1	83437067	83457590	+	20523	CD200R1	GO:0005576;GO:0009897;GO:0016020;GO:0016021;GO:0038023;GO:0005576;GO:0009897;GO:0016020;GO:0016021;GO:0038023;	K21668	-	-	-	CD200 receptor 1 [Source:NCBI gene;Acc:768673]"	768673	Q2YHT7;R9PXQ4
ENSGALG00000032658	138.11	99.1936	177.025	1.78464	0.835637	0.0313443	0.854419	27	1556706	1562390	+	5684	-	GO:0005884;GO:0007010;GO:0008017;GO:0008360;GO:0045010;	-	-	-	-	-	-	-
ENSGALG00000040182	24.4939	13.5014	35.4864	2.62835	1.39416	0.0313764	0.854419	28	3195794	3199323	-	3529	GAMT	GO:0005634;GO:0005737;GO:0006601;GO:0006601;GO:0006601;GO:0007283;GO:0008757;GO:0009887;GO:0030731;GO:0030731;GO:0030731;GO:0032259;GO:0040014;GO:0046498;GO:0046500;GO:0005634;GO:0005737;GO:0006601;GO:0008757;GO:0030731;GO:0030731;GO:0032259;GO:0046498;GO:0046500;	K00542	EC:2.1.1.2	-	-	guanidinoacetate N-methyltransferase [Source:HGNCSymbol;Acc:HGNC:4136]	770737	A0A1D5P3Q3
ENSGALG00000032687	294.633	220.332	368.934	1.67445	0.743686	0.0315282	0.857127	5	13148444	13149910	+	1466	PHLDA2	-	-	-	-	-	pleckstrin homology like domain family A member 2[Source:NCBI gene;Acc:423088]	423088	A0A1D5P316
ENSGALG00000002308	317.733	241.59	393.875	1.63034	0.705174	0.0318965	0.865135	Z	72731136	72825323	-	94187	COMMD10	-	K22566	-	-	-	COMM domain containing 10 [Source:NCBIgene;Acc:427388]	427388	Q5ZKX7
ENSGALG00000012076	11.0663	4.21631	17.9164	4.2493	2.08723	0.0319285	0.865135	4	57543611	57548315	+	4704	TIFA	GO:0005622;GO:0007249;GO:0007249;	-	-	-	-	TRAF interacting protein with forkhead associateddomain [Source:HGNC Symbol;Acc:HGNC:19075]	422692	-
ENSGALG00000010737	26.7481	15.1643	38.332	2.52778	1.33787	0.0322208	0.871613	3	35580789	35747135	+	166346	PLD5	GO:0003824;GO:0003824;GO:0003824;GO:0016020;GO:0016021;	K16861	-	-	-	phospholipase D family member 5 [Source:NCBIgene;Acc:421501]	421501	A0A1D5PVF9
ENSGALG00000002012	759.423	553.564	965.282	1.74376	0.802201	0.0323596	0.873922	6	2582108	2586354	-	4246	-	GO:0010811;GO:0030948;GO:0031012;GO:0090051;	-	-	-	-	-	-	-
ENSGALG00000014242	124.789	160.447	89.131	0.555516	-0.848099	0.0325503	0.875415	4	68722992	68735529	+	12537	-	-	-	-	-	-	-	-	-
ENSGALG00000010307	288.508	359.236	217.779	0.606228	-0.722066	0.0326562	0.875415	5	38195151	38196110	-	959	ACYP1	GO:0003998;GO:0003998;GO:0003998;GO:0016787;	K01512	EC:3.6.1.7	C	COG1254	acylphosphatase 1 [Source:NCBI gene;Acc:423361]"	423361	P07032
ENSGALG00000010932	423.244	524.362	322.126	0.614319	-0.70294	0.0326564	0.875415	4	46014843	46020984	-	6141	NUDT9	GO:0016787;GO:0043262;GO:0043262;GO:0046032;GO:0046709;	-	-	-	-	nudix hydrolase 9 [Source:HGNCSymbol;Acc:HGNC:8056]	-	-
ENSGALG00000014727	176.482	130.157	222.808	1.71184	0.775546	0.0326871	0.875415	Z	18254057	18507779	-	253722	PDE4D	GO:0004114;GO:0007165;GO:0008081;GO:0016787;GO:0046872;GO:0002027;GO:0004114;GO:0004115;GO:0004115;GO:0005813;GO:0005829;GO:0005886;GO:0005891;GO:0006939;GO:0007165;GO:0007568;GO:0008081;GO:0008144;GO:0010880;GO:0016787;GO:0030552;GO:0030593;GO:0031965;GO:0032729;GO:0032743;GO:0032754;GO:0033137;GO:0034704;GO:0034704;GO:0035264;GO:0043951;GO:0044325;GO:0044325;GO:0045822;GO:0046872;GO:0050852;GO:…	K13293	EC:3.1.4.53	-	-	phosphodiesterase 4D [Source:HGNCSymbol;Acc:HGNC:8783]	769469	-
ENSGALG00000036547	95.1184	65.971	124.266	1.88364	0.913526	0.0328251	0.875415	KQ759405.1	25256	78117	+	52861	-	GO:0005085;GO:0005622;GO:0007264;GO:0030036;	K12367	-	-	-	dedicator of cytokinesis protein 2-like[Source:NCBI gene;Acc:429518]	429518	-
ENSGALG00000016992	24.5044	4.40483	44.604	10.1262	3.34001	0.0328273	0.875415	1	168336764	168361837	-	25073	HTR2A	GO:0004930;GO:0004930;GO:0004930;GO:0004993;GO:0004993;GO:0004993;GO:0005622;GO:0005886;GO:0005886;GO:0005887;GO:0005887;GO:0006874;GO:0007165;GO:0007186;GO:0007186;GO:0007187;GO:0007200;GO:0007202;GO:0007210;GO:0007268;GO:0008144;GO:0010513;GO:0014065;GO:0016020;GO:0016021;GO:0016021;GO:0030425;GO:0030594;GO:0033674;GO:0042493;GO:0042493;GO:0044380;GO:0045600;GO:0045821;GO:0050731;GO:0051209;GO:…	K04157	-	-	-	Gallus gallus 5-hydroxytryptamine receptor 2A(HTR2A), mRNA. [Source:RefSeq mRNA;Acc:NM_001318420]	428070	E1BVI5
ENSGALG00000040260	18.7095	28.0511	9.36795	0.333961	-1.58225	0.0328286	0.875415	33	595513	599188	+	3675	-	GO:0000166;GO:0003924;GO:0003924;GO:0005200;GO:0005525;GO:0005525;GO:0005737;GO:0005856;GO:0005874;GO:0005874;GO:0007010;GO:0007017;GO:0000166;GO:0003924;GO:0005200;GO:0005525;GO:0005525;GO:0005737;GO:0005856;GO:0005874;GO:0005874;GO:0007010;GO:0007017;GO:0000166;GO:0000226;GO:0000278;GO:0003924;GO:0003924;GO:0005200;GO:0005200;GO:0005525;GO:0005525;GO:0005525;GO:0005737;GO:0005737;GO:0005856;GO:…	K07374	-	-	-	tubulin alpha 1c [Source:NCBI gene;Acc:100857858]"	100857858	A0A1D5NXV1
ENSGALG00000035184	84.0448	58.2749	109.815	1.88443	0.914125	0.0328625	0.875415	23	439987	458290	-	18303	SDC3	GO:0009986;GO:0016020;GO:0016020;GO:0016021;GO:0035988;GO:0042802;GO:1900026;	K16337	-	-	-	syndecan 3 [Source:NCBI gene;Acc:396343]"	396343	P26261
ENSGALG00000014501	26.6933	44.1395	9.24722	0.2095	-2.25498	0.0328962	0.875415	4	77137751	77139658	+	1907	FGFBP2	GO:0005576;GO:0005615;GO:0007267;GO:0019838;	-	-	L	NOG46097	fibroblast growth factor binding protein 2[Source:NCBI gene;Acc:395094]	395094	Q802A9
ENSGALG00000009050	16.5445	6.28378	26.8052	4.26577	2.09281	0.0331511	0.879806	5	25645574	25669788	+	24214	CAPN3	GO:0003824;GO:0004198;GO:0004198;GO:0005509;GO:0005509;GO:0005622;GO:0005634;GO:0005737;GO:0005737;GO:0005829;GO:0005886;GO:0006508;GO:0006508;GO:0006508;GO:0006508;GO:0008233;GO:0008233;GO:0008234;GO:0008307;GO:0012501;GO:0014718;GO:0016787;GO:0030163;GO:0030239;GO:0031402;GO:0031432;GO:0031648;GO:0032947;GO:0032991;GO:0033234;GO:0043066;GO:0043066;GO:0043122;GO:0043122;GO:0045214;GO:0045214;GO:…	K08573	EC:3.4.22.54	-	-	calpain 3 [Source:NCBI gene;Acc:423233]"	423233	A0A1D5PLJ8
ENSGALG00000039066	49.7023	31.8346	67.57	2.12253	1.08579	0.0331688	0.879806	5	15451610	15451999	-	389	-	-	-	-	-	-	-	-	-
ENSGALG00000028301	296.522	222.029	371.014	1.67101	0.740723	0.0332293	0.879966	18	4688727	4692190	+	3463	-	-	-	-	-	-	tripartite motif containing 47 [Source:NCBIgene;Acc:770100]	-	-
ENSGALG00000008656	91.8161	119.326	64.306	0.538909	-0.891886	0.0332823	0.879966	7	13431325	13441393	-	10068	ICOS	GO:0016020;GO:0016021;	K06713	-	-	-	inducible T cell costimulator [Source:NCBIgene;Acc:424105]	424105	A6PZH9
ENSGALG00000014908	4675.33	6100.41	3250.25	0.532791	-0.908358	0.033435	0.881399	Z	16072649	16079246	+	6597	FST	GO:0000122;GO:0002244;GO:0032926;GO:0038102;GO:0048185;GO:0051798;	-	-	-	NOG267610	follistatin [Source:NCBI gene;Acc:396119]"	-	-
ENSGALG00000034054	10.5698	17.4693	3.6704	0.210106	-2.25081	0.0334458	0.881399	27	5025846	5030284	-	4438	-	GO:0005198;GO:0005198;GO:0005882;GO:0005882;GO:0005198;GO:0005198;GO:0005882;GO:0005882;GO:0005198;GO:0005198;GO:0005882;GO:0005882;	K07604	-	-	-	keratin, type I cytoskeletal 42-like [Source:NCBIgene;Acc:420039]	420039	-
ENSGALG00000036589	50.9479	15.8736	86.0221	5.4192	2.43808	0.0334981	0.881399	4	89905279	89970771	-	65492	GFRA4	GO:0005886;GO:0016020;GO:0031225;GO:0038023;GO:0005886;GO:0016020;GO:0031225;GO:0038023;	-	-	-	-	GDNF family receptor alpha 4 [Source:NCBIgene;Acc:395839]	395839	O93512
ENSGALG00000008736	1558.54	1900.01	1217.08	0.640563	-0.642588	0.0336061	0.882822	17	2080863	2196807	+	115944	PNPLA7	GO:0006629;GO:0006629;GO:0016020;GO:0016021;GO:0016042;GO:0016787;GO:0004622;GO:0005783;GO:0006629;GO:0006629;GO:0016020;GO:0016021;GO:0016042;GO:0016787;GO:0006629;GO:0006629;GO:0016020;GO:0016021;GO:0016042;GO:0016787;	K14676	EC:3.1.1.5	T	COG0664	patatin like phospholipase domain containing 7[Source:NCBI gene;Acc:427774]	427774	B3TZC1
ENSGALG00000046435	9.33419	15.2148	3.45359	0.226989	-2.13931	0.0338177	0.886957	Z	77384746	77386461	+	1715	-	GO:0003676;GO:0008270;GO:0016032;	-	-	-	-	-	-	-
ENSGALG00000032744	42.624	79.0865	6.16151	0.0779086	-3.68207	0.0339125	0.888019	AADN04013849.1	3932	5050	+	1118	-	-	-	-	-	-	-	-	-
ENSGALG00000006511	75.9307	36.8008	115.061	3.12658	1.64458	0.0340116	0.888286	10	12637320	12639335	+	2015	BCL2A1	GO:0005741;GO:0008630;GO:0042803;GO:0042981;GO:0043066;GO:0043066;GO:0046982;GO:0097192;GO:2001243;	K02162	-	-	NOG244426	BCL2 related protein A1 [Source:NCBIgene;Acc:395673]	395673	Q9W6F2
ENSGALG00000045235	3.55823	6.82907	0.287396	0.0420841	-4.57058	0.0340312	0.888286	2	17663590	17664464	-	874	-	-	-	-	-	-	-	-	-
ENSGALG00000002655	2180.33	1523.83	2836.84	1.86165	0.896584	0.0341188	0.889154	7	1319204	1364895	-	45691	ITGAV	GO:0007155;GO:0007155;GO:0007229;GO:0008305;GO:0016020;GO:0016021;GO:0001525;GO:0001568;GO:0001846;GO:0001968;GO:0002020;GO:0005080;GO:0005178;GO:0005178;GO:0005245;GO:0005829;GO:0005886;GO:0005886;GO:0005925;GO:0007155;GO:0007155;GO:0007155;GO:0007160;GO:0007229;GO:0008284;GO:0008305;GO:0008305;GO:0009897;GO:0009986;GO:0010745;GO:0010888;GO:0016020;GO:0016020;GO:0016021;GO:0017134;GO:0019960;GO:…	K06487	-	-	-	integrin subunit alpha V [Source:NCBIgene;Acc:396420]	396420	P26008
ENSGALG00000026983	257.222	182.192	332.253	1.82364	0.866825	0.0341767	0.889247	9	15979705	15988790	-	9085	CHRD	GO:0001501;GO:0001649;GO:0001702;GO:0001707;GO:0002053;GO:0005615;GO:0007275;GO:0007389;GO:0007417;GO:0008201;GO:0009953;GO:0021919;GO:0030336;GO:0030514;GO:0030514;GO:0030900;GO:0045545;GO:0045668;GO:0045668;GO:0045785;GO:0007275;GO:0007275;GO:0007275;GO:0007275;	K04657	-	-	-	chordin [Source:NCBI gene;Acc:395828]"	395828	-
ENSGALG00000032079	53237.6	64455.5	42019.8	0.65192	-0.617233	0.0342767	0.890432	MT	14893	16035	+	1142	CYTB	GO:0005737;GO:0005739;GO:0005739;GO:0005739;GO:0005743;GO:0005750;GO:0006122;GO:0006979;GO:0008121;GO:0009055;GO:0016020;GO:0016020;GO:0016020;GO:0016021;GO:0016491;GO:0020037;GO:0022904;GO:0022904;GO:0031305;GO:0045275;GO:0046872;GO:0055114;GO:0070469;	-	-	-	-	cytochrome b [Source:NCBI gene;Acc:807641]"	-	-
ENSGALG00000041428	578.103	447.201	709.005	1.58543	0.664872	0.0344366	0.893168	12	797572	814175	-	16603	NEK4	GO:0000278;GO:0004672;GO:0004674;GO:0005524;GO:0005737;GO:0005829;GO:0006468;GO:0006974;GO:0023014;GO:0031098;GO:0032147;GO:0045893;GO:1900062;GO:2000772;GO:2001020;	K08857	EC:2.7.11.1	-	-	NIMA related kinase 4 [Source:HGNCSymbol;Acc:HGNC:11399]	415900	-
ENSGALG00000000497	46.3388	64.9626	27.7151	0.426632	-1.22894	0.0345828	0.893309	26	1522348	1523129	-	781	-	-	-	-	-	-	-	-	-
ENSGALG00000046106	2.86978	0	5.73955	Inf	Inf	0.0345991	0.893309	AADN04004885.1	7819	8566	-	747	-	-	-	-	-	-	-	-	-
ENSGALG00000032465	243.498	302.589	184.406	0.609428	-0.714472	0.0346399	0.893309	MT	9085	9249	+	164	ATP8	GO:0000276;GO:0005739;GO:0006754;GO:0006811;GO:0015078;GO:0015986;GO:0016020;GO:0016021;GO:0031966;GO:0045263;	-	-	-	-	ATP synthase F0 subunit 8 [Source:NCBIgene;Acc:807647]	-	-
ENSGALG00000027501	704.291	494.63	913.951	1.84775	0.885766	0.0346603	0.893309	10	19886093	20028017	-	141924	ANPEP	GO:0004177;GO:0005737;GO:0005886;GO:0005886;GO:0006508;GO:0006508;GO:0006508;GO:0008233;GO:0008237;GO:0008237;GO:0008270;GO:0008270;GO:0016020;GO:0016021;GO:0016787;GO:0042277;GO:0043171;GO:0046872;GO:0070006;GO:0004177;GO:0005615;GO:0005737;GO:0005793;GO:0005886;GO:0005886;GO:0005886;GO:0006508;GO:0006508;GO:0006508;GO:0008233;GO:0008237;GO:0008237;GO:0008270;GO:0008270;GO:0009897;GO:0016020;GO:…	K11140	EC:3.4.11.2	-	-	alanyl aminopeptidase, membrane [Source:NCBIgene;Acc:395667]	395667	O57579
ENSGALG00000020884	61.971	43.3539	80.5882	1.85884	0.894405	0.0349116	0.897948	8	11667153	11694964	-	27811	-	GO:0004032;GO:0008106;GO:0016491;GO:0016491;GO:0055114;GO:0016491;GO:0055114;	-	-	-	-	-	-	-
ENSGALG00000036240	3025.1	2157.94	3892.27	1.80369	0.850955	0.0350053	0.897948	3	48974017	48992482	+	18465	AKAP12	GO:0005622;GO:0006605;GO:0007165;GO:0010739;GO:0051018;GO:0090036;GO:0005622;GO:0005829;GO:0005886;GO:0006605;GO:0007165;GO:0007193;GO:0008179;GO:0010738;GO:0010739;GO:0051018;GO:0090036;	K16528	-	-	-	A-kinase anchoring protein 12 [Source:HGNCSymbol;Acc:HGNC:370]	421634	A0A1D5PLE4
ENSGALG00000034756	32.5915	19.6581	45.5249	2.31583	1.21153	0.0350433	0.897948	23	2588773	2595216	+	6443	-	GO:0001558;GO:0005178;GO:0005520;GO:0005576;GO:0005576;GO:0007155;GO:0008201;GO:0031012;GO:0060548;	-	-	-	-	connective tissue growth factor-like [Source:NCBIgene;Acc:776271]	776271	-
ENSGALG00000007160	629.281	399.72	858.843	2.14861	1.1034	0.0350598	0.897948	4	9548588	9560623	+	12035	-	GO:0005096;GO:0007015;GO:0007165;GO:0043087;GO:0043547;	K20631	-	-	-	Rho GTPase activating protein 36 [Source:NCBIgene;Acc:100859007]	100859007	-
ENSGALG00000040167	3149	3827.92	2470.07	0.645277	-0.63201	0.0351897	0.899305	2	121421933	121457302	-	35369	TPD52	GO:0005509;GO:0005737;GO:0005783;GO:0042802;GO:0042803;GO:0046982;GO:0048471;	-	-	-	-	tumor protein D52 [Source:NCBI gene;Acc:770339]"	770339	Q5ZHP4
ENSGALG00000028506	415.789	281.005	550.573	1.9593	0.970336	0.0353124	0.899305	4	1691893	1710105	-	18212	NHSL2	GO:0030154;	-	-	-	-	NHS like 2 [Source:HGNC Symbol;Acc:HGNC:33737]"	422133	A0A1D5PJL9
ENSGALG00000001347	38.2093	20.506	55.9125	2.72665	1.44713	0.0353531	0.899305	17	9209478	9219104	-	9626	LHX6	GO:0003677;GO:0003677;GO:0005634;GO:0005634;GO:0006355;GO:0043565;GO:0046872;GO:0003677;GO:0003677;GO:0005634;GO:0006355;GO:0043565;GO:0046872;	-	-	-	-	LIM homeobox 6 [Source:HGNC Symbol;Acc:HGNC:21735]"	-	-
ENSGALG00000016824	941.212	1145.79	736.633	0.642903	-0.637328	0.0353826	0.899305	1	137351599	137382930	-	31331	TMCO3	GO:0006812;GO:0015299;GO:0016020;GO:0016021;GO:0016021;GO:0055085;GO:1902600;	-	-	-	-	transmembrane and coiled-coil domains 3[Source:NCBI gene;Acc:395675]	395675	E1BT78
ENSGALG00000014362	18.7594	9.34863	28.1702	3.0133	1.59134	0.0353876	0.899305	1	76641354	76652029	+	10675	CD86	GO:0006955;GO:0007165;GO:0007166;GO:0009897;GO:0009986;GO:0016020;GO:0016021;GO:0031295;GO:0042102;GO:0042130;GO:0070062;GO:0071222;	K05413	-	-	-	CD86 molecule [Source:NCBI gene;Acc:427944]"	427944	Q3BKZ5
ENSGALG00000008629	181.001	121.282	240.72	1.98479	0.988986	0.0354619	0.899799	2	19601294	19649941	-	48647	MRC1	GO:0004888;GO:0016020;GO:0016021;	K06560	-	-	-	Gallus gallus mannose receptor C-type 1 (MRC1),mRNA. [Source:RefSeq mRNA;Acc:NM_001319007]	420516	M1X8W0
ENSGALG00000041650	681.502	536.603	826.4	1.54006	0.622984	0.0355821	0.901451	12	254374	261731	+	7357	DUSP7	GO:0000188;GO:0004721;GO:0004725;GO:0005737;GO:0005829;GO:0005829;GO:0006470;GO:0006470;GO:0008138;GO:0008138;GO:0016311;GO:0016787;GO:0016791;GO:0017017;GO:0017017;GO:0017017;GO:0035335;GO:0043407;	K04459	-	-	-	Gallus gallus dual specificity phosphatase 7(DUSP7), mRNA. [Source:RefSeq mRNA;Acc:NM_001318409]	415891	Q5F335
ENSGALG00000005481	1034.56	1268.27	800.856	0.631457	-0.663245	0.0358381	0.902415	12	8432702	8463996	-	31294	ARHGEF3	GO:0005085;GO:0005089;GO:0005622;GO:0035023;GO:0035556;	K20683	-	-	-	Rho guanine nucleotide exchange factor 3[Source:NCBI gene;Acc:416000]	416000	Q5ZLX4
ENSGALG00000009884	34.8591	21.3542	48.364	2.26484	1.17941	0.0359226	0.902415	3	22769207	22849558	-	80351	SYT14	GO:0016020;GO:0016021;GO:0016020;GO:0016021;	K19328	-	-	-	synaptotagmin 14 [Source:HGNCSymbol;Acc:HGNC:23143]	428566	-
ENSGALG00000030626	2191.09	2780.37	1601.8	0.576111	-0.79558	0.0360837	0.902415	2	129979749	130006976	+	27227	FZD6	GO:0001736;GO:0001843;GO:0001942;GO:0004888;GO:0005886;GO:0005886;GO:0007166;GO:0007275;GO:0016020;GO:0016020;GO:0016021;GO:0016021;GO:0016055;GO:0016055;GO:0016327;GO:0017147;GO:0017147;GO:0030168;GO:0030901;GO:0031625;GO:0033278;GO:0035567;GO:0035567;GO:0035880;GO:0042472;GO:0042813;GO:0042813;GO:0042813;GO:0043433;GO:0045177;GO:0048105;GO:0060070;GO:0060071;GO:0090090;	K02376	-	-	-	frizzled class receptor 6 [Source:NCBIgene;Acc:378788]	378788	Q9PTW1;Q6WJ02
ENSGALG00000007358	40.456	26.0883	54.8237	2.10147	1.0714	0.0360938	0.902415	10	17819516	17827876	-	8360	CILP	GO:0005615;GO:0010629;GO:0043569;GO:0060392;GO:0062023;GO:0071560;	-	-	-	-	cartilage intermediate layer protein [Source:HGNCSymbol;Acc:HGNC:1980]	415533	E1C846
ENSGALG00000003636	58.8607	39.0698	78.6515	2.0131	1.00942	0.036153	0.902415	21	4225296	4228219	+	2923	FBLIM1	GO:0001650;GO:0001725;GO:0005925;GO:0030054;GO:0031005;GO:0033623;GO:0046872;GO:0098609;GO:0046872;	-	-	-	-	filamin binding LIM protein 1 [Source:HGNCSymbol;Acc:HGNC:24686]	419458	E1C4X1
ENSGALG00000002335	128.837	192.381	65.2938	0.339398	-1.55895	0.0361736	0.902415	12	1967650	2179125	+	211475	DOCK3	GO:0005085;GO:0005829;GO:0007264;GO:0005085;GO:0005622;GO:0007264;	K05727	-	-	-	dedicator of cytokinesis 3 [Source:HGNCSymbol;Acc:HGNC:2989]	107048988	-
ENSGALG00000042141	217.304	273.099	161.509	0.591392	-0.757813	0.0361968	0.902415	4	35354146	35356306	+	2160	-	-	-	-	-	-	-	-	-
ENSGALG00000002771	789.217	408.181	1170.25	2.86699	1.51954	0.0362712	0.902415	8	4002528	4005892	-	3364	CRIP1	GO:0003680;GO:0005737;GO:0008270;GO:0008301;GO:0008630;GO:0010043;GO:0042277;GO:0046872;GO:0071236;GO:0071493;GO:0003680;GO:0005737;GO:0008270;GO:0008301;GO:0008630;GO:0010043;GO:0042277;GO:0046872;GO:0071236;GO:0071493;GO:0046872;	-	-	-	-	cysteine rich protein 1 [Source:NCBIgene;Acc:101747696]	101747696	F1N8J7
ENSGALG00000004334	226.838	284.53	169.146	0.594477	-0.750307	0.0363099	0.902415	11	7910949	8059103	+	148154	MYLK3	GO:0004672;GO:0005524;GO:0006468;GO:0002528;GO:0004672;GO:0004683;GO:0004687;GO:0004687;GO:0005524;GO:0005737;GO:0005737;GO:0006468;GO:0006468;GO:0015629;GO:0045214;GO:0045214;GO:0055003;GO:0071347;	K00907	EC:2.7.11.18	-	-	myosin light chain kinase 3 [Source:HGNCSymbol;Acc:HGNC:29826]	415748	E1BY78
ENSGALG00000030316	41.1437	22.6303	59.657	2.63615	1.39844	0.0363123	0.902415	19	5329605	5330854	-	1249	-	GO:0015175;GO:0015179;GO:0015179;GO:0015804;GO:0015807;GO:0016020;GO:0016021;GO:0055085;GO:1902475;	-	-	-	-	-	-	-
ENSGALG00000012173	40.1277	20.5856	59.6698	2.89862	1.53537	0.0363241	0.902415	5	56397122	56400208	-	3086	LGALS3	GO:0001772;GO:0002548;GO:0005634;GO:0005737;GO:0005743;GO:0019863;GO:0019903;GO:0030246;GO:0030246;GO:0030593;GO:0030855;GO:0042056;GO:0042129;GO:0043236;GO:0045806;GO:0048245;GO:0048246;GO:0050918;GO:0070232;GO:0071674;GO:0071677;GO:0090073;GO:0090280;GO:1902041;GO:1903078;GO:2001237;GO:0030246;GO:0030246;GO:0030246;GO:0030246;	K06831	-	-	NOG312075	galectin 3 [Source:NCBI gene;Acc:373917]"	373917	A4GTP0
ENSGALG00000015276	7.88347	2.40185	13.3651	5.5645	2.47625	0.0363399	0.902415	3	67163349	67182833	-	19484	-	-	-	-	-	-	-	-	-
ENSGALG00000007252	47.1396	30.7504	63.5289	2.06596	1.04681	0.0363821	0.902415	10	17729059	17742586	+	13527	ANKDD1A	GO:0007165;	-	-	-	-	ankyrin repeat and death domain containing 1A[Source:NCBI gene;Acc:415525]	415525	E1C118
ENSGALG00000003445	2047.94	2575.03	1520.85	0.590613	-0.759716	0.0363921	0.902415	8	5481661	5491026	+	9365	MGST3	GO:0004364;GO:0004464;GO:0004602;GO:0004602;GO:0005635;GO:0005783;GO:0006629;GO:0016020;GO:0016020;GO:0016021;GO:0019370;GO:0043231;GO:0098869;	K00799	EC:2.5.1.18	-	-	microsomal glutathione S-transferase 3 [Source:NCBIgene;Acc:424404]	424404	E1C297
ENSGALG00000005638	167.721	87.2027	248.239	2.84669	1.50929	0.0366218	0.902624	4	2403107	2407572	+	4465	IL2RG	GO:0004896;GO:0016020;GO:0016020;GO:0016021;GO:0019221;GO:0004896;GO:0004896;GO:0009897;GO:0016020;GO:0016020;GO:0016021;GO:0019221;GO:0019955;GO:0019976;GO:0043235;	K05070	-	-	-	interleukin 2 receptor subunit gamma [Source:NCBIgene;Acc:395199]	395199	Q8AUP2
ENSGALG00000002958	270.491	190.606	350.375	1.83821	0.878302	0.0367111	0.902624	9	9937753	10044440	-	106687	DNER	GO:0016020;GO:0016021;GO:0005112;GO:0005509;GO:0005769;GO:0005886;GO:0007220;GO:0007417;GO:0010001;GO:0016020;GO:0016021;GO:0030425;GO:0030425;GO:0035678;GO:0043025;GO:0045177;GO:0048741;GO:0060088;	-	-	-	-	delta/notch like EGF repeat containing [Source:HGNCSymbol;Acc:HGNC:24456]	424786	F1N9F4
ENSGALG00000040954	128.689	94.0305	163.347	1.73717	0.796739	0.03672	0.902624	1	21843141	21855468	+	12327	GPR37	GO:0004930;GO:0007186;GO:0016020;GO:0016021;GO:0016021;	K04243	-	-	-	G protein-coupled receptor 37 [Source:NCBIgene;Acc:417748]	417748	A1IHG6
ENSGALG00000023122	17.1645	8.33882	25.9903	3.11678	1.64006	0.0367342	0.902624	4	52134776	52136779	-	2003	SULT1B	GO:0006805;GO:0008146;GO:0016740;GO:0042403;GO:0051923;	K01025	EC:2.8.2.-	-	-	sulfotransferase family, cytosolic, 1B [Source:NCBIgene;Acc:422661]	422661	F1NMA3
ENSGALG00000007582	1122.42	752.742	1492.1	1.98221	0.987113	0.0368087	0.902624	13	18086720	18117522	-	30802	DPYSL3	GO:0005737;GO:0010975;GO:0016787;GO:0016810;GO:0030334;GO:0048678;GO:0051017;GO:0051491;GO:0005737;GO:0010975;GO:0016787;GO:0016810;GO:0030334;GO:0031005;GO:0048678;GO:0051017;GO:0051491;	-	-	-	-	dihydropyrimidinase like 3 [Source:NCBIgene;Acc:395154]	395154	Q71SF8
ENSGALG00000044888	67.4108	45.9489	88.8727	1.93417	0.951711	0.036823	0.902624	AADN04011572.1	5423	7416	-	1993	-	GO:0016491;GO:0016702;GO:0046872;GO:0046872;GO:0055114;GO:0055114;	-	-	-	-	-	-	-
ENSGALG00000030643	140.495	102.898	178.092	1.73076	0.791406	0.0368751	0.902624	25	1256423	1261166	+	4743	VANGL2	GO:0001725;GO:0001736;GO:0001843;GO:0001942;GO:0001947;GO:0003149;GO:0003150;GO:0003402;GO:0005886;GO:0005886;GO:0005911;GO:0007266;GO:0007275;GO:0009952;GO:0015012;GO:0016020;GO:0016021;GO:0016021;GO:0016323;GO:0016324;GO:0016328;GO:0022007;GO:0030111;GO:0030134;GO:0032835;GO:0032956;GO:0035019;GO:0035567;GO:0035787;GO:0036342;GO:0036514;GO:0036515;GO:0042060;GO:0043507;GO:0045176;GO:0045197;GO:…	K04510	-	-	-	VANGL planar cell polarity protein 2 [Source:HGNCSymbol;Acc:HGNC:15511]	426903	A0A1D5PV80
ENSGALG00000033557	1455.89	1142.84	1768.95	1.54786	0.630272	0.0369426	0.902624	10	19950725	19956592	-	5867	CTSH	GO:0006508;GO:0008234;GO:0001913;GO:0002250;GO:0002764;GO:0004175;GO:0004175;GO:0004177;GO:0004197;GO:0004197;GO:0004197;GO:0004252;GO:0005615;GO:0005615;GO:0005764;GO:0005764;GO:0005829;GO:0006508;GO:0006508;GO:0006508;GO:0006508;GO:0006915;GO:0006919;GO:0008233;GO:0008233;GO:0008234;GO:0008234;GO:0008234;GO:0008284;GO:0008656;GO:0008656;GO:0010628;GO:0010634;GO:0010813;GO:0010815;GO:0010952;GO:…	K01366	EC:3.4.22.16	-	-	cathepsin H [Source:HGNC Symbol;Acc:HGNC:2535]"	770109	F5CE71
ENSGALG00000046593	312.105	236.214	387.997	1.64256	0.715949	0.0369736	0.902624	5	8982540	8983767	-	1227	ADM	GO:0001570;GO:0001843;GO:0002031;GO:0003073;GO:0005179;GO:0005576;GO:0005615;GO:0005737;GO:0007189;GO:0007507;GO:0008284;GO:0010460;GO:0010469;GO:0031623;GO:0031700;GO:0035809;GO:0043116;GO:0045766;GO:0045906;GO:0048589;GO:0060670;GO:0060712;GO:0097084;GO:0097647;GO:1990410;GO:2001214;	K12333	-	-	-	adrenomedullin [Source:HGNC Symbol;Acc:HGNC:259]"	423042	A0A1L1RJ79
ENSGALG00000016293	405.011	306.846	503.176	1.63983	0.713547	0.0369874	0.902624	3	87685181	87738505	+	53324	BMP5	GO:0001501;GO:0003272;GO:0003323;GO:0003344;GO:0005125;GO:0005160;GO:0005576;GO:0005615;GO:0007389;GO:0008083;GO:0008083;GO:0008284;GO:0008285;GO:0010469;GO:0010862;GO:0010862;GO:0010894;GO:0021502;GO:0030509;GO:0030539;GO:0030902;GO:0032348;GO:0042981;GO:0043408;GO:0043569;GO:0043583;GO:0045944;GO:0048468;GO:0048738;GO:0050679;GO:0060037;GO:0060395;GO:0060411;GO:0060710;GO:0061384;GO:0070700;GO:…	K04663	-	-	NOG272883	bone morphogenetic protein 5 [Source:NCBIgene;Acc:396053]	396053	P87373
ENSGALG00000004087	588.285	427.623	748.947	1.75142	0.808523	0.0370532	0.902624	10	6291473	6524226	+	232753	THSD4	GO:0001527;GO:0006508;GO:0008233;GO:0031012;GO:0048251;	-	-	-	-	thrombospondin type 1 domain containing 4[Source:HGNC Symbol;Acc:HGNC:25835]	-	-
ENSGALG00000041042	10.2823	2.04355	18.5211	9.06317	3.18002	0.0371048	0.902624	1	131043284	131302756	-	259472	-	GO:0004888;GO:0004890;GO:0005216;GO:0005230;GO:0005237;GO:0005254;GO:0005887;GO:0006811;GO:0006811;GO:0006821;GO:0007165;GO:0007214;GO:0007214;GO:0007268;GO:0016020;GO:0016021;GO:0016021;GO:0022851;GO:0032590;GO:0034220;GO:0034220;GO:0042391;GO:0043005;GO:0045202;GO:0050877;GO:0051932;GO:0060078;GO:0098794;GO:1902476;GO:1902711;GO:1904315;	-	-	-	-	-	-	-
ENSGALG00000013281	46.046	8.83722	83.2548	9.42093	3.23587	0.0371572	0.902624	4	61417014	61423693	-	6679	-	-	K19756	-	-	-	radial spoke head protein 4 homolog A-like[Source:NCBI gene;Acc:107049033]	107049033	E1BXJ4
ENSGALG00000024272	10.6026	2.27323	18.932	8.32823	3.05801	0.0371962	0.902624	25	1885186	1886619	+	1433	S100A9	GO:0005509;GO:0005634;GO:0005737;GO:0006805;GO:0008017;GO:0008270;GO:0031640;GO:0035662;GO:0043123;GO:0045087;GO:0046872;GO:0050544;GO:0050727;GO:0050786;GO:0050786;GO:0050832;GO:0061844;	K21128	-	O	NOG47012	S100 calcium binding protein A9 [Source:NCBIgene;Acc:426356]	426356	P28318
ENSGALG00000008306	4759.09	6185.52	3332.66	0.538783	-0.892223	0.0372279	0.902624	1	12776938	12782933	+	5995	FGL2	GO:0006508;GO:0008233;	-	-	-	NOG297117	fibrinogen like 2 [Source:NCBI gene;Acc:768821]"	768821	Q5F3I1
ENSGALG00000043158	8.77582	14.4356	3.11605	0.215859	-2.21184	0.037501	0.907901	AADN04001173.1	7664	10513	+	2849	-	GO:0005509;GO:0005886;GO:0005887;GO:0007155;GO:0007155;GO:0007156;GO:0016020;GO:0016020;GO:0016021;	-	-	-	-	-	-	-
ENSGALG00000043908	47.5059	70.9673	24.0445	0.338811	-1.56145	0.0376385	0.909885	5	29050505	29056371	-	5866	-	-	-	-	-	-	family with sequence similarity 71, member D[Source:NCBI gene;Acc:423282]	423282	A0A1L1RYJ0
ENSGALG00000046481	83.0685	33.3543	132.783	3.98097	1.99312	0.0377197	0.910501	Z	27906559	27920925	+	14366	-	-	-	-	-	-	uncharacterized LOC100858941 [Source:NCBIgene;Acc:100858941]	100858941	-
ENSGALG00000006181	1488.25	1171.74	1804.76	1.54024	0.623154	0.0378177	0.911523	2	6230515	6247289	+	16774	NUB1	GO:0005634;GO:0005730;GO:0005829;	-	-	-	-	negative regulator of ubiquitin like proteins 1[Source:NCBI gene;Acc:420433]	420433	E1BZ00
ENSGALG00000033351	1850.3	2641.97	1058.63	0.400699	-1.31941	0.0379471	0.913296	2	130013430	130018289	+	4859	CTHRC1	GO:0005109;GO:0005615;GO:0005737;GO:0017147;GO:0032092;GO:0033690;GO:0043932;GO:0045669;GO:0060071;GO:0060122;GO:0090090;GO:0090103;GO:0090177;	-	-	-	-	collagen triple helix repeat containing 1[Source:HGNC Symbol;Acc:HGNC:18831]	-	-
ENSGALG00000037164	223.357	166.941	279.773	1.67588	0.744922	0.0380702	0.914915	2	119748596	119874210	+	125614	ZFHX4	GO:0000122;GO:0000978;GO:0003676;GO:0003677;GO:0003677;GO:0005634;GO:0005634;GO:0006355;GO:0008270;GO:0043565;GO:0044212;GO:0045893;GO:0046872;	K09380	-	-	-	zinc finger homeobox 4 [Source:HGNCSymbol;Acc:HGNC:30939]	395904	-
ENSGALG00000006588	23.8294	13.2133	34.4455	2.60687	1.38232	0.0382478	0.915867	15	8453086	8465198	+	12112	-	-	-	-	-	-	leucine rich repeat containing 75B [Source:NCBIgene;Acc:769750]	769750	-
ENSGALG00000001573	47.3031	22.1534	72.4528	3.27051	1.70952	0.0382812	0.915867	19	3288227	3295581	+	7354	P2RX1	GO:0001614;GO:0004931;GO:0005216;GO:0005524;GO:0005887;GO:0006811;GO:0006811;GO:0016020;GO:0016020;GO:0016021;GO:0033198;GO:0035590;GO:0060079;GO:0098655;GO:0098794;GO:0001614;GO:0001614;GO:0001614;GO:0001614;GO:0002554;GO:0003056;GO:0004931;GO:0004931;GO:0005216;GO:0005261;GO:0005261;GO:0005524;GO:0005639;GO:0005887;GO:0006811;GO:0006811;GO:0006811;GO:0006811;GO:0006812;GO:0006919;GO:0006940;GO:…	K05215	-	S	NOG47843	purinergic receptor P2X 1 [Source:NCBIgene;Acc:395190]	395190	Q8AWC0
ENSGALG00000014754	26.2451	14.8278	37.6624	2.53999	1.34482	0.038294	0.915867	1	78077450	78225862	-	148412	-	GO:0003823;GO:0006910;GO:0006911;GO:0006958;GO:0009897;GO:0016020;GO:0016021;GO:0034987;GO:0042571;GO:0042742;GO:0045087;GO:0050853;GO:0050871;GO:0016020;GO:0016021;GO:0016020;GO:0016021;GO:0016020;GO:0016021;GO:0016020;GO:0016021;GO:0016020;GO:0016021;GO:0016020;GO:0016021;GO:0005515;GO:0016020;GO:0016021;GO:0042105;GO:0016020;GO:0016021;GO:0016020;GO:0016021;	-	-	-	-	-	-	-
ENSGALG00000032530	44.1986	25.0982	63.2991	2.52206	1.3346	0.0383573	0.915867	4	1648208	1652365	-	4157	SASH3	GO:0002639;GO:0002639;GO:0002726;GO:0002821;GO:0002821;GO:0005634;GO:0005634;GO:0005737;GO:0005737;GO:0030890;GO:0030890;GO:0032729;GO:0032733;GO:0032743;GO:0032753;GO:0032760;GO:0042102;GO:0043372;GO:0046622;GO:0048873;GO:0051251;	-	-	-	-	SAM and SH3 domain containing 3 [Source:NCBIgene;Acc:422138]	422138	Q5ZKC3
ENSGALG00000001561	1989.29	1499.81	2478.76	1.65272	0.724839	0.0385013	0.915867	21	2244924	2259769	+	14845	MXRA8	GO:0009986;GO:0016020;GO:0016021;GO:0060857;GO:0016020;GO:0016021;	-	-	-	-	matrix remodeling associated 8 [Source:NCBIgene;Acc:395347]	395347	Q90WI4;F1NW15
ENSGALG00000009514	24.2317	13.643	34.8204	2.55225	1.35177	0.038526	0.915867	1	28579093	28718391	+	139298	NRCAM	GO:0016020;GO:0016021;GO:0001525;GO:0005886;GO:0007411;GO:0007417;GO:0008104;GO:0010975;GO:0016020;GO:0016021;GO:0019227;GO:0030424;GO:0030506;GO:0031290;GO:0034113;GO:0045162;GO:0045162;GO:0045202;GO:0086080;GO:0098609;GO:0016020;GO:0016021;GO:0016020;GO:0016021;GO:0016020;GO:0016021;GO:0016020;GO:0016021;GO:0016020;GO:0016021;	K06756	-	-	-	neuronal cell adhesion molecule [Source:NCBIgene;Acc:396202]	396202	P35331
ENSGALG00000035539	20.0817	10.2647	29.8988	2.91279	1.5424	0.0385995	0.915867	33	1094752	1096547	+	1795	HOXC4	GO:0000977;GO:0000980;GO:0001205;GO:0001228;GO:0001501;GO:0001501;GO:0003677;GO:0003677;GO:0003700;GO:0005634;GO:0005634;GO:0005634;GO:0005634;GO:0006355;GO:0006366;GO:0007275;GO:0009952;GO:0009952;GO:0033613;GO:0043565;GO:0045944;GO:0048562;GO:0048704;GO:0051216;GO:0071837;	K09304	-	-	-	homeobox C4 [Source:HGNC Symbol;Acc:HGNC:5126]"	107055411	A0A1D5P4H6
ENSGALG00000012913	1953.88	2520.42	1387.34	0.550439	-0.861345	0.0386575	0.915867	1	58878156	58920195	+	42039	PKP2	GO:0002159;GO:0005080;GO:0005080;GO:0005634;GO:0005654;GO:0005737;GO:0005882;GO:0005882;GO:0005886;GO:0005886;GO:0005911;GO:0005911;GO:0005912;GO:0005913;GO:0007043;GO:0007507;GO:0007507;GO:0014704;GO:0014704;GO:0014704;GO:0019215;GO:0019215;GO:0030054;GO:0030057;GO:0032947;GO:0032947;GO:0034334;GO:0045110;GO:0045110;GO:0045294;GO:0045294;GO:0045296;GO:0048496;GO:0055010;GO:0072659;GO:0072659;GO:…	K12642	-	-	-	plakophilin 2 [Source:HGNC Symbol;Acc:HGNC:9024]"	418130	-
ENSGALG00000038672	1908.61	2357.56	1459.66	0.619138	-0.691666	0.0387594	0.915867	23	1572308	1572826	+	518	-	GO:0005739;GO:0032780;GO:0042030;	-	-	-	-	ATPase inhibitory factor 1 [Source:NCBIgene;Acc:100857945]	-	-
ENSGALG00000003354	95.636	133.41	57.8617	0.433712	-1.20519	0.0387789	0.915867	27	5271010	5279941	-	8931	KCNH4	GO:0000155;GO:0000160;GO:0005216;GO:0005244;GO:0005249;GO:0005249;GO:0005267;GO:0005622;GO:0005887;GO:0006811;GO:0006811;GO:0006813;GO:0006813;GO:0016020;GO:0016020;GO:0016021;GO:0023014;GO:0034765;GO:0042391;GO:0055085;GO:0071805;GO:0071805;	K04907	-	-	-	potassium voltage-gated channel subfamily H member4 [Source:HGNC Symbol;Acc:HGNC:6253]	772091	-
ENSGALG00000040035	31.6565	18.6331	44.6799	2.39788	1.26176	0.0387819	0.915867	13	8649968	8651161	-	1193	ADRB2	GO:0001540;GO:0001993;GO:0002024;GO:0002025;GO:0002025;GO:0002028;GO:0002032;GO:0004930;GO:0004930;GO:0004935;GO:0004935;GO:0004941;GO:0004941;GO:0004941;GO:0004941;GO:0005634;GO:0005886;GO:0005886;GO:0005887;GO:0005887;GO:0006898;GO:0006940;GO:0007165;GO:0007186;GO:0007186;GO:0007188;GO:0007189;GO:0007189;GO:0007190;GO:0008179;GO:0009409;GO:0010739;GO:0010739;GO:0015459;GO:0016020;GO:0016020;GO:…	-	-	-	-	adrenoceptor beta 2 [Source:HGNCSymbol;Acc:HGNC:286]	-	-
ENSGALG00000003569	783.729	1019.76	547.695	0.537081	-0.896787	0.0388375	0.915867	14	1309031	1318031	-	9000	TMEM130	GO:0016020;GO:0016021;GO:0005794;GO:0005887;GO:0016020;GO:0016021;GO:0016020;GO:0016021;	-	-	-	-	transmembrane protein 130 [Source:HGNCSymbol;Acc:HGNC:25429]	416439	F1NNB8
ENSGALG00000003775	1129.27	889.23	1369.3	1.53988	0.622815	0.0389082	0.915867	Z	12187346	12262666	-	75320	RICTOR	GO:0001932;GO:0008047;GO:0009792;GO:0010468;GO:0018105;GO:0019901;GO:0030010;GO:0030838;GO:0030950;GO:0031532;GO:0031532;GO:0031929;GO:0031932;GO:0031932;GO:0031932;GO:0031932;GO:0032008;GO:0032956;GO:0032956;GO:0033135;GO:0042325;GO:0043022;GO:0043085;GO:0043087;GO:0050727;GO:0050731;GO:0051896;GO:0051896;GO:0051897;GO:2000114;	K08267	-	-	-	RPTOR independent companion of MTOR complex 2[Source:HGNC Symbol;Acc:HGNC:28611]	427447	F1NMJ6
ENSGALG00000037838	1395.99	1698.73	1093.24	0.643566	-0.635841	0.0389867	0.915867	MT	16184	16705	-	521	ND6	GO:0005739;GO:0008137;GO:0008137;GO:0016020;GO:0016021;GO:0016491;GO:0031966;GO:0055114;GO:0055114;GO:0070469;	-	-	-	-	NADH dehydrogenase subunit 6 [Source:NCBIgene;Acc:807640]	-	-
ENSGALG00000003443	104.37	154.114	54.6258	0.354451	-1.49634	0.0389992	0.915867	8	5482024	5484083	+	2059	LRRC52	GO:0016020;GO:0016021;GO:0005249;GO:0005267;GO:0006813;GO:0008076;GO:0016020;GO:0016021;GO:0022414;GO:0044325;GO:0071805;GO:0099104;GO:1903818;	-	-	-	-	leucine rich repeat containing 52 [Source:HGNCSymbol;Acc:HGNC:32156]	-	-
ENSGALG00000012074	19.9885	10.3527	29.6243	2.86151	1.51678	0.0390055	0.915867	4	57505958	57539448	-	33490	ALPK1	GO:0004674;GO:0005524;GO:0006468;	K08868	-	-	-	alpha kinase 1 [Source:HGNC Symbol;Acc:HGNC:20917]"	100858173	E1BQC3
ENSGALG00000005460	45.7003	66.1927	25.2079	0.380826	-1.39279	0.0390612	0.915867	20	8371293	8396614	+	25321	SLCO4A1	GO:0005215;GO:0005886;GO:0005887;GO:0006811;GO:0015347;GO:0015349;GO:0016020;GO:0016020;GO:0016021;GO:0043252;GO:0055085;GO:0070327;GO:0005215;GO:0005886;GO:0006811;GO:0016020;GO:0016020;GO:0016021;GO:0055085;	K14354	-	-	-	solute carrier organic anion transporter familymember 4A1 [Source:NCBI gene;Acc:419231]	419231	Q5ZMP9
ENSGALG00000004420	474.535	366.948	582.121	1.58638	0.665741	0.0391649	0.916352	14	3530847	3889914	+	359067	SDK1	GO:0016020;GO:0016021;GO:0048148;GO:0060998;GO:0016020;GO:0016021;GO:0016020;GO:0016021;	K16353	-	-	-	sidekick cell adhesion molecule 1 [Source:NCBIgene;Acc:373894]	373894	A0A1L1RPH5
ENSGALG00000038515	278.845	213.712	343.978	1.60954	0.686645	0.0393022	0.916352	14	3231456	3241840	+	10384	LFNG	GO:0000139;GO:0005794;GO:0007275;GO:0007389;GO:0008375;GO:0008593;GO:0008593;GO:0016020;GO:0016020;GO:0016021;GO:0016740;GO:0016757;GO:0016757;GO:0030173;GO:0033829;GO:0033829;GO:0033829;GO:0036066;GO:0036066;GO:0046872;	K05948	EC:2.4.1.222	-	-	LFNG O-fucosylpeptide 3-beta-N-acetylglucosaminyltransferase [Source:NCBIgene;Acc:395790]	395790	O12971
ENSGALG00000015887	950.221	744.783	1155.66	1.55167	0.633824	0.0393464	0.916352	1	104901269	104945059	-	43790	URB1	GO:0001650;GO:0005730;	K14861	-	-	-	URB1 ribosome biogenesis 1 homolog (S. cerevisiae)[Source:HGNC Symbol;Acc:HGNC:17344]	427975	-
ENSGALG00000011000	1414.5	1723.22	1105.78	0.641697	-0.640035	0.0393872	0.916352	3	38573516	38605829	+	32313	TARBP1	GO:0003723;GO:0006396;GO:0008173;GO:0016423;GO:0030488;	K15333	EC:2.1.1.34	-	-	TAR (HIV-1) RNA binding protein 1 [Source:HGNCSymbol;Acc:HGNC:11568]	421517	-
ENSGALG00000010255	5589.56	6868.68	4310.43	0.627549	-0.672199	0.0394384	0.916352	8	21246012	21256403	+	10391	-	GO:0005634;GO:0005654;GO:0006335;GO:0034080;GO:0042393;GO:0016020;GO:0016021;	-	-	-	-	nuclear autoantigenic sperm protein [Source:NCBIgene;Acc:424600]	-	-
ENSGALG00000006229	40.9557	21.123	60.7884	2.87782	1.52498	0.0394474	0.916352	25	1267434	1272776	-	5342	-	GO:0016020;GO:0016021;GO:0016020;GO:0016021;	-	-	-	-	lymphocyte antigen 9 [Source:NCBIgene;Acc:100857714]	100857714	-
ENSGALG00000002576	145.726	74.9017	216.55	2.89113	1.53163	0.0394738	0.916352	19	4919234	4928185	-	8951	ASL2	GO:0003824;GO:0004056;GO:0004056;GO:0004056;GO:0004056;GO:0005212;GO:0005737;GO:0005829;GO:0005829;GO:0006525;GO:0006526;GO:0008652;GO:0016829;GO:0042450;GO:0042450;GO:0003824;GO:0004056;GO:0042450;GO:0003824;GO:0004056;GO:0042450;GO:0003824;GO:0004056;GO:0042450;GO:0003824;GO:0004056;GO:0042450;	K01755	EC:4.3.2.1	-	-	argininosuccinate lyase 2 [Source:NCBIgene;Acc:417545]	417545	P05083
ENSGALG00000008166	17.5536	8.76219	26.3449	3.00666	1.58816	0.0395957	0.91788	3	3021314	3024977	-	3663	TLR15	GO:0002224;GO:0002237;GO:0002755;GO:0005887;GO:0006954;GO:0006954;GO:0007165;GO:0016020;GO:0016021;GO:0016021;GO:0031226;GO:0034134;GO:0045087;GO:0050707;GO:0050729;	-	-	S	COG4886	Gallus gallus toll-like receptor 15 (TLR15), mRNA.[Source:RefSeq mRNA;Acc:NM_001037835]	-	-
ENSGALG00000038096	800.206	973.799	626.613	0.643472	-0.63605	0.0397363	0.919837	19	9218216	9237392	-	19176	NOS2	GO:0001666;GO:0004517;GO:0004517;GO:0004517;GO:0004517;GO:0005102;GO:0005516;GO:0005516;GO:0005737;GO:0005737;GO:0005777;GO:0005829;GO:0006527;GO:0006527;GO:0006801;GO:0006809;GO:0006809;GO:0006809;GO:0007623;GO:0009617;GO:0010181;GO:0010181;GO:0010629;GO:0010629;GO:0016491;GO:0016491;GO:0018119;GO:0020037;GO:0020037;GO:0030863;GO:0032310;GO:0032496;GO:0034617;GO:0034618;GO:0035690;GO:0042127;GO:…	K13241	EC:1.14.13.39	-	-	nitric oxide synthase 2 [Source:NCBIgene;Acc:395807]	395807	Q90703
ENSGALG00000009651	57.474	38.5366	76.4113	1.98282	0.987556	0.0398552	0.920565	9	22554296	22558795	+	4499	LXN	GO:0008191;GO:0010951;GO:0050965;	-	-	-	-	latexin [Source:NCBI gene;Acc:771519]"	771519	-
ENSGALG00000031794	46.5349	30.7035	62.3664	2.03125	1.02237	0.0398816	0.920565	Z	27691451	27694689	+	3238	PDCD1LG2	GO:0006955;GO:0007165;GO:0007166;GO:0009897;GO:0009986;GO:0031295;GO:0032689;GO:0032693;GO:0042102;GO:0042102;GO:0042130;GO:0042130;GO:0046007;GO:0071222;	-	-	-	-	programmed cell death 1 ligand 2 [Source:HGNCSymbol;Acc:HGNC:18731]	-	-
ENSGALG00000027960	134.919	181.203	88.6358	0.489153	-1.03164	0.0399365	0.920565	1	121714896	121737453	-	22557	GRPR	GO:0004930;GO:0004930;GO:0004930;GO:0005886;GO:0005887;GO:0005887;GO:0005887;GO:0007165;GO:0007186;GO:0007186;GO:0007186;GO:0007200;GO:0007218;GO:0008188;GO:0008528;GO:0008528;GO:0008528;GO:0016020;GO:0016021;GO:0016021;GO:0035176;GO:0036343;GO:0042127;GO:0043207;GO:0061744;	K04169	-	-	-	gastrin releasing peptide receptor [Source:NCBIgene;Acc:378928]	378928	Q802E7
ENSGALG00000001101	1155.45	1402.71	908.197	0.647458	-0.627143	0.0400849	0.922176	28	2453802	2470213	+	16411	MBD3	GO:0000122;GO:0003677;GO:0005634;GO:0005634;GO:0006346;GO:0008327;GO:0008327;GO:0016581;GO:0008327;GO:0016581;GO:0000122;GO:0000785;GO:0000792;GO:0001701;GO:0003677;GO:0003677;GO:0003682;GO:0005634;GO:0005634;GO:0005737;GO:0006346;GO:0008327;GO:0008327;GO:0009888;GO:0016573;GO:0016581;GO:0016581;GO:0032991;	K11591	-	-	NOG316386	methyl-CpG binding domain protein 3 [Source:NCBIgene;Acc:770153]	770153	Q5ZLX8
ENSGALG00000044841	3.76323	0.358296	7.16817	20.0063	4.32238	0.0401191	0.922176	19	9593377	9641678	-	48301	-	-	-	-	-	-	-	-	-
ENSGALG00000006378	336.358	223.573	449.144	2.00894	1.00643	0.0402422	0.922315	6	19343210	19348438	-	5228	LIPA	GO:0000902;GO:0001650;GO:0001816;GO:0004771;GO:0006629;GO:0006954;GO:0008283;GO:0016298;GO:0016298;GO:0030324;GO:0031077;GO:0043231;GO:0044255;GO:0048771;GO:0048873;	-	-	-	-	lipase A, lysosomal acid type [Source:HGNCSymbol;Acc:HGNC:6617]	-	-
ENSGALG00000037943	301.838	232.389	371.288	1.59771	0.676002	0.0402951	0.922315	14	6697241	6772052	+	74811	PRKCB	GO:0000166;GO:0004672;GO:0004674;GO:0004674;GO:0004697;GO:0004697;GO:0004697;GO:0005524;GO:0005524;GO:0005622;GO:0006468;GO:0007249;GO:0008270;GO:0016301;GO:0016310;GO:0016740;GO:0018105;GO:0035556;GO:0046872;GO:0050853;GO:0000166;GO:0003682;GO:0004672;GO:0004674;GO:0004674;GO:0004674;GO:0004674;GO:0004697;GO:0004697;GO:0004697;GO:0004697;GO:0005080;GO:0005246;GO:0005524;GO:0005524;GO:0005634;GO:…	K19662	EC:2.7.11.13	-	-	protein kinase C beta [Source:HGNCSymbol;Acc:HGNC:9395]	416567	A0A1D5PUY5
ENSGALG00000015164	55.3209	73.4234	37.2183	0.506899	-0.98023	0.0403092	0.922315	Z	37274817	37323179	+	48362	-	GO:0016020;GO:0016021;	-	-	-	-	-	-	-
ENSGALG00000005209	6275.49	3642.34	8908.64	2.44586	1.29034	0.0403506	0.922315	2	1115116	1133998	+	18882	AQP1	GO:0003094;GO:0005372;GO:0005886;GO:0005901;GO:0005903;GO:0006813;GO:0006833;GO:0008519;GO:0009925;GO:0015079;GO:0015267;GO:0016020;GO:0016020;GO:0016020;GO:0016021;GO:0016021;GO:0016323;GO:0016323;GO:0016324;GO:0019233;GO:0020003;GO:0021670;GO:0030104;GO:0030335;GO:0030424;GO:0032940;GO:0033363;GO:0035378;GO:0035379;GO:0042060;GO:0044241;GO:0046875;GO:0048593;GO:0051458;GO:0055085;GO:0070062;GO:…	K09864	-	G	COG0580	aquaporin 1 [Source:NCBI gene;Acc:420384]"	420384	Q2MCJ7
ENSGALG00000011792	32.043	50.9065	13.1795	0.258897	-1.94955	0.0404525	0.923355	4	52047237	52062880	-	15643	-	GO:0004252;GO:0005576;GO:0005887;GO:0006508;GO:0006508;GO:0008233;GO:0008236;GO:0016020;GO:0016021;GO:0016787;	K09642	EC:3.4.21.-	-	-	transmembrane serine protease 11F [Source:NCBIgene;Acc:428763]	428763	F1NMD1
ENSGALG00000002466	29.8084	17.7655	41.8513	2.35576	1.23619	0.0405548	0.924402	21	3236367	3247209	-	10842	SLC2A5	GO:0005215;GO:0016020;GO:0016020;GO:0016021;GO:0016021;GO:0022857;GO:0055085;GO:0003044;GO:0005215;GO:0005353;GO:0005353;GO:0005887;GO:0009750;GO:0016020;GO:0016020;GO:0016021;GO:0016021;GO:0016324;GO:0022857;GO:0055085;GO:0071332;GO:1990539;GO:1990539;	K08143	-	-	-	solute carrier family 2 member 5 [Source:HGNCSymbol;Acc:HGNC:11010]	419438	A0A1D5PB26
ENSGALG00000036133	216.758	290.892	142.624	0.490297	-1.02827	0.0408279	0.928138	12	10637434	10650045	-	12611	KLF15	GO:0000977;GO:0000978;GO:0000981;GO:0001228;GO:0003676;GO:0003677;GO:0003700;GO:0005634;GO:0005634;GO:0005634;GO:0006357;GO:0006366;GO:0010001;GO:0010468;GO:0014898;GO:0044212;GO:0045893;GO:0045944;GO:0046326;GO:0072112;GO:2000757;GO:2000757;GO:2001275;	K09210	-	-	-	Kruppel like factor 15 [Source:HGNCSymbol;Acc:HGNC:14536]	427588	-
ENSGALG00000001889	156.941	116.626	197.256	1.69135	0.758177	0.0408322	0.928138	17	8395197	8401638	+	6441	CARD9	GO:0005737;GO:0009620;GO:0032494;GO:0032495;GO:0032755;GO:0032760;GO:0032874;GO:0032874;GO:0042493;GO:0042534;GO:0042803;GO:0042981;GO:0043123;GO:0043330;GO:0045076;GO:0045089;GO:0045408;GO:0046330;GO:0046330;GO:0050700;GO:0050830;GO:0051607;	K12794	-	-	-	caspase recruitment domain family member 9[Source:HGNC Symbol;Acc:HGNC:16391]	427756	-
ENSGALG00000010370	1480.77	1781.51	1180.02	0.662371	-0.594289	0.0410501	0.931798	9	23593758	23694770	-	101012	MED12L	GO:0003712;GO:0003713;GO:0005634;GO:0006357;GO:0006357;GO:0008013;GO:0016592;GO:0016592;GO:1903508;GO:0003712;GO:0006357;GO:0016592;	K15162	-	-	-	mediator complex subunit 12 like [Source:HGNCSymbol;Acc:HGNC:16050]	425036	-
ENSGALG00000016600	18.8873	9.37677	28.3979	3.02853	1.59862	0.0411235	0.932171	3	105818021	105834013	+	15992	POMC	GO:0001664;GO:0001664;GO:0005102;GO:0005179;GO:0005179;GO:0005179;GO:0005576;GO:0005615;GO:0005615;GO:0005737;GO:0006091;GO:0007165;GO:0007267;GO:0008217;GO:0010469;GO:0030141;GO:0030141;GO:0031781;GO:0031782;GO:0032098;GO:0032720;GO:0033059;GO:0042593;GO:0045944;GO:0070873;GO:0070996;GO:2000852;GO:2000852;GO:0001664;GO:0005179;GO:0005576;GO:0005615;GO:0010469;GO:0030141;GO:2000852;GO:0001664;GO:…	K05228	-	-	-	proopiomelanocortin [Source:NCBI gene;Acc:422011]"	422011	Q9YI93
ENSGALG00000030591	15.4729	23.7875	7.15827	0.300925	-1.73252	0.0413496	0.933574	AADN04002472.1	10795	15273	-	4478	-	GO:0000774;GO:0050790;GO:0051087;GO:0000774;GO:0050790;GO:0051087;GO:0000774;GO:0050790;GO:0051087;	-	-	-	-	-	-	-
ENSGALG00000006009	1112.08	1500.54	723.628	0.482245	-1.05216	0.0413502	0.933574	12	9713350	9741287	-	27937	PODXL2	GO:0016020;GO:0016021;GO:0050901;GO:0050901;	K06818	-	-	-	podocalyxin like 2 [Source:HGNCSymbol;Acc:HGNC:17936]	770690	-
ENSGALG00000008365	54.2761	35.226	73.3262	2.08159	1.05769	0.0413566	0.933574	5	23645484	23647187	+	1703	CHRM4	GO:0004930;GO:0004930;GO:0004930;GO:0004993;GO:0005886;GO:0005887;GO:0005887;GO:0007165;GO:0007186;GO:0007186;GO:0007187;GO:0007197;GO:0007197;GO:0007268;GO:0016020;GO:0016020;GO:0016021;GO:0016021;GO:0016907;GO:0016907;GO:0016907;GO:0016907;GO:0030054;GO:0030425;GO:0030594;GO:0040012;GO:0045202;GO:0045211;GO:0098664;	-	-	-	-	Gallus gallus cholinergic receptor muscarinic 4(CHRM4), mRNA. [Source:RefSeq mRNA;Acc:NM_001031191]	-	-
ENSGALG00000004528	1709.44	2141.09	1277.8	0.596801	-0.744678	0.0415909	0.936763	11	9354965	9415663	-	60698	TSHZ3	GO:0000122;GO:0001078;GO:0003676;GO:0003677;GO:0003677;GO:0003682;GO:0003682;GO:0003682;GO:0005634;GO:0005634;GO:0005634;GO:0005634;GO:0005654;GO:0006357;GO:0010468;GO:0045892;GO:0045892;	K09236	-	-	-	teashirt zinc finger homeobox 3 [Source:HGNCSymbol;Acc:HGNC:30700]	415762	F1NMF8
ENSGALG00000031242	15.8645	7.43944	24.2896	3.26498	1.70707	0.04166	0.936763	AADN04010042.1	1100	5914	-	4814	-	GO:0005509;	-	-	-	-	-	-	-
ENSGALG00000010979	390.933	476.792	305.073	0.639845	-0.644205	0.0416695	0.936763	4	46033811	46038931	+	5120	HSD17B11	GO:0005737;GO:0005811;GO:0005811;GO:0006710;GO:0016229;GO:0016229;GO:0055114;	-	-	-	-	hydroxysteroid 17-beta dehydrogenase 11[Source:HGNC Symbol;Acc:HGNC:22960]	422588	E1BS37
ENSGALG00000037618	499.752	387.261	612.243	1.58096	0.660798	0.0418193	0.937661	2	140681764	140794785	-	113021	ASAP1	GO:0001786;GO:0002102;GO:0002102;GO:0005096;GO:0005096;GO:0005546;GO:0005547;GO:0005829;GO:0005886;GO:0031253;GO:0043197;GO:0043547;GO:0046872;GO:0060271;GO:0060271;GO:0061000;GO:0071803;GO:1903527;GO:1903527;GO:0005096;GO:0043547;GO:0046872;	K12488	-	-	-	ArfGAP with SH3 domain, ankyrin repeat and PHdomain 1 [Source:HGNC Symbol;Acc:HGNC:2720]	428385	-
ENSGALG00000007118	3.68935	0.358296	7.0204	19.5939	4.29233	0.0418241	0.937661	4	9348246	9367092	-	18846	-	GO:0005623;GO:0005886;GO:0006811;GO:0006812;GO:0006814;GO:0006814;GO:0006885;GO:0015297;GO:0015299;GO:0015385;GO:0015385;GO:0015386;GO:0016020;GO:0016021;GO:0016021;GO:0051453;GO:0055085;GO:0071805;GO:0098719;GO:1902600;	K14722	-	-	-	sodium/hydrogen exchanger 2-like [Source:NCBIgene;Acc:422276]	422276	-
ENSGALG00000040822	10.3253	1.76756	18.883	10.6831	3.41726	0.0419933	0.939213	AADN04002756.1	10225	18817	+	8592	-	GO:0006955;GO:0007166;GO:0016020;GO:0016020;GO:0016021;	-	-	-	-	-	-	-
ENSGALG00000035516	10.6407	4.02203	17.2593	4.29119	2.10138	0.0420081	0.939213	3	21845131	21847685	+	2554	BATF3	GO:0000122;GO:0000978;GO:0000978;GO:0001078;GO:0003677;GO:0003677;GO:0003700;GO:0005634;GO:0005634;GO:0006355;GO:0006357;GO:0009615;GO:0043011;GO:0097028;	K09034	-	-	-	basic leucine zipper ATF-like transcription factor3 [Source:HGNC Symbol;Acc:HGNC:28915]	421368	-
ENSGALG00000021620	16.323	8.1279	24.5181	3.01654	1.59289	0.0422916	0.944222	28	3885069	3891814	-	6745	TMEM59L	GO:0016020;GO:0016021;	-	-	-	-	transmembrane protein 59 like [Source:HGNCSymbol;Acc:HGNC:13237]	420122	F1P0P7
ENSGALG00000017302	171.554	119.719	223.389	1.86595	0.899911	0.0423475	0.944222	1	196123765	196155122	-	31357	SLCO2B1	GO:0005215;GO:0005886;GO:0005887;GO:0006811;GO:0015125;GO:0015347;GO:0015721;GO:0016020;GO:0016020;GO:0016021;GO:0043252;GO:0055085;	K14352	-	-	-	solute carrier organic anion transporter familymember 2B1 [Source:HGNC Symbol;Acc:HGNC:10962]	419051	-
ENSGALG00000007959	10.6864	1.91494	19.4578	10.161	3.34498	0.0424902	0.946114	1	14833201	14843801	-	10600	SLC26A3	GO:0005887;GO:0006821;GO:0008271;GO:0008271;GO:0008272;GO:0015106;GO:0015106;GO:0015108;GO:0015108;GO:0015116;GO:0015116;GO:0015297;GO:0015301;GO:0015301;GO:0015301;GO:0015701;GO:0016020;GO:0016020;GO:0016020;GO:0016021;GO:0016021;GO:0016021;GO:0019531;GO:0019532;GO:0042391;GO:0048240;GO:0051454;GO:0055085;GO:0060081;GO:0071320;GO:0097225;GO:0098656;GO:1902358;GO:1902476;	K14078	-	-	-	solute carrier family 26 member 3 [Source:NCBIgene;Acc:417700]	417700	-
ENSGALG00000015626	188.555	141.031	236.079	1.67395	0.743256	0.0428587	0.952585	4	82573360	82637134	-	63774	RGS12	GO:0005634;GO:0005730;GO:0005829;GO:0007165;GO:0030695;GO:0030695;GO:0050790;	K16449	-	-	-	regulator of G protein signaling 12 [Source:HGNCSymbol;Acc:HGNC:9994]	395619	-
ENSGALG00000006602	2.68749	0	5.37497	Inf	Inf	0.0428972	0.952585	5	14108059	14112076	-	4017	SYT8	GO:0000149;GO:0001786;GO:0005509;GO:0005544;GO:0005737;GO:0005886;GO:0006887;GO:0007340;GO:0014059;GO:0016020;GO:0016020;GO:0016021;GO:0016079;GO:0016192;GO:0017156;GO:0019905;GO:0030276;GO:0030424;GO:0030672;GO:0031045;GO:0031982;GO:0048306;GO:0048488;GO:0048791;GO:0070382;GO:0071277;	K19908	-	-	-	synaptotagmin 8 [Source:HGNCSymbol;Acc:HGNC:19264]	423095	F1P4J5
ENSGALG00000037262	294.983	220.738	369.228	1.6727	0.742177	0.0430557	0.954394	33	1045438	1048859	+	3421	HOXC8	GO:0000122;GO:0003677;GO:0003677;GO:0003677;GO:0003700;GO:0005634;GO:0005634;GO:0005654;GO:0006355;GO:0007275;GO:0009952;GO:0015630;GO:0030182;GO:0043565;GO:0048705;	K09308	-	-	-	homeobox C8 [Source:NCBI gene;Acc:395711]"	395711	Q9YH13
ENSGALG00000025887	34.3854	17.7474	51.0235	2.87499	1.52356	0.0431517	0.954394	3	21874342	21876244	-	1902	ATF3	GO:0000122;GO:0000122;GO:0000976;GO:0000977;GO:0000978;GO:0000978;GO:0001078;GO:0003677;GO:0003677;GO:0003677;GO:0003700;GO:0003700;GO:0005634;GO:0005634;GO:0005634;GO:0005634;GO:0005730;GO:0006094;GO:0006355;GO:0006357;GO:0010628;GO:0030968;GO:0034198;GO:0035914;GO:0042802;GO:0042803;GO:0044212;GO:0045892;GO:0045944;GO:0046982;GO:0070373;GO:1903984;GO:1990440;GO:1990622;	K09032	-	-	-	activating transcription factor 3 [Source:HGNCSymbol;Acc:HGNC:785]	421369	R4GLS6
ENSGALG00000009020	839.34	552.011	1126.67	2.04103	1.0293	0.0431973	0.954394	3	13514076	13530910	+	16834	JAG1	GO:0001953;GO:0001974;GO:0002011;GO:0002456;GO:0003184;GO:0003215;GO:0005112;GO:0005112;GO:0005112;GO:0005509;GO:0005543;GO:0005886;GO:0005886;GO:0005912;GO:0007154;GO:0007219;GO:0007219;GO:0007219;GO:0007275;GO:0009887;GO:0016020;GO:0016020;GO:0016020;GO:0016021;GO:0016324;GO:0022408;GO:0030336;GO:0032495;GO:0035909;GO:0042127;GO:0042491;GO:0043010;GO:0045177;GO:0045596;GO:0045599;GO:0045602;GO:…	K06052	-	-	-	jagged 1 [Source:HGNC Symbol;Acc:HGNC:6188]"	396043	-
ENSGALG00000021884	8.98436	3.12993	14.8388	4.74094	2.24517	0.0432119	0.954394	28	3447582	3448084	-	502	-	-	-	-	-	-	-	-	-
ENSGALG00000038241	32.3822	52.9627	11.8017	0.22283	-2.16598	0.0432704	0.954398	Z	73143821	73144683	+	862	CARTPT	GO:0000186;GO:0000186;GO:0001678;GO:0005184;GO:0005615;GO:0005615;GO:0005615;GO:0005615;GO:0007186;GO:0007186;GO:0008343;GO:0008343;GO:0009267;GO:0009267;GO:0009267;GO:0010469;GO:0030141;GO:0032099;GO:0032099;GO:0032099;GO:0032812;GO:0045777;GO:0045779;GO:0045779;GO:0046850;GO:0051971;	-	-	-	-	CART prepropeptide [Source:HGNCSymbol;Acc:HGNC:24323]	100858488	M4M7V6
ENSGALG00000014236	147.796	77.4443	218.148	2.81683	1.49407	0.0435177	0.958561	4	68573329	68662442	+	89113	ATP8A1	GO:0000166;GO:0000166;GO:0000287;GO:0000287;GO:0004012;GO:0004012;GO:0004012;GO:0005524;GO:0005524;GO:0005783;GO:0005794;GO:0005794;GO:0005802;GO:0005886;GO:0005886;GO:0007612;GO:0015914;GO:0016020;GO:0016021;GO:0016021;GO:0016787;GO:0030335;GO:0043231;GO:0045332;GO:0061092;	K14802	EC:7.6.2.1	-	-	ATPase phospholipid transporting 8A1 [Source:HGNCSymbol;Acc:HGNC:13531]	422776	-
ENSGALG00000043287	387.376	208.762	565.99	2.71117	1.43891	0.0436984	0.960792	1	25060566	25074918	-	14352	CAV1	GO:0000122;GO:0000139;GO:0000139;GO:0000188;GO:0001525;GO:0001570;GO:0001666;GO:0001937;GO:0001937;GO:0001960;GO:0002026;GO:0002080;GO:0002931;GO:0003057;GO:0005102;GO:0005198;GO:0005198;GO:0005768;GO:0005783;GO:0005783;GO:0005794;GO:0005794;GO:0005794;GO:0005886;GO:0005886;GO:0005886;GO:0005887;GO:0005887;GO:0005901;GO:0005901;GO:0005901;GO:0005901;GO:0005925;GO:0005925;GO:0005929;GO:0005938;GO:…	K06278	-	-	-	caveolin 1 [Source:NCBI gene;Acc:373996]"	373996	P35431
ENSGALG00000010459	1095.85	1328.4	863.29	0.649872	-0.621773	0.0437364	0.960792	5	39263309	39274895	-	11586	VIPAS39	GO:0005737;GO:0005769;GO:0005770;GO:0005794;GO:0006886;GO:0006886;GO:0008333;GO:0017185;GO:0017185;GO:0030199;GO:0030897;GO:0032963;GO:0032963;GO:0043687;GO:0055037;	-	-	-	-	VPS33B interacting protein, apical-basolateralpolarity regulator, spe-39 homolog [Source:HGNCSymbol;Acc:HGNC:20347]	423377	A0A1D5NXV6
ENSGALG00000007226	57.5047	28.3966	86.6128	3.05011	1.60886	0.0439162	0.961895	9	13761297	13772476	-	11179	OSTN	GO:0003416;GO:0005102;GO:0005615;GO:0007166;GO:0009755;GO:0045668;GO:0046325;GO:1903860;	-	-	K	NOG47834	osteocrin [Source:NCBI gene;Acc:424907]"	424907	A5JNH0
ENSGALG00000041713	27.3178	48.1767	6.45881	0.134065	-2.899	0.043971	0.961895	AADN04018645.1	21	3841	+	3820	-	GO:0016020;GO:0016021;	-	-	-	-	-	-	-
ENSGALG00000026422	4683.18	5923.91	3442.46	0.581112	-0.783111	0.044004	0.961895	7	28369889	28385093	-	15204	-	GO:0003950;GO:0003950;GO:0016740;GO:0016757;GO:0003950;GO:0003950;GO:0016740;GO:0016757;	-	-	-	-	poly(ADP-ribose) polymerase family member 14[Source:NCBI gene;Acc:101747378]	-	-
ENSGALG00000007409	63.8576	44.4763	83.2388	1.87153	0.904221	0.0440892	0.961895	24	5417708	5420171	-	2463	SCN4B	GO:0001518;GO:0005248;GO:0005248;GO:0006814;GO:0010765;GO:0014704;GO:0016020;GO:0016020;GO:0016021;GO:0017080;GO:0031226;GO:0035725;GO:0035725;GO:0044325;GO:0060048;GO:0060307;GO:0086002;GO:0086006;GO:0086012;GO:0086016;GO:0086091;GO:2000649;	K04848	-	-	-	sodium voltage-gated channel beta subunit 4[Source:HGNC Symbol;Acc:HGNC:10592]	419774	-
ENSGALG00000029284	5.17326	0.968664	9.37786	9.68123	3.27519	0.0441366	0.961895	AADN04012218.1	2182	7375	+	5193	-	-	-	-	-	-	-	-	-
ENSGALG00000011124	992.196	1237.12	747.268	0.604037	-0.72729	0.0441392	0.961895	4	46380881	46407320	-	26439	ARHGAP24	GO:0007165;	K20642	-	-	-	Rho GTPase activating protein 24 [Source:HGNCSymbol;Acc:HGNC:25361]	422593	-
ENSGALG00000035194	165.251	123.531	206.97	1.67544	0.744543	0.0442181	0.962333	22	300019	316574	-	16555	ARHGAP25	GO:0001891;GO:0005096;GO:0006911;GO:0007015;GO:0007165;GO:0043547;GO:0051058;GO:0007165;	K20642	-	-	-	Rho GTPase activating protein 25 [Source:NCBIgene;Acc:419516]	419516	Q5ZJ53
ENSGALG00000034511	152.755	104.344	201.166	1.92791	0.94704	0.0444248	0.964488	1	56680591	56689353	-	8762	-	GO:0003950;GO:0003950;GO:0016740;GO:0016757;	K15259	EC:2.4.2.30	-	-	poly [ADP-ribose] polymerase 12-like [Source:NCBIgene;Acc:418108]	418108	A0A1D5PRH8
ENSGALG00000036716	7.47978	12.7697	2.18988	0.17149	-2.5438	0.0444351	0.964488	AADN04001173.1	25297	28508	+	3211	-	GO:0005509;GO:0005886;GO:0005887;GO:0007155;GO:0007155;GO:0007156;GO:0016020;GO:0016020;GO:0016021;GO:0005509;GO:0005886;GO:0007155;GO:0007156;GO:0016020;GO:0016020;GO:0016021;GO:0005509;GO:0005886;GO:0007155;GO:0007156;GO:0016020;GO:0016020;GO:0016021;	-	-	-	-	-	-	-
ENSGALG00000003226	319.378	390.847	247.908	0.634283	-0.656802	0.0445886	0.96654	26	4710936	4718644	+	7708	APOBEC2	GO:0003723;GO:0003824;GO:0004126;GO:0004126;GO:0004126;GO:0005634;GO:0005737;GO:0008270;GO:0009972;GO:0016554;GO:0016554;GO:0016554;GO:0016556;GO:0016814;GO:0042802;GO:0080111;GO:0080111;	K18772	EC:3.5.4.-	-	-	apolipoprotein B mRNA editing enzyme catalyticsubunit 2 [Source:HGNC Symbol;Acc:HGNC:605]	419915	F1NNK5
ENSGALG00000015414	124.31	92.3286	156.291	1.69276	0.759382	0.0446702	0.967027	1	89747329	89765411	+	18082	NSUN3	GO:0003723;GO:0008168;GO:0008168;GO:0016740;GO:0032259;GO:0002127;GO:0003723;GO:0005739;GO:0005759;GO:0005762;GO:0008168;GO:0008168;GO:0008168;GO:0016428;GO:0016740;GO:0031167;GO:0032259;GO:0070129;GO:0003723;GO:0008168;GO:0008168;GO:0016740;GO:0032259;	K21969	EC:2.1.1.-	-	-	NOP2/Sun RNA methyltransferase family member 3[Source:HGNC Symbol;Acc:HGNC:26208]	418432	-
ENSGALG00000015075	813.37	600.72	1026.02	1.70798	0.772295	0.044934	0.971453	1	80638660	80648642	-	9982	B3GAT1L	GO:0000139;GO:0000139;GO:0005794;GO:0006486;GO:0015018;GO:0015018;GO:0015018;GO:0016020;GO:0016740;GO:0046872;GO:0050650;	K00735	EC:2.4.1.135	-	-	beta-1,3-glucuronyltransferase 1-like [Source:NCBIgene;Acc:408180]	408180	F1NQ32
ENSGALG00000027093	231.591	156.341	306.842	1.96265	0.972802	0.0451087	0.973032	4	69951720	69957151	+	5431	TLR1B	GO:0002224;GO:0002376;GO:0002755;GO:0004888;GO:0005887;GO:0006954;GO:0006954;GO:0007165;GO:0016020;GO:0016021;GO:0016021;GO:0034150;GO:0042496;GO:0045087;GO:0050707;	K05398	-	-	-	toll-like receptor 1 family member B [Source:NCBIgene;Acc:771173]	771173	-
ENSGALG00000044584	7.05345	1.93733	12.1696	6.28163	2.65114	0.0451259	0.973032	AADN04008224.1	4966	6595	-	1629	-	GO:0016020;GO:0016021;GO:0016020;GO:0016021;	-	-	-	-	-	-	-
ENSGALG00000001486	14.277	6.95406	21.6	3.10609	1.6351	0.0454037	0.977344	28	1808132	1829433	+	21301	ZAP70	GO:0000166;GO:0001772;GO:0001784;GO:0004672;GO:0004672;GO:0004713;GO:0004713;GO:0004713;GO:0004713;GO:0004715;GO:0004715;GO:0005524;GO:0005524;GO:0005524;GO:0005737;GO:0005737;GO:0005829;GO:0005886;GO:0005886;GO:0005911;GO:0006468;GO:0006468;GO:0006468;GO:0006955;GO:0016020;GO:0016301;GO:0016310;GO:0016740;GO:0018108;GO:0018108;GO:0035556;GO:0035556;GO:0042101;GO:0043366;GO:0045059;GO:0045059;GO:…	K07360	EC:2.7.10.2	-	-	Gallus gallus zeta-chain (TCR) associated proteinkinase 70kDa (ZAP70), mRNA. [Source:RefSeqmRNA;Acc:NM_001321556]	420086	E1BU42
ENSGALG00000002789	68.7385	35.2197	102.257	2.90341	1.53775	0.0454454	0.977344	7	2491967	2552621	+	60654	-	GO:0000226;GO:0001578;GO:0005623;GO:0005737;GO:0005856;GO:0005874;GO:0008017;GO:0015631;GO:0021954;GO:0031175;GO:0043005;	K10430	-	-	-	microtubule associated protein 2 [Source:NCBIgene;Acc:424001]	424001	-
ENSGALG00000039432	58.6538	36.018	81.2895	2.25691	1.17435	0.0456389	0.978489	9	23629503	23631209	+	1706	P2RY13	GO:0004930;GO:0004930;GO:0005783;GO:0007165;GO:0007186;GO:0007186;GO:0007186;GO:0007194;GO:0016020;GO:0016021;GO:0016021;GO:0035589;GO:0045028;GO:0045028;GO:0071407;	K08388	-	-	-	purinergic receptor P2Y13 [Source:HGNCSymbol;Acc:HGNC:4537]	107049027	A0A1D5P375
ENSGALG00000006705	959.265	504.142	1414.39	2.80554	1.48828	0.0456534	0.978489	6	20420978	20488650	+	67672	MYOF	GO:0001778;GO:0005543;GO:0005543;GO:0005886;GO:0005901;GO:0006071;GO:0007520;GO:0016020;GO:0016021;GO:0016021;GO:0030947;GO:0031410;GO:0033292;GO:0034605;GO:0043231;GO:0048747;GO:0007520;GO:0016021;	K22125	-	-	-	myoferlin [Source:HGNC Symbol;Acc:HGNC:3656]"	423805	-
ENSGALG00000007780	253.665	195.797	311.533	1.5911	0.670027	0.045678	0.978489	12	16301904	16317594	-	15690	EIF4E3	GO:0003723;GO:0003723;GO:0003743;GO:0003743;GO:0005737;GO:0006412;GO:0006413;GO:0006413;GO:0003723;GO:0003723;GO:0003743;GO:0003743;GO:0005737;GO:0006412;GO:0006413;GO:0006413;GO:0003723;GO:0003743;GO:0005737;GO:0006413;	-	-	J	COG5053	eukaryotic translation initiation factor 4E familymember 3 [Source:HGNC Symbol;Acc:HGNC:31837]	416093	F7BFT4
ENSGALG00000044213	373.377	457.181	289.573	0.633388	-0.658839	0.0459957	0.983255	KQ759629.1	596	9387	-	8791	-	GO:0000398;GO:0001510;GO:0005634;GO:0016422;GO:0016607;GO:0036396;GO:0080009;GO:1990744;	-	-	-	-	-	-	-
ENSGALG00000001749	834.414	634.348	1034.48	1.63078	0.705559	0.0460558	0.983255	28	1642902	1659177	+	16275	ACSBG2	GO:0003824;GO:0003824;GO:0003824;GO:0004467;GO:0005737;GO:0005739;GO:0005829;GO:0006631;GO:0047617;	K15013	EC:6.2.1.3	-	-	acyl-CoA synthetase bubblegum family member 2[Source:NCBI gene;Acc:420090]	420090	F1NI43
ENSGALG00000002790	176.147	127.067	225.227	1.7725	0.825784	0.0462146	0.983255	13	8543269	8558770	-	15501	ABLIM3	GO:0001725;GO:0001725;GO:0003779;GO:0006351;GO:0007010;GO:0015629;GO:0030027;GO:0030032;GO:0030032;GO:0030036;GO:0045944;GO:0046872;GO:0051015;GO:0060271;GO:0060271;	K07520	-	-	-	actin binding LIM protein family member 3[Source:HGNC Symbol;Acc:HGNC:29132]	416201	-
ENSGALG00000031211	17.0177	5.97238	28.0631	4.69882	2.2323	0.0462202	0.983255	KQ759550.1	24328	27697	-	3369	LBX2	GO:0003677;GO:0003677;GO:0005634;GO:0006355;GO:0043565;	-	-	-	-	ladybird homeobox 2 [Source:NCBI gene;Acc:431414]"	-	-
ENSGALG00000011404	57.6019	33.0167	82.1872	2.48926	1.31572	0.046246	0.983255	4	49592536	49595831	-	3295	HOPX	GO:0000122;GO:0001829;GO:0001829;GO:0003677;GO:0003677;GO:0005634;GO:0005634;GO:0005634;GO:0005634;GO:0005737;GO:0007275;GO:0007507;GO:0008016;GO:0016575;GO:0030154;GO:0043393;GO:0043415;GO:0045596;GO:0048286;GO:0051131;GO:0051155;	-	-	-	NOG319963	HOP homeobox [Source:NCBI gene;Acc:395241]"	395241	Q8JHU0
ENSGALG00000028840	229.86	173.904	285.815	1.64352	0.716786	0.0462885	0.983255	1	71252534	71391292	-	138758	CDPF1	-	-	-	-	-	cysteine rich DPF motif domain containing 1[Source:NCBI gene;Acc:418246]	418246	Q5ZKB8
ENSGALG00000035386	189.278	144.203	234.354	1.62517	0.700588	0.0464652	0.983255	AADN04001865.1	885	11808	-	10923	NCKAP1L	GO:0000902;GO:0005096;GO:0005829;GO:0006935;GO:0016477;GO:0030011;GO:0030031;GO:0030295;GO:0030593;GO:0030838;GO:0030866;GO:0030866;GO:0030890;GO:0031209;GO:0031209;GO:0032147;GO:0035509;GO:0042327;GO:0042493;GO:0043066;GO:0043547;GO:0044877;GO:0048821;GO:0050853;GO:0070358;	K05750	-	-	-	NCK associated protein 1 like [Source:NCBIgene;Acc:425499]	425499	Q5F3Q2
ENSGALG00000023472	88.9684	57.147	120.79	2.11367	1.07975	0.0465012	0.983255	11	18990707	18992936	-	2229	-	GO:0008146;GO:0016740;GO:0008146;GO:0016740;	-	-	-	-	sulfotransferase family cytosolic 2B member 1-like1 [Source:NCBI gene;Acc:415852]	415852	E1BYE0
ENSGALG00000011592	441.35	305.803	576.896	1.8865	0.915708	0.0465703	0.983255	7	25369623	25404382	+	34759	MRAS	GO:0000166;GO:0003924;GO:0005525;GO:0005525;GO:0007165;GO:0016020;GO:0000166;GO:0003924;GO:0005525;GO:0005525;GO:0007165;GO:0016020;GO:0000166;GO:0003924;GO:0005525;GO:0005525;GO:0007165;GO:0016020;GO:0030742;GO:1990830;	K07831	-	R	COG1100	muscle RAS oncogene homolog [Source:NCBIgene;Acc:395149]	395149	Q6JHX4
ENSGALG00000044799	159.973	105.864	214.081	2.02223	1.01594	0.0465876	0.983255	4	255370	259277	-	3907	-	GO:0016020;GO:0016021;	-	-	-	-	-	-	-
ENSGALG00000044599	97.6383	53.5629	141.714	2.64574	1.40367	0.0466266	0.983255	12	100686	116381	-	15695	-	GO:0005634;GO:0005643;GO:0005737;GO:0005813;GO:0008536;GO:0046907;	-	-	-	-	-	-	-
ENSGALG00000012015	35.8138	48.8633	22.7643	0.465877	-1.10198	0.0466564	0.983255	4	56457165	56560412	+	103247	NDST4	GO:0008146;GO:0008146;GO:0015016;GO:0016020;GO:0016021;GO:0016787;GO:0019213;	K02579	-	-	-	N-deacetylase and N-sulfotransferase 4 [Source:HGNCSymbol;Acc:HGNC:20779]	422686	E1BSM1
ENSGALG00000039337	606.31	477.044	735.577	1.54195	0.624755	0.0466815	0.983255	2	41589410	41631997	+	42587	SH3BP5	GO:0005622;GO:0035556;GO:0004860;GO:0004860;GO:0005654;GO:0005737;GO:0006469;GO:0016604;GO:0035556;GO:0035556;GO:0035556;GO:0061099;	-	-	-	-	SH3 domain binding protein 5 [Source:NCBIgene;Acc:420682]	420682	Q5ZK11
ENSGALG00000012812	88.9279	113.702	64.1537	0.564225	-0.825657	0.0469027	0.986592	1	56415234	56432260	+	17026	SVOPL	GO:0016020;GO:0016021;GO:0016021;GO:0055085;GO:0016020;GO:0016021;GO:0016021;GO:0055085;	-	-	-	-	SVOP like [Source:HGNC Symbol;Acc:HGNC:27034]"	418105	A0A1D5PRR6
ENSGALG00000009841	490.837	598.901	382.773	0.639126	-0.645829	0.0470011	0.986592	7	18741666	18754456	+	12790	FASTKD1	GO:0000959;GO:0004672;GO:0005739;GO:0006468;GO:0044528;	-	-	-	-	FAST kinase domains 1 [Source:HGNCSymbol;Acc:HGNC:26150]	424163	E1C579
ENSGALG00000023243	349.328	428.214	270.442	0.631559	-0.663011	0.0470307	0.986592	5	26166529	26171162	-	4633	-	GO:0006631;GO:0006637;GO:0006637;GO:0016790;GO:0047617;	K01068	EC:3.1.2.2	-	-	acyl-coenzyme A thioesterase 2, mitochondrial-like[Source:NCBI gene;Acc:423247]	423247	F1NDF0
ENSGALG00000030607	630.478	767.387	493.568	0.643181	-0.636703	0.0471002	0.986592	1	54437824	54592561	-	154737	CHST11	GO:0000139;GO:0001537;GO:0002063;GO:0005794;GO:0005975;GO:0007585;GO:0008146;GO:0008146;GO:0009791;GO:0016020;GO:0016021;GO:0016021;GO:0016051;GO:0016740;GO:0030204;GO:0030206;GO:0030206;GO:0030326;GO:0030512;GO:0033037;GO:0036342;GO:0042127;GO:0042733;GO:0043066;GO:0047756;GO:0048589;GO:0048703;GO:0048704;GO:0050659;GO:0051216;	-	-	-	-	carbohydrate sulfotransferase 11 [Source:HGNCSymbol;Acc:HGNC:17422]	-	-
ENSGALG00000015531	516.988	626.788	407.189	0.649643	-0.62228	0.0471413	0.986592	4	80124386	80297792	-	173406	PPP2R2C	GO:0000159;GO:0000159;GO:0019888;GO:0043666;GO:0000159;GO:0000159;GO:0000159;GO:0000278;GO:0005829;GO:0019888;GO:0043666;GO:0070262;GO:0000159;GO:0000159;GO:0019888;GO:0043666;GO:0000159;GO:0000159;GO:0019888;GO:0043666;GO:0000159;GO:0000159;GO:0019888;GO:0043666;GO:0000159;GO:0000159;GO:0019888;GO:0043666;	K04354	-	-	-	protein phosphatase 2 regulatory subunit Bgamma[Source:HGNC Symbol;Acc:HGNC:9306]	422858	A0A1D5NZN8
ENSGALG00000008465	49.6208	33.3047	65.9369	1.9798	0.985358	0.0473526	0.988234	6	25131956	25417009	-	285053	SORCS1	GO:0016020;GO:0016021;GO:0016021;GO:0016020;GO:0016020;GO:0016021;GO:0016021;	-	-	-	-	sortilin related VPS10 domain containing receptor 1[Source:HGNC Symbol;Acc:HGNC:16697]	423885	-
ENSGALG00000015150	123.547	177.078	70.0159	0.395396	-1.33863	0.0473788	0.988234	Z	36543163	36676401	+	133238	RORB	GO:0000978;GO:0001077;GO:0003677;GO:0003677;GO:0003700;GO:0003700;GO:0003707;GO:0004879;GO:0005634;GO:0005634;GO:0005634;GO:0006351;GO:0006355;GO:0006355;GO:0006366;GO:0007186;GO:0008134;GO:0008270;GO:0008502;GO:0030522;GO:0042462;GO:0042752;GO:0043401;GO:0043565;GO:0043565;GO:0045668;GO:0045893;GO:0045944;GO:0046548;GO:0046549;GO:0046872;	K08533	-	-	NOG324222	RAR related orphan receptor B [Source:NCBIgene;Acc:395980]	395980	Q98934
ENSGALG00000032385	57.5557	75.8931	39.2184	0.516758	-0.952438	0.047401	0.988234	AADN04000849.1	34599	38345	-	3746	PFKFB4	GO:0003824;GO:0003873;GO:0003873;GO:0004331;GO:0004331;GO:0005524;GO:0005829;GO:0006000;GO:0006003;GO:0006003;GO:0006003;GO:0016311;GO:0042802;GO:0043540;GO:0043540;GO:0046835;	K19028	-	-	-	Gallus gallus 6-phosphofructo-2-kinase/fructose-2,6-biphosphatase 4 (PFKFB4), mRNA. [Source:RefSeqmRNA;Acc:NM_001361249]	415906	-
ENSGALG00000038923	273.501	371.009	175.993	0.474362	-1.07594	0.0474841	0.988707	11	11323970	11329353	-	5383	-	GO:0004771;GO:0004806;GO:0005615;GO:0016042;GO:0016787;GO:0052689;	-	-	-	-	fatty acyl-CoA hydrolase precursor, medium chain-like [Source:NCBI gene;Acc:415787]	-	-
ENSGALG00000023686	125.532	157.188	93.8767	0.597228	-0.743647	0.0476157	0.99019	19	6449649	6459529	-	9880	ZSWIM7	GO:0000724;GO:0000724;GO:0008270;GO:0050821;GO:0097196;GO:0097196;GO:0000724;GO:0008270;GO:0097196;	-	-	-	-	zinc finger SWIM-type containing 7 [Source:NCBIgene;Acc:417596]	417596	E1BR46
ENSGALG00000009740	162.063	117.763	206.364	1.75237	0.809311	0.0477585	0.991899	5	30675311	30714811	+	39500	RASGRP1	GO:0005085;GO:0005085;GO:0005096;GO:0005509;GO:0005622;GO:0007264;GO:0007265;GO:0043087;GO:0043547;GO:0001786;GO:0001816;GO:0001934;GO:0002437;GO:0005085;GO:0005085;GO:0005088;GO:0005096;GO:0005509;GO:0005509;GO:0005794;GO:0005829;GO:0005886;GO:0007264;GO:0007265;GO:0008270;GO:0014066;GO:0019992;GO:0031210;GO:0032252;GO:0032725;GO:0032760;GO:0032816;GO:0032825;GO:0033089;GO:0035556;GO:0042629;GO:…	K04350	-	-	-	RAS guanyl releasing protein 1 [Source:HGNCSymbol;Acc:HGNC:9878]	423290	-
ENSGALG00000030653	2.64801	0	5.29603	Inf	Inf	0.047866	0.99287	15	7983153	7983467	+	314	-	GO:0002377;GO:0005615;GO:0006955;	-	-	-	-	-	-	-
ENSGALG00000033792	346.426	422.19	270.662	0.641091	-0.641398	0.0480496	0.994375	AADN04001840.1	5941	18591	+	12650	-	GO:0000070;GO:0000775;GO:0032133;GO:0051233;	K11514	-	-	-	-	107057183	-
ENSGALG00000002556	40.9945	19.2623	62.7267	3.25645	1.7033	0.0481008	0.994375	26	4027896	4047968	-	20072	NGF	GO:0005102;GO:0005163;GO:0005163;GO:0005615;GO:0007169;GO:0007422;GO:0007613;GO:0008021;GO:0008083;GO:0008083;GO:0008191;GO:0008625;GO:0010469;GO:0010628;GO:0010951;GO:0021675;GO:0030424;GO:0030425;GO:0031410;GO:0038180;GO:0043524;GO:0045664;GO:0048672;GO:0048812;GO:0048812;GO:0050804;GO:0005102;GO:0005163;GO:0005615;GO:0007169;GO:0007422;GO:0007613;GO:0008021;GO:0008083;GO:0008083;GO:0010469;GO:…	K02582	-	S	NOG44820	nerve growth factor [Source:NCBI gene;Acc:396466]"	396466	A0A140T8F7
ENSGALG00000015879	215.472	160.152	270.793	1.69085	0.757747	0.0481433	0.994375	1	104732138	104786820	+	54682	HUNK	GO:0004672;GO:0004672;GO:0004674;GO:0004674;GO:0005524;GO:0005622;GO:0005634;GO:0005737;GO:0006468;GO:0006468;GO:0006468;GO:0035556;	K08797	EC:2.7.11.1	-	-	hormonally up-regulated Neu-associated kinase[Source:HGNC Symbol;Acc:HGNC:13326]	418493	-
ENSGALG00000008439	251.221	123.324	379.119	3.07417	1.6202	0.0482397	0.994375	1	11182192	11218268	-	36076	CD36	GO:0006955;GO:0007166;GO:0016020;GO:0016020;GO:0016021;	K06259	-	-	-	CD36 molecule [Source:NCBI gene;Acc:417730]"	417730	Q5ZLI8
ENSGALG00000015655	72.8577	46.39	99.3253	2.14109	1.09835	0.0483349	0.994375	Z	65592725	65702020	+	109295	PALM2	GO:0008360;GO:0016020;	-	-	-	-	paralemmin 2 [Source:HGNC Symbol;Acc:HGNC:15845]"	-	-
ENSGALG00000008018	143.74	108.892	178.589	1.64005	0.713742	0.0483705	0.994375	20	14008762	14012151	-	3389	SNAI1	GO:0003676;GO:0003676;GO:0003677;GO:0003700;GO:0005623;GO:0005634;GO:0006355;	K05706	-	R	COG5048	snail family transcriptional repressor 1[Source:NCBI gene;Acc:396047]	396047	O12939
ENSGALG00000004518	49.1701	32.9767	65.3634	1.98211	0.987037	0.0484103	0.994375	Z	22436006	22451930	-	15924	-	GO:0005737;GO:0008168;GO:0008270;GO:0008270;GO:0009086;GO:0016740;GO:0032259;GO:0046872;GO:0047150;GO:0047150;	K00544	EC:2.1.1.5	-	-	betaine--homocysteine S-methyltransferase[Source:NCBI gene;Acc:416371]	416371	E1BSH9
ENSGALG00000034988	105.694	134.421	76.9666	0.572577	-0.804457	0.0484246	0.994375	KQ759484.1	10270	13386	+	3116	RDH5	GO:0005788;	-	-	-	-	retinol dehydrogenase 5 [Source:NCBIgene;Acc:395452]	-	-
ENSGALG00000004472	73.522	52.1984	94.8457	1.81702	0.861577	0.0484923	0.994516	8	6745964	6784554	+	38590	ASTN1	GO:0001764;GO:0005768;GO:0007158;GO:0007626;GO:0009897;GO:0016020;GO:0016021;GO:0016021;GO:0016477;GO:0098609;	-	-	-	-	astrotactin 1 [Source:HGNC Symbol;Acc:HGNC:773]"	429070	-
ENSGALG00000028327	24.591	14.0352	35.1469	2.50419	1.32435	0.048576	0.994987	5	22884776	22895233	-	10457	-	GO:0016020;GO:0016021;GO:0016021;GO:0016020;GO:0016021;GO:0016021;GO:0016020;GO:0016021;GO:0016021;	-	-	-	-	-	-	-
ENSGALG00000021079	99.8034	64.0587	135.548	2.116	1.08134	0.0488796	0.995996	20	9536176	9549582	+	13406	RGS19	-	K16449	-	-	-	regulator of G protein signaling 19 [Source:NCBIgene;Acc:374070]	374070	Q8AYF2
ENSGALG00000035769	2824.85	2245.64	3404.06	1.51585	0.600128	0.0489138	0.995996	3	57683854	57783087	+	99233	EPB41L2	GO:0003779;GO:0005198;GO:0005856;GO:0008092;GO:0030866;GO:0003779;GO:0005198;GO:0005634;GO:0005654;GO:0005856;GO:0005886;GO:0005886;GO:0008092;GO:0008180;GO:0030054;GO:0030507;GO:0030866;GO:0031032;GO:0042731;GO:0099738;GO:1904778;GO:0003779;GO:0005198;GO:0005856;GO:0005886;GO:0008092;GO:0030866;GO:0031032;	K06107	-	-	-	erythrocyte membrane protein band 4.1 like 2[Source:HGNC Symbol;Acc:HGNC:3379]	421703	-
ENSGALG00000002832	654.133	515.778	792.489	1.53649	0.619639	0.0492914	0.995996	27	5526112	5528076	+	1964	IFI35	GO:0005634;	-	-	-	-	interferon induced protein 35 [Source:HGNCSymbol;Acc:HGNC:5399]	-	-
ENSGALG00000023942	2.60745	0	5.21491	Inf	Inf	0.0493076	0.995996	1	947930	951486	+	3556	-	GO:0016020;GO:0016021;	-	-	-	-	-	-	-
ENSGALG00000030075	74.2853	23.5391	125.032	5.31166	2.40916	0.0494605	0.995996	AADN04001799.1	21	21602	-	21581	-	-	-	-	-	-	-	429249	-
ENSGALG00000008217	331.816	405.668	257.963	0.635897	-0.653135	0.0494707	0.995996	15	11478738	11502340	-	23602	RNFT2	GO:0016020;GO:0016021;	-	-	-	-	ring finger protein, transmembrane 2 [Source:HGNCSymbol;Acc:HGNC:25905]	427723	-
ENSGALG00000038853	530.272	640.759	419.786	0.655138	-0.610129	0.0494906	0.995996	18	9639459	9644151	-	4692	GAA	GO:0002026;GO:0002086;GO:0002086;GO:0003007;GO:0003824;GO:0004553;GO:0004558;GO:0004558;GO:0005764;GO:0005764;GO:0005975;GO:0005977;GO:0005980;GO:0005980;GO:0006941;GO:0007040;GO:0007040;GO:0007626;GO:0008152;GO:0009888;GO:0016020;GO:0016787;GO:0016798;GO:0030246;GO:0043181;GO:0046716;GO:0050884;GO:0050885;GO:0060048;	K12316	EC:3.2.1.20	-	-	glucosidase alpha, acid [Source:HGNCSymbol;Acc:HGNC:4065]	422082	-
ENSGALG00000006401	564.133	443.855	684.41	1.54197	0.624773	0.0495329	0.995996	5	12999678	13056336	+	56658	OSBPL5	GO:0001786;GO:0005548;GO:0005829;GO:0006869;GO:0008289;GO:0015248;GO:0015485;GO:0015485;GO:0015914;GO:0015914;GO:0015918;GO:0016020;GO:0016020;GO:0016021;GO:0032934;GO:0043231;GO:0043231;GO:0070273;	K20464	-	-	-	oxysterol binding protein like 5 [Source:HGNCSymbol;Acc:HGNC:16392]	770816	-
ENSGALG00000000158	165.827	112.902	218.751	1.93754	0.954224	0.0496387	0.995996	16	96322	99142	-	2820	MHCDMA	GO:0006955;GO:0016020;GO:0016020;GO:0016021;GO:0019882;GO:0042613;GO:0002503;GO:0006955;GO:0009986;GO:0016020;GO:0019882;GO:0023026;GO:0042613;GO:0042613;GO:0043231;	K06752	-	S	NOG43075	major histocompatibility complex, class II, DMalpha [Source:NCBI gene;Acc:417050]	417050	A5HUL6
ENSGALG00000008757	119.797	83.3779	156.215	1.87358	0.905801	0.049739	0.995996	3	11329418	11335309	-	5891	CNRIP1	GO:0005737;GO:0005886;GO:0008022;GO:0031718;GO:0043209;	-	-	-	-	cannabinoid receptor interacting protein 1[Source:NCBI gene;Acc:421266]	421266	E1BU35
ENSGALG00000011823	316.08	247.014	385.147	1.55921	0.640819	0.0497644	0.995996	4	52866490	52987950	-	121460	FAT4	GO:0001658;GO:0001822;GO:0003007;GO:0005509;GO:0005622;GO:0005886;GO:0007009;GO:0007155;GO:0007156;GO:0007157;GO:0007219;GO:0008543;GO:0016020;GO:0016020;GO:0016021;GO:0021987;GO:0022008;GO:0035329;GO:0043931;GO:0045177;GO:0048565;GO:0060122;GO:0072006;GO:0072137;GO:0072307;	K16669	-	-	-	FAT atypical cadherin 4 [Source:HGNCSymbol;Acc:HGNC:23109]	395166	-
ENSGALG00000041344	212.877	53.5465	372.208	6.95112	2.79725	0.049787	0.995996	2	121898100	121903161	+	5061	FABP5	GO:0001972;GO:0005504;GO:0005615;GO:0005634;GO:0005634;GO:0005737;GO:0005737;GO:0006006;GO:0006629;GO:0006656;GO:0008289;GO:0010829;GO:0014069;GO:0031392;GO:0035360;GO:0042593;GO:0042802;GO:0045202;GO:0051930;GO:0099178;GO:0120162;	K08754	-	-	-	fatty acid binding protein 5 [Source:NCBIgene;Acc:420197]	420197	Q5ZIR7
ENSGALG00000034868	4237.92	2182.07	6293.76	2.8843	1.52822	0.0498073	0.995996	33	1354644	1364180	-	9536	KRT7	GO:0005198;GO:0005198;GO:0005882;GO:0005882;GO:0045095;GO:0005198;GO:0005198;GO:0005882;GO:0005882;GO:0045095;	K07605	-	-	-	keratin 7 [Source:NCBI gene;Acc:395772]"	395772	O93532
ENSGALG00000016559	282.815	218.305	347.324	1.591	0.669934	0.0498821	0.995996	1	122087633	122096924	+	9291	PIGA	GO:0000506;GO:0000506;GO:0005789;GO:0006506;GO:0006506;GO:0006506;GO:0016020;GO:0016021;GO:0017176;GO:1990830;GO:0016020;GO:0016021;	K03857	EC:2.4.1.198	-	-	phosphatidylinositol glycan anchor biosynthesisclass A [Source:NCBI gene;Acc:418624]	418624	Q5F4C8
ENSGALG00000016286	3.51531	0.358296	6.67232	18.6224	4.21896	0.049885	0.995996	1	115794507	115795376	+	869	CXorf21	-	-	-	-	-	chromosome X open reading frame 21 [Source:HGNCSymbol;Acc:HGNC:25667]	100857674	A0A1L1RS25
ENSGALG00000029672	180.221	223.696	136.747	0.611309	-0.710027	0.0498981	0.995996	7	22353813	22358548	+	4735	ABCB6	GO:0000166;GO:0005524;GO:0005524;GO:0005524;GO:0005654;GO:0005739;GO:0005740;GO:0005741;GO:0005768;GO:0005783;GO:0005794;GO:0005829;GO:0005886;GO:0006779;GO:0007420;GO:0015439;GO:0015562;GO:0015886;GO:0016020;GO:0016021;GO:0016021;GO:0016887;GO:0020037;GO:0031307;GO:0042626;GO:0043588;GO:0055085;	K05661	-	-	-	ATP binding cassette subfamily B member 6(Langereis blood group) [Source:HGNC Symbol;Acc:HGNC:47]	425721	-
ENSGALG00000034500	182.58	228.119	137.04	0.600737	-0.735196	0.0499089	0.995996	2	97484738	97493933	-	9195	CIDEA	GO:0001659;GO:0005622;GO:0005634;GO:0005737;GO:0005739;GO:0005740;GO:0005811;GO:0005811;GO:0005811;GO:0005811;GO:0006629;GO:0006915;GO:0006915;GO:0008219;GO:0010890;GO:0019915;GO:0019915;GO:0030512;GO:0032720;GO:0035634;GO:0042803;GO:0050710;GO:0050995;GO:0050995;GO:0120163;GO:1900118;GO:1902510;	-	-	-	-	cell death-inducing DFFA-like effector a[Source:NCBI gene;Acc:768659]	768659	D7RXN9
ENSGALG00000044226	19.498	10.636	28.36	2.66642	1.41491	0.0499519	0.995996	AADN04004208.1	4551	7062	-	2511	-	GO:0016020;GO:0016021;	-	-	-	-	C-type lectin domain containing 17A [Source:NCBIgene;Acc:426106]	-	-
ENSGALG00000025946	146.692	109.763	183.621	1.67288	0.742338	0.0499878	0.995996	8	21899735	21907351	-	7616	MOB3C	-	-	-	-	-	MOB kinase activator 3C [Source:HGNCSymbol;Acc:HGNC:29800]	-	-
ENSGALG00000006783	4724.6	3640.17	5809.02	1.59581	0.674289	0.0500428	0.995996	9	11508788	11558301	-	49513	PLOD2	GO:0005783;GO:0008475;GO:0016491;GO:0055114;GO:0001666;GO:0005506;GO:0005783;GO:0008475;GO:0008475;GO:0008475;GO:0016491;GO:0016705;GO:0017185;GO:0017185;GO:0030199;GO:0031418;GO:0032963;GO:0046872;GO:0046947;GO:0046947;GO:0055114;GO:0005506;GO:0005783;GO:0008475;GO:0016491;GO:0016705;GO:0031418;GO:0046872;GO:0055114;	K13645	EC:1.14.11.4	-	-	procollagen-lysine,2-oxoglutarate 5-dioxygenase 2[Source:HGNC Symbol;Acc:HGNC:9082]	424882	-
ENSGALG00000009266	2.58568	0	5.17136	Inf	Inf	0.0501059	0.995996	4	20484771	20491761	-	6990	FGA	GO:0005102;GO:0005102;GO:0005198;GO:0005577;GO:0005577;GO:0005615;GO:0005938;GO:0007160;GO:0007596;GO:0007596;GO:0009897;GO:0009986;GO:0030168;GO:0031091;GO:0031639;GO:0034116;GO:0034622;GO:0042730;GO:0043152;GO:0045907;GO:0045921;GO:0050714;GO:0050839;GO:0051258;GO:0051258;GO:0051592;GO:0065003;GO:0070374;GO:0070527;GO:0072377;GO:0072378;GO:0090277;GO:1902042;GO:2000352;	K03903	-	-	-	fibrinogen alpha chain [Source:NCBIgene;Acc:396307]	396307	-
ENSGALG00000001538	1412.47	1701.41	1123.53	0.660351	-0.598695	0.0502034	0.995996	26	3512894	3532806	-	19912	ST7L	GO:0003674;GO:0005575;GO:0008150;GO:0016020;GO:0016021;GO:0030308;	-	-	-	NOG307980	suppression of tumorigenicity 7 like [Source:NCBIgene;Acc:395331]	395331	Q90YH8
ENSGALG00000044585	2.58238	0	5.16476	Inf	Inf	0.0502285	0.995996	16	322643	372125	-	49482	-	-	-	-	-	-	-	-	-
ENSGALG00000016728	1054.45	834.677	1274.23	1.52661	0.61033	0.0502726	0.995996	1	130245737	130263925	-	18188	RP2	GO:0000166;GO:0000902;GO:0005096;GO:0005096;GO:0005096;GO:0005525;GO:0005654;GO:0005737;GO:0005737;GO:0005794;GO:0005814;GO:0005886;GO:0005886;GO:0005886;GO:0006892;GO:0016020;GO:0016604;GO:0031410;GO:0036064;GO:0036064;GO:0043547;GO:1990075;	K18272	-	-	NOG326369	RP2, ARL3 GTPase activating protein [Source:NCBIgene;Acc:418675]	418675	Q5ZHN4
ENSGALG00000005974	18513	14448.8	22577.2	1.56257	0.643922	0.0502845	0.995996	7	6723053	6744124	+	21071	COL6A1	GO:0005576;GO:0031012;GO:0032991;GO:0035987;GO:0042383;GO:0048407;GO:0070208;GO:0071230;	K06238	-	-	-	collagen type VI alpha 1 chain [Source:NCBIgene;Acc:396000]	396000	P20785
ENSGALG00000040019	349.046	425.824	272.268	0.639393	-0.645226	0.050338	0.995996	AADN04001167.1	12067	30351	-	18284	-	-	-	-	-	-	-	-	-
ENSGALG00000036539	2152.03	1720.14	2583.91	1.50215	0.587027	0.0503523	0.995996	4	1039004	1084494	-	45490	EFNB1	GO:0001755;GO:0005634;GO:0005737;GO:0005886;GO:0005886;GO:0007411;GO:0007411;GO:0009880;GO:0016020;GO:0016020;GO:0016021;GO:0031295;GO:0042102;GO:0045121;GO:0046875;GO:0046875;GO:0046875;GO:0048013;GO:0048013;	K05463	-	-	-	ephrin B1 [Source:NCBI gene;Acc:395896]"	395896	O73612
ENSGALG00000004448	15.0876	7.55868	22.6165	2.99212	1.58117	0.0503697	0.995996	8	6734402	6739573	-	5171	BRINP2	GO:0005783;GO:0030425;GO:0043025;GO:0045666;GO:0045666;GO:0045666;GO:0045930;GO:0045930;GO:0045930;GO:0071300;GO:0071300;	-	-	-	-	BMP/retinoic acid inducible neural specific 2[Source:HGNC Symbol;Acc:HGNC:13746]	424433	-
ENSGALG00000006997	15.7706	7.61495	23.9262	3.142	1.65168	0.0505246	0.995996	17	4502517	4580960	-	78443	BRINP1	GO:0001662;GO:0005737;GO:0005737;GO:0005783;GO:0007049;GO:0007050;GO:0007614;GO:0008219;GO:0008219;GO:0030425;GO:0035176;GO:0035640;GO:0042711;GO:0043025;GO:0045666;GO:0045666;GO:0045666;GO:0045786;GO:0045786;GO:0045930;GO:0045930;GO:0045930;GO:0050768;GO:0071300;GO:0071300;GO:0071625;	-	-	-	NOG38997	BMP/retinoic acid inducible neural specific 1[Source:NCBI gene;Acc:395098]	395098	Q7ZZR3
ENSGALG00000013063	51.6703	67.8862	35.4543	0.522262	-0.937155	0.0505776	0.995996	2	80020208	80034045	-	13837	SRD5A1	GO:0003865;GO:0003865;GO:0003865;GO:0005737;GO:0006629;GO:0006694;GO:0008202;GO:0016020;GO:0016020;GO:0016021;GO:0016021;GO:0016491;GO:0016627;GO:0055114;	-	-	-	-	steroid 5 alpha-reductase 1 [Source:HGNCSymbol;Acc:HGNC:11284]	-	-
ENSGALG00000045631	25.558	9.24968	41.8663	4.52624	2.17831	0.0505972	0.995996	4	90880175	90881992	-	1817	-	-	-	-	-	-	-	-	-
ENSGALG00000029438	662.293	804.071	520.514	0.647348	-0.627386	0.0506522	0.995996	AADN04012782.1	4204	7030	+	2826	CLPP	GO:0004252;GO:0006508;GO:0006508;GO:0008233;GO:0008236;GO:0016787;GO:0004252;GO:0004252;GO:0005739;GO:0005739;GO:0005759;GO:0006508;GO:0006508;GO:0008233;GO:0008236;GO:0009368;GO:0016787;GO:0051603;	-	-	-	-	caseinolytic mitochondrial matrix peptidaseproteolytic subunit [Source:HGNC Symbol;Acc:HGNC:2084]	-	-
ENSGALG00000045947	38.798	14.8372	62.7588	4.22984	2.0806	0.0507398	0.995996	10	532816	548795	-	15979	-	GO:0005634;GO:0005643;GO:0005737;GO:0005813;GO:0008536;GO:0046907;	-	-	-	-	-	-	-
ENSGALG00000012059	508.707	401.055	616.359	1.53684	0.619971	0.0507511	0.995996	7	28302175	28320634	-	18459	OSBPL11	GO:0005654;GO:0005794;GO:0005794;GO:0005829;GO:0006869;GO:0008289;GO:0010890;GO:0015248;GO:0015918;GO:0016020;GO:0032934;GO:0043231;GO:0045444;	K20465	-	-	-	oxysterol binding protein like 11 [Source:HGNCSymbol;Acc:HGNC:16397]	424262	-
ENSGALG00000010607	163.308	123.656	202.96	1.64132	0.714859	0.0507553	0.995996	5	43079009	43113022	+	34013	SPATA7	GO:0005654;GO:0005739;GO:0005829;GO:0005930;GO:0015630;GO:0032391;GO:0036064;GO:0045494;GO:1903546;GO:1903621;	K19655	-	-	-	spermatogenesis associated 7 [Source:HGNCSymbol;Acc:HGNC:20423]	423397	A0A1D5P9Q4
ENSGALG00000031122	49.0258	33.0584	64.9931	1.96601	0.975269	0.0508701	0.996125	8	828149	965393	+	137244	NTNG1	GO:0005886;GO:0005886;GO:0007409;GO:0046658;GO:0050839;GO:0098632;GO:0099560;	K07522	-	-	-	netrin G1 [Source:HGNC Symbol;Acc:HGNC:23319]"	424336	-
ENSGALG00000036659	127.709	159.413	96.0059	0.602247	-0.731573	0.0508836	0.996125	18	9347716	9348299	-	583	NDUFAF8	GO:0005739;GO:0005739;GO:0032981;GO:0032981;	-	-	-	-	NADH:ubiquinone oxidoreductase complex assemblyfactor 8 [Source:NCBI gene;Acc:422071]	422071	A0A1D5PWK9
ENSGALG00000029424	90.3161	57.6636	122.969	2.13252	1.09256	0.0510566	0.998318	11	18097779	18138763	+	40984	JPH3	GO:0005783;GO:0005783;GO:0005789;GO:0005789;GO:0005886;GO:0005886;GO:0007612;GO:0007613;GO:0015278;GO:0015278;GO:0016020;GO:0016021;GO:0030314;GO:0030314;GO:0030314;GO:0035640;GO:0040011;GO:0048167;GO:0048168;GO:0050885;GO:0051209;GO:0060314;	-	-	-	-	junctophilin 3 [Source:HGNC Symbol;Acc:HGNC:14203]"	-	-
ENSGALG00000028983	520.962	678.88	363.044	0.534769	-0.903012	0.0512559	0.999664	2	32700853	32703521	-	2668	HOXA9	GO:0003677;GO:0003677;GO:0005634;GO:0005634;GO:0006351;GO:0006351;GO:0006355;GO:0007275;GO:0043565;GO:0043565;	K21950	-	-	-	homeobox A9 [Source:NCBI gene;Acc:396096]"	396096	F1NJG5
ENSGALG00000000776	464.958	568.056	361.86	0.637014	-0.650602	0.0513158	0.999664	26	188925	194291	+	5366	-	GO:0046872;	-	-	-	-	-	-	-
ENSGALG00000042452	215.01	124.662	305.358	2.44948	1.29248	0.0513434	0.999664	7	21251160	21289953	+	38793	DPP4	GO:0004252;GO:0006508;GO:0008236;GO:0016020;GO:0016021;GO:0046718;GO:0004252;GO:0006508;GO:0008236;GO:0016020;GO:0016021;	K01278	EC:3.4.14.5	-	-	dipeptidyl peptidase 4 [Source:NCBIgene;Acc:424187]	424187	A0A1D5PJA5
ENSGALG00000004794	392.024	476.837	307.21	0.644265	-0.634273	0.0514158	0.999664	6	11993572	12006063	-	12491	H2AFY2	GO:0000786;GO:0000786;GO:0000790;GO:0003677;GO:0003677;GO:0005634;GO:0005634;GO:0005694;GO:0006325;GO:0006334;GO:0006334;GO:0016020;GO:0016021;GO:0031490;GO:0046982;GO:0000122;GO:0000786;GO:0000786;GO:0000790;GO:0000790;GO:0000790;GO:0000977;GO:0001740;GO:0003677;GO:0003677;GO:0003677;GO:0005634;GO:0005634;GO:0005654;GO:0005694;GO:0006325;GO:0006325;GO:0006334;GO:0006334;GO:0007420;GO:0007549;GO:…	K11251	-	-	-	H2A histone family, member Y2 [Source:NCBIgene;Acc:423721]	423721	A0A1L1RSN9
ENSGALG00000012246	4221.19	5053.53	3388.84	0.670588	-0.576501	0.0514585	0.999664	7	30736705	30778328	+	41623	R3HDM1	GO:0003676;GO:0003676;GO:0003676;GO:0003676;GO:0003676;GO:0003676;	-	-	-	-	R3H domain containing 1 [Source:HGNCSymbol;Acc:HGNC:9757]	424292	-
ENSGALG00000030038	217.531	103.212	331.849	3.21522	1.68492	0.0514919	0.999664	AADN04001210.1	6888	29576	+	22688	C3	GO:0004866;GO:0005576;GO:0005615;GO:0006954;GO:0006956;GO:0010951;GO:0004866;GO:0005576;GO:0005615;GO:0006954;GO:0006956;GO:0010951;GO:0001798;GO:0001934;GO:0001970;GO:0004866;GO:0005576;GO:0005615;GO:0005615;GO:0006911;GO:0006954;GO:0006956;GO:0006956;GO:0006956;GO:0009617;GO:0010575;GO:0010828;GO:0010866;GO:0010884;GO:0010951;GO:0031715;GO:0032991;GO:0045745;GO:0045766;GO:0050766;GO:0060100;GO:…	K03990	-	-	-	complement component 3 [Source:NCBIgene;Acc:396370]	396370	Q90633
ENSGALG00000030894	6.27094	1.72641	10.8155	6.26472	2.64725	0.0516352	1	7	15443783	15446383	+	2600	-	-	-	-	-	-	-	-	-
ENSGALG00000015080	46.9397	62.2766	31.6028	0.507458	-0.978641	0.0517421	1	Z	33788883	33890094	-	101211	SLC24A2	GO:0006811;GO:0007601;GO:0008273;GO:0016020;GO:0016021;GO:0016021;GO:0035725;GO:0055085;GO:0005262;GO:0005623;GO:0006811;GO:0006816;GO:0006874;GO:0007601;GO:0007612;GO:0007613;GO:0008273;GO:0008273;GO:0016020;GO:0016020;GO:0016021;GO:0016021;GO:0034220;GO:0035725;GO:0055085;GO:0060291;GO:0060292;GO:0070588;GO:0006811;GO:0007601;GO:0008273;GO:0016020;GO:0016021;GO:0016021;GO:0035725;GO:0055085;	K13750	-	-	-	solute carrier family 24 member 2 [Source:NCBIgene;Acc:414891]	414891	Q9IAL7
ENSGALG00000032875	1590.87	1912.17	1269.57	0.663938	-0.590879	0.0519729	1	28	3061180	3063379	+	2199	ATP5F1D	GO:0000275;GO:0005753;GO:0015986;GO:0015986;GO:0016887;GO:0045261;GO:0046933;GO:0099132;	-	-	-	-	ATP synthase F1 subunit delta [Source:HGNCSymbol;Acc:HGNC:837]	-	-
ENSGALG00000011266	703.969	853.614	554.325	0.649385	-0.622853	0.0519897	1	4	47319602	47333131	-	13529	PPM1K	GO:0003824;GO:0004721;GO:0004722;GO:0005739;GO:0006470;GO:0016787;GO:0043169;GO:0046872;GO:0003824;GO:0004722;GO:0006470;GO:0043169;	K17505	EC:3.1.3.16	T	COG0631	protein phosphatase, Mg2+/Mn2+ dependent 1K[Source:HGNC Symbol;Acc:HGNC:25415]	422614	F1P138
ENSGALG00000027512	1513.06	1868.12	1157.99	0.619868	-0.689967	0.0522811	1	Z	49956074	49965412	-	9338	C5orf30	GO:0005737;GO:0010764;GO:0035869;GO:1900016;	-	-	-	-	chromosome 5 open reading frame 30 [Source:HGNCSymbol;Acc:HGNC:25052]	768501	R4GHF6
ENSGALG00000027389	67.6125	35.1192	100.106	2.85046	1.51119	0.0523435	1	Z	20155100	20189099	+	33999	RGS7BP	GO:0005634;GO:0005737;GO:0005886;GO:0007186;	-	-	-	-	regulator of G protein signaling 7 binding protein[Source:HGNC Symbol;Acc:HGNC:23271]	-	-
ENSGALG00000017199	1148.29	1384.15	912.43	0.6592	-0.601211	0.0524343	1	1	184996598	185204663	+	208065	MAML2	GO:0003713;GO:0003713;GO:0003713;GO:0005634;GO:0005654;GO:0007219;GO:0007219;GO:0007221;GO:0016607;GO:0045944;GO:0045944;	K06061	-	-	-	mastermind like transcriptional coactivator 2[Source:HGNC Symbol;Acc:HGNC:16259]	428088	F1NYN6
ENSGALG00000017323	396.993	481.402	312.585	0.649322	-0.622994	0.0524475	1	1	195485344	195633641	-	148297	FAM168A	GO:1905053;GO:1905053;	-	-	-	-	family with sequence similarity 168 member A[Source:HGNC Symbol;Acc:HGNC:28999]	419066	E1C589
ENSGALG00000034964	44.423	62.5285	26.3175	0.420888	-1.24849	0.0525162	1	AADN04001795.1	6826	10504	-	3678	SYTL1	GO:0006887;GO:0016020;GO:0016021;GO:0070382;	-	-	-	-	synaptotagmin like 1 [Source:NCBI gene;Acc:771987]"	-	-
ENSGALG00000042476	188.615	233.542	143.688	0.615254	-0.700745	0.052625	1	10	7627320	7644153	-	16833	TEX9	-	-	-	-	-	testis expressed 9 [Source:HGNCSymbol;Acc:HGNC:29585]	425342	-
ENSGALG00000005567	696.659	845.758	547.56	0.647419	-0.627227	0.0528351	1	19	8799084	8981433	-	182349	MSI2	GO:0003676;GO:0003723;GO:0003723;GO:0003723;GO:0003727;GO:0005737;GO:0005737;GO:0005844;GO:0005844;GO:0008266;GO:0048864;GO:1990904;GO:0003676;GO:0003723;	K14411	-	-	-	musashi RNA binding protein 2 [Source:HGNCSymbol;Acc:HGNC:18585]	417667	-
ENSGALG00000012692	620.091	750.028	490.154	0.653513	-0.613712	0.0528492	1	2	60712567	60720029	+	7462	SIRT5	GO:0005634;GO:0005737;GO:0005739;GO:0005739;GO:0005739;GO:0005743;GO:0005758;GO:0005759;GO:0005829;GO:0005829;GO:0005829;GO:0006476;GO:0006476;GO:0008270;GO:0008270;GO:0010566;GO:0010566;GO:0016787;GO:0034979;GO:0036046;GO:0036046;GO:0036047;GO:0036047;GO:0036047;GO:0036048;GO:0036048;GO:0036048;GO:0036049;GO:0036049;GO:0036049;GO:0036054;GO:0036054;GO:0036054;GO:0036054;GO:0036055;GO:0036055;GO:…	K11415	EC:3.5.1.-	-	-	sirtuin 5 [Source:NCBI gene;Acc:420834]"	420834	E1BRE2;R9PXP3
ENSGALG00000039474	573.149	372.075	774.224	2.08083	1.05716	0.0529064	1	2	59931746	59933580	-	1834	ID4	GO:0005634;GO:0005737;GO:0045892;GO:0046983;GO:0000082;GO:0000122;GO:0001085;GO:0001085;GO:0003700;GO:0005634;GO:0005634;GO:0005634;GO:0005634;GO:0005737;GO:0005737;GO:0007405;GO:0007420;GO:0007623;GO:0007623;GO:0008134;GO:0008283;GO:0008284;GO:0010628;GO:0021766;GO:0021895;GO:0022010;GO:0030182;GO:0034613;GO:0043392;GO:0045444;GO:0045599;GO:0045665;GO:0045665;GO:0045669;GO:0045892;GO:0045892;GO:…	K17695	-	-	-	inhibitor of DNA binding 4, HLH protein[Source:NCBI gene;Acc:374150]	374150	Q90X12
ENSGALG00000028157	7.43407	12.3572	2.51092	0.203194	-2.29907	0.0529108	1	16	353154	355259	-	2105	-	GO:0016020;GO:0016021;GO:0005102;GO:0009897;GO:0016020;GO:0016021;GO:0050776;GO:0050852;	-	-	-	-	-	-	-
ENSGALG00000043610	106.453	46.0141	166.891	3.62696	1.85876	0.053054	1	AADN04001162.1	20358	24472	-	4114	-	GO:0007160;GO:0007160;	-	-	-	-	alpha-tectorin-like [Source:NCBIgene;Acc:100857892]	100857892	-
ENSGALG00000011164	469.087	370.065	568.109	1.53516	0.618388	0.0531838	1	2	33692850	33852823	+	159973	-	GO:0005096;GO:0005622;GO:0007165;GO:0035556;GO:0043547;GO:0046872;GO:0051056;	K20630	-	-	-	chimerin 2 [Source:NCBI gene;Acc:428437]"	428437	E1C627
ENSGALG00000007025	176.412	133.402	219.421	1.64481	0.717921	0.0532143	1	1	15507104	15601794	+	94690	CPNE8	GO:0005544;GO:0005886;GO:0071277;	-	-	-	-	copine 8 [Source:NCBI gene;Acc:417690]"	417690	F1NGI7
ENSGALG00000011274	19470.9	13437.7	25504.2	1.89795	0.924443	0.0532369	1	1	44019260	44058954	-	39694	DCN	GO:0005518;GO:0005576;GO:0005518;GO:0005576;GO:0005518;GO:0005539;GO:0005576;GO:0010508;GO:0010596;GO:0014068;GO:0016239;GO:0016525;GO:0019800;GO:0045944;GO:0050840;GO:0051901;GO:0090141;GO:1900747;GO:0005518;GO:0005576;	K04660	-	-	-	decorin [Source:NCBI gene;Acc:417892]"	417892	P28675
ENSGALG00000034742	1535.88	1222.92	1848.84	1.51182	0.596289	0.0532917	1	33	251961	271518	+	19557	LIMA1	GO:0001725;GO:0001726;GO:0003785;GO:0005829;GO:0005886;GO:0005903;GO:0005925;GO:0015629;GO:0015629;GO:0016477;GO:0030299;GO:0030835;GO:0030835;GO:0031526;GO:0031529;GO:0031529;GO:0032154;GO:0042632;GO:0046872;GO:0051015;GO:0051015;GO:0051015;GO:0051017;GO:0051017;	K23026	-	-	-	LIM domain and actin binding 1 [Source:HGNCSymbol;Acc:HGNC:24636]	426878	A0A1D5PTF4
ENSGALG00000000583	67.3316	46.968	87.6952	1.86712	0.900817	0.0533728	1	26	1683809	1703852	+	20043	SOX13	GO:0000977;GO:0003677;GO:0005634;GO:0005634;GO:0005634;GO:0005634;GO:0005654;GO:0006355;GO:0016020;GO:0016021;GO:0043565;GO:0043565;GO:0045165;GO:0045586;GO:0045892;GO:0045944;	K09269	-	-	-	SRY-box 13 [Source:HGNC Symbol;Acc:HGNC:11192]"	419820	-
ENSGALG00000003589	69.5849	25.9227	113.247	4.36864	2.12718	0.0534205	1	19	5643262	5647788	-	4526	VTN	GO:0005044;GO:0006898;GO:0006955;GO:0007160;GO:0010811;GO:0030198;GO:0030247;GO:0031012;GO:0048709;GO:0050840;GO:0005044;GO:0006898;GO:0006955;GO:0030247;GO:0005044;GO:0006898;GO:0006955;GO:0030247;	K06251	-	-	-	vitronectin [Source:NCBI gene;Acc:395935]"	395935	O12945
ENSGALG00000036805	94.2285	119.076	69.3814	0.582666	-0.779258	0.0534621	1	5	311493	328512	+	17019	SPTB	GO:0003779;GO:0003779;GO:0005200;GO:0005200;GO:0005543;GO:0005737;GO:0005794;GO:0005815;GO:0005829;GO:0005856;GO:0008091;GO:0014731;GO:0030036;GO:0030506;GO:0031941;GO:0032991;GO:0051015;GO:0051693;	K06115	-	-	-	spectrin beta, erythrocytic [Source:HGNCSymbol;Acc:HGNC:11274]	769410	-
ENSGALG00000006916	324.428	411.691	237.164	0.576073	-0.795676	0.0535046	1	14	8565849	8571890	-	6041	GDE1	GO:0004622;GO:0006629;GO:0006644;GO:0008081;GO:0008081;GO:0008889;GO:0016020;GO:0047395;GO:0070291;GO:0006629;GO:0008081;GO:0008889;	-	-	-	-	glycerophosphodiester phosphodiesterase 1[Source:HGNC Symbol;Acc:HGNC:29644]	-	-
ENSGALG00000042511	200.232	153.374	247.09	1.61103	0.687983	0.0535992	1	3	23383274	23414870	+	31596	PKDCC	GO:0001501;GO:0004672;GO:0004715;GO:0004715;GO:0005576;GO:0005576;GO:0005794;GO:0018108;GO:0018108;GO:0030282;GO:0030501;GO:0032332;GO:0035108;GO:0035264;GO:0042997;GO:0048286;GO:0048566;GO:0060021;	-	-	-	-	protein kinase domain containing, cytoplasmic[Source:HGNC Symbol;Acc:HGNC:25123]	-	-
ENSGALG00000046431	3.5284	0.399448	6.65736	16.6664	4.05887	0.0536211	1	AADN04014634.1	2869	4368	+	1499	-	GO:0005096;GO:0005938;GO:0007165;GO:0007264;GO:0015629;GO:0043547;	-	-	-	-	-	-	-
ENSGALG00000007713	64.6364	37.4366	91.8363	2.45311	1.29461	0.0536933	1	18	10504470	10508384	-	3914	CD300LG	GO:0016020;GO:0016021;GO:0016020;GO:0016021;GO:0016020;GO:0016021;	K20395	-	-	-	CD300 molecule like family member g [Source:NCBIgene;Acc:422107]	422107	Q2YHU0
ENSGALG00000042108	38.0876	13.4769	62.6983	4.65228	2.21794	0.0537027	1	AADN04010458.1	639	5260	+	4621	-	GO:0007155;GO:0016020;GO:0016020;GO:0016021;GO:0007155;GO:0016020;GO:0016020;GO:0016021;	-	-	-	-	-	-	-
ENSGALG00000033171	50.2935	19.4514	81.1356	4.1712	2.06046	0.0537841	1	2	43317611	43328122	-	10511	TGM4	GO:0003810;GO:0005737;GO:0005794;GO:0018149;GO:0031012;GO:0046872;	K05621	EC:2.3.2.13	-	-	transglutaminase 4 [Source:NCBI gene;Acc:420706]"	420706	Q5ZK99
ENSGALG00000032253	91.021	116.005	66.037	0.56926	-0.812841	0.0538071	1	AADN04005812.1	3694	7764	+	4070	-	-	-	-	-	-	-	-	-
ENSGALG00000000818	610.655	411.353	809.958	1.96901	0.977472	0.0538446	1	1	193661421	193663418	+	1997	-	GO:0016020;GO:0016021;	-	-	-	-	-	-	-
ENSGALG00000038146	77.1796	54.9392	99.4201	1.80964	0.855701	0.0538824	1	19	371053	377550	+	6497	-	GO:0005622;GO:0008270;GO:0046872;GO:0005622;GO:0008270;GO:0046872;	K12015	EC:2.3.2.27	-	-	tripartite motif containing 58 [Source:NCBIgene;Acc:770718]	770718	-
ENSGALG00000004398	123.66	82.3351	164.985	2.00382	1.00275	0.053996	1	14	3435737	3475031	-	39294	CARD11	GO:0000185;GO:0001772;GO:0001819;GO:0002377;GO:0005515;GO:0005737;GO:0005829;GO:0005886;GO:0005886;GO:0005886;GO:0007165;GO:0007249;GO:0007250;GO:0030183;GO:0030890;GO:0031295;GO:0031435;GO:0032449;GO:0032991;GO:0038202;GO:0042100;GO:0042102;GO:0042110;GO:0042976;GO:0042981;GO:0043123;GO:0043123;GO:0045061;GO:0045086;GO:0045121;GO:0045577;GO:0045580;GO:0046649;GO:0048872;GO:0050700;GO:0050776;GO:…	K07367	-	S	NOG47732	caspase recruitment domain family member 11[Source:NCBI gene;Acc:416476]	416476	Q5F3W0
ENSGALG00000026781	51.8127	28.9577	74.6678	2.57851	1.36654	0.0540189	1	1	175088272	175096275	-	8003	ALOX5AP	GO:0002540;GO:0004364;GO:0004464;GO:0004602;GO:0005634;GO:0005635;GO:0005783;GO:0006691;GO:0008047;GO:0016020;GO:0016021;GO:0016021;GO:0019370;GO:0019370;GO:0043085;GO:0098869;GO:0006691;GO:0008047;GO:0016020;GO:0016021;GO:0016021;GO:0043085;	K20735	-	-	-	arachidonate 5-lipoxygenase activating protein[Source:NCBI gene;Acc:770904]	770904	R4GHN1
ENSGALG00000041334	1341.46	1612.99	1069.93	0.663319	-0.592226	0.0540456	1	2	42981988	42986891	-	4903	SNRPD1	GO:0000387;GO:0006396;GO:0000243;GO:0000387;GO:0000387;GO:0000387;GO:0003723;GO:0005634;GO:0005634;GO:0005682;GO:0005685;GO:0005685;GO:0005686;GO:0005687;GO:0005687;GO:0005689;GO:0005689;GO:0005737;GO:0005829;GO:0006396;GO:0034709;GO:0034715;GO:0034715;GO:0034719;GO:0034719;GO:0071007;GO:0071013;GO:0071013;	K11087	-	-	-	small nuclear ribonucleoprotein D1 polypeptide[Source:NCBI gene;Acc:776411]	776411	A0A1D5PGA0
ENSGALG00000003925	26.1113	16.2866	35.9359	2.20646	1.14174	0.0540603	1	6	10476899	10519233	+	42334	MYPN	GO:0008092;GO:0017124;GO:0030018;GO:0030018;GO:0031674;GO:0031674;GO:0045214;GO:0051371;	K22028	-	-	-	myopalladin [Source:HGNC Symbol;Acc:HGNC:23246]"	423684	-
ENSGALG00000016329	2239.92	2705.72	1774.13	0.655695	-0.608904	0.0541118	1	3	88826113	88881081	-	54968	AGPAT5	GO:0002244;GO:0003841;GO:0003841;GO:0005739;GO:0005739;GO:0006639;GO:0006644;GO:0016020;GO:0016021;GO:0016746;GO:0016746;	K19007	EC:2.3.1.51	-	-	1-acylglycerol-3-phosphate O-acyltransferase 5[Source:HGNC Symbol;Acc:HGNC:20886]	421898	E1BSZ0
ENSGALG00000029899	281.42	352.299	210.541	0.59762	-0.7427	0.0541584	1	2	23338682	23340713	+	2031	GNG11	GO:0003924;GO:0005515;GO:0005834;GO:0005834;GO:0005886;GO:0007165;GO:0007186;GO:0016020;	K04546	-	-	-	G protein subunit gamma 11 [Source:NCBIgene;Acc:771999]	771999	-
ENSGALG00000015311	1287.63	1566.43	1008.83	0.644034	-0.634792	0.0541683	1	Z	51968585	51989526	+	20941	RNF38	GO:0004842;GO:0005634;GO:0005654;GO:0016567;	K19041	EC:2.3.2.27	-	-	ring finger protein 38 [Source:HGNCSymbol;Acc:HGNC:18052]	427281	F1NND0
ENSGALG00000020754	204.118	251.821	156.414	0.621131	-0.68703	0.054182	1	6	22093227	22094596	+	1369	ATP6V0E2	GO:0006811;GO:0015078;GO:0015991;GO:0015991;GO:0016020;GO:0016021;GO:0016787;GO:0033179;GO:0033179;GO:0055085;GO:0006811;GO:0015078;GO:0015991;GO:0015991;GO:0016020;GO:0016021;GO:0016787;GO:0033179;GO:0033179;GO:0055085;	K02153	-	-	-	ATPase H+ transporting V0 subunit e2 [Source:NCBIgene;Acc:769770]	769770	F1P345
ENSGALG00000039982	86.8436	48.3274	125.36	2.59397	1.37516	0.0542094	1	1	664415	677898	+	13483	IRF5	GO:0003677;GO:0003700;GO:0005634;GO:0005634;GO:0005737;GO:0006351;GO:0006355;GO:0006355;GO:0006357;GO:0019221;GO:0032494;GO:0032495;GO:0042802;GO:0043065;GO:0043565;GO:0044212;GO:0045944;GO:0051607;GO:0051607;	-	-	-	-	Gallus gallus interferon regulatory factor 5(IRF5), mRNA. [Source:RefSeq mRNA;Acc:NM_001031587]	-	-
ENSGALG00000010629	1040.25	833.407	1247.1	1.49639	0.581485	0.0542149	1	8	24470064	24511373	-	41309	TUT4	GO:0001556;GO:0001816;GO:0003676;GO:0005634;GO:0005730;GO:0005737;GO:0005829;GO:0008270;GO:0010586;GO:0016779;GO:0031123;GO:0031664;GO:0032088;GO:0032755;GO:0035198;GO:0050265;GO:0070102;GO:0070569;GO:0071076;GO:1990074;	K13291	EC:2.7.7.52	-	-	terminal uridylyl transferase 4 [Source:HGNCSymbol;Acc:HGNC:28981]	424642	E1C6A7
ENSGALG00000016570	6.78029	11.4109	2.14964	0.188384	-2.40825	0.0542635	1	3	105538305	105551077	+	12772	-	GO:0003824;GO:0003885;GO:0016020;GO:0016491;GO:0016899;GO:0019853;GO:0050105;GO:0050660;GO:0050660;GO:0055114;GO:0071949;	K00103	EC:1.1.3.8	-	-	L-gulonolactone oxidase-like [Source:NCBIgene;Acc:770996]	770996	F1NHN3
ENSGALG00000022882	531.264	640.289	422.238	0.659449	-0.600667	0.0543951	1	2	91704833	91707742	+	2909	ZADH2	GO:0005777;GO:0006693;GO:0008270;GO:0016491;GO:0036132;GO:0045599;GO:0055114;	K07119	-	-	-	zinc binding alcohol dehydrogenase domaincontaining 2 [Source:HGNC Symbol;Acc:HGNC:28697]	421010	-
ENSGALG00000009360	154.352	82.1704	226.534	2.75688	1.46304	0.0544099	1	3	17691064	17711286	-	20222	CAPN2	GO:0000785;GO:0001824;GO:0004198;GO:0004198;GO:0004198;GO:0005509;GO:0005622;GO:0005634;GO:0005737;GO:0005764;GO:0005783;GO:0005794;GO:0005829;GO:0005829;GO:0005886;GO:0006508;GO:0006508;GO:0006508;GO:0007520;GO:0008233;GO:0008233;GO:0008234;GO:0016787;GO:0031143;GO:0045121;GO:0051493;GO:0051603;GO:0071230;GO:0097038;GO:0004198;GO:0005509;GO:0005622;GO:0006508;GO:0006508;GO:0008233;GO:0008234;GO:…	K03853	EC:3.4.22.53	-	-	calpain 2 [Source:NCBI gene;Acc:395963]"	395963	Q92178
ENSGALG00000002840	70.2855	37.1639	103.407	2.78246	1.47636	0.0545903	1	26	4441094	4474651	+	33557	-	GO:0004930;GO:0004930;GO:0005886;GO:0005887;GO:0007165;GO:0007186;GO:0007186;GO:0007196;GO:0007216;GO:0008066;GO:0016020;GO:0016021;GO:0016021;GO:0042734;GO:0051966;GO:0004930;GO:0004930;GO:0005886;GO:0007165;GO:0007186;GO:0007186;GO:0016020;GO:0016021;GO:0016021;GO:0004930;GO:0007186;GO:0016020;GO:0016021;GO:0016021;	K04607	-	-	-	glutamate receptor, metabotropic 4 [Source:NCBIgene;Acc:419906]	419906	-
ENSGALG00000015271	678.801	469.466	888.136	1.8918	0.919759	0.0546152	1	1	84737375	84814326	+	76951	-	-	-	-	-	-	filamin A interacting protein 1 like [Source:NCBIgene;Acc:769163]	769163	-
ENSGALG00000034294	6.01266	0	12.0253	Inf	Inf	0.0546199	1	2	123562671	123580456	+	17785	ATP6V0D2	GO:0005769;GO:0005769;GO:0006811;GO:0007034;GO:0007035;GO:0008553;GO:0015078;GO:0015991;GO:0016020;GO:0016324;GO:0016471;GO:0016471;GO:0033179;GO:0033181;GO:0046961;	K02146	-	-	-	ATPase H+ transporting V0 subunit d2 [Source:NCBIgene;Acc:420210]	420210	Q5ZHL0
ENSGALG00000009655	649.548	778.826	520.269	0.668017	-0.582043	0.0546359	1	4	25423919	25438950	+	15031	AADAT	GO:0003824;GO:0009058;GO:0030170;GO:0003824;GO:0009058;GO:0030170;GO:0003824;GO:0003824;GO:0009058;GO:0030170;GO:0003824;GO:0006103;GO:0006536;GO:0009058;GO:0016212;GO:0030170;GO:0042803;GO:0047536;GO:0070189;GO:0097052;GO:0003824;GO:0009058;GO:0030170;GO:0003824;GO:0009058;GO:0030170;GO:0097052;	K00825	-	-	-	aminoadipate aminotransferase [Source:HGNCSymbol;Acc:HGNC:17929]	428728	E1C9H5
ENSGALG00000045286	35.6141	22.3698	48.8585	2.18413	1.12706	0.0546393	1	2	23842908	23854232	+	11324	-	GO:0005737;GO:0007015;GO:0014069;GO:0015629;GO:0019722;GO:0030425;GO:0031175;GO:0051015;	-	-	-	-	-	-	-
ENSGALG00000000293	262.977	322.686	203.269	0.629929	-0.666739	0.0547565	1	27	1854435	1864610	+	10175	-	GO:0004866;GO:0005576;GO:0005615;GO:0010951;	-	-	-	-	alpha-2-macroglobulin-like 4 [Source:NCBIgene;Acc:100858010]	100858010	F1NK40
ENSGALG00000038440	535.623	650.694	420.552	0.646313	-0.629695	0.054819	1	7	10227768	10237493	+	9725	COQ10B	GO:0005739;GO:0006744;GO:0045333;GO:0048039;	-	-	-	-	coenzyme Q10B [Source:HGNC Symbol;Acc:HGNC:25819]"	-	-
ENSGALG00000039863	6.72507	11.2636	2.18658	0.194128	-2.36492	0.0548872	1	AADN04000677.1	2997	9197	-	6200	-	GO:0003676;GO:0005524;GO:0003676;GO:0005524;	-	-	-	-	-	-	-
ENSGALG00000026466	10.2229	4.32827	16.1175	3.72376	1.89676	0.0549875	1	16	458841	461826	-	2985	-	GO:0016020;GO:0016021;GO:0005886;GO:0006955;GO:0016020;GO:0016021;	-	-	-	-	-	-	-
ENSGALG00000021139	1215.32	206.334	2224.3	10.7801	3.4303	0.0551956	1	15	7973416	7997739	-	24323	IGLL1	GO:0002377;GO:0005615;GO:0006955;	-	-	-	-	immunoglobulin lambda-like polypeptide 1[Source:NCBI gene;Acc:416928]	416928	R9PXM5
ENSGALG00000015570	99.2476	125.878	72.6174	0.576888	-0.793638	0.0552375	1	3	72975134	72976393	+	1259	GPR63	GO:0004930;GO:0004930;GO:0005634;GO:0005829;GO:0005886;GO:0007186;GO:0016020;GO:0016021;GO:0016021;GO:0043235;	K04321	-	-	-	G protein-coupled receptor 63 [Source:HGNCSymbol;Acc:HGNC:13302]	100857561	E1C1I9
ENSGALG00000037726	1475.36	1147.27	1803.44	1.57194	0.652543	0.0553247	1	3	65048591	65051085	-	2494	MARCKS	GO:0005080;GO:0005516;GO:0005516;GO:0005737;GO:0005813;GO:0005938;GO:0016020;GO:0032432;GO:0042585;GO:0042802;GO:0051015;GO:0051017;GO:0051260;GO:0051764;	K12561	-	-	-	myristoylated alanine rich protein kinase Csubstrate [Source:NCBI gene;Acc:396473]	396473	P16527
ENSGALG00000037425	104.396	75.9424	132.85	1.74935	0.806819	0.0554194	1	LGE64	754009	755854	+	1845	-	-	-	-	-	-	-	-	-
ENSGALG00000004179	405.707	492.825	318.59	0.646458	-0.629372	0.0554467	1	15	5492611	5504275	-	11664	ANAPC5	GO:0005634;GO:0005680;GO:0005680;GO:0019903;GO:0070979;GO:0005680;	K03352	-	-	-	anaphase promoting complex subunit 5 [Source:NCBIgene;Acc:416842]	416842	Q5ZKK3
ENSGALG00000014784	751.848	594.835	908.86	1.52792	0.611569	0.0554578	1	Z	21007930	21294655	+	286725	MAST4	GO:0000166;GO:0000287;GO:0004672;GO:0004674;GO:0004674;GO:0004674;GO:0005524;GO:0005524;GO:0005622;GO:0006468;GO:0007010;GO:0016301;GO:0016310;GO:0016740;GO:0018105;GO:0035556;GO:0000166;GO:0000287;GO:0004672;GO:0004674;GO:0004674;GO:0005524;GO:0005524;GO:0006468;GO:0016301;GO:0016310;GO:0016740;GO:0000166;GO:0000287;GO:0004672;GO:0004674;GO:0004674;GO:0005524;GO:0005524;GO:0006468;GO:0016301;GO:…	K08789	EC:2.7.11.1	-	-	microtubule associated serine/threonine kinasefamily member 4 [Source:HGNC Symbol;Acc:HGNC:19037]	427169	-
ENSGALG00000005203	3106.19	2478.3	3734.09	1.50671	0.591406	0.0555583	1	8	11447671	11502314	+	54643	OLFM3	GO:0005615;GO:0005794;GO:0032281;	-	-	-	-	olfactomedin 3 [Source:HGNC Symbol;Acc:HGNC:17990]"	424461	E1BUB7
ENSGALG00000012005	18.938	10.1938	27.6821	2.71557	1.44126	0.0556407	1	5	54717088	54736656	-	19568	-	-	-	-	-	-	-	-	-
ENSGALG00000009865	184.584	141.762	227.407	1.60415	0.68181	0.0556719	1	4	30016125	30129472	-	113347	RNF150	GO:0006511;GO:0016020;GO:0016021;GO:0016567;GO:0061630;	-	-	-	-	ring finger protein 150 [Source:HGNCSymbol;Acc:HGNC:23138]	100858072	F1NSQ8
ENSGALG00000042481	288.794	351.658	225.93	0.64247	-0.638298	0.0557135	1	2	65431282	65669969	-	238687	FARS2	GO:0000049;GO:0000049;GO:0000166;GO:0004812;GO:0004826;GO:0004826;GO:0004826;GO:0005524;GO:0005737;GO:0005737;GO:0005739;GO:0006432;GO:0006432;GO:0006432;GO:0008033;GO:0043039;GO:0000049;GO:0000166;GO:0004812;GO:0004826;GO:0004826;GO:0005524;GO:0005737;GO:0005737;GO:0005739;GO:0006432;GO:0006432;GO:0043039;GO:0000049;GO:0000166;GO:0004812;GO:0004826;GO:0004826;GO:0005524;GO:0005737;GO:0005737;GO:…	K01889	EC:6.1.1.20	-	-	phenylalanyl-tRNA synthetase 2, mitochondrial[Source:HGNC Symbol;Acc:HGNC:21062]	428482	-
ENSGALG00000044598	2.43468	4.86935	0	0	-Inf	0.0557678	1	16	433390	434881	-	1491	-	GO:0016020;GO:0016021;GO:0016020;GO:0016021;	-	-	-	-	-	-	-
ENSGALG00000009739	138.726	88.4587	188.992	2.1365	1.09525	0.055768	1	1	31248896	31258419	-	9523	AMIGO2	GO:0016020;GO:0016021;GO:0016021;GO:0043066;GO:0051965;	K22529	-	-	-	adhesion molecule with Ig like domain 2[Source:NCBI gene;Acc:417810]	417810	E1C7K9
ENSGALG00000040856	2464.25	2947.63	1980.87	0.672021	-0.573421	0.0557811	1	20	1081475	1127448	+	45973	CPNE1	GO:0005544;GO:0005886;GO:0043122;GO:0071277;GO:1903265;GO:0005544;GO:0005654;GO:0005886;GO:0031965;GO:0043122;GO:0071277;GO:1903265;GO:0005544;GO:0005886;GO:0043122;GO:0071277;GO:1903265;	-	-	-	-	copine 1 [Source:NCBI gene;Acc:419134]"	419134	F1NKY6
ENSGALG00000004849	105.068	69.2083	140.927	2.03627	1.02593	0.0559125	1	15	6524248	6533384	+	9136	WSCD2	-	-	-	-	-	WSC domain containing 2 [Source:HGNCSymbol;Acc:HGNC:29117]	416887	-
ENSGALG00000040857	60.6252	78.3215	42.9288	0.54811	-0.867463	0.0559456	1	24	3536321	3558341	-	22020	TECTA	GO:0005201;GO:0005201;GO:0005576;GO:0007160;GO:0007605;GO:0031012;GO:0062023;GO:0005201;GO:0005576;GO:0007160;GO:0007605;GO:0062023;	K18273	-	-	-	tectorin alpha [Source:NCBI gene;Acc:395686]"	395686	A0A1D5PU10
ENSGALG00000002549	15.2502	7.54566	22.9547	3.0421	1.60507	0.055968	1	8	3620501	3624059	-	3558	RGS1	GO:0001965;GO:0005096;GO:0005096;GO:0005829;GO:0007165;GO:0007186;GO:0008150;GO:0008277;GO:0009617;GO:0031234;GO:0043547;GO:0061737;	K16449	-	-	-	regulator of G protein signaling 1 [Source:HGNCSymbol;Acc:HGNC:9991]	424360	E1BU64
ENSGALG00000006413	194.016	142.114	245.919	1.73044	0.791138	0.0559722	1	10	12248442	12295841	-	47399	CEMIP	GO:0004415;GO:0004415;GO:0005540;GO:0005540;GO:0005737;GO:0005737;GO:0005783;GO:0005886;GO:0007605;GO:0010800;GO:0030214;GO:0030214;GO:0030335;GO:0030665;GO:0032050;GO:0045334;GO:0046923;GO:0051281;GO:0090314;GO:1900020;	K19031	EC:3.2.1.35	-	-	cell migration inducing hyaluronidase 1[Source:HGNC Symbol;Acc:HGNC:29213]	415476	F1P1G6
ENSGALG00000035334	106509	127080	85938	0.676253	-0.564365	0.0560349	1	MT	9923	10706	+	783	COX3	GO:0004129;GO:0004129;GO:0005739;GO:0005739;GO:0005739;GO:0005743;GO:0005751;GO:0006123;GO:0008535;GO:0009055;GO:0009060;GO:0015002;GO:0015453;GO:0016020;GO:0016020;GO:0016021;GO:0016491;GO:0019646;GO:0022904;GO:0045277;GO:0045277;GO:0055085;GO:0055114;GO:1902600;	-	-	-	-	cytochrome c oxidase subunit III [Source:NCBIgene;Acc:807637]	-	-
ENSGALG00000000769	51.9021	31.7768	72.0273	2.26666	1.18057	0.0561108	1	26	2348767	2351790	-	3023	RAB7B	GO:0003924;GO:0003924;GO:0005525;GO:0005764;GO:0005764;GO:0005764;GO:0005770;GO:0005770;GO:0005770;GO:0005774;GO:0005794;GO:0005802;GO:0006886;GO:0008333;GO:0032482;GO:0032755;GO:0034144;GO:0034164;GO:0034499;GO:0045335;GO:0045335;GO:0045335;GO:0045654;GO:0051092;GO:0071346;GO:0090385;	K07898	-	-	-	RAB7B, member RAS oncogene family [Source:HGNCSymbol;Acc:HGNC:30513]	771782	F1NVC7
ENSGALG00000008963	564.572	449.667	679.477	1.51107	0.595567	0.0561568	1	2	20856555	20872259	+	15704	-	GO:0005634;GO:0019901;GO:0031431;GO:0043539;GO:0045740;GO:0071902;	-	-	-	-	DBF4 zinc finger [Source:NCBI gene;Acc:420536]"	-	-
ENSGALG00000007079	174.85	123.596	226.104	1.82939	0.87136	0.0561761	1	17	3545578	3713843	+	168265	PAPPA	GO:0004222;GO:0006508;GO:0004175;GO:0004222;GO:0005576;GO:0006508;GO:0008237;	-	-	-	-	pappalysin 1 [Source:HGNC Symbol;Acc:HGNC:8602]"	-	-
ENSGALG00000030801	6.77918	2.23208	11.3263	5.07431	2.34321	0.0561833	1	4	73695610	73702467	+	6857	CCKAR	GO:0001764;GO:0004930;GO:0004930;GO:0004951;GO:0004951;GO:0004951;GO:0005887;GO:0007165;GO:0007186;GO:0007186;GO:0007186;GO:0007409;GO:0007631;GO:0016020;GO:0016020;GO:0016021;GO:0016021;GO:0017046;GO:0030900;GO:0032870;GO:0038188;GO:0046883;	K04194	-	-	-	cholecystokinin A receptor [Source:NCBIgene;Acc:422801]	422801	A0ZPS0
ENSGALG00000005956	487.734	294.86	680.608	2.30824	1.2068	0.0562677	1	6	17883128	17891963	-	8835	-	GO:0005509;GO:0005544;GO:0005544;GO:0005622;GO:0007032;GO:0016197;GO:1900004;GO:1900138;	-	-	-	-	annexin A8 like 1 [Source:NCBI gene;Acc:423774]"	-	-
ENSGALG00000015290	27.3512	39.3583	15.3441	0.389858	-1.35898	0.0564591	1	Z	51552825	51581108	+	28283	LIX1	GO:0005737;GO:0006914;GO:0097352;	-	-	S	NOG77587	limb and CNS expressed 1 [Source:NCBIgene;Acc:374264]	374264	Q8UVV7
ENSGALG00000030380	3.43243	0.399448	6.46541	16.1859	4.01666	0.0565157	1	AADN04000612.1	98789	99811	-	1022	-	GO:0004930;GO:0004930;GO:0004930;GO:0007165;GO:0007186;GO:0007186;GO:0007186;GO:0016020;GO:0016021;GO:0016021;	K22793	-	-	-	MAS-related GPR, member H [Source:NCBIgene;Acc:425998]	425998	-
ENSGALG00000043035	255.365	136.037	374.694	2.75436	1.46172	0.0566797	1	1	177058130	177061984	-	3854	SHISA2	GO:0005783;GO:0005783;GO:0016020;GO:0016021;GO:0030178;GO:0030178;GO:0040037;GO:0040037;	-	-	-	-	shisa family member 2 [Source:NCBIgene;Acc:395162]	395162	Q71SY8
ENSGALG00000030602	505.696	279.055	732.336	2.62434	1.39195	0.0567841	1	4	90146901	90170368	-	23467	ADAM33	GO:0004222;GO:0006508;GO:0008237;GO:0016020;GO:0016021;	K08616	EC:3.4.24.-	-	-	ADAM metallopeptidase domain 33 [Source:NCBIgene;Acc:422948]	422948	A3EYJ5
ENSGALG00000043254	32.7833	19.465	46.1015	2.36844	1.24394	0.0570272	1	19	429267	440219	-	10952	EPX	GO:0002215;GO:0004601;GO:0004601;GO:0004601;GO:0005615;GO:0005737;GO:0006952;GO:0006979;GO:0020037;GO:0032693;GO:0032714;GO:0032753;GO:0042742;GO:0055114;GO:0072677;GO:0098869;	K10789	EC:1.11.2.2	-	-	eosinophil peroxidase [Source:HGNCSymbol;Acc:HGNC:3423]	417467	-
ENSGALG00000001828	54.6314	38.0861	71.1767	1.86884	0.902141	0.0571872	1	19	4089023	4097513	+	8490	SH2B2	GO:0007165;GO:0009967;GO:0035591;GO:0001725;GO:0001726;GO:0001922;GO:0005068;GO:0005068;GO:0005070;GO:0005070;GO:0005737;GO:0005884;GO:0005886;GO:0005886;GO:0007165;GO:0008269;GO:0008269;GO:0008286;GO:0009967;GO:0019221;GO:0019221;GO:0019222;GO:0030036;GO:0035556;GO:0035556;GO:0035556;GO:0035591;GO:0046425;GO:0050776;GO:0050851;GO:0050851;GO:0050873;GO:0007165;GO:0009967;GO:0035591;	K07193	-	-	-	SH2B adaptor protein 2 [Source:HGNCSymbol;Acc:HGNC:17381]	771172	-
ENSGALG00000003512	3.40932	0.322888	6.49575	20.1177	4.33039	0.0572441	1	13	10574306	10579769	+	5463	SPIK7	GO:0004867;GO:0004867;GO:0005576;GO:0005615;GO:0005783;GO:0010466;GO:0010951;GO:0019863;GO:0019864;GO:0030246;GO:0030414;GO:0032991;GO:0048545;	-	-	-	NOG265458	serine peptidase inhibitor, Kazal type 7 (putative)[Source:NCBI gene;Acc:416236]	416236	P01005
ENSGALG00000043815	36.1393	23.3911	48.8876	2.09001	1.06351	0.0573128	1	1	192251603	192251839	+	236	-	GO:0007165;GO:0016021;GO:0048666;	-	-	-	-	-	-	-
ENSGALG00000032155	46.2926	30.6587	61.9266	2.01987	1.01426	0.057541	1	27	1543195	1557476	+	14281	-	GO:0003779;GO:0007010;GO:0008360;GO:0016043;GO:0017048;GO:0030036;	-	-	-	-	-	-	-
ENSGALG00000043544	5.78381	10.097	1.47062	0.145649	-2.77943	0.0576254	1	28	3328399	3329080	+	681	-	GO:0000186;GO:0005184;GO:0005615;GO:0007186;GO:0008343;GO:0009267;GO:0010469;GO:0032099;GO:0000186;GO:0005184;GO:0005615;GO:0005615;GO:0007186;GO:0008343;GO:0009267;GO:0009267;GO:0010469;GO:0032099;GO:0032099;	-	-	-	-	cocaine- and amphetamine-regulated transcriptprotein-like [Source:NCBI gene;Acc:100859819]	100859819	-
ENSGALG00000014933	385.481	303.148	467.814	1.54319	0.625914	0.0577131	1	Z	24225312	24240840	-	15528	HEXB	GO:0001501;GO:0001669;GO:0004553;GO:0004563;GO:0004563;GO:0004563;GO:0005615;GO:0005764;GO:0005975;GO:0006687;GO:0006689;GO:0006874;GO:0007040;GO:0007338;GO:0007341;GO:0007605;GO:0007626;GO:0008049;GO:0008152;GO:0008360;GO:0008375;GO:0008654;GO:0009313;GO:0016020;GO:0016787;GO:0016787;GO:0016798;GO:0019915;GO:0019953;GO:0030203;GO:0031323;GO:0042552;GO:0042582;GO:0042803;GO:0042803;GO:0043615;GO:…	K12373	EC:3.2.1.52	-	-	hexosaminidase subunit beta [Source:HGNCSymbol;Acc:HGNC:4879]	427204	F1NTQ2
ENSGALG00000043672	832.901	542.398	1123.4	2.07118	1.05045	0.0578896	1	12	640217	687795	+	47578	-	GO:0005509;GO:0005540;GO:0007155;GO:0005509;GO:0005540;GO:0007155;GO:0005509;GO:0005540;GO:0007155;GO:0005509;GO:0005540;GO:0007155;GO:0016020;GO:0016021;	K19020	-	-	-	-	415894	-
ENSGALG00000009345	575.279	695.708	454.851	0.653797	-0.613086	0.0579705	1	5	26454626	26467002	-	12376	-	-	K11799	-	-	-	DDB1 and CUL4 associated factor 4 [Source:NCBIgene;Acc:423253]	423253	E1BR41
ENSGALG00000038000	25.7492	15.3928	36.1056	2.34562	1.22997	0.057982	1	2	44545657	44555354	+	9697	CX3CR1	GO:0004896;GO:0004930;GO:0004930;GO:0004930;GO:0004950;GO:0005634;GO:0005654;GO:0006935;GO:0006935;GO:0006935;GO:0006955;GO:0007155;GO:0007155;GO:0007165;GO:0007186;GO:0007186;GO:0007200;GO:0007204;GO:0009897;GO:0009986;GO:0016020;GO:0016021;GO:0016021;GO:0016493;GO:0016495;GO:0016525;GO:0019221;GO:0019722;GO:0019956;GO:0019957;GO:0019960;GO:0019960;GO:0042534;GO:0045428;GO:0050769;GO:0050901;GO:…	K04192	-	-	-	C-X3-C motif chemokine receptor 1 [Source:HGNCSymbol;Acc:HGNC:2558]	420719	A0A1D5PXC7
ENSGALG00000037545	284.115	218.834	349.395	1.59662	0.675022	0.0580588	1	12	11033189	11140725	-	107536	GRIP2	GO:0030159;GO:0007219;GO:0014824;GO:0016020;GO:0016021;GO:0030159;GO:0045777;	-	-	-	-	glutamate receptor interacting protein 2[Source:HGNC Symbol;Acc:HGNC:23841]	-	-
ENSGALG00000014582	115.961	86.9578	144.965	1.66707	0.737316	0.058082	1	24	4670461	4826288	-	155827	CADM1	GO:0016020;GO:0016021;GO:0005102;GO:0005886;GO:0008037;GO:0016020;GO:0016021;GO:0034987;GO:0042271;GO:0042271;GO:0045954;GO:0050715;GO:0051606;GO:0016020;GO:0016021;GO:0016020;GO:0016021;GO:0016020;GO:0016021;	K06781	-	-	-	cell adhesion molecule 1 [Source:HGNCSymbol;Acc:HGNC:5951]	419762	-
ENSGALG00000015808	575.051	693.84	456.262	0.657589	-0.604742	0.058144	1	3	76724572	76740901	-	16329	SLC35A1	GO:0000139;GO:0015165;GO:0016020;GO:0016021;GO:0016021;GO:0090481;GO:0000139;GO:0005794;GO:0015136;GO:0015165;GO:0016020;GO:0016021;GO:0016021;GO:0030173;GO:0090481;GO:0000139;GO:0015165;GO:0016020;GO:0016021;GO:0016021;GO:0090481;GO:0000139;GO:0015165;GO:0016020;GO:0016021;GO:0016021;GO:0090481;GO:0000139;GO:0015165;GO:0016020;GO:0016021;GO:0016021;GO:0090481;	K15272	-	-	-	solute carrier family 35 member A1 [Source:NCBIgene;Acc:395184]	395184	Q8AW01
ENSGALG00000008744	211.02	150.66	271.38	1.80128	0.849022	0.0583718	1	9	16272609	16420707	+	148098	MCF2L2	GO:0005085;GO:0005089;GO:0005622;GO:0035023;GO:0035556;GO:0005085;GO:0005089;GO:0005622;GO:0035023;GO:0035556;GO:0005085;GO:0005089;GO:0005622;GO:0035023;GO:0035556;	K20685	-	-	-	MCF.2 cell line derived transforming sequence-like2 [Source:HGNC Symbol;Acc:HGNC:30319]	424959	-
ENSGALG00000011405	399.856	315.223	484.49	1.53698	0.620096	0.0583918	1	2	38586294	38666471	-	80177	SLC4A7	GO:0005452;GO:0005887;GO:0006811;GO:0006820;GO:0008509;GO:0008510;GO:0015698;GO:0015701;GO:0016020;GO:0016020;GO:0016021;GO:0016021;GO:0051453;GO:0098656;	K13858	-	-	-	solute carrier family 4 member 7 [Source:HGNCSymbol;Acc:HGNC:11033]	420658	-
ENSGALG00000030661	374.234	296.425	452.044	1.52499	0.608798	0.0584066	1	33	767595	775109	-	7514	STAT2	GO:0003677;GO:0003677;GO:0003700;GO:0005634;GO:0005634;GO:0005737;GO:0006355;GO:0007165;GO:0001932;GO:0003677;GO:0003677;GO:0003700;GO:0005634;GO:0005634;GO:0005737;GO:0005829;GO:0005886;GO:0006355;GO:0007165;GO:0042802;GO:0044389;GO:0051607;GO:0060337;GO:0090140;GO:0003677;GO:0003677;GO:0003700;GO:0005634;GO:0005634;GO:0005737;GO:0006355;GO:0007165;	K11221	-	-	-	signal transducer and activator of transcription 2[Source:HGNC Symbol;Acc:HGNC:11363]	100858732	-
ENSGALG00000015180	462.065	366.759	557.372	1.51972	0.603807	0.058421	1	Z	37963280	37978569	+	15289	PSAT1	GO:0003824;GO:0004648;GO:0004648;GO:0004648;GO:0005829;GO:0006564;GO:0006564;GO:0006564;GO:0008483;GO:0008652;GO:0016740;	K00831	EC:2.6.1.52	-	-	phosphoserine aminotransferase 1 [Source:HGNCSymbol;Acc:HGNC:19129]	427263	F1NTK1
ENSGALG00000032411	49.3735	28.6578	70.0892	2.44573	1.29026	0.0584846	1	Z	10140794	10143195	-	2401	-	GO:0006508;GO:0008233;	-	-	-	-	-	-	-
ENSGALG00000013045	5.50613	1.47434	9.53792	6.46929	2.69361	0.0584922	1	1	62121851	62125401	+	3550	TUBA8B	GO:0000166;GO:0000226;GO:0000278;GO:0003924;GO:0003924;GO:0005200;GO:0005200;GO:0005525;GO:0005525;GO:0005525;GO:0005737;GO:0005737;GO:0005856;GO:0005874;GO:0005874;GO:0005874;GO:0007017;GO:0007017;	K07374	-	-	-	tubulin, alpha 8b [Source:NCBI gene;Acc:396426]"	396426	P08070
ENSGALG00000009207	1241.78	1597.79	885.764	0.554368	-0.851083	0.0585703	1	4	19996054	20033183	+	37129	TRIM2	GO:0000209;GO:0005622;GO:0005737;GO:0008270;GO:0043161;GO:0046872;GO:0061630;	K11997	-	-	-	tripartite motif containing 2 [Source:NCBIgene;Acc:100857562]	100857562	F1NEW3
ENSGALG00000039209	4043.6	5128.2	2959.01	0.577007	-0.793339	0.0586708	1	1	33881874	33923658	-	41784	WIF1	GO:0005102;GO:0005576;GO:0009986;GO:0045600;GO:0048856;	K01691	-	-	-	WNT inhibitory factor 1 [Source:NCBIgene;Acc:417831]	417831	A0A1D5PHP9
ENSGALG00000033618	584.6	463.939	705.261	1.52016	0.60422	0.0587138	1	10	1328919	1463070	-	134151	-	GO:0000166;GO:0003774;GO:0003774;GO:0003779;GO:0005096;GO:0005524;GO:0005524;GO:0007165;GO:0016459;GO:0016459;GO:0035556;GO:0043547;GO:0046872;GO:0000166;GO:0003774;GO:0003774;GO:0003779;GO:0005096;GO:0005524;GO:0005524;GO:0007165;GO:0016459;GO:0016459;GO:0035556;GO:0043547;GO:0046872;GO:0000166;GO:0003774;GO:0003774;GO:0003779;GO:0005096;GO:0005524;GO:0005524;GO:0007165;GO:0016459;GO:0016459;GO:…	K10360	-	-	-	myosin IXA [Source:NCBI gene;Acc:101748321]"	101748321	-
ENSGALG00000028822	704.697	1054.65	354.746	0.336364	-1.5719	0.0587629	1	2	68770273	68772408	+	2135	RNF152	GO:0000209;GO:0004842;GO:0004842;GO:0005764;GO:0005764;GO:0005764;GO:0005765;GO:0005765;GO:0005765;GO:0006915;GO:0010508;GO:0010508;GO:0010508;GO:0010508;GO:0010508;GO:0016020;GO:0016021;GO:0016567;GO:0016740;GO:0031267;GO:0031301;GO:0031301;GO:0034198;GO:0034198;GO:0034198;GO:0034198;GO:0046872;GO:0061630;GO:0061630;GO:0061630;GO:0070534;GO:0070534;GO:0070936;GO:0070936;GO:0070936;GO:1904262;GO:…	K15705	EC:2.3.2.27	-	-	ring finger protein 152 [Source:NCBIgene;Acc:420909]	420909	E1C2W7
ENSGALG00000030530	67.6135	48.604	86.623	1.78222	0.833676	0.0587696	1	4	43676569	43677709	-	1140	HAND2	GO:0000790;GO:0000977;GO:0001077;GO:0001701;GO:0001947;GO:0001967;GO:0003007;GO:0003219;GO:0003253;GO:0003266;GO:0003278;GO:0003680;GO:0005634;GO:0005667;GO:0006355;GO:0006366;GO:0007507;GO:0007512;GO:0007512;GO:0008134;GO:0010463;GO:0010613;GO:0010628;GO:0010629;GO:0010667;GO:0014032;GO:0032991;GO:0034103;GO:0042475;GO:0042733;GO:0042803;GO:0043066;GO:0043392;GO:0043433;GO:0043565;GO:0043586;GO:…	K18486	-	-	-	heart and neural crest derivatives expressed 2[Source:NCBI gene;Acc:395813]	395813	A0A1D5NZZ0
ENSGALG00000041993	1961.66	1582.8	2340.51	1.47872	0.564345	0.0588273	1	4	69682064	69700584	+	18520	UGDH	GO:0001702;GO:0003979;GO:0003979;GO:0003979;GO:0005654;GO:0016491;GO:0016616;GO:0051287;GO:0055114;GO:0055114;GO:0001702;GO:0003979;GO:0003979;GO:0005634;GO:0005829;GO:0006024;GO:0006065;GO:0016491;GO:0016616;GO:0051287;GO:0055114;GO:0055114;GO:0001702;GO:0003979;GO:0003979;GO:0005634;GO:0005829;GO:0006024;GO:0006065;GO:0016491;GO:0016616;GO:0051287;GO:0055114;GO:0055114;GO:0003979;GO:0016616;GO:…	K00012	EC:1.1.1.22	-	-	UDP-glucose 6-dehydrogenase [Source:NCBIgene;Acc:422792]	422792	Q5F3T9
ENSGALG00000046009	53.105	22.8739	83.336	3.64327	1.86523	0.0588898	1	4	86493517	86506006	-	12489	-	GO:0003676;GO:0008270;GO:0046872;	-	-	-	-	zinc finger matrin-type protein 1-like [Source:NCBIgene;Acc:101748113]	101748113	A0A1L1RR46
ENSGALG00000030888	5.47433	1.32696	9.62171	7.25094	2.85817	0.0591493	1	14	5138814	5139899	+	1085	-	GO:0002430;GO:0004930;GO:0004930;GO:0004930;GO:0004982;GO:0005623;GO:0006954;GO:0007165;GO:0007186;GO:0007186;GO:0007200;GO:0007204;GO:0016020;GO:0016021;GO:0016021;	K04245	-	-	-	chemokine-like receptor 1-like [Source:NCBIgene;Acc:427665]	427665	A0A1D5NZS6
ENSGALG00000039307	1552.76	1838.4	1267.12	0.689248	-0.536904	0.0594412	1	10	8866333	8887402	+	21069	GNB5	GO:0005096;GO:0005634;GO:0005829;GO:0005886;GO:0007165;GO:0007186;GO:0007212;GO:0031682;GO:0043209;GO:0043547;GO:0051087;GO:1901386;	K04539	-	-	-	G protein subunit beta 5 [Source:NCBIgene;Acc:415417]	415417	A0A1D5P714
ENSGALG00000038882	78.0136	99.5116	56.5155	0.567929	-0.816217	0.0594806	1	AADN04012416.1	3987	7258	+	3271	-	GO:0016020;GO:0016021;	-	-	-	-	-	-	-
ENSGALG00000036895	6.94797	11.6355	2.26046	0.194274	-2.36384	0.0594883	1	13	10314935	10321254	+	6319	-	GO:0000166;GO:0001678;GO:0001678;GO:0004340;GO:0004396;GO:0005524;GO:0005524;GO:0005536;GO:0005829;GO:0005975;GO:0006096;GO:0006096;GO:0006096;GO:0008865;GO:0016301;GO:0016310;GO:0016740;GO:0016773;GO:0019158;GO:0046835;	-	-	-	-	-	-	-
ENSGALG00000004216	460.705	579.888	341.523	0.588947	-0.763791	0.0595228	1	8	6258254	6262709	-	4455	TOR3A	GO:0005524;GO:0005783;GO:0005788;GO:0005788;GO:0016887;	K23000	-	-	-	torsin family 3 member A [Source:HGNCSymbol;Acc:HGNC:11997]	424426	E1BTE7
ENSGALG00000008335	844.102	660.524	1027.68	1.55586	0.637709	0.0595531	1	1	12441529	12504054	-	62525	PHTF2	GO:0005783;GO:0016020;GO:0016021;	-	-	-	-	putative homeodomain transcription factor 2[Source:NCBI gene;Acc:417728]	417728	Q5ZKN3
ENSGALG00000005996	33.0449	53.8628	12.2269	0.227002	-2.13923	0.059599	1	10	11064399	11080935	-	16536	FSD2	-	-	-	-	-	fibronectin type III and SPRY domain containing 2[Source:HGNC Symbol;Acc:HGNC:18024]	427503	F1N9Z4
ENSGALG00000030250	21.7862	30.7879	12.7846	0.415248	-1.26795	0.0598384	1	10	14209356	14231356	+	22000	SV2B	GO:0005215;GO:0007268;GO:0008021;GO:0016020;GO:0016020;GO:0016021;GO:0016021;GO:0016021;GO:0022857;GO:0030672;GO:0043005;GO:0055085;	K06258	-	-	-	synaptic vesicle glycoprotein 2B [Source:HGNCSymbol;Acc:HGNC:16874]	427508	A0A1D5PW37
ENSGALG00000012932	469.873	584.444	355.302	0.607932	-0.718017	0.0598407	1	1	59021804	59039816	-	18012	FGD4	GO:0005089;GO:0005622;GO:0008270;GO:0035023;GO:0046872;GO:0046872;GO:0005089;GO:0005622;GO:0008270;GO:0030027;GO:0030032;GO:0030035;GO:0030175;GO:0035023;GO:0046872;GO:0046872;	-	-	-	-	FYVE, RhoGEF and PH domain containing 4[Source:HGNC Symbol;Acc:HGNC:19125]	-	-
ENSGALG00000035331	16.8645	30.9609	2.76797	0.0894021	-3.48355	0.0598764	1	AADN04003116.1	7055	11864	-	4809	-	-	-	-	-	-	-	-	-
ENSGALG00000002855	154.124	112.658	195.59	1.73613	0.795876	0.060001	1	17	7501369	7519642	-	18273	SARDH	GO:0005737;GO:0005739;GO:0005739;GO:0005759;GO:0008480;GO:0016491;GO:0016491;GO:0055114;GO:1901053;GO:0016491;GO:0055114;GO:0016491;GO:0055114;GO:0016491;GO:0055114;	K00314	EC:1.5.8.3	-	-	sarcosine dehydrogenase [Source:HGNCSymbol;Acc:HGNC:10536]	417146	F1NBJ7
ENSGALG00000007594	7.28408	2.44874	12.1194	4.94924	2.30721	0.0600383	1	4	11706884	11711453	+	4569	ASB12	GO:0000151;GO:0000151;GO:0016567;GO:0061630;	K10334	-	-	-	ankyrin repeat and SOCS box containing 12[Source:NCBI gene;Acc:422313]	422313	-
ENSGALG00000002461	148.688	112.481	184.894	1.64377	0.717009	0.0603698	1	15	2725944	2728629	-	2685	-	GO:0004222;GO:0006508;GO:0008270;GO:0046872;	-	-	-	-	-	-	-
ENSGALG00000004418	12.8658	20.4897	5.24195	0.255833	-1.96672	0.0603903	1	18	9063416	9065697	+	2281	SSTR2	GO:0004930;GO:0004930;GO:0004930;GO:0004994;GO:0004994;GO:0004994;GO:0005829;GO:0005886;GO:0005887;GO:0007165;GO:0007186;GO:0007186;GO:0007186;GO:0007193;GO:0007218;GO:0007218;GO:0016020;GO:0016020;GO:0016021;GO:0016021;GO:0030165;GO:0038170;GO:0042923;GO:0071385;GO:0071392;	K04218	-	-	NOG274661	somatostatin receptor 2 [Source:NCBIgene;Acc:395305]	395305	Q58G84
ENSGALG00000008942	769.66	936.447	602.873	0.643788	-0.635343	0.0605014	1	3	8915296	8942633	+	27337	FOXN2	GO:0003677;GO:0003700;GO:0005634;GO:0006355;GO:0043565;GO:0003677;GO:0003700;GO:0005634;GO:0005634;GO:0006355;GO:0035914;GO:0043231;GO:0043565;GO:0003677;GO:0003700;GO:0005634;GO:0006355;GO:0043565;	K09407	-	-	-	forkhead box N2 [Source:NCBI gene;Acc:421288]"	421288	F1NV54
ENSGALG00000009687	1592.05	2138.47	1045.63	0.48896	-1.03221	0.0607126	1	3	20865614	20937332	-	71718	KCNK2	GO:0005249;GO:0005267;GO:0005886;GO:0005887;GO:0006811;GO:0006813;GO:0007186;GO:0008076;GO:0015271;GO:0016020;GO:0016020;GO:0016021;GO:0022841;GO:0042391;GO:0071805;GO:0071805;	K04913	-	-	-	potassium two pore domain channel subfamily Kmember 2 [Source:HGNC Symbol;Acc:HGNC:6277]	770954	-
ENSGALG00000001096	362.747	440.472	285.022	0.647083	-0.627978	0.0607571	1	28	2447968	2449864	+	1896	UQCR11	GO:0005739;GO:0008121;GO:0008121;GO:0008121;GO:0009055;GO:0022900;	K00420	-	-	-	ubiquinol-cytochrome c reductase, complex IIIsubunit XI [Source:NCBI gene;Acc:770135]	770135	E1BXT9
ENSGALG00000003770	6157.3	3630.6	8684	2.39189	1.25815	0.060816	1	10	5019352	5044352	+	25000	ANXA2	GO:0001525;GO:0001765;GO:0001786;GO:0001921;GO:0001934;GO:0002020;GO:0003417;GO:0003417;GO:0004859;GO:0005262;GO:0005262;GO:0005509;GO:0005515;GO:0005544;GO:0005544;GO:0005544;GO:0005546;GO:0005576;GO:0005604;GO:0005886;GO:0006900;GO:0008092;GO:0010755;GO:0010755;GO:0017137;GO:0019834;GO:0030199;GO:0030282;GO:0031214;GO:0031340;GO:0031982;GO:0032332;GO:0032332;GO:0032804;GO:0032907;GO:0032991;GO:…	K17092	-	-	NOG259189	annexin A2 [Source:NCBI gene;Acc:396297]"	396297	P17785;A0A1C9KD18
ENSGALG00000027483	94.1867	64.3169	124.056	1.92883	0.947727	0.060875	1	Z	57343843	57352236	+	8393	GLRX	GO:0005634;GO:0005737;GO:0009055;GO:0015035;GO:0022900;GO:0045454;GO:0045838;GO:0047485;GO:0055114;GO:2000651;	K03676	-	-	-	glutaredoxin [Source:NCBI gene;Acc:396069]"	396069	P79764
ENSGALG00000005721	55.5086	32.6033	78.414	2.4051	1.26609	0.061014	1	9	5128750	5142738	-	13988	DGKG	GO:0000166;GO:0003951;GO:0004143;GO:0004143;GO:0004143;GO:0005509;GO:0005524;GO:0005622;GO:0007165;GO:0007205;GO:0016301;GO:0016301;GO:0016310;GO:0016740;GO:0035556;GO:0046486;GO:0046834;	K00901	EC:2.7.1.107	-	-	diacylglycerol kinase gamma [Source:HGNCSymbol;Acc:HGNC:2853]	424839	-
ENSGALG00000000357	68.3709	49.1033	87.6384	1.78478	0.835743	0.0611511	1	22	1049690	1067955	-	18265	-	GO:0004222;GO:0006508;GO:0008237;	-	-	-	-	ADAM metallopeptidase domain 28 [Source:NCBIgene;Acc:419529]	-	-
ENSGALG00000024481	322.78	389.117	256.443	0.659037	-0.60157	0.0611654	1	21	3726384	3729625	+	3241	CENPS	GO:0000712;GO:0000775;GO:0000776;GO:0000776;GO:0000777;GO:0003677;GO:0003682;GO:0003690;GO:0005515;GO:0005634;GO:0005694;GO:0006281;GO:0006281;GO:0006974;GO:0007049;GO:0031297;GO:0043240;GO:0046982;GO:0051301;GO:0051382;GO:0071821;GO:0071821;GO:0000776;GO:0006281;GO:0046982;GO:0051382;GO:0071821;GO:0000776;GO:0006281;GO:0046982;GO:0051382;GO:0071821;	K11511	-	-	-	centromere protein S [Source:NCBI gene;Acc:771417]"	771417	E1BSW7
ENSGALG00000005499	98.1465	71.0627	125.23	1.76225	0.817419	0.0613132	1	12	8553006	8591010	-	38004	IL17RD	GO:0005654;GO:0005794;	K05167	-	-	-	interleukin 17 receptor D [Source:NCBIgene;Acc:395186]	395186	Q7T2L7
ENSGALG00000032980	9.7881	15.5241	4.05212	0.261022	-1.93776	0.0614077	1	23	4445337	4454149	+	8812	DLGAP3	GO:0001540;GO:0023052;GO:0045202;	-	-	-	-	DLG associated protein 3 [Source:HGNCSymbol;Acc:HGNC:30368]	419638	A0A1D5PFI6
ENSGALG00000016648	71.4661	51.8707	91.0615	1.75555	0.811921	0.0614266	1	1	128514145	128528599	+	14454	-	GO:0003824;GO:0008484;GO:0016020;GO:0016021;	K12374	EC:3.1.6.-	-	-	arylsulfatase D [Source:NCBI gene;Acc:418658]"	418658	E1BYN0
ENSGALG00000042066	134.515	101.408	167.623	1.65295	0.725043	0.0615832	1	AADN04016442.1	2341	4966	+	2625	-	GO:0000122;GO:0003676;GO:0005634;GO:0006355;	-	-	-	-	-	-	-
ENSGALG00000032854	58.7816	33.699	83.8642	2.48862	1.31535	0.0615838	1	AADN04001212.1	12363	15202	+	2839	ACP5	GO:0001503;GO:0003993;GO:0003993;GO:0003993;GO:0003993;GO:0005764;GO:0008198;GO:0008198;GO:0008199;GO:0008199;GO:0016311;GO:0016787;GO:0016787;GO:0032496;GO:0032691;GO:0032695;GO:0032720;GO:0032929;GO:0034097;GO:0045019;GO:0045453;GO:0045453;GO:0050728;GO:0050830;GO:0060349;	K14379	EC:3.1.3.2	-	-	acid phosphatase 5, tartrate resistant [Source:HGNCSymbol;Acc:HGNC:124]	107057619	A0A1D5PVF8
ENSGALG00000011581	272.309	163.659	380.959	2.32777	1.21895	0.0617004	1	5	50787246	50883770	+	96524	KIF26A	GO:0000166;GO:0001560;GO:0003774;GO:0003777;GO:0003777;GO:0005524;GO:0005524;GO:0005871;GO:0005874;GO:0008017;GO:0008017;GO:0008017;GO:0009968;GO:0048484;	K10404	-	-	-	kinesin family member 26A [Source:HGNCSymbol;Acc:HGNC:20226]	423489	-
ENSGALG00000005621	13.3122	4.38607	22.2383	5.07021	2.34205	0.0617566	1	13	13192090	13212308	+	20218	CAMK2A	GO:0000166;GO:0004672;GO:0004674;GO:0004674;GO:0004683;GO:0004683;GO:0005516;GO:0005516;GO:0005524;GO:0005524;GO:0005737;GO:0006468;GO:0043005;GO:0000166;GO:0004672;GO:0004674;GO:0004674;GO:0004683;GO:0005516;GO:0005524;GO:0005524;GO:0006468;GO:0000166;GO:0004672;GO:0004674;GO:0004674;GO:0004683;GO:0005516;GO:0005524;GO:0005524;GO:0006468;GO:0000166;GO:0004672;GO:0004674;GO:0004674;GO:0004683;GO:…	K04515	EC:2.7.11.17	-	-	calcium/calmodulin dependent protein kinase IIalpha [Source:NCBI gene;Acc:374175]	374175	O93559
ENSGALG00000037506	544.891	429.525	660.257	1.53718	0.620286	0.0617744	1	3	39308418	39412374	+	103956	SIPA1L2	GO:0005096;GO:0043547;GO:0051056;GO:0005096;GO:0043547;GO:0051056;	K17702	-	-	-	signal induced proliferation associated 1 like 2[Source:HGNC Symbol;Acc:HGNC:23800]	421523	-
ENSGALG00000030209	334.211	238.613	429.809	1.80128	0.84902	0.0618294	1	4	81756780	81791318	+	34538	CPZ	GO:0004181;GO:0006508;GO:0008270;GO:0004181;GO:0006508;GO:0008270;GO:0004181;GO:0006508;GO:0008270;	K13022	EC:3.4.17.-	-	-	carboxypeptidase Z [Source:NCBI gene;Acc:395266]"	395266	A0A1D5P0B6
ENSGALG00000037242	12.5578	5.75418	19.3615	3.36476	1.75051	0.0619105	1	2	41882712	41978834	+	96122	NEK11	GO:0004672;GO:0004674;GO:0005524;GO:0005524;GO:0005654;GO:0005730;GO:0006468;GO:0006468;GO:0016572;GO:0031573;GO:0035556;GO:0044772;GO:1901990;	K20880	EC:2.7.11.1	-	-	NIMA related kinase 11 [Source:HGNCSymbol;Acc:HGNC:18593]	100857506	-
ENSGALG00000015409	1343.65	1078.37	1608.93	1.492	0.577247	0.0619237	1	1	89665016	89695407	-	30391	PROS1	GO:0005509;GO:0005576;GO:0005615;GO:0030195;	K03908	-	-	-	protein S [Source:HGNC Symbol;Acc:HGNC:9456]"	418430	E1C6L4
ENSGALG00000004059	194.361	149.888	238.834	1.59342	0.672122	0.0620558	1	10	6194287	6233133	+	38846	LRRC49	-	K16606	-	-	-	leucine rich repeat containing 49 [Source:HGNCSymbol;Acc:HGNC:25965]	415393	-
ENSGALG00000033051	66.7523	43.5914	89.9131	2.06263	1.04449	0.0625782	1	1	6522549	6602832	+	80283	CAMK1D	GO:0004672;GO:0004683;GO:0005516;GO:0005524;GO:0005634;GO:0005737;GO:0005737;GO:0006468;GO:0010976;GO:0032793;GO:0043065;GO:0043066;GO:0050766;GO:0050773;GO:0060267;GO:0071622;GO:0090023;	-	-	-	-	calcium/calmodulin dependent protein kinase ID[Source:HGNC Symbol;Acc:HGNC:19341]	-	-
ENSGALG00000012454	110.267	78.0162	142.517	1.82676	0.869289	0.0625798	1	1	51420095	51439366	-	19271	CYTH4	GO:0005086;GO:0005086;GO:0005886;GO:0032012;GO:0005086;GO:0032012;	K18441	-	-	-	cytohesin 4 [Source:NCBI gene;Acc:418043]"	418043	Q5ZIG9
ENSGALG00000031411	185.866	236.745	134.988	0.570186	-0.810497	0.0626728	1	28	3370412	3374414	+	4002	KCNN1	GO:0005516;GO:0005516;GO:0005886;GO:0006813;GO:0015269;GO:0016020;GO:0016021;GO:0016021;GO:0016286;GO:0016286;GO:0043005;GO:0043025;GO:0071805;	K04942	-	-	-	potassium calcium-activated channel subfamily Nmember 1 [Source:HGNC Symbol;Acc:HGNC:6290]	429723	-
ENSGALG00000010053	1835.01	2199.01	1471.01	0.668939	-0.580054	0.0628125	1	8	19988821	20225336	+	236515	PTPRF	GO:0004721;GO:0004725;GO:0006470;GO:0016020;GO:0016021;GO:0016311;GO:0016787;GO:0016791;GO:0035335;GO:0004721;GO:0004725;GO:0006470;GO:0016020;GO:0016021;GO:0016311;GO:0016787;GO:0016791;GO:0035335;GO:0004721;GO:0004725;GO:0006470;GO:0016020;GO:0016021;GO:0016311;GO:0016787;GO:0016791;GO:0035335;GO:0004721;GO:0004721;GO:0004725;GO:0004725;GO:0006470;GO:0010975;GO:0016020;GO:0016021;GO:0016311;GO:…	K05695	EC:3.1.3.48	-	-	protein tyrosine phosphatase, receptor type F[Source:HGNC Symbol;Acc:HGNC:9670]	424568	-
ENSGALG00000012080	7.81714	2.84245	12.7918	4.50029	2.17002	0.0628346	1	2	46391293	46392168	-	875	-	GO:0004930;GO:0007186;GO:0016020;GO:0016021;GO:0016021;	-	-	-	-	-	-	-
ENSGALG00000005814	122.551	152.333	92.7698	0.608994	-0.715501	0.0630116	1	Z	7654624	7656660	-	2036	-	GO:0004553;GO:0004553;GO:0005975;GO:0008152;GO:0016020;GO:0016021;GO:0016139;GO:0016787;GO:0016798;GO:0043568;GO:0048741;GO:0051897;	-	-	-	-	KIAA1161 [Source:NCBI gene;Acc:427401]"	427401	F1NB98
ENSGALG00000044012	4.09917	0.722336	7.476	10.3498	3.37152	0.063012	1	3	105434639	105435216	+	577	-	-	-	-	-	-	-	-	-
ENSGALG00000004245	417.299	506.052	328.545	0.649232	-0.623193	0.0631111	1	14	3084874	3088878	+	4004	NUDT1	GO:0003924;GO:0005634;GO:0005737;GO:0005739;GO:0005759;GO:0005829;GO:0006195;GO:0006203;GO:0006203;GO:0006281;GO:0008413;GO:0008413;GO:0008413;GO:0016787;GO:0016787;GO:0030515;GO:0035539;GO:0036219;GO:0042262;GO:0046061;GO:0047693;GO:0006281;GO:0008413;	K17816	-	L	COG0494	nudix hydrolase 1 [Source:NCBI gene;Acc:416467]"	416467	Q5ZKC6;F7BGT1
ENSGALG00000009755	533.876	422.55	645.202	1.52692	0.610629	0.0631311	1	1	31721261	31765031	-	43770	LRIG3	GO:0016020;GO:0016021;GO:0032474;GO:0016020;GO:0016021;	-	-	-	-	leucine rich repeats and immunoglobulin likedomains 3 [Source:NCBI gene;Acc:417813]	417813	E1C746
ENSGALG00000016759	248.403	190.481	306.325	1.60816	0.685415	0.0631374	1	1	132550837	132555020	-	4183	MITD1	GO:0000281;GO:0000920;GO:0019898;GO:0019904;GO:0030496;GO:0032091;GO:0035091;GO:0042803;GO:0043231;GO:0061952;	-	-	-	-	microtubule interacting and trafficking domaincontaining 1 [Source:HGNC Symbol;Acc:HGNC:25207]	418698	F1P5I2
ENSGALG00000009935	42.1575	28.3833	55.9317	1.97058	0.978622	0.0631678	1	27	3456946	3463118	-	6172	-	GO:0005242;GO:0005242;GO:0005244;GO:0006811;GO:0006813;GO:0006813;GO:0010107;GO:0015467;GO:0016020;GO:0016020;GO:0016021;GO:0016021;GO:0034765;	-	-	-	-	potassium inwardly-rectifying channel, subfamily J,member 9 [Source:NCBI gene;Acc:429785]	429785	F1NH48
ENSGALG00000030153	143.729	177.752	109.707	0.61719	-0.696213	0.0632017	1	5	375288	377253	+	1965	-	GO:0016787;	-	-	-	-	-	-	-
ENSGALG00000005805	667.686	534.458	800.913	1.49855	0.583569	0.0632272	1	2	4635397	4683167	-	47770	PLCD1	GO:0001525;GO:0004435;GO:0004435;GO:0005509;GO:0005546;GO:0005737;GO:0005829;GO:0006629;GO:0006629;GO:0007165;GO:0007165;GO:0008081;GO:0016042;GO:0016787;GO:0032794;GO:0035556;GO:0042127;GO:0060716;	K05857	EC:3.1.4.11	-	-	phospholipase C delta 1 [Source:HGNCSymbol;Acc:HGNC:9060]	420416	E1C3D8
ENSGALG00000030305	219.957	267.36	172.554	0.645399	-0.631737	0.063265	1	23	1496292	1498448	+	2156	XKR8	GO:0005886;GO:0016020;GO:0016021;GO:0016021;GO:0070782;	-	-	-	-	XK related 8 [Source:NCBI gene;Acc:724081]"	724081	Q49M60
ENSGALG00000019552	265.694	57.4354	473.953	8.25193	3.04473	0.0632861	1	2	67931644	67938135	-	6491	SERPINB10	GO:0004867;GO:0005615;GO:0005615;GO:0010951;	K19821	-	-	-	serpin family B member 10 [Source:HGNCSymbol;Acc:HGNC:8942]	420896	E1BTH3
ENSGALG00000042326	1041.04	1245.78	836.293	0.671299	-0.574972	0.0634402	1	KQ759558.1	22001	27787	+	5786	-	GO:0000836;GO:0006511;GO:0016020;GO:0016021;GO:0016567;GO:0030433;GO:0061630;GO:0061630;GO:0000836;GO:0016020;GO:0016021;GO:0016567;GO:0030433;GO:0061630;	-	-	-	-	-	-	-
ENSGALG00000009719	25.6812	14.7893	36.5731	2.47294	1.30623	0.0634527	1	4	27095819	27127946	+	32127	PCDH10	GO:0005509;GO:0005886;GO:0005887;GO:0007155;GO:0007155;GO:0007155;GO:0007156;GO:0007156;GO:0016020;GO:0016020;GO:0016021;	K16499	-	-	-	protocadherin 10 [Source:NCBI gene;Acc:408048]"	408048	Q90ZT4
ENSGALG00000015374	10.8892	16.7902	4.98819	0.29709	-1.75103	0.0635213	1	Z	53526993	53532383	+	5390	RBP4	GO:0005501;GO:0005576;GO:0016918;GO:0019841;GO:0033165;GO:0034632;GO:0034633;GO:0005501;GO:0034632;GO:0034633;	K18271	-	S	NOG40507	retinol binding protein 4 [Source:NCBIgene;Acc:396454]	396454	P08938
ENSGALG00000011200	12737.1	10052.5	15421.6	1.53411	0.6174	0.0637441	1	3	41483185	41514674	+	31489	THBS2	GO:0005509;GO:0005509;GO:0005515;GO:0005576;GO:0005604;GO:0005604;GO:0007155;GO:0016525;GO:0016525;GO:0016525;GO:0016525;GO:0031012;GO:0031091;GO:0031091;GO:0051965;	K04659	-	-	-	thrombospondin 2 [Source:NCBI gene;Acc:414837]"	414837	P35440
ENSGALG00000042279	96.9957	139.759	54.233	0.388048	-1.36569	0.0639559	1	20	12557653	12565016	+	7363	CYP24A1	GO:0001649;GO:0004497;GO:0005506;GO:0005634;GO:0005654;GO:0005739;GO:0005886;GO:0008403;GO:0016491;GO:0016705;GO:0020037;GO:0030342;GO:0033280;GO:0042359;GO:0046872;GO:0055114;GO:0055114;GO:0055114;GO:0004497;GO:0005506;GO:0016491;GO:0016705;GO:0020037;GO:0046872;GO:0055114;GO:0055114;	K07436	EC:1.14.15.16	-	-	cytochrome P450 family 24 subfamily A member 1[Source:NCBI gene;Acc:395827]	395827	O73684
ENSGALG00000001375	720.854	935.334	506.375	0.541385	-0.885274	0.064132	1	18	2633967	2730807	-	96840	COX10	GO:0000266;GO:0004129;GO:0005730;GO:0005739;GO:0005739;GO:0005739;GO:0005739;GO:0005829;GO:0006783;GO:0006783;GO:0006784;GO:0006784;GO:0007005;GO:0008495;GO:0008535;GO:0009060;GO:0016020;GO:0016021;GO:0016021;GO:0016740;GO:0016765;GO:0017004;GO:0022900;GO:0031966;GO:0031966;GO:0045333;GO:0045333;GO:0048034;GO:0070069;GO:1902600;	K02257	EC:2.5.1.141	O	COG0109	cytochrome c oxidase assembly factor hemeA:farnesyltransferase COX10 [Source:NCBI gene;Acc:417329]	417329	Q5ZJY8
ENSGALG00000003550	1311.8	1813.07	810.521	0.447043	-1.16151	0.0642172	1	20	3848253	3884004	-	35751	ARHGAP40	GO:0007165;GO:0005096;GO:0005737;GO:0007165;GO:0030833;GO:0032956;GO:0043547;GO:0051056;	K20639	-	-	-	Rho GTPase activating protein 40 [Source:NCBIgene;Acc:419168]	419168	E1C7T5
ENSGALG00000013232	63.7911	45.2135	82.3688	1.82177	0.865344	0.0642443	1	25	1490889	1495432	+	4543	RHBG	GO:0008519;GO:0015696;GO:0016020;GO:0016020;GO:0016021;GO:0072488;GO:0008519;GO:0015696;GO:0016020;GO:0016020;GO:0016021;GO:0072488;GO:0005887;GO:0008519;GO:0008519;GO:0015696;GO:0016020;GO:0016020;GO:0016021;GO:0072488;GO:0072488;	-	-	-	-	Rh family B glycoprotein [Source:NCBIgene;Acc:378792]	378792	-
ENSGALG00000030614	163.211	81.6656	244.756	2.99705	1.58355	0.0644075	1	4	60372986	60387622	-	14636	ADH1C	GO:0008270;GO:0016491;GO:0046872;GO:0055114;GO:0008270;GO:0016491;GO:0055114;GO:0008270;GO:0016491;GO:0046872;GO:0055114;	K13951	EC:1.1.1.1	-	-	alcohol dehydrogenase 1C (class I), gammapolypeptide [Source:NCBI gene;Acc:771920]	771920	P23991
ENSGALG00000007240	641.29	513.168	769.412	1.49934	0.584324	0.0645546	1	4	9629283	9632212	-	2929	TRAIL-LIKE	GO:0005164;GO:0006955;GO:0016020;GO:0046872;	-	-	-	-	TNF-related apoptosis inducing ligand-like[Source:NCBI gene;Acc:395283]	395283	Q90WT9
ENSGALG00000000081	4.04495	0.681184	7.40872	10.8762	3.44311	0.0645818	1	16	205312	210738	-	5426	IL4I1	GO:0001716;GO:0009063;GO:0016491;GO:0016491;GO:0016491;GO:0055114;GO:0055114;	K03334	EC:1.4.3.2	-	-	interleukin 4 induced 1 [Source:NCBIgene;Acc:417039]	417039	F1NM87
ENSGALG00000012004	75.6577	55.5481	95.7673	1.72404	0.785797	0.0648347	1	4	55370142	55409569	+	39427	PRSS12	GO:0004252;GO:0004252;GO:0005044;GO:0005886;GO:0006508;GO:0006508;GO:0006508;GO:0006887;GO:0006898;GO:0008233;GO:0008233;GO:0008236;GO:0016020;GO:0016787;GO:0030424;GO:0030425;GO:0030425;GO:0031410;GO:0031638;GO:0043083;GO:0043083;GO:0043195;GO:0043195;GO:0045202;	-	-	-	-	serine protease 12 [Source:HGNCSymbol;Acc:HGNC:9477]	-	-
ENSGALG00000021627	48.4215	17.9776	78.8654	4.38686	2.13319	0.0648465	1	23	4357815	4358727	+	912	IFI27L1	GO:0005739;GO:0016020;GO:0016021;GO:0016021;GO:0097190;	-	-	-	-	interferon alpha inducible protein 27 like 1[Source:NCBI gene;Acc:403121]	403121	Q6IEC6
ENSGALG00000032452	558.491	447.24	669.742	1.4975	0.582557	0.0648707	1	18	230967	334718	-	103751	GAS7	GO:0005737;GO:0005856;GO:0005884;GO:0005886;GO:0008092;GO:0030041;GO:0030182;GO:0048812;GO:0051015;	K18618	-	-	-	growth arrest specific 7 [Source:HGNCSymbol;Acc:HGNC:4169]	417305	A0A1D5PK04
ENSGALG00000008437	4620.31	5497.45	3743.18	0.680894	-0.554498	0.0648831	1	1	1137276	1148688	-	11412	NET1	GO:0005085;GO:0005089;GO:0005622;GO:0035023;GO:0035556;GO:0043065;GO:0043547;GO:0051451;GO:0070301;GO:0071479;	K20683	-	T	COG5422	neuroepithelial cell transforming 1 [Source:NCBIgene;Acc:416693]	416693	Q5ZJM0
ENSGALG00000008686	740.048	891.046	589.05	0.661077	-0.59711	0.0649024	1	2	19844753	19873594	+	28841	TRDMT1	GO:0008168;GO:0032259;GO:0005737;GO:0008168;GO:0008168;GO:0008175;GO:0008175;GO:0016740;GO:0030488;GO:0030488;GO:0032259;GO:0008168;GO:0032259;GO:0008168;GO:0008168;GO:0016740;GO:0032259;	K15336	EC:2.1.1.204	-	-	tRNA aspartic acid methyltransferase 1 [Source:NCBIgene;Acc:420520]	420520	F1NJ02
ENSGALG00000043618	3218.71	2590.21	3847.2	1.48529	0.570741	0.0649531	1	7	353851	368636	+	14785	SLC40A1	GO:0002260;GO:0003158;GO:0005381;GO:0005381;GO:0005381;GO:0005622;GO:0005654;GO:0005829;GO:0005886;GO:0005886;GO:0006826;GO:0006879;GO:0008021;GO:0015093;GO:0016020;GO:0016021;GO:0016021;GO:0016323;GO:0016323;GO:0017046;GO:0017046;GO:0034395;GO:0034755;GO:0034755;GO:0034755;GO:0042802;GO:0043066;GO:0045944;GO:0048536;GO:0055072;GO:0060345;GO:0060586;GO:0097689;GO:1903988;	K14685	-	-	-	solute carrier family 40 member 1 [Source:NCBIgene;Acc:423984]	423984	Q5F3K3
ENSGALG00000016828	392.818	488.612	297.024	0.607894	-0.718109	0.0650438	1	1	137458314	137486611	+	28297	GRTP1	GO:0005096;GO:0005622;GO:0006886;GO:0017137;GO:0090630;	K19953	-	-	-	growth hormone regulated TBC protein 1 [Source:HGNCSymbol;Acc:HGNC:20310]	418742	F1P2U9
ENSGALG00000004845	105.028	130.805	79.2513	0.605874	-0.722911	0.065163	1	5	17009907	17010484	+	577	TIMM10	GO:0005215;GO:0005739;GO:0005739;GO:0005743;GO:0005743;GO:0008565;GO:0008565;GO:0015031;GO:0042719;GO:0042719;GO:0042719;GO:0042721;GO:0042803;GO:0045039;GO:0045039;GO:0045039;GO:0045039;GO:0046872;GO:0051087;GO:0072321;	K17778	-	-	-	translocase of inner mitochondrial membrane 10[Source:NCBI gene;Acc:425202]	425202	E1BXY8
ENSGALG00000007114	15095.2	7621.12	22569.4	2.96142	1.56629	0.0652519	1	24	5110448	5112102	-	1654	APOA1	GO:0005515;GO:0005515;GO:0005543;GO:0005576;GO:0005576;GO:0005615;GO:0006629;GO:0006695;GO:0006869;GO:0006869;GO:0008202;GO:0008203;GO:0008289;GO:0010873;GO:0015485;GO:0017127;GO:0019433;GO:0032374;GO:0033344;GO:0033700;GO:0034364;GO:0034364;GO:0034372;GO:0034380;GO:0042157;GO:0042157;GO:0042627;GO:0042632;GO:0043085;GO:0043691;GO:0045445;GO:0046889;GO:0051726;GO:0060228;GO:0070653;GO:1901247;GO:…	K08757	-	U	NOG39720	apolipoprotein A1 [Source:NCBI gene;Acc:396536]"	396536	P08250
ENSGALG00000003106	2390.8	3243.16	1538.44	0.474364	-1.07593	0.0653267	1	20	2376245	2489922	-	113677	-	GO:0003677;GO:0005634;GO:0003677;GO:0005634;	-	-	-	-	TOX high mobility group box family member 2[Source:NCBI gene;Acc:419156]	-	-
ENSGALG00000007716	214.209	260.821	167.597	0.642573	-0.638069	0.065337	1	24	5639319	5645750	-	6431	SLC37A4	GO:0001780;GO:0001816;GO:0002318;GO:0005623;GO:0005977;GO:0006089;GO:0006641;GO:0006874;GO:0008202;GO:0015760;GO:0016020;GO:0016021;GO:0016021;GO:0022857;GO:0030593;GO:0032682;GO:0035166;GO:0042593;GO:0042632;GO:0043085;GO:0045730;GO:0055085;GO:0016020;GO:0016021;GO:0016021;GO:0022857;GO:0055085;	K08171	-	-	-	solute carrier family 37 member 4 [Source:HGNCSymbol;Acc:HGNC:4061]	419789	A0A1D5PZV5
ENSGALG00000016538	2512.92	3142.18	1883.66	0.599474	-0.738231	0.0653459	1	1	120743006	120744652	-	1646	RAI2	-	-	-	-	-	retinoic acid induced 2 [Source:HGNCSymbol;Acc:HGNC:9835]	418614	E1BTV9
ENSGALG00000006792	29.3121	15.1924	43.4318	2.85879	1.5154	0.0655395	1	20	10617077	10619214	-	2137	VSTM2L	GO:0005576;GO:0005737;GO:0005886;GO:0007156;GO:0007411;GO:0030424;GO:0043524;GO:0070593;GO:0098632;	-	-	-	-	V-set and transmembrane domain containing 2 like[Source:HGNC Symbol;Acc:HGNC:16096]	-	-
ENSGALG00000032349	1387.47	1103.82	1671.13	1.51396	0.598323	0.0655715	1	11	11674123	11703375	-	29252	CDH5	GO:0001955;GO:0001955;GO:0005509;GO:0005509;GO:0005886;GO:0005886;GO:0005886;GO:0005886;GO:0005911;GO:0005912;GO:0005913;GO:0005913;GO:0005923;GO:0005923;GO:0007043;GO:0007155;GO:0007155;GO:0007156;GO:0007156;GO:0008092;GO:0008285;GO:0009897;GO:0009986;GO:0016020;GO:0016020;GO:0016021;GO:0016339;GO:0016342;GO:0019903;GO:0030054;GO:0030054;GO:0034332;GO:0042803;GO:0044331;GO:0045296;GO:0046872;GO:…	K06533	-	-	-	cadherin 5 [Source:NCBI gene;Acc:374068]"	374068	Q8AYD0
ENSGALG00000031531	266.164	167.412	364.917	2.17976	1.12417	0.0655776	1	AADN04006621.1	4548	11910	+	7362	-	GO:0016020;GO:0016021;GO:0016020;GO:0016021;	-	-	-	-	-	-	-
ENSGALG00000011278	761.779	614.617	908.941	1.47887	0.5645	0.0655984	1	2	35988108	36027652	+	39544	KAT2B	GO:0000123;GO:0000776;GO:0000977;GO:0003682;GO:0003712;GO:0003713;GO:0003713;GO:0004402;GO:0004402;GO:0004402;GO:0004468;GO:0004468;GO:0004861;GO:0005634;GO:0005634;GO:0005634;GO:0005671;GO:0005813;GO:0006338;GO:0006355;GO:0006473;GO:0008134;GO:0008285;GO:0010835;GO:0016407;GO:0016573;GO:0016573;GO:0018076;GO:0018393;GO:0018393;GO:0018394;GO:0019901;GO:0031672;GO:0031674;GO:0032869;GO:0032991;GO:…	K06062	EC:2.3.1.48	-	-	lysine acetyltransferase 2B [Source:HGNCSymbol;Acc:HGNC:8638]	428441	-
ENSGALG00000041129	79.1554	58.8973	99.4135	1.68791	0.755239	0.0657522	1	13	973493	976440	-	2947	TMEM173	GO:0002218;GO:0002218;GO:0002218;GO:0002230;GO:0002230;GO:0005737;GO:0005741;GO:0005777;GO:0005783;GO:0005789;GO:0005789;GO:0005789;GO:0005794;GO:0008134;GO:0016020;GO:0016021;GO:0019901;GO:0031625;GO:0032092;GO:0032481;GO:0032481;GO:0032481;GO:0032481;GO:0032608;GO:0032608;GO:0032608;GO:0033160;GO:0035438;GO:0035438;GO:0035438;GO:0035438;GO:0035458;GO:0042802;GO:0042803;GO:0045087;GO:0045087;GO:…	K12654	-	-	-	transmembrane protein 173 [Source:NCBIgene;Acc:768990]	768990	A0A0K1YW01
ENSGALG00000006246	449.695	541.646	357.745	0.660478	-0.598418	0.0658303	1	9	15927068	15937003	-	9935	-	GO:0004842;GO:0006996;GO:0016020;GO:0016021;GO:0016567;	K15688	EC:2.3.2.27	-	-	mitochondrial E3 ubiquitin protein ligase 1-like[Source:NCBI gene;Acc:770265]	770265	E1BYR6
ENSGALG00000030930	110.41	151.922	68.898	0.45351	-1.14079	0.0659755	1	3	35855432	35856382	+	950	-	-	-	-	-	-	uncharacterized LOC421506 [Source:NCBIgene;Acc:421506]	421506	A0A1D5PMW8
ENSGALG00000041121	770.242	497.691	1042.79	2.09526	1.06713	0.0659994	1	4	75487239	75766552	-	279313	SLIT2	GO:0001657;GO:0001933;GO:0002042;GO:0002689;GO:0005095;GO:0005509;GO:0005576;GO:0005615;GO:0005737;GO:0007411;GO:0008045;GO:0008201;GO:0010593;GO:0010596;GO:0014912;GO:0021836;GO:0021972;GO:0030308;GO:0030336;GO:0030837;GO:0031290;GO:0032870;GO:0034260;GO:0035385;GO:0042802;GO:0042803;GO:0043065;GO:0043116;GO:0043237;GO:0043394;GO:0048495;GO:0048754;GO:0048846;GO:0050919;GO:0050929;GO:0051058;GO:…	K06839	-	-	-	slit guidance ligand 2 [Source:NCBIgene;Acc:373967]	373967	-
ENSGALG00000002605	808.747	966.464	651.029	0.67362	-0.569994	0.0660143	1	Z	9297783	9298741	-	958	MRPL17	GO:0003735;GO:0003735;GO:0005622;GO:0005739;GO:0005762;GO:0005762;GO:0005840;GO:0005840;GO:0006412;GO:0019904;	K02879	-	-	-	mitochondrial ribosomal protein L17 [Source:HGNCSymbol;Acc:HGNC:14053]	769700	-
ENSGALG00000006995	29.8979	46.8543	12.9414	0.276204	-1.85619	0.0662499	1	9	12704199	12707547	+	3348	APOD	GO:0000302;GO:0000302;GO:0000302;GO:0005615;GO:0005622;GO:0006006;GO:0006629;GO:0006629;GO:0006869;GO:0007568;GO:0008289;GO:0010642;GO:0015485;GO:0015485;GO:0042308;GO:0048471;GO:0048662;GO:0051895;GO:0060588;GO:0060588;GO:0071638;GO:1900016;GO:2000098;GO:2000405;	K03098	-	M	COG3040	apolipoprotein D [Source:NCBI gene;Acc:424893]"	424893	Q5G8Y9
ENSGALG00000033198	33.4212	21.7168	45.1257	2.07792	1.05514	0.0663209	1	10	8830407	8858028	+	27621	MYO5C	GO:0000166;GO:0003774;GO:0003774;GO:0003779;GO:0005524;GO:0005524;GO:0016459;GO:0016459;GO:0051015;GO:0000166;GO:0003774;GO:0003774;GO:0003779;GO:0005524;GO:0005524;GO:0016459;GO:0016459;	K10357	-	-	-	myosin VC [Source:HGNC Symbol;Acc:HGNC:7604]"	430027	-
ENSGALG00000019489	13.7196	6.86448	20.5746	2.99726	1.58364	0.0663392	1	2	104761260	104847802	-	86542	CHST9	GO:0000139;GO:0001537;GO:0001537;GO:0005794;GO:0005975;GO:0006790;GO:0008146;GO:0016021;GO:0016051;GO:0016740;GO:0000139;GO:0005794;GO:0005975;GO:0008146;GO:0016021;GO:0016051;GO:0016740;	K09673	EC:2.8.2.-	-	-	carbohydrate sulfotransferase 9 [Source:HGNCSymbol;Acc:HGNC:19898]	421089	F1NIN6
ENSGALG00000042362	22.2073	13.6264	30.7883	2.25946	1.17598	0.0663474	1	AADN04000639.1	23112	60638	-	37526	-	GO:0003779;GO:0030018;GO:0030018;GO:0043292;GO:0051015;GO:0071691;	-	-	-	-	-	-	-
ENSGALG00000045510	3.98009	0.645776	7.3144	11.3265	3.50163	0.0665301	1	14	6026058	6027083	+	1025	-	-	-	-	-	-	-	-	-
ENSGALG00000012787	177.307	131.449	223.166	1.69774	0.763613	0.0665837	1	2	64587752	64609767	-	22015	BMP6	GO:0000122;GO:0001649;GO:0001654;GO:0001822;GO:0001938;GO:0001958;GO:0003323;GO:0005125;GO:0005160;GO:0005576;GO:0005615;GO:0005623;GO:0006879;GO:0006954;GO:0006955;GO:0008083;GO:0008083;GO:0010469;GO:0010862;GO:0010862;GO:0010862;GO:0030154;GO:0030501;GO:0030509;GO:0030509;GO:0030509;GO:0030539;GO:0031666;GO:0032349;GO:0042981;GO:0043408;GO:0045603;GO:0045666;GO:0045669;GO:0045944;GO:0045944;GO:…	-	-	-	-	bone morphogenetic protein 6 [Source:HGNCSymbol;Acc:HGNC:1073]	-	-
ENSGALG00000041253	720.629	578.323	862.934	1.49213	0.577375	0.0666644	1	5	183511	218679	+	35168	MYRF	GO:0003677;GO:0003677;GO:0003700;GO:0003700;GO:0003700;GO:0005634;GO:0005634;GO:0005654;GO:0005737;GO:0005794;GO:0005829;GO:0006355;GO:0014003;GO:0016020;GO:0016021;GO:0022010;GO:0022010;GO:0031643;GO:0032286;GO:0032286;GO:0043565;GO:0045893;GO:0045893;GO:0048709;GO:0003677;GO:0003677;GO:0003700;GO:0003700;GO:0006355;GO:0016020;GO:0016021;GO:0003677;GO:0003677;GO:0003700;GO:0003700;GO:0006355;GO:…	-	-	-	-	myelin regulatory factor [Source:HGNCSymbol;Acc:HGNC:1181]	-	-
ENSGALG00000006165	291.416	174.014	408.818	2.34934	1.23226	0.0667168	1	6	18438795	18555233	+	116438	WDFY4	-	-	-	-	-	WDFY family member 4 [Source:HGNCSymbol;Acc:HGNC:29323]	423781	-
ENSGALG00000010497	183.98	267.004	100.957	0.378109	-1.40313	0.0667745	1	14	4092939	4098100	+	5161	SLC29A4	GO:0005337;GO:0005886;GO:0008504;GO:0008504;GO:0015844;GO:0016020;GO:0016021;GO:0016021;GO:0055085;GO:1901642;	K03323	-	-	-	solute carrier family 29 member 4 [Source:HGNCSymbol;Acc:HGNC:23097]	425593	-
ENSGALG00000027192	3.41547	0.358296	6.47265	18.0651	4.17513	0.0668105	1	1	42173476	42186023	+	12547	NTS	GO:0005184;GO:0005576;GO:0010469;GO:0043679;	K05235	-	-	-	neurotensin [Source:NCBI gene;Acc:417883]"	417883	R4GFZ2
ENSGALG00000011875	183.045	299.292	66.7984	0.223188	-2.16367	0.0668115	1	4	54235518	54274712	+	39194	TRPC3	GO:0005216;GO:0005262;GO:0005887;GO:0005887;GO:0006811;GO:0006811;GO:0006828;GO:0007338;GO:0010524;GO:0015279;GO:0016020;GO:0016020;GO:0016021;GO:0016021;GO:0033198;GO:0034703;GO:0051480;GO:0051592;GO:0055085;GO:0070588;GO:0070588;GO:0070588;GO:0070679;GO:0070679;GO:1903244;	K04966	-	-	-	transient receptor potential cation channelsubfamily C member 3 [Source:NCBI gene;Acc:374153]	374153	F1NJJ8
ENSGALG00000010722	27.3792	15.6866	39.0719	2.49078	1.3166	0.0668333	1	2	26674819	26685279	+	10460	-	GO:0005102;GO:0005576;GO:0009986;GO:0048856;	-	-	-	NOG293714	Schwann cell-specific EGF-like repeat autocrinefactor [Source:NCBI gene;Acc:395159]	395159	Q6TPK5
ENSGALG00000007349	78.3132	43.2904	113.336	2.61805	1.38849	0.066842	1	10	17793895	17798756	+	4861	RASL12	GO:0000166;GO:0003924;GO:0005525;GO:0005525;GO:0007165;GO:0016020;	K07854	-	-	-	RAS like family 12 [Source:HGNCSymbol;Acc:HGNC:30289]	415530	-
ENSGALG00000006976	336.32	267.747	404.892	1.51222	0.596664	0.0668969	1	9	12679286	12696726	+	17440	-	GO:0016491;GO:0055114;GO:0016491;GO:0055114;GO:0016491;GO:0055114;GO:0016491;GO:0055114;	K00019	EC:1.1.1.30	-	-	3-hydroxybutyrate dehydrogenase, type 1 B[Source:NCBI gene;Acc:424892]	424892	-
ENSGALG00000027213	125.377	94.3013	156.454	1.65908	0.730384	0.0670363	1	1	41853035	41872458	+	19423	ALX1	GO:0000122;GO:0000977;GO:0001228;GO:0001755;GO:0001843;GO:0003677;GO:0003677;GO:0003700;GO:0003700;GO:0005634;GO:0005634;GO:0005634;GO:0005654;GO:0005667;GO:0005794;GO:0006355;GO:0006366;GO:0007275;GO:0009952;GO:0010718;GO:0014031;GO:0016604;GO:0030326;GO:0043565;GO:0043565;GO:0045893;GO:0045944;GO:0045944;GO:0046982;GO:0048704;GO:0060021;	K09334	-	-	-	ALX homeobox 1 [Source:HGNC Symbol;Acc:HGNC:1494]"	427871	-
ENSGALG00000033178	1548.23	1035.39	2061.07	1.99063	0.993222	0.067284	1	2	11799038	11808009	-	8971	KLF6	GO:0000978;GO:0000981;GO:0001077;GO:0001077;GO:0001650;GO:0003676;GO:0003690;GO:0005634;GO:0005634;GO:0005730;GO:0005829;GO:0006357;GO:0006366;GO:0019221;GO:0043231;GO:0045944;GO:0003676;	K09207	-	-	-	Kruppel like factor 6 [Source:NCBIgene;Acc:420463]	420463	Q5ZI79
ENSGALG00000016157	14.1904	4.42148	23.9594	5.41886	2.43799	0.0672902	1	1	109193368	109234694	+	41326	UMODL1	GO:0005509;GO:0005576;GO:0005615;GO:0007338;GO:0009897;GO:0010466;GO:0010468;GO:0016020;GO:0016021;GO:0030414;GO:0042981;GO:0048609;GO:0060612;GO:0097211;GO:2000354;	-	-	-	-	uromodulin like 1 [Source:HGNCSymbol;Acc:HGNC:12560]	427987	-
ENSGALG00000006725	12.0299	1.39778	22.662	16.2129	4.01907	0.0673413	1	10	13047888	13091063	-	43175	ACAN	GO:0001502;GO:0002063;GO:0005509;GO:0005540;GO:0005604;GO:0007155;GO:0007417;GO:0007507;GO:0030166;GO:0030199;GO:0031012;GO:0031012;	K06792	-	-	-	aggrecan [Source:NCBI gene;Acc:395798]"	395798	F1NZX1;P79787
ENSGALG00000028622	158.825	120.486	197.164	1.63641	0.710535	0.0673655	1	25	1382998	1391936	-	8938	PEAR1	GO:0016020;GO:0016021;GO:0001891;GO:0016020;GO:0016021;GO:0043654;GO:0045746;	-	-	-	-	platelet endothelial aggregation receptor 1[Source:HGNC Symbol;Acc:HGNC:33631]	100857779	R4GGU0
ENSGALG00000035498	255.491	185.302	325.68	1.75756	0.813575	0.0673733	1	9	1130716	1154017	+	23301	INPP5D	GO:0005829;GO:0008340;GO:0009968;GO:0016064;GO:0016787;GO:0030853;GO:0030889;GO:0035556;GO:0043065;GO:0045409;GO:0045579;GO:0045621;GO:0045648;GO:0045656;GO:0045659;GO:0045671;GO:0045779;GO:0046856;GO:0050777;GO:0050869;	K03084	EC:3.1.3.86	-	-	inositol polyphosphate-5-phosphatase D [Source:HGNCSymbol;Acc:HGNC:6079]	424745	-
ENSGALG00000008890	297.765	222.877	372.653	1.67201	0.741585	0.0673855	1	8	18389085	18659243	+	270158	ADGRL4	GO:0004888;GO:0004930;GO:0004930;GO:0005509;GO:0005622;GO:0005887;GO:0007166;GO:0007186;GO:0007189;GO:0016020;GO:0016021;GO:0016021;GO:0004888;GO:0004930;GO:0005509;GO:0007166;GO:0007186;GO:0016020;GO:0016021;GO:0016021;	K04595	-	-	-	adhesion G protein-coupled receptor L4 [Source:HGNCSymbol;Acc:HGNC:20822]	424546	-
ENSGALG00000038708	44.5701	23.0849	66.0554	2.86141	1.51673	0.0674319	1	23	4962725	4970328	+	7603	KCNQ4	GO:0005216;GO:0005249;GO:0005249;GO:0005249;GO:0005251;GO:0005267;GO:0005516;GO:0006811;GO:0006811;GO:0006813;GO:0006813;GO:0006813;GO:0007605;GO:0008076;GO:0008076;GO:0016020;GO:0016020;GO:0016021;GO:0016021;GO:0042472;GO:0055085;GO:0071805;GO:0071805;GO:0005216;GO:0005249;GO:0005267;GO:0006811;GO:0006811;GO:0006813;GO:0006813;GO:0008076;GO:0016020;GO:0016020;GO:0016021;GO:0055085;GO:0071805;GO:…	-	-	-	-	potassium voltage-gated channel subfamily Q member4 [Source:HGNC Symbol;Acc:HGNC:6298]	-	-
ENSGALG00000010752	20.4433	29.1317	11.7548	0.403507	-1.30934	0.0674653	1	8	25223275	25226916	-	3641	CDCP2	GO:0016020;GO:0016021;	-	-	-	-	CUB domain containing protein 2 [Source:HGNCSymbol;Acc:HGNC:27297]	424658	-
ENSGALG00000008234	255.003	190.137	319.87	1.68231	0.750443	0.0675011	1	7	11374773	11391167	-	16394	ORC2	GO:0000784;GO:0000785;GO:0000792;GO:0000792;GO:0000808;GO:0000808;GO:0000939;GO:0003688;GO:0003688;GO:0005634;GO:0005634;GO:0005654;GO:0005664;GO:0005664;GO:0005664;GO:0005813;GO:0006260;	K02604	-	-	-	origin recognition complex subunit 2 [Source:NCBIgene;Acc:424077]	424077	Q5ZJL2
ENSGALG00000031656	37.3062	24.5347	50.0776	2.04109	1.02934	0.0675246	1	3	56572847	56725668	-	152821	EYA4	GO:0004721;GO:0004725;GO:0004725;GO:0006470;GO:0007275;GO:0007605;GO:0016787;GO:0035335;GO:0046872;GO:0004721;GO:0004725;GO:0004725;GO:0006470;GO:0007275;GO:0007605;GO:0016787;GO:0035335;GO:0046872;GO:0004721;GO:0004725;GO:0004725;GO:0006470;GO:0007275;GO:0007605;GO:0016787;GO:0035335;GO:0046872;GO:0004721;GO:0004725;GO:0004725;GO:0006470;GO:0007275;GO:0007605;GO:0016787;GO:0035335;GO:0046872;	K17622	EC:3.1.3.48	-	-	EYA transcriptional coactivator and phosphatase 4[Source:NCBI gene;Acc:395716]	395716	Q9YH98;A0A1D5PPX9
ENSGALG00000010978	2.40086	0	4.80172	Inf	Inf	0.0676132	1	8	27634248	27640770	+	6522	ANGPTL3	GO:0004857;GO:0004859;GO:0005178;GO:0005615;GO:0005769;GO:0005794;GO:0006071;GO:0006631;GO:0006644;GO:0007160;GO:0007165;GO:0008083;GO:0008203;GO:0009395;GO:0009986;GO:0009986;GO:0010469;GO:0010519;GO:0010519;GO:0019915;GO:0030335;GO:0042632;GO:0042632;GO:0045766;GO:0048844;GO:0050996;GO:0051005;GO:0051005;GO:0055088;GO:0055090;GO:0055090;GO:0055091;GO:0055091;GO:0070328;GO:0070328;	K22288	-	-	-	angiopoietin like 3 [Source:NCBIgene;Acc:100189558]	100189558	B1B565
ENSGALG00000007929	76.4146	55.8434	96.9858	1.73675	0.796387	0.0677284	1	24	6168264	6195030	-	26766	DIXDC1	GO:0005829;GO:0005829;GO:0016055;GO:0016055;GO:0019904;GO:0021795;GO:0021799;GO:0021846;GO:0021869;GO:0030177;GO:0032956;GO:0043015;GO:0045665;GO:0060070;GO:0060070;GO:0060070;GO:0070507;	-	-	-	-	DIX domain containing 1 [Source:HGNCSymbol;Acc:HGNC:23695]	419798	-
ENSGALG00000008135	20.7463	8.73827	32.7543	3.74838	1.90627	0.0677356	1	7	10831148	10961410	-	130262	SATB2	GO:0003677;GO:0003677;GO:0005634;GO:0005634;GO:0006366;GO:0043565;GO:0000118;GO:0000122;GO:0000977;GO:0000978;GO:0001077;GO:0001764;GO:0002076;GO:0003677;GO:0003677;GO:0003677;GO:0003682;GO:0005634;GO:0005634;GO:0005634;GO:0005654;GO:0005667;GO:0006338;GO:0006366;GO:0009880;GO:0010468;GO:0021902;GO:0043565;GO:0043565;GO:0045944;GO:0048704;GO:0051216;GO:0060021;GO:0071310;	-	-	-	-	SATB homeobox 2 [Source:NCBI gene;Acc:424063]"	424063	E1BZL3;E1ANH5
ENSGALG00000012747	469.16	564.015	374.305	0.663644	-0.591519	0.0679836	1	2	63303255	63323772	+	20517	NEDD9	GO:0000922;GO:0005634;GO:0005654;GO:0005737;GO:0005829;GO:0005886;GO:0006929;GO:0016477;GO:0030335;GO:0030335;GO:0036032;GO:0048041;GO:0061098;GO:0090527;GO:0090527;GO:1900026;GO:1990782;	K16832	-	-	-	neural precursor cell expressed, developmentallydown-regulated 9 [Source:HGNC Symbol;Acc:HGNC:7733]	395736	-
ENSGALG00000036973	3.24055	0.322888	6.15821	19.0723	4.25341	0.0680035	1	7	22269626	22272085	-	2459	-	GO:0004674;GO:0005524;GO:0005865;GO:0006468;GO:0008307;GO:0030018;GO:0030240;GO:0030241;GO:0031430;GO:0045214;GO:0048739;GO:0051015;GO:0051371;GO:0055003;GO:0055008;	-	-	-	-	-	-	-
ENSGALG00000025755	836.436	675.436	997.436	1.47673	0.562405	0.0680148	1	5	35937965	35942248	-	4283	SPTSSA	GO:0004758;GO:0017059;GO:0046513;	-	-	-	-	serine palmitoyltransferase small subunit A[Source:NCBI gene;Acc:423318]	423318	R4GJA8
ENSGALG00000026834	808.507	563.04	1053.97	1.87193	0.90453	0.0681027	1	28	1198413	1202238	+	3825	PLPP2	GO:0005887;GO:0006644;GO:0008195;GO:0008195;GO:0016020;GO:0016021;GO:0016791;GO:0042577;GO:0046839;	-	-	-	-	phospholipid phosphatase 2 [Source:HGNCSymbol;Acc:HGNC:9230]	-	-
ENSGALG00000017079	3648.08	4334.52	2961.64	0.683269	-0.549475	0.0681121	1	1	175101506	175114643	-	13137	USPL1	GO:0008283;GO:0015030;GO:0016926;GO:0030576;GO:0030576;GO:0032183;GO:0032183;GO:0070140;GO:0070140;GO:0006508;GO:0030576;GO:0032183;GO:0070140;GO:0006508;GO:0030576;GO:0032183;GO:0070140;	K23008	EC:3.4.22.-	-	-	ubiquitin specific peptidase like 1 [Source:NCBIgene;Acc:395436]	395436	E1BT05
ENSGALG00000017380	808.675	968.795	648.554	0.669444	-0.578964	0.0681354	1	8	21669092	21670565	+	1473	UQCRH	GO:0005739;GO:0005739;GO:0005743;GO:0005750;GO:0006122;GO:0006122;GO:0008121;GO:0009060;GO:0016020;GO:0055114;GO:0070469;	K00416	-	-	-	ubiquinol-cytochrome c reductase hinge protein[Source:NCBI gene;Acc:771939]	771939	F1NHW5
ENSGALG00000015446	299.523	360.264	238.781	0.662796	-0.593364	0.068142	1	1	91662967	91748448	-	85481	POU2F1	GO:0001223;GO:0003677;GO:0003677;GO:0003700;GO:0003700;GO:0005634;GO:0005634;GO:0006351;GO:0006355;GO:0006355;GO:0043565;GO:0000978;GO:0000979;GO:0000983;GO:0003677;GO:0003677;GO:0003677;GO:0003700;GO:0003700;GO:0005634;GO:0005634;GO:0005634;GO:0005654;GO:0005783;GO:0006351;GO:0006355;GO:0006355;GO:0043231;GO:0043565;GO:0043565;GO:0045892;GO:0045944;GO:0090575;	K09364	-	-	-	POU class 2 homeobox 1 [Source:NCBIgene;Acc:396463]	396463	P15143
ENSGALG00000032626	150.086	110.786	189.385	1.70946	0.773545	0.0681805	1	11	8516741	8520318	-	3577	-	GO:0016020;GO:0016021;GO:0016020;GO:0016021;	-	-	-	-	uncharacterized LOC415756 [Source:NCBIgene;Acc:415756]	415756	A0A1D5P654
ENSGALG00000042386	536.797	409.78	663.815	1.61993	0.695931	0.0682151	1	KQ759485.1	6321	10869	-	4548	-	GO:0005198;GO:0005198;GO:0005882;GO:0005882;GO:0045095;	-	-	-	-	-	-	-
ENSGALG00000029485	180.321	130.864	229.778	1.75586	0.812174	0.0684039	1	20	10002609	10005509	-	2900	-	GO:0005886;GO:0016020;GO:0016021;GO:0005886;GO:0016020;GO:0016021;	-	-	-	-	tyrosine-protein phosphatase non-receptor typesubstrate 1-like [Source:NCBI gene;Acc:771545]	771545	-
ENSGALG00000008765	457.757	366.375	549.139	1.49884	0.58385	0.068407	1	3	11233265	11246857	-	13592	C1D	GO:0000460;GO:0003677;GO:0003714;GO:0003723;GO:0005634;GO:0005730;GO:0016922;GO:0017053;GO:0045892;	K12592	-	-	-	C1D nuclear receptor corepressor [Source:NCBIgene;Acc:421267]	421267	Q5ZHS3;F1NRP5
ENSGALG00000014336	3598.41	4276.02	2920.81	0.683067	-0.549901	0.0685708	1	4	70289238	70310292	+	21054	RELL1	GO:0005886;GO:0005886;GO:0015630;GO:0016020;GO:0016021;GO:1900745;GO:1900745;	-	-	R	NOG39210	RELT like 1 [Source:NCBI gene;Acc:422795]"	422795	Q5F3A4
ENSGALG00000024335	1089.24	1301.12	877.37	0.674321	-0.568493	0.0686503	1	18	67439	70197	-	2758	-	GO:0003676;GO:0003676;	-	-	-	-	zinc finger protein 606-like [Source:NCBIgene;Acc:100859497]	100859497	-
ENSGALG00000003913	226.804	274.918	178.691	0.649978	-0.621537	0.0686909	1	10	5733315	5743137	+	9822	MCEE	GO:0004493;GO:0004493;GO:0046491;GO:0046491;	K05606	EC:5.1.99.1	-	-	methylmalonyl-CoA epimerase [Source:NCBIgene;Acc:415385]	415385	E1BSK7
ENSGALG00000041014	31.8207	20.1638	43.4777	2.15623	1.10851	0.0687497	1	5	25739631	25793114	+	53483	-	GO:0000166;GO:0003774;GO:0003777;GO:0003777;GO:0005524;GO:0005524;GO:0005871;GO:0005874;GO:0005874;GO:0007018;GO:0007018;GO:0008017;GO:0008017;GO:0008574;GO:0016887;	-	-	-	-	-	-	-
ENSGALG00000015428	637.425	507.099	767.751	1.51401	0.598372	0.0687786	1	Z	54574433	54695402	-	120969	-	GO:0005086;GO:0032012;GO:0005086;GO:0032012;GO:0005086;GO:0005086;GO:0005086;GO:0016020;GO:0032012;GO:0032587;GO:0032587;	K12494	-	-	-	pleckstrin and Sec7 domain containing 3[Source:NCBI gene;Acc:770334]	770334	-
ENSGALG00000003976	418.961	331.28	506.642	1.52935	0.612916	0.068835	1	4	1600734	1625497	-	24763	BCORL1	GO:0005654;GO:0005886;	-	-	-	-	BCL6 corepressor like 1 [Source:HGNCSymbol;Acc:HGNC:25657]	428687	A0A1D5P6S5
ENSGALG00000009458	29.1209	18.0291	40.2127	2.23043	1.15732	0.0688465	1	9	20403471	20563585	-	160114	-	GO:0005509;	-	-	-	-	multiple EGF-like-domains 6-like [Source:NCBIgene;Acc:424998]	424998	-
ENSGALG00000013743	12.1513	18.2234	6.07927	0.333597	-1.58382	0.0690007	1	18	9729457	9733527	-	4070	ENPP7	GO:0003824;GO:0004767;GO:0004767;GO:0004767;GO:0005794;GO:0005794;GO:0005887;GO:0005902;GO:0005902;GO:0006684;GO:0006684;GO:0006685;GO:0008156;GO:0008156;GO:0008270;GO:0008285;GO:0008285;	-	-	-	-	ectonucleotide pyrophosphatase/phosphodiesterase 7[Source:HGNC Symbol;Acc:HGNC:23764]	-	-
ENSGALG00000010081	387.482	307.935	467.028	1.51664	0.600883	0.069078	1	4	33497816	33524132	-	26316	SH3D19	GO:0005654;GO:0005829;GO:0005886;GO:0007010;GO:0022604;GO:0051044;	-	-	-	-	SH3 domain containing 19 [Source:HGNCSymbol;Acc:HGNC:30418]	422478	-
ENSGALG00000007650	590.743	476.394	705.092	1.48006	0.565657	0.0691587	1	18	10530985	10538278	+	7293	SLC9A3R1	GO:0003096;GO:0005102;GO:0005737;GO:0005902;GO:0007097;GO:0007191;GO:0007605;GO:0008013;GO:0008285;GO:0008360;GO:0008361;GO:0010642;GO:0010766;GO:0012505;GO:0014067;GO:0016020;GO:0016020;GO:0016020;GO:0016324;GO:0016324;GO:0017081;GO:0019902;GO:0019902;GO:0019933;GO:0022612;GO:0030033;GO:0030036;GO:0030165;GO:0030336;GO:0030643;GO:0031526;GO:0031698;GO:0032416;GO:0032420;GO:0032426;GO:0032782;GO:…	K13365	-	-	-	SLC9A3 regulator 1 [Source:NCBI gene;Acc:422108]"	422108	Q5ZM14
ENSGALG00000006830	240.822	291.928	189.717	0.649876	-0.621764	0.0692629	1	5	15151804	15252302	+	100498	CHID1	GO:0005615;GO:0005764;GO:0005770;GO:0005802;GO:0005975;GO:0008061;GO:0070492;GO:1900016;	K17525	-	-	-	chitinase domain containing 1 [Source:NCBIgene;Acc:423103]	423103	F1NER5
ENSGALG00000037841	266.731	324.554	208.907	0.643673	-0.635599	0.0692717	1	12	18899762	19124208	+	224446	GRM7	GO:0001642;GO:0004930;GO:0004930;GO:0005246;GO:0005886;GO:0005887;GO:0005938;GO:0007165;GO:0007186;GO:0007186;GO:0007196;GO:0007196;GO:0007216;GO:0007268;GO:0007605;GO:0008066;GO:0008066;GO:0010855;GO:0016020;GO:0016021;GO:0016021;GO:0016021;GO:0030425;GO:0031279;GO:0042734;GO:0043235;GO:0051966;GO:0070905;GO:0004930;GO:0004930;GO:0005886;GO:0007165;GO:0007186;GO:0007186;GO:0016020;GO:0016021;GO:…	K04608	-	-	-	glutamate metabotropic receptor 7 [Source:HGNCSymbol;Acc:HGNC:4599]	416112	-
ENSGALG00000044952	5.22698	1.43893	9.01503	6.2651	2.64734	0.0693227	1	4	1507123	1508889	-	1766	-	-	-	-	-	-	-	-	-
ENSGALG00000001894	12.171	5.63073	18.7113	3.32306	1.73251	0.0695125	1	21	2563200	2570115	-	6915	-	-	-	-	-	-	-	-	-
ENSGALG00000033638	270.199	405.632	134.766	0.332236	-1.58972	0.0695198	1	2	125364885	125422366	+	57481	SLC26A7	GO:0001696;GO:0001696;GO:0005253;GO:0005254;GO:0005254;GO:0005737;GO:0005768;GO:0006820;GO:0006820;GO:0006820;GO:0006821;GO:0006821;GO:0008271;GO:0008271;GO:0008272;GO:0008272;GO:0008509;GO:0015106;GO:0015106;GO:0015108;GO:0015116;GO:0015116;GO:0015116;GO:0015301;GO:0015701;GO:0016020;GO:0016020;GO:0016021;GO:0016021;GO:0016021;GO:0016323;GO:0016323;GO:0016323;GO:0016323;GO:0019531;GO:0019531;GO:…	K13962	-	-	-	solute carrier family 26 member 7 [Source:HGNCSymbol;Acc:HGNC:14467]	428369	-
ENSGALG00000034414	3130.24	3909.39	2351.09	0.601394	-0.733618	0.069695	1	13	7821296	7832434	+	11138	SLU7	GO:0000375;GO:0000380;GO:0000386;GO:0000389;GO:0005634;GO:0005654;GO:0005681;GO:0005737;GO:0005829;GO:0006886;GO:0008270;GO:0016020;GO:0016021;GO:0016607;GO:0030532;GO:0030628;GO:0034605;GO:0043231;GO:0071013;	K12819	-	-	-	SLU7 homolog, splicing factor [Source:NCBIgene;Acc:416157]	416157	Q5ZIG2
ENSGALG00000032190	204.97	139.635	270.304	1.93579	0.952919	0.0696975	1	26	20954	32029	+	11075	MICAL1	GO:0001933;GO:0003779;GO:0004497;GO:0016709;GO:0017137;GO:0019417;GO:0019901;GO:0030042;GO:0043066;GO:0043154;GO:0046872;GO:0071949;GO:1903305;GO:1990026;GO:0046872;GO:0071949;	K19947	EC:1.14.13.225	-	-	microtubule associated monooxygenase, calponin andLIM domain containing 1 [Source:NCBI gene;Acc:429474]	429474	Q5F3F3
ENSGALG00000005853	18.1315	10.2777	25.9854	2.52834	1.33819	0.0697991	1	4	2805897	2838788	+	32891	HTR2C	GO:0001587;GO:0001662;GO:0004930;GO:0004930;GO:0004930;GO:0004993;GO:0004993;GO:0004993;GO:0004993;GO:0005622;GO:0005886;GO:0005886;GO:0005887;GO:0005887;GO:0005887;GO:0006874;GO:0007165;GO:0007186;GO:0007186;GO:0007187;GO:0007200;GO:0007200;GO:0007208;GO:0007210;GO:0007268;GO:0007626;GO:0007631;GO:0007631;GO:0008144;GO:0010513;GO:0016020;GO:0016021;GO:0016021;GO:0019934;GO:0030425;GO:0030594;GO:…	K04157	-	-	-	Gallus gallus 5-hydroxytryptamine receptor 2C(HTR2C), mRNA. [Source:RefSeq mRNA;Acc:NM_001318421]	428707	F1N989
ENSGALG00000016324	18.5868	10.2704	26.9032	2.61949	1.38929	0.0698001	1	3	88727100	88737893	+	10793	GSTA4L	GO:0004364;GO:0016740;	K00799	EC:2.5.1.18	-	NOG266414	glutathione S-transferase alpha 4-like [Source:NCBIgene;Acc:395612]	395612	Q9W6J2
ENSGALG00000041091	44614.3	52776.6	36452	0.690686	-0.533899	0.0698299	1	MT	9240	9923	+	683	ATP6	GO:0005739;GO:0005743;GO:0005753;GO:0006754;GO:0006811;GO:0015078;GO:0015986;GO:0016020;GO:0016021;GO:0016887;GO:0045263;GO:0045263;	-	-	-	-	ATP synthase F0 subunit 6 [Source:NCBIgene;Acc:807646]	-	-
ENSGALG00000005957	99.2439	51.7281	146.76	2.83714	1.50444	0.0698758	1	4	3062274	3075508	+	13234	-	GO:0005328;GO:0005886;GO:0006836;GO:0015293;GO:0016020;GO:0016021;GO:0016021;GO:0055085;	K05038	-	-	-	solute carrier family 6 member 14 [Source:NCBIgene;Acc:100857521]	100857521	E1C8K0
ENSGALG00000041635	554.737	443.608	665.867	1.50103	0.585948	0.0699976	1	4	56907532	57062174	+	154642	CAMK2D	GO:0000166;GO:0004672;GO:0004674;GO:0004674;GO:0004683;GO:0005516;GO:0005524;GO:0005524;GO:0006468;GO:0000166;GO:0004672;GO:0004674;GO:0004674;GO:0004683;GO:0005516;GO:0005524;GO:0005524;GO:0006468;GO:0000166;GO:0004672;GO:0004674;GO:0004674;GO:0004683;GO:0005516;GO:0005524;GO:0005524;GO:0006468;	K04515	EC:2.7.11.17	-	-	calcium/calmodulin dependent protein kinase IIdelta [Source:NCBI gene;Acc:422688]	422688	Q5ZKI0
ENSGALG00000037148	11.8349	3.52938	20.1405	5.70653	2.51261	0.0700486	1	2	115416217	115417210	-	993	CRH	GO:0001659;GO:0001963;GO:0004601;GO:0005179;GO:0005576;GO:0005615;GO:0005615;GO:0005737;GO:0006704;GO:0006954;GO:0006954;GO:0007565;GO:0017045;GO:0017045;GO:0030324;GO:0030325;GO:0032099;GO:0032811;GO:0035641;GO:0051353;GO:0051461;GO:0051464;GO:0051464;GO:0070093;GO:0071625;GO:0072592;GO:0098869;GO:2000294;GO:2000310;GO:2000379;GO:2000852;GO:2000854;GO:2000985;	K05256	-	-	-	corticotropin releasing hormone [Source:NCBIgene;Acc:404297]	404297	Q703P0
ENSGALG00000031776	6.94677	2.47841	11.4151	4.60583	2.20346	0.070217	1	26	1889290	1965785	+	76495	NFASC	GO:0005886;GO:0005886;GO:0007155;GO:0007156;GO:0007411;GO:0007411;GO:0007422;GO:0016020;GO:0016021;GO:0019226;GO:0030424;GO:0042552;GO:0050808;GO:0070593;GO:0098632;GO:0007411;GO:0007422;GO:0016020;GO:0016021;GO:0019226;GO:0042552;GO:0050808;GO:0007411;GO:0007422;GO:0016020;GO:0016021;GO:0019226;GO:0042552;GO:0050808;GO:0007411;GO:0007422;GO:0016020;GO:0016021;GO:0019226;GO:0042552;GO:0050808;GO:…	K06757	-	-	-	neurofascin [Source:NCBI gene;Acc:419824]"	419824	A0A1D5NWR0
ENSGALG00000004205	3508.36	4148.96	2867.77	0.691202	-0.532822	0.0702171	1	8	6182937	6205009	-	22072	SOAT1	GO:0005783;GO:0005789;GO:0008374;GO:0016020;GO:0016021;GO:0016740;GO:0016746;GO:0000062;GO:0004772;GO:0004772;GO:0005783;GO:0005783;GO:0005789;GO:0005789;GO:0005789;GO:0008203;GO:0008203;GO:0008203;GO:0008374;GO:0010742;GO:0010878;GO:0015485;GO:0016020;GO:0016020;GO:0016021;GO:0016740;GO:0016746;GO:0033344;GO:0034379;GO:0034435;GO:0034736;GO:0034736;GO:0042986;	K00637	EC:2.3.1.26	-	-	sterol O-acyltransferase 1 [Source:HGNCSymbol;Acc:HGNC:11177]	424424	A0A1D6UPR6
ENSGALG00000044065	8.65573	3.22888	14.0826	4.36145	2.12481	0.0703278	1	AADN04001422.1	17389	18518	-	1129	-	GO:0016020;GO:0016021;	-	-	-	-	-	-	-
ENSGALG00000009759	110.161	82.9273	137.395	1.65681	0.728406	0.0703655	1	1	32086287	32120482	+	34195	SLC16A7	GO:0005887;GO:0005887;GO:0005887;GO:0008028;GO:0008028;GO:0015129;GO:0015718;GO:0015718;GO:0016020;GO:0016021;GO:0016021;GO:0035873;GO:0050833;GO:0055085;GO:1901475;GO:1901475;	K08184	-	-	-	solute carrier family 16 member 7 [Source:NCBIgene;Acc:417815]	417815	F1NVU4
ENSGALG00000007078	1196.52	962.791	1430.26	1.48553	0.570981	0.0704136	1	6	21986473	22024524	+	38051	ENTPD1	GO:0016020;GO:0016021;GO:0016787;GO:0016787;GO:0016020;GO:0016021;GO:0016787;GO:0016787;GO:0016020;GO:0016021;GO:0016787;GO:0016787;GO:0016020;GO:0016021;GO:0016787;GO:0016787;GO:0016020;GO:0016021;GO:0016787;GO:0016787;	K01510	EC:3.6.1.5	-	-	ectonucleoside triphosphate diphosphohydrolase 1[Source:NCBI gene;Acc:423826]	423826	A0A1D5PBT2
ENSGALG00000032681	62.3372	45.2895	79.3849	1.75283	0.809688	0.0705123	1	1	190342870	190372815	-	29945	-	GO:0006886;GO:0006887;GO:0017137;GO:0070382;	-	-	-	-	-	-	-
ENSGALG00000032142	215893	255209	176576	0.691887	-0.531392	0.0706408	1	MT	6645	8192	+	1547	COX1	GO:0004129;GO:0004129;GO:0004129;GO:0004129;GO:0005739;GO:0005739;GO:0005739;GO:0005743;GO:0005743;GO:0005750;GO:0005751;GO:0005751;GO:0005751;GO:0006119;GO:0006123;GO:0009060;GO:0009060;GO:0015990;GO:0016020;GO:0016021;GO:0016021;GO:0016491;GO:0020037;GO:0045277;GO:0045277;GO:0045277;GO:0046872;GO:0055114;GO:0055114;GO:0070469;	-	-	-	-	cytochrome c oxidase subunit I [Source:NCBIgene;Acc:807639]	-	-
ENSGALG00000001948	2030.82	2399.69	1661.94	0.692567	-0.529974	0.0706614	1	28	1350478	1363658	+	13180	-	GO:0003676;GO:0003723;GO:0005634;GO:0006355;GO:0006357;GO:0043565;GO:0050684;GO:0050684;GO:0003676;GO:0003723;GO:0006355;GO:0050684;	-	-	-	-	scaffold attachment factor B2 [Source:NCBIgene;Acc:427046]	427046	H9KZ12
ENSGALG00000008537	470.156	314.464	625.849	1.99021	0.99292	0.0707105	1	9	16012725	16023253	-	10528	EPHB3	GO:0000166;GO:0001525;GO:0001655;GO:0004672;GO:0004713;GO:0004713;GO:0005003;GO:0005003;GO:0005524;GO:0005524;GO:0005887;GO:0005887;GO:0006468;GO:0007169;GO:0007411;GO:0007413;GO:0008046;GO:0016020;GO:0016021;GO:0016021;GO:0016301;GO:0016310;GO:0016477;GO:0016477;GO:0016740;GO:0018108;GO:0021952;GO:0022038;GO:0022407;GO:0031290;GO:0034446;GO:0043087;GO:0046777;GO:0048013;GO:0048538;GO:0048546;GO:…	K05112	EC:2.7.10.1	-	-	EPH receptor B3 [Source:HGNC Symbol;Acc:HGNC:3394]"	396179	-
ENSGALG00000012216	892.014	1193.81	590.214	0.494394	-1.01627	0.0707965	1	4	58732964	58968719	+	235755	BMPR1B	GO:0000166;GO:0001501;GO:0001502;GO:0001550;GO:0001654;GO:0002062;GO:0002063;GO:0004672;GO:0004674;GO:0004674;GO:0004675;GO:0004675;GO:0005024;GO:0005025;GO:0005025;GO:0005524;GO:0005524;GO:0005524;GO:0005886;GO:0005887;GO:0006468;GO:0006468;GO:0006954;GO:0007178;GO:0007178;GO:0007179;GO:0007389;GO:0009953;GO:0016020;GO:0016020;GO:0016021;GO:0016301;GO:0016310;GO:0016740;GO:0019838;GO:0030154;GO:…	K13578	EC:2.7.11.30	-	-	bone morphogenetic protein receptor type 1B[Source:NCBI gene;Acc:396030]	396030	Q05438
ENSGALG00000016463	1097.09	882.696	1311.47	1.48576	0.571202	0.0709795	1	3	100023062	100076551	-	53489	FAM49A	GO:0005622;	-	-	-	NOG301387	family with sequence similarity 49 member A[Source:NCBI gene;Acc:421949]	421949	Q5ZI04
ENSGALG00000035266	190.466	54.5793	326.354	5.97944	2.58001	0.0712137	1	1	125695764	125824428	+	128664	ANOS1	GO:0004867;GO:0005576;GO:0007155;GO:0009986;GO:0010466;GO:0010951;GO:0030414;GO:0030414;	-	-	-	-	anosmin 1 [Source:NCBI gene;Acc:396395]"	396395	P33005
ENSGALG00000009875	48.4223	63.2949	33.5497	0.530054	-0.91579	0.0712918	1	1	34203987	34308540	+	104553	HMGA2	GO:0000785;GO:0003677;GO:0003906;GO:0005634;GO:0005634;GO:0006284;GO:0006355;GO:0006355;GO:0010564;GO:0010628;GO:0044212;	K09283	-	-	-	high mobility group AT-hook 2 [Source:NCBIgene;Acc:395851]	395851	O73816
ENSGALG00000008950	111.631	77.3247	145.938	1.88734	0.916356	0.0713441	1	5	25303432	25323201	-	19769	EHD4	GO:0005509;GO:0005525;GO:0005783;GO:0032456;GO:0032456;GO:0048471;GO:0051260;GO:0055038;	K12477	-	-	-	EH domain containing 4 [Source:HGNCSymbol;Acc:HGNC:3245]	100859860	-
ENSGALG00000007744	61.2863	41.4998	81.0728	1.95357	0.966113	0.0714705	1	20	12201193	12217115	-	15922	CASS4	GO:0005737;GO:0005925;GO:0016477;GO:0030335;GO:0061098;GO:0090527;GO:1900026;GO:1990782;	-	-	-	-	Cas scaffold protein family member 4 [Source:HGNCSymbol;Acc:HGNC:15878]	-	-
ENSGALG00000014496	897.631	1334.71	460.551	0.345056	-1.5351	0.0714845	1	4	77077463	77136277	+	58814	PROM1	GO:0016021;GO:0005783;GO:0005793;GO:0005886;GO:0005887;GO:0005902;GO:0005929;GO:0009986;GO:0009986;GO:0015485;GO:0016020;GO:0016021;GO:0016021;GO:0016324;GO:0042622;GO:0042805;GO:0045296;GO:0045494;GO:0045494;GO:0060042;GO:0060219;GO:0060219;GO:0070062;GO:0071914;GO:0072112;GO:0072139;GO:2000768;GO:0016020;GO:0016021;GO:0016021;GO:0016020;GO:0016021;GO:0016021;	K06532	-	-	-	prominin 1 [Source:NCBI gene;Acc:422825]"	422825	F1CLE8
ENSGALG00000041867	869.27	705.036	1033.5	1.46589	0.551777	0.0715273	1	1	105237837	105249123	+	11286	IFNAR2	GO:0007596;GO:0016020;GO:0016021;GO:0016021;GO:0004905;GO:0005886;GO:0007596;GO:0016020;GO:0016021;GO:0016021;GO:0019221;GO:0060337;	K05131	-	-	-	interferon alpha and beta receptor subunit 2[Source:NCBI gene;Acc:395664]	395664	Q9YHV9
ENSGALG00000008098	755.797	613.672	897.921	1.46319	0.54912	0.0716301	1	1	14227437	14253838	-	26401	NAMPT	GO:0003824;GO:0004514;GO:0009435;GO:0003824;GO:0004514;GO:0005737;GO:0007623;GO:0009435;GO:0009435;GO:0016607;GO:0030054;GO:0032922;GO:0042802;GO:0042802;GO:0045944;GO:0047280;GO:0051770;GO:0003824;GO:0004514;GO:0009435;	K03462	EC:2.4.2.12	H	COG1488	nicotinamide phosphoribosyltransferase [Source:NCBIgene;Acc:417707]	417707	Q58I02
ENSGALG00000045163	594.432	713.776	475.089	0.6656	-0.587272	0.0716608	1	25	2391546	2394670	-	3124	APH1A	GO:0001656;GO:0004175;GO:0004175;GO:0005783;GO:0005783;GO:0005794;GO:0005887;GO:0005887;GO:0006509;GO:0007219;GO:0007220;GO:0007220;GO:0007220;GO:0016020;GO:0016021;GO:0016021;GO:0016021;GO:0016485;GO:0016485;GO:0016485;GO:0031293;GO:0034205;GO:0042982;GO:0042987;GO:0043085;GO:0043085;GO:0070765;GO:0070765;	K06172	-	-	-	aph-1 homolog A, gamma-secretase subunit[Source:HGNC Symbol;Acc:HGNC:29509]	431243	A0A1L1RLV1
ENSGALG00000037705	488.058	582.113	394.002	0.676848	-0.563096	0.0717081	1	AADN04007509.1	446	7936	-	7490	-	-	-	-	-	-	outer dense fiber protein 3-like 15 [Source:NCBIgene;Acc:107057195]	-	-
ENSGALG00000000918	10.3181	16.0397	4.59657	0.286574	-1.80302	0.0718898	1	27	1458650	1462141	+	3491	-	-	-	-	-	-	coiled-coil domain containing 103 [Source:NCBIgene;Acc:419970]	419970	F1NE62
ENSGALG00000013583	1646.96	1343.98	1949.95	1.45088	0.536926	0.072007	1	4	69919249	69950396	-	31147	FAM114A1	GO:0005634;GO:0005654;GO:0005794;GO:0005829;	-	-	-	-	family with sequence similarity 114 member A1[Source:NCBI gene;Acc:426196]	426196	-
ENSGALG00000029072	65.3046	46.4294	84.1798	1.81307	0.858435	0.0722106	1	14	14038405	14063772	-	25367	NTN3	GO:0005576;GO:0005102;GO:0005576;GO:0005576;GO:0005794;	K06843	-	-	-	netrin 1 [Source:NCBI gene;Acc:396387]"	396387	Q90923
ENSGALG00000039327	228.728	137.909	319.548	2.3171	1.21232	0.0723559	1	8	992070	1140063	-	147993	VAV3	GO:0005085;GO:0005085;GO:0005089;GO:0005089;GO:0005154;GO:0005737;GO:0005886;GO:0006906;GO:0006974;GO:0007229;GO:0007264;GO:0008361;GO:0016477;GO:0030031;GO:0030032;GO:0030593;GO:0030676;GO:0030890;GO:0035023;GO:0035556;GO:0042493;GO:0043087;GO:0043087;GO:0043552;GO:0045785;GO:0046872;GO:0050853;	K05730	-	-	-	vav 3 guanine nucleotide exchange factor[Source:NCBI gene;Acc:373939]	373939	Q8UUX6
ENSGALG00000020805	935.341	1115.01	755.676	0.677732	-0.561213	0.0724768	1	8	15041379	15043949	-	2570	LRRC8D	GO:0005225;GO:0005225;GO:0005225;GO:0005737;GO:0005737;GO:0005886;GO:0005887;GO:0006884;GO:0015698;GO:0015734;GO:0015810;GO:0016020;GO:0016021;GO:0034702;GO:0034702;GO:0034702;GO:0071470;GO:0098656;GO:0098656;GO:0098656;	K22038	-	-	-	leucine rich repeat containing 8 VRAC subunit D[Source:HGNC Symbol;Acc:HGNC:16992]	424513	E1BYZ5
ENSGALG00000011798	1035.18	835.021	1235.35	1.47942	0.565031	0.0727293	1	1	48267769	48274299	-	6530	HEBP1	GO:0005829;GO:0020037;	-	-	-	-	heme binding protein 1 [Source:NCBIgene;Acc:417961]	417961	Q5ZMB2
ENSGALG00000014924	1319.7	1573.65	1065.76	0.677254	-0.562232	0.0728808	1	1	79422423	79478850	+	56427	POLQ	GO:0003676;GO:0003677;GO:0003682;GO:0003682;GO:0003887;GO:0003887;GO:0003887;GO:0003887;GO:0005524;GO:0005634;GO:0005737;GO:0006260;GO:0006261;GO:0006261;GO:0006281;GO:0006284;GO:0006284;GO:0006302;GO:0006302;GO:0006974;GO:0006974;GO:0016446;GO:0016446;GO:0043142;GO:0051260;GO:0051260;GO:0051575;GO:0051575;GO:0071897;GO:0097681;GO:0097681;GO:0097681;GO:2000042;GO:2000042;GO:2000042;	K02349	EC:2.7.7.7	-	-	DNA polymerase theta [Source:HGNCSymbol;Acc:HGNC:9186]	418326	-
ENSGALG00000007008	963.724	1144.77	782.682	0.683705	-0.548554	0.0729083	1	14	8719140	8739531	+	20391	POLR3E	GO:0003899;GO:0005634;GO:0005634;GO:0005654;GO:0005666;GO:0005666;GO:0006351;	K14721	-	-	-	RNA polymerase III subunit E [Source:HGNCSymbol;Acc:HGNC:30347]	416620	-
ENSGALG00000040052	26.7876	36.6998	16.8754	0.459824	-1.12085	0.0730825	1	AADN04023611.1	21	488	-	467	-	-	-	-	-	-	-	-	-
ENSGALG00000014847	328.118	417.418	238.818	0.572132	-0.805581	0.0732127	1	2	101194874	101272482	+	77608	MYOM1	GO:0005865;GO:0006936;GO:0008307;GO:0010628;GO:0010737;GO:0019900;GO:0019900;GO:0030017;GO:0030018;GO:0030240;GO:0030241;GO:0031430;GO:0031430;GO:0042802;GO:0042803;GO:0045214;GO:0048739;GO:0050714;GO:0051015;GO:0051371;GO:0055003;GO:0055008;GO:0031430;	-	-	-	-	myomesin 1 [Source:NCBI gene;Acc:395805]"	395805	A0A1D5PSF9
ENSGALG00000007695	971.303	1144.49	798.112	0.69735	-0.520046	0.0732145	1	10	18525881	18528303	-	2422	SNAPC5	GO:0003700;GO:0005634;GO:0005634;GO:0005634;GO:0005730;GO:0006355;GO:0006366;GO:0006384;GO:0016604;	K15211	-	-	NOG28007	small nuclear RNA activating complex polypeptide 5[Source:NCBI gene;Acc:415550]	415550	Q5ZI06
ENSGALG00000026299	28.5794	18.2119	38.947	2.13855	1.09663	0.0733316	1	1	88660356	88667176	+	6820	-	GO:0016020;GO:0016021;	-	-	-	-	-	-	-
ENSGALG00000012944	750.273	955.231	545.315	0.570872	-0.80876	0.0733796	1	1	59494161	59590192	+	96031	-	-	-	-	-	-	-	-	-
ENSGALG00000016665	4914.55	6053.59	3775.52	0.623683	-0.681114	0.0733893	1	3	107816740	107827820	+	11080	FDFT1	GO:0004310;GO:0004310;GO:0005783;GO:0005789;GO:0006695;GO:0006696;GO:0008610;GO:0009058;GO:0016021;GO:0016740;GO:0016765;GO:0045338;GO:0051996;GO:0051996;	K00801	EC:2.5.1.21	-	-	farnesyl-diphosphate farnesyltransferase 1[Source:NCBI gene;Acc:422038]	422038	Q5ZKW1
ENSGALG00000025886	12.713	6.52495	18.901	2.89673	1.53443	0.0734507	1	12	6660691	6684828	-	24137	SUSD3	GO:0005886;GO:0016020;GO:0016021;	-	-	-	-	sushi domain containing 3 [Source:HGNCSymbol;Acc:HGNC:28391]	415988	R4GJ53
ENSGALG00000041094	152.703	187.887	117.519	0.625477	-0.676972	0.0734933	1	1	39230582	39452545	+	221963	SYT1	GO:0000149;GO:0001786;GO:0005509;GO:0005509;GO:0005544;GO:0005544;GO:0005544;GO:0005737;GO:0005737;GO:0005794;GO:0005886;GO:0007269;GO:0007269;GO:0008021;GO:0008021;GO:0014059;GO:0014059;GO:0016020;GO:0016020;GO:0016021;GO:0016079;GO:0016079;GO:0016192;GO:0017075;GO:0017156;GO:0017158;GO:0019905;GO:0030054;GO:0030141;GO:0030154;GO:0030276;GO:0030424;GO:0030424;GO:0030658;GO:0030672;GO:0030672;GO:…	K15290	-	-	-	synaptotagmin 1 [Source:NCBI gene;Acc:396083]"	396083	P47191
ENSGALG00000008660	3.92843	0.722336	7.13453	9.87702	3.30408	0.0735152	1	3	15825416	15830701	+	5285	CST7	GO:0004869;GO:0004869;GO:0010466;GO:0010951;GO:0030414;	K13903	-	-	-	cystatin F [Source:NCBI gene;Acc:416716]"	416716	E1BYI2
ENSGALG00000012407	36.6028	21.8475	51.358	2.35075	1.23312	0.0736337	1	7	32016417	32446623	-	430206	LRP1B	GO:0005509;GO:0016020;GO:0016021;GO:0043235;GO:0005509;GO:0016020;GO:0016021;GO:0005509;GO:0016020;GO:0016021;	K20049	-	-	-	LDL receptor related protein 1B [Source:HGNCSymbol;Acc:HGNC:6693]	424301	-
ENSGALG00000018946	14.3319	21.1851	7.47867	0.353016	-1.50219	0.0736954	1	12	15361702	15364738	-	3036	LMOD3	GO:0003779;GO:0003785;GO:0003785;GO:0005523;GO:0005523;GO:0005523;GO:0005737;GO:0005865;GO:0005865;GO:0006936;GO:0006941;GO:0030016;GO:0030239;GO:0030240;GO:0031430;GO:0031672;GO:0045010;GO:0048741;GO:0048743;GO:0051694;	-	-	-	-	leiomodin 3 [Source:HGNC Symbol;Acc:HGNC:6649]"	-	-
ENSGALG00000030791	1232.87	1002.05	1463.69	1.4607	0.546655	0.0737582	1	4	5837514	5995090	-	157576	DIAPH2	GO:0003779;GO:0005730;GO:0005783;GO:0007015;GO:0007292;GO:0016043;GO:0017048;GO:0030036;GO:0043231;GO:0003779;GO:0007015;GO:0007292;GO:0017048;GO:0030036;	K05741	-	-	-	diaphanous related formin 2 [Source:NCBIgene;Acc:374040]	374040	Q9DEH3
ENSGALG00000023818	1086.1	1355.22	816.984	0.602843	-0.730145	0.0739279	1	27	5258118	5258992	+	874	HSPB9	-	-	-	-	-	heat shock protein family B (small) member 9[Source:NCBI gene;Acc:428310]	428310	A0A1L1RXQ8
ENSGALG00000005909	88.3653	64.4295	112.301	1.74301	0.80158	0.0739717	1	12	9198668	9214691	+	16023	GATA2	GO:0000122;GO:0000978;GO:0000978;GO:0000980;GO:0000981;GO:0001077;GO:0001077;GO:0001158;GO:0001655;GO:0001709;GO:0001892;GO:0003677;GO:0003677;GO:0003682;GO:0003682;GO:0003700;GO:0003700;GO:0003700;GO:0005515;GO:0005634;GO:0005634;GO:0005634;GO:0005634;GO:0005634;GO:0005654;GO:0005737;GO:0006351;GO:0006355;GO:0007507;GO:0008134;GO:0008270;GO:0009887;GO:0009888;GO:0010628;GO:0010629;GO:0010725;GO:…	K17894	-	K	COG5641	GATA binding protein 2 [Source:NCBIgene;Acc:416018]	416018	P23824
ENSGALG00000039761	286.524	345.244	227.804	0.659834	-0.599824	0.0740342	1	AADN04001212.1	23235	29536	+	6301	-	GO:0003676;GO:0003676;GO:0003676;	-	-	-	-	zinc finger protein 653 [Source:NCBIgene;Acc:107057618]	107057618	-
ENSGALG00000032975	498.067	606.14	389.994	0.643406	-0.636199	0.0741569	1	2	80075188	80091250	-	16062	UBE2QL1	GO:0005634;GO:0005886;GO:0016567;GO:0061631;GO:0061631;	-	-	-	-	ubiquitin conjugating enzyme E2 Q family like 1[Source:HGNC Symbol;Acc:HGNC:37269]	-	-
ENSGALG00000040648	168.694	99.8825	237.506	2.37785	1.24966	0.0741874	1	14	12289815	12294043	+	4228	RGS11	GO:0005622;GO:0007186;GO:0031681;GO:0032991;GO:0035556;GO:0005622;GO:0007186;GO:0035556;	K16449	-	-	-	regulator of G protein signaling 11 [Source:HGNCSymbol;Acc:HGNC:9993]	395621	-
ENSGALG00000009176	34.9487	23.3802	46.5172	1.9896	0.992476	0.0742157	1	5	25903704	25937422	-	33718	TTBK2	GO:0000226;GO:0004672;GO:0004672;GO:0004674;GO:0005524;GO:0005634;GO:0005814;GO:0005829;GO:0006468;GO:0007026;GO:0018105;GO:0018105;GO:0018107;GO:0019894;GO:0030334;GO:0035869;GO:0035869;GO:0036064;GO:0060271;GO:0060271;GO:1902817;GO:1904527;	-	-	-	-	tau tubulin kinase 2 [Source:HGNCSymbol;Acc:HGNC:19141]	-	-
ENSGALG00000046494	91.7145	68.5365	114.893	1.67637	0.745341	0.0742638	1	7	11477412	11485621	+	8209	CASP10	GO:0004197;GO:0004197;GO:0005737;GO:0006508;GO:0006508;GO:0006915;GO:0006919;GO:0008233;GO:0008234;GO:0008234;GO:0016787;GO:0031265;GO:0031625;GO:0035877;GO:0042981;GO:0043123;GO:0097153;GO:0097190;GO:0097194;GO:0097199;GO:0097199;GO:0097199;GO:0097342;GO:0004197;GO:0006508;GO:0006508;GO:0008233;GO:0008234;GO:0008234;GO:0016787;GO:0042981;GO:0097190;GO:0097199;	K04400	EC:3.4.22.63	-	-	caspase 10 [Source:HGNC Symbol;Acc:HGNC:1500]"	424081	-
ENSGALG00000038671	329.87	217.807	441.933	2.02901	1.02077	0.0742903	1	18	9966701	9967708	+	1007	-	-	-	-	-	-	uncharacterized LOC422090 [Source:NCBIgene;Acc:422090]	422090	Q5ZJG5
ENSGALG00000044261	21.7029	10.5933	32.8126	3.09749	1.6311	0.0744654	1	2	80203990	80222536	+	18546	-	GO:0005215;GO:0006869;GO:0016021;GO:0042626;GO:0055085;	-	-	-	-	-	-	-
ENSGALG00000015733	685.835	531.332	840.338	1.58157	0.661356	0.0745737	1	3	75720534	75772576	+	52042	-	GO:0005524;GO:0016887;GO:0000027;GO:0005524;GO:0006364;GO:0016887;GO:0005524;GO:0016887;	-	-	-	-	midasin AAA ATPase 1 [Source:NCBI gene;Acc:421811]"	-	-
ENSGALG00000035981	5.18957	1.15719	9.22194	7.96923	2.99444	0.0745867	1	4	90294437	90297909	-	3472	NOTO	GO:0003677;GO:0003677;GO:0005634;GO:0006355;GO:0043565;	-	-	-	-	notochord homeobox [Source:NCBI gene;Acc:396302]"	396302	Q91967
ENSGALG00000038574	15.8921	23.0985	8.68563	0.376026	-1.41109	0.0747019	1	18	4871711	4887797	-	16086	-	GO:0005856;	-	-	-	-	myosin-XV-like [Source:NCBI gene;Acc:417377]"	-	-
ENSGALG00000042246	747.527	907.023	588.031	0.648309	-0.625247	0.0747847	1	AADN04014327.1	2572	6133	+	3561	-	GO:0003826;GO:0003826;GO:0003863;GO:0003863;GO:0005947;GO:0009083;GO:0009083;GO:0016491;GO:0016624;GO:0055114;GO:0003826;GO:0003863;GO:0003863;GO:0009083;GO:0016491;GO:0016624;GO:0055114;	K00166	EC:1.2.4.4	-	-	-	374210	-
ENSGALG00000038556	737.673	602.705	872.64	1.44787	0.533934	0.0748273	1	1	51255996	51257906	-	1910	CDC42EP1	GO:0005737;GO:0005886;GO:0007266;GO:0008360;GO:0008360;GO:0017049;GO:0030838;GO:0031274;GO:0031274;	-	-	-	-	CDC42 effector protein 1 [Source:HGNCSymbol;Acc:HGNC:17014]	-	-
[truncated: 15,220 more rows]
