# Supplementary material for: Transcriptome Analysis of Ovarian Follicles Reveals Potential Pivotal Genes Associated With Increased and Decreased Rates of Chicken Egg Production
Source: Front Genet. 2021 Mar 10;12:622751. doi: 10.3389/fgene.2021.622751 (PMC7987945; doi:10.3389/fgene.2021.622751)
Supplement: Supplementary Table 7 — DEGs in the LYF of HR and LR hens (H3 vs. L3). [file Table_4.XLSX]

## Sheet: Sheet1
id	baseMean	baseMean H	baseMean L	foldChange(L3/H3)	log2FoldChange	pval	padj	Chromosome	Start Site	End Site	Direction	Length	Name	GO	KEGG	EC	eggNOG Class	eggNOG	Description	NCBI_GI	UniProtID
ENSGALG00000032282	93.2165	2.28151	184.152	80.7146	6.33476	5.28295e-29	8.63233e-25	2	124959171	124977043	-	17872	CALB1	GO:0005499;GO:0005509;GO:0005509;GO:0005509;GO:0005509;GO:0005622;GO:0005634;GO:0005634;GO:0005634;GO:0005737;GO:0005829;GO:0005829;GO:0006816;GO:0006874;GO:0007614;GO:0007616;GO:0007626;GO:0008270;GO:0010842;GO:0012506;GO:0019233;GO:0030424;GO:0030424;GO:0030425;GO:0030425;GO:0030425;GO:0035502;GO:0043005;GO:0043005;GO:0043025;GO:0043025;GO:0043197;GO:0044297;GO:0045202;GO:0045202;GO:0045211;GO:…	K14757	-	-	-	calbindin 1 [Source:NCBI gene;Acc:396519]"	396519	P04354
ENSGALG00000043619	184.629	350.123	19.1357	0.0546543	-4.19352	3.07673e-25	2.51369e-21	16	419639	421872	+	2233	-	GO:0005886;GO:0006955;GO:0016021;GO:0016020;GO:0016021;	-	-	-	-	major histocompatibility complex, class I, A9[Source:NCBI gene;Acc:417083]	-	-
ENSGALG00000032571	54.3818	1.1457	107.618	93.9316	6.55354	6.62394e-22	3.60784e-18	KQ759469.1	5590	8454	-	2864	-	GO:0000027;GO:0000027;GO:0000956;GO:0005622;GO:0005634;GO:0005730;GO:0005730;GO:0005737;GO:0006364;GO:0042254;GO:0042254;GO:0000027;GO:0005622;GO:0005634;GO:0005730;GO:0005737;GO:0042254;GO:0042254;	-	-	-	-	-	-	-
ENSGALG00000035251	35.9887	0	71.9775	Inf	Inf	1.0002e-18	4.08583e-15	16	389004	390598	-	1594	-	GO:0005886;GO:0006955;GO:0016020;GO:0016021;	-	-	-	-	-	-	-
ENSGALG00000017040	586.409	128.254	1044.56	8.14449	3.02582	9.14836e-17	2.98968e-13	1	171268903	171314194	-	45291	-	GO:0004866;GO:0005576;GO:0005576;GO:0005615;GO:0010951;GO:0004252;GO:0004866;GO:0005576;GO:0005576;GO:0005615;GO:0006508;GO:0006956;GO:0010951;GO:0030449;	K03989	-	-	-	complement C4A (Rodgers blood group) [Source:NCBIgene;Acc:418892]	418892	A0A1D5PU94
ENSGALG00000044444	142.886	26.4303	259.341	9.81226	3.29459	4.02745e-15	1.09681e-11	AADN04000785.1	24966	28822	-	3856	-	GO:0016020;GO:0016021;	-	-	-	-	-	101749222	-
ENSGALG00000003991	116.895	207.315	26.4747	0.127703	-2.96914	2.17407e-13	5.0749e-10	21	4666392	4668550	+	2158	MRTO4	GO:0000027;GO:0000027;GO:0000956;GO:0005622;GO:0005634;GO:0005730;GO:0005730;GO:0005737;GO:0006364;GO:0042254;GO:0042254;GO:0000027;GO:0005622;GO:0005634;GO:0005730;GO:0005737;GO:0042254;GO:0042254;	K14815	-	-	-	MRT4 homolog, ribosome maturation factor[Source:NCBI gene;Acc:428192]	428192	F1P353
ENSGALG00000038879	65.076	119.489	10.6628	0.0892363	-3.48623	1.21968e-12	2.46289e-09	AADN04001262.1	9087	13366	-	4279	-	GO:0008168;GO:0032259;GO:0008168;GO:0032259;GO:0008168;GO:0032259;GO:0008168;GO:0032259;	-	-	-	-	putative methyltransferase DDB_G0268948[Source:NCBI gene;Acc:107048987]	107048987	A0A1D5P5L5
ENSGALG00000007841	635.433	215.777	1055.09	4.88972	2.28975	1.35655e-12	2.46289e-09	7	9683028	9794746	-	111718	DNAH7	GO:0003341;GO:0003341;GO:0003777;GO:0005509;GO:0005524;GO:0005829;GO:0005929;GO:0007018;GO:0007018;GO:0008569;GO:0030286;GO:0030286;GO:0036156;GO:0036156;GO:0036159;GO:0036159;GO:0045503;GO:0045505;GO:0051959;	K10408	-	-	-	dynein axonemal heavy chain 7 [Source:HGNCSymbol;Acc:HGNC:18661]	424048	-
ENSGALG00000041713	37.4557	71.827	3.08446	0.042943	-4.54143	3.0577e-12	4.99628e-09	AADN04018645.1	21	3841	+	3820	-	GO:0016020;GO:0016021;	-	-	-	-	-	-	-
ENSGALG00000035230	142.401	15.4226	269.379	17.4665	4.12652	6.43641e-11	9.56099e-08	3	90162525	90533217	+	370692	CSMD1	GO:0016020;GO:0016021;GO:0016020;GO:0016021;GO:0001964;GO:0016020;GO:0016021;GO:0042593;	K17495	-	-	-	CUB and Sushi multiple domains 1 [Source:HGNCSymbol;Acc:HGNC:14026]	421899	-
ENSGALG00000006073	232.223	381.621	82.8237	0.217031	-2.20403	1.99382e-10	2.71492e-07	14	6917279	6918800	-	1521	NDUFAB1	GO:0000035;GO:0000036;GO:0005654;GO:0005739;GO:0005747;GO:0005762;GO:0005829;GO:0006633;GO:0006633;GO:0009245;GO:0009249;GO:0031177;GO:0032981;	-	-	-	-	NADH:ubiquinone oxidoreductase subunit AB1[Source:HGNC Symbol;Acc:HGNC:7694]	-	-
ENSGALG00000033680	117.896	212.594	23.1989	0.109123	-3.19597	2.96812e-10	3.7307e-07	AADN04000838.1	20255	39824	-	19569	MHCIY	GO:0005886;GO:0006955;GO:0016020;GO:0016021;GO:0016020;GO:0016021;	-	-	-	-	MHC-like class I Y [Source:NCBI gene;Acc:768350]"	768350	A0A1D5P8X4
ENSGALG00000042664	149.795	47.5053	252.086	5.30647	2.40775	7.26019e-10	8.47368e-07	11	7161486	7163937	+	2451	CBLN1	GO:0007157;GO:0009306;GO:0021707;GO:0042803;GO:0045202;GO:0051965;GO:0090394;GO:1900454;	-	-	-	-	cerebellin 1 precursor [Source:HGNCSymbol;Acc:HGNC:1543]	771265	A0A1D5P363
ENSGALG00000040901	63.468	111.546	15.3895	0.137965	-2.85762	1.94379e-09	2.11743e-06	16	479281	493646	-	14365	-	GO:0005886;GO:0006955;GO:0016020;GO:0016021;	-	-	-	-	class I histocompatibility antigen, F10 alphachain-like 4 [Source:NCBI gene;Acc:100859134]	-	-
ENSGALG00000013101	15.5449	31.0897	0	0	-Inf	3.07492e-09	3.14026e-06	16	245788	249541	-	3753	-	GO:0005102;GO:0009897;GO:0050776;GO:0050852;	-	-	-	-	-	-	-
ENSGALG00000035176	25.5407	48.3105	2.77093	0.0573568	-4.12389	1.29371e-08	1.24348e-05	AADN04010759.1	4510	8331	+	3821	-	GO:0016020;GO:0016021;	-	-	-	-	-	-	-
ENSGALG00000014944	46.408	11.3801	81.4358	7.15596	2.83914	6.39193e-08	5.80245e-05	Z	24104489	24105856	+	1367	GCNT4	GO:0002121;GO:0008375;GO:0016020;GO:0042403;GO:0048729;GO:0048872;GO:0060993;	K09663	EC:2.4.1.-	-	-	glucosaminyl (N-acetyl) transferase 4, core 2[Source:HGNC Symbol;Acc:HGNC:17973]	427207	E1C421
ENSGALG00000003690	1502.19	2345.92	658.461	0.280684	-1.83298	7.54092e-08	6.48519e-05	27	5042180	5052819	-	10639	KRT14	GO:0005198;GO:0005198;GO:0005882;GO:0005882;GO:0005198;GO:0005198;GO:0005882;GO:0005882;GO:0005198;GO:0005198;GO:0005882;GO:0005882;GO:0005198;GO:0005198;GO:0005882;GO:0005882;GO:0005198;GO:0005198;GO:0005882;GO:0005882;GO:0005198;GO:0005198;GO:0005882;GO:0005882;GO:0005198;GO:0005198;GO:0005882;GO:0005882;	K07604	-	-	-	keratin 14 [Source:NCBI gene;Acc:408039]"	100858439	A0A1D5PXW6
ENSGALG00000044599	38.2973	7.58138	69.0132	9.10298	3.18634	9.22016e-08	7.53287e-05	12	100686	116381	-	15695	-	GO:0005634;GO:0005643;GO:0005737;GO:0005813;GO:0008536;GO:0046907;	-	-	-	-	-	-	-
ENSGALG00000037148	18.801	1.51771	36.0842	23.7754	4.5714	1.44469e-07	0.000112411	2	115416217	115417210	-	993	CRH	GO:0001659;GO:0001963;GO:0004601;GO:0005179;GO:0005576;GO:0005615;GO:0005615;GO:0005737;GO:0006704;GO:0006954;GO:0006954;GO:0007565;GO:0017045;GO:0017045;GO:0030324;GO:0030325;GO:0032099;GO:0032811;GO:0035641;GO:0051353;GO:0051461;GO:0051464;GO:0051464;GO:0070093;GO:0071625;GO:0072592;GO:0098869;GO:2000294;GO:2000310;GO:2000379;GO:2000852;GO:2000854;GO:2000985;	K05256	-	-	-	corticotropin releasing hormone [Source:NCBIgene;Acc:404297]	404297	Q703P0
ENSGALG00000036888	17.7845	34.1448	1.42428	0.041713	-4.58336	2.1285e-07	0.000158089	AADN04000640.1	26066	73131	+	47065	-	GO:0016020;GO:0016021;	-	-	-	-	C-type lectin domain family 2 member L-like[Source:NCBI gene;Acc:100858620]	-	-
ENSGALG00000016740	32.1582	6.36508	57.9513	9.10458	3.18659	2.92508e-07	0.000207808	1	130716873	130847582	+	130709	OCA2	GO:0005765;GO:0005789;GO:0007286;GO:0008283;GO:0010008;GO:0016020;GO:0016021;GO:0016021;GO:0030318;GO:0033162;GO:0042438;GO:0043473;GO:0048066;GO:0055085;GO:0016020;GO:0016021;GO:0016021;GO:0055085;	-	-	-	-	OCA2 melanosomal transmembrane protein [Source:HGNCSymbol;Acc:HGNC:8101]	428009	-
ENSGALG00000045081	13.4712	26.5793	0.363089	0.0136606	-6.19384	3.24578e-07	0.000220983	16	414005	416008	-	2003	-	GO:0016020;GO:0016021;	-	-	-	-	-	-	-
ENSGALG00000002103	198.503	307.766	89.2403	0.289962	-1.78607	3.44581e-07	0.000225218	11	1281969	1283975	+	2006	TPPP3	GO:0001578;GO:0001578;GO:0001578;GO:0015631;GO:0015631;GO:0015631;GO:0032273;GO:0046785;GO:0046785;GO:0048471;GO:0097427;	-	-	-	-	tubulin polymerization promoting protein familymember 3 [Source:HGNC Symbol;Acc:HGNC:24162]	415669	E1BR14
ENSGALG00000024357	11.1111	22.2222	0	0	-Inf	4.67698e-07	0.00029393	16	337637	378917	-	41280	-	GO:0005102;GO:0009897;GO:0016020;GO:0016021;GO:0050776;GO:0050852;	-	-	-	-	-	-	-
ENSGALG00000003446	64.5337	23.2354	105.832	4.55478	2.18738	8.71211e-07	0.000527244	Z	10611245	10678470	-	67225	PRLR	GO:0004896;GO:0004925;GO:0007171;GO:0009986;GO:0016020;GO:0016020;GO:0016021;GO:0017046;GO:0038161;GO:0046872;GO:0004925;GO:0016020;GO:0038161;GO:0046872;GO:0004896;GO:0004925;GO:0016020;GO:0016020;GO:0016021;GO:0038161;GO:0046872;GO:0004896;GO:0004925;GO:0016020;GO:0016020;GO:0016021;GO:0038161;GO:0046872;GO:0004896;GO:0004925;GO:0016020;GO:0016020;GO:0016021;GO:0038161;GO:0046872;GO:0004925;GO:…	K05081	-	-	-	prolactin receptor [Source:NCBI gene;Acc:395660]"	395660	Q04594
ENSGALG00000023909	223.638	107.641	339.635	3.15525	1.65775	9.18788e-07	0.000536178	17	2380344	2390598	-	10254	-	GO:0016020;GO:0016021;GO:0016787;GO:0016787;	-	-	-	-	ectonucleoside triphosphate diphosphohydrolase 2-like [Source:NCBI gene;Acc:427773]	427773	F1P5C3
ENSGALG00000001698	180.395	79.6666	281.123	3.52875	1.81916	1.01966e-06	0.000574527	13	7191328	7233372	-	42044	GABRA1	GO:0004888;GO:0004890;GO:0005216;GO:0005230;GO:0005237;GO:0005254;GO:0005254;GO:0005886;GO:0005886;GO:0005887;GO:0006811;GO:0006811;GO:0006821;GO:0006821;GO:0007165;GO:0007214;GO:0007214;GO:0007268;GO:0016020;GO:0016020;GO:0016021;GO:0016021;GO:0022851;GO:0022851;GO:0030054;GO:0032590;GO:0034220;GO:0034220;GO:0034707;GO:0042391;GO:0043005;GO:0045202;GO:0045202;GO:0045211;GO:0050877;GO:0051932;GO:…	K05175	-	-	NOG238757	gamma-aminobutyric acid type A receptor alpha1subunit [Source:NCBI gene;Acc:374214]	374214	P19150
ENSGALG00000035810	87.1305	139.411	34.8502	0.249982	-2.0001	1.13988e-06	0.000620855	AADN04000640.1	17419	121214	-	103795	-	GO:0005886;GO:0006955;GO:0016020;GO:0016021;	-	-	-	-	-	-	-
ENSGALG00000043346	37.2436	9.95446	64.5328	6.4828	2.69662	1.66489e-06	0.000877558	AADN04008323.1	21	1495	+	1474	-	-	-	-	-	-	-	-	-
ENSGALG00000008367	361.765	187.497	536.034	2.8589	1.51546	1.88938e-06	0.000964763	5	23648664	23650689	-	2025	MDK	GO:0001662;GO:0007614;GO:0008083;GO:0008083;GO:0008201;GO:0009611;GO:0010469;GO:0021542;GO:0021681;GO:0021766;GO:0021987;GO:0030421;GO:0043524;GO:0045893;GO:0050795;GO:1901215;GO:0008083;GO:0010469;GO:0008083;GO:0008083;GO:0010469;	K06828	-	-	-	midkine [Source:NCBI gene;Acc:423196]"	423196	P24052
ENSGALG00000046382	10.0671	20.1342	0	0	-Inf	2.11175e-06	0.00104564	2	952508	962083	+	9575	-	GO:0005525;GO:0005525;	-	-	-	-	-	-	-
ENSGALG00000029472	24.8244	4.68848	44.9604	9.58954	3.26146	2.29501e-06	0.00110295	AADN04000910.1	11479	14128	+	2649	CHIR-IG1-5	GO:0016020;GO:0016021;	-	-	-	-	Gallus gallus immunoglobulin-like receptor CHIR-AB1-like (CHIR-IG1-5), mRNA. [Source:RefSeqmRNA;Acc:NM_001031331]	-	-
ENSGALG00000044791	76.4162	30.1823	122.65	4.06364	2.02277	2.69918e-06	0.00126013	AADN04000785.1	41392	44622	-	3230	-	GO:0016020;GO:0016021;	-	-	-	-	-	-	-
ENSGALG00000033235	149.038	70.4945	227.582	3.22837	1.69081	3.15136e-06	0.00143037	AADN04002498.1	11246	17146	+	5900	-	GO:0016020;GO:0016021;GO:0016020;GO:0016021;	-	-	-	-	-	-	-
ENSGALG00000005616	177.412	87.9209	266.904	3.03573	1.60204	4.49144e-06	0.00198351	13	13183770	13186780	+	3010	ARSI	GO:0003824;GO:0008484;	K12375	EC:3.1.6.-	-	-	arylsulfatase family member I [Source:HGNCSymbol;Acc:HGNC:32521]	427639	F1NQP9
ENSGALG00000015167	196.849	100.728	292.969	2.90852	1.54029	6.11163e-06	0.00262491	Z	37397609	37448829	-	51220	-	GO:0004309;GO:0005737;GO:0006798;GO:0006915;	-	-	-	-	prune homolog 2 [Source:NCBI gene;Acc:768768]"	-	-
ENSGALG00000027536	29.7127	3.02778	56.3976	18.6267	4.2193	6.26509e-06	0.00262491	3	54693252	54709177	+	15925	PERP1	GO:0016020;GO:0016021;GO:0016021;GO:0030054;	K10136	-	-	-	PERP1, TP53 apoptosis effector [Source:NCBIgene;Acc:421683]	421683	R4GHP1
ENSGALG00000039837	51.8308	85.4932	18.1683	0.212512	-2.23439	6.94752e-06	0.0028026	1	194457115	194459494	-	2379	CCKBR	GO:0004930;GO:0004930;GO:0005623;GO:0007165;GO:0007186;GO:0007186;GO:0015054;GO:0016020;GO:0016021;GO:0016021;	K04195	-	-	-	cholecystokinin B receptor [Source:NCBIgene;Acc:414885]	414885	Q7T1P8
ENSGALG00000010752	38.6834	65.0618	12.3051	0.189129	-2.40256	7.10289e-06	0.0028026	8	25223275	25226916	-	3641	CDCP2	GO:0016020;GO:0016021;	-	-	-	-	CUB domain containing protein 2 [Source:HGNCSymbol;Acc:HGNC:27297]	424658	-
ENSGALG00000032385	51.5257	84.7524	18.299	0.215911	-2.21149	7.20375e-06	0.0028026	AADN04000849.1	34599	38345	-	3746	PFKFB4	GO:0003824;GO:0003873;GO:0003873;GO:0004331;GO:0004331;GO:0005524;GO:0005829;GO:0006000;GO:0006003;GO:0006003;GO:0006003;GO:0016311;GO:0042802;GO:0043540;GO:0043540;GO:0046835;	K19028	-	-	-	Gallus gallus 6-phosphofructo-2-kinase/fructose-2,6-biphosphatase 4 (PFKFB4), mRNA. [Source:RefSeqmRNA;Acc:NM_001361249]	415906	-
ENSGALG00000016556	23.5289	4.84901	42.2088	8.70463	3.12178	8.07286e-06	0.00306769	3	105439100	105446401	-	7301	-	GO:0005525;	-	-	-	-	GTPase, very large interferon inducible pseudogene1 [Source:NCBI gene;Acc:428660]	428660	F1NHR3
ENSGALG00000005996	46.7397	76.9594	16.52	0.214659	-2.21988	9.97056e-06	0.0037027	10	11064399	11080935	-	16536	FSD2	-	-	-	-	-	fibronectin type III and SPRY domain containing 2[Source:HGNC Symbol;Acc:HGNC:18024]	427503	F1N9Z4
ENSGALG00000041663	61.715	24.9514	98.4787	3.94682	1.98069	1.1775e-05	0.00427563	4	69722650	69738298	-	15648	KLB	GO:0004553;GO:0005104;GO:0005975;GO:0008284;GO:0008543;GO:0016020;GO:0016021;GO:0017134;GO:0090080;	K22404	-	-	-	klotho beta [Source:HGNC Symbol;Acc:HGNC:15527]"	425467	-
ENSGALG00000033658	14.1318	1.44922	26.8144	18.5027	4.20966	1.22726e-05	0.00435945	AADN04000640.1	3512	5359	+	1847	-	GO:0005886;GO:0006955;GO:0016021;GO:0016020;GO:0016021;	-	-	-	-	-	-	-
ENSGALG00000014730	376.233	208.333	544.132	2.61184	1.38506	1.55522e-05	0.00540688	Z	18878165	18908770	-	30605	ELOVL7	GO:0005783;GO:0005783;GO:0005789;GO:0006629;GO:0006631;GO:0006633;GO:0006636;GO:0009922;GO:0009922;GO:0009922;GO:0016020;GO:0016021;GO:0016021;GO:0016740;GO:0019367;GO:0019367;GO:0019367;GO:0030148;GO:0030176;GO:0034625;GO:0034625;GO:0034626;GO:0034626;GO:0035338;GO:0042761;GO:0042761;GO:0042761;GO:0102336;GO:0102337;GO:0102338;GO:0102756;GO:0005783;GO:0006629;GO:0006631;GO:0006633;GO:0009922;GO:…	K10250	EC:2.3.1.199	-	-	ELOVL fatty acid elongase 7 [Source:NCBIgene;Acc:431579]	431579	E1C102
ENSGALG00000042892	8.09401	0	16.188	Inf	Inf	1.63383e-05	0.00556182	AADN04000640.1	30713	32149	-	1436	-	GO:0005886;GO:0006955;	-	-	-	-	-	-	-
ENSGALG00000038527	264.148	382.607	145.689	0.380779	-1.39297	2.06443e-05	0.00688423	KQ759530.1	14681	29334	+	14653	CARMIL3	GO:0005886;	K20493	-	-	-	capping protein regulator and myosin 1 linker 3[Source:HGNC Symbol;Acc:HGNC:20272]	101749117	-
ENSGALG00000005016	915.64	542.838	1288.44	2.37353	1.24703	2.15929e-05	0.00705657	Z	79624488	79706477	+	81989	ZNF608	GO:0000122;GO:0003676;	-	-	-	-	zinc finger protein 608 [Source:HGNCSymbol;Acc:HGNC:29238]	426810	F1P217
ENSGALG00000006104	1126.05	654.758	1597.35	2.4396	1.28665	2.35334e-05	0.00753991	10	11480809	11655680	+	174871	ADAMTSL3	GO:0006508;GO:0008233;GO:0043231;	-	-	-	-	ADAMTS like 3 [Source:HGNC Symbol;Acc:HGNC:14633]"	415465	-
ENSGALG00000045811	9.30075	0.381901	18.2196	47.7076	5.57615	2.40977e-05	0.00757225	AADN04001484.1	10357	13023	-	2666	-	GO:0016020;GO:0016021;GO:0016020;GO:0016021;	-	-	-	-	-	-	-
ENSGALG00000044739	45.8726	87.9991	3.74618	0.0425707	-4.554	2.83921e-05	0.00867385	1	195550881	195552596	+	1715	-	GO:0003676;GO:0008270;GO:0016032;	-	-	-	-	-	-	-
ENSGALG00000035249	9.19412	0.262445	18.1258	69.0651	6.10988	2.86651e-05	0.00867385	AADN04001257.1	12610	16365	-	3755	-	GO:0016020;GO:0016021;	-	-	-	-	-	-	-
ENSGALG00000037683	20.2768	4.56303	35.9906	7.88744	2.97956	3.37616e-05	0.0100303	AADN04006678.1	7506	8933	-	1427	-	GO:0016020;GO:0016021;	-	-	-	-	-	-	-
ENSGALG00000033498	810.148	1503.32	116.971	0.077808	-3.68394	3.71982e-05	0.0108445	5	15970088	15971209	+	1121	-	GO:0000166;GO:0005524;GO:0005524;GO:0005634;GO:0005737;GO:0005788;GO:0006986;GO:0016020;GO:0016887;GO:0030433;GO:0030968;GO:0031072;GO:0034605;GO:0034620;GO:0034663;GO:0042026;GO:0042623;GO:0044183;GO:0051082;GO:0051085;GO:0051787;	-	-	-	-	-	-	-
ENSGALG00000044619	28.6618	8.41921	48.9044	5.80866	2.53821	3.84019e-05	0.0108445	AADN04001162.1	4420	13082	-	8662	-	-	-	-	-	-	-	-	-
ENSGALG00000037876	13.0433	1.55114	24.5355	15.8177	3.98347	3.84933e-05	0.0108445	AADN04001937.1	4683	6960	+	2277	-	GO:0016020;GO:0016021;	-	-	-	-	-	-	-
ENSGALG00000046430	9.94582	0.52489	19.3667	36.8968	5.20542	4.51982e-05	0.0125176	AADN04003821.1	8647	14334	+	5687	-	GO:0016020;GO:0016021;	-	-	-	-	-	-	-
ENSGALG00000042043	392.305	226.238	558.372	2.46808	1.30339	5.13555e-05	0.0139858	KQ759745.1	21	3960	-	3939	-	GO:0016020;GO:0016021;GO:0016020;GO:0016021;	-	-	-	-	-	-	-
ENSGALG00000003286	103.963	52.7684	155.158	2.94036	1.55599	5.55129e-05	0.0148702	10	3686193	3715339	+	29146	ACSBG1	GO:0000038;GO:0001676;GO:0003824;GO:0004467;GO:0005737;GO:0031957;GO:0051384;	K15013	EC:6.2.1.3	-	-	acyl-CoA synthetase bubblegum family member 1[Source:HGNC Symbol;Acc:HGNC:29567]	415361	-
ENSGALG00000015322	261.264	139.893	382.635	2.7352	1.45165	5.87998e-05	0.0154966	1	85206272	85256440	-	50168	IMPG2	GO:0005201;GO:0005540;GO:0005540;GO:0007601;GO:0008201;GO:0016020;GO:0016021;GO:0033165;GO:0043235;GO:0005201;GO:0005540;GO:0007601;GO:0016020;GO:0016021;GO:0033165;	K19017	-	-	-	interphotoreceptor matrix proteoglycan 2[Source:NCBI gene;Acc:418393]	418393	Q1XI86
ENSGALG00000039474	471.661	667.188	276.135	0.413878	-1.27272	6.00763e-05	0.0155817	2	59931746	59933580	-	1834	ID4	GO:0005634;GO:0005737;GO:0045892;GO:0046983;GO:0000082;GO:0000122;GO:0001085;GO:0001085;GO:0003700;GO:0005634;GO:0005634;GO:0005634;GO:0005634;GO:0005737;GO:0005737;GO:0007405;GO:0007420;GO:0007623;GO:0007623;GO:0008134;GO:0008283;GO:0008284;GO:0010628;GO:0021766;GO:0021895;GO:0022010;GO:0030182;GO:0034613;GO:0043392;GO:0045444;GO:0045599;GO:0045665;GO:0045665;GO:0045669;GO:0045892;GO:0045892;GO:…	K17695	-	-	-	inhibitor of DNA binding 4, HLH protein[Source:NCBI gene;Acc:374150]	374150	Q90X12
ENSGALG00000007839	2283.94	1370.46	3197.42	2.3331	1.22225	6.15746e-05	0.0157208	24	5780707	5862536	-	81829	NCAM1	GO:0007155;GO:0016020;GO:0016020;GO:0016021;GO:0007155;GO:0016020;GO:0016020;GO:0016021;GO:0007155;GO:0016020;GO:0016020;GO:0016021;GO:0005829;GO:0005886;GO:0007155;GO:0016020;GO:0016020;GO:0016021;GO:0007155;GO:0016020;GO:0016020;GO:0016021;GO:0007155;GO:0016020;	K06491	-	-	-	Gallus gallus neural cell adhesion molecule 1(NCAM1), transcript variant 2, mRNA. [Source:RefSeqmRNA;Acc:NM_001242604]	428253	A0A1D5PQ40
ENSGALG00000042073	96.2922	144.286	48.2988	0.334744	-1.57887	6.3016e-05	0.0158413	7	4565508	4568151	+	2643	-	GO:0008168;GO:0032259;GO:0008168;GO:0032259;GO:0008168;GO:0032259;GO:0008168;GO:0032259;	-	-	-	-	methyltransferase [Source:NCBI gene;Acc:424014]"	424014	A0A1D5P5L5
ENSGALG00000002987	225.435	127.631	323.238	2.5326	1.34062	6.75763e-05	0.0167303	19	5397323	5403025	+	5702	SERPINF2	GO:0002020;GO:0002034;GO:0004867;GO:0004867;GO:0004867;GO:0005577;GO:0005615;GO:0005615;GO:0005615;GO:0009986;GO:0010757;GO:0010951;GO:0030199;GO:0032967;GO:0032967;GO:0042803;GO:0045597;GO:0045597;GO:0045944;GO:0045944;GO:0046330;GO:0048514;GO:0048661;GO:0051496;GO:0051918;GO:0051918;GO:0070374;GO:0071636;GO:0071636;	K03983	-	-	-	serpin family F member 2 [Source:HGNCSymbol;Acc:HGNC:9075]	100857105	-
ENSGALG00000011297	297.577	418.984	176.17	0.420469	-1.24993	7.31532e-05	0.0178407	1	44903758	44979576	+	75818	CRADD	GO:0002020;GO:0002020;GO:0002020;GO:0005634;GO:0005737;GO:0005737;GO:0006919;GO:0006919;GO:0006977;GO:0006977;GO:0007165;GO:0030674;GO:0042981;GO:0043065;GO:0070513;GO:0070513;GO:0071260;GO:0071260;GO:2001235;GO:2001235;	K02832	-	R	NOG41343	CASP2 and RIPK1 domain containing adaptor withdeath domain [Source:NCBI gene;Acc:417900]	417900	Q5F3I3
ENSGALG00000021304	47.5811	19.6038	75.5583	3.85428	1.94646	7.73078e-05	0.0185766	Z	11028678	11040410	-	11732	-	GO:0005634;GO:0005643;GO:0005737;GO:0005813;GO:0006611;GO:0008536;GO:0046907;	-	-	-	-	-	-	-
ENSGALG00000012119	270.893	155.817	385.969	2.47706	1.30863	8.18375e-05	0.0193801	7	28634162	28643201	-	9039	MARCO	GO:0001664;GO:0005044;GO:0005201;GO:0005615;GO:0006897;GO:0006898;GO:0008201;GO:0016020;GO:0016020;GO:0016021;GO:0030198;GO:0031012;GO:0043277;GO:0005044;GO:0006898;GO:0016020;GO:0016020;GO:0016021;	K13884	-	-	-	macrophage receptor with collagenous structure[Source:NCBI gene;Acc:395488]	395488	Q9I8D5
ENSGALG00000032398	2899.29	1812.94	3985.64	2.19844	1.13648	9.12853e-05	0.0213086	8	2613832	2645512	+	31680	ASPM	GO:0000922;GO:0001077;GO:0001764;GO:0002052;GO:0005516;GO:0005634;GO:0005634;GO:0005737;GO:0005874;GO:0006366;GO:0007051;GO:0007051;GO:0007283;GO:0007420;GO:0008584;GO:0016020;GO:0016021;GO:0021873;GO:0021987;GO:0030496;GO:0036449;GO:0043565;GO:0045665;GO:0045769;GO:0045944;GO:0048477;GO:0048589;GO:0051445;GO:0051653;GO:0051661;GO:0072687;GO:0090263;GO:0090306;GO:0097150;GO:0097431;GO:0097431;GO:…	K16743	-	-	-	abnormal spindle microtubule assembly [Source:HGNCSymbol;Acc:HGNC:19048]	424354	-
ENSGALG00000042035	66.548	101.878	31.2176	0.30642	-1.70642	0.000112617	0.0259178	AADN04009156.1	21	9512	+	9491	-	GO:0016020;GO:0016021;	-	-	-	-	-	-	-
ENSGALG00000029017	148.502	213.623	83.3803	0.390316	-1.35729	0.000117612	0.0266913	11	2009940	2021478	+	11538	ZNRF1	GO:0004842;GO:0005768;GO:0005829;GO:0016020;GO:0043161;GO:0061630;GO:0061630;GO:0070936;	K10694	EC:2.3.2.27	-	-	zinc and ring finger 1 [Source:HGNCSymbol;Acc:HGNC:18452]	425231	R4GMK8
ENSGALG00000038876	66.1876	107.272	25.1029	0.234012	-2.09535	0.000120938	0.0270703	AADN04006715.1	4936	9671	+	4735	-	GO:0017198;GO:0018002;GO:0022626;GO:0031415;GO:1990189;GO:1990190;	-	-	-	-	-	-	-
ENSGALG00000044202	6.59804	0	13.1961	Inf	Inf	0.000125325	0.027673	AADN04011144.1	5886	7212	-	1326	-	GO:0003676;GO:0003700;GO:0043565;GO:0045892;GO:0045893;GO:0045944;	-	-	-	-	-	-	-
ENSGALG00000036474	88.3237	43.418	133.229	3.06853	1.61755	0.0001355	0.029521	28	4432164	4433287	-	1123	FAM32A	GO:0005634;GO:0005730;GO:0005730;GO:0005730;	K13120	-	-	-	family with sequence similarity 32 member A[Source:HGNC Symbol;Acc:HGNC:24563]	420150	A0A1D5PDZ1
ENSGALG00000038995	45.817	19.9753	71.6586	3.58736	1.84292	0.000140826	0.0302217	1	181192418	181414573	-	222155	GRIA4	GO:0004970;GO:0005216;GO:0005886;GO:0006811;GO:0006811;GO:0016020;GO:0016020;GO:0016021;GO:0030054;GO:0034220;GO:0035235;GO:0038023;GO:0045202;GO:0045211;GO:0004970;GO:0005216;GO:0005886;GO:0006811;GO:0006811;GO:0016020;GO:0016020;GO:0016021;GO:0030054;GO:0034220;GO:0035235;GO:0038023;GO:0045202;GO:0045211;GO:0004970;GO:0004971;GO:0004971;GO:0005216;GO:0005886;GO:0005886;GO:0006811;GO:0006811;GO:…	K05200	-	-	-	glutamate ionotropic receptor AMPA type subunit 4[Source:NCBI gene;Acc:396137]	396137	Q90729;Q90858
ENSGALG00000017103	245.219	147.12	343.317	2.33357	1.22254	0.000142416	0.0302217	1	176536029	176579968	-	43939	WASF3	GO:0003779;GO:0005856;GO:0007010;GO:0008360;GO:0014003;GO:0030027;GO:0030032;GO:0030036;GO:0031643;	K06083	-	-	-	WAS protein family member 3 [Source:HGNCSymbol;Acc:HGNC:12734]	418934	-
ENSGALG00000017016	45.0335	71.2562	18.8107	0.263987	-1.92146	0.000146328	0.0306538	1	170047103	170056011	+	8908	FAM124A	-	-	-	-	-	family with sequence similarity 124 member A[Source:HGNC Symbol;Acc:HGNC:26413]	-	-
ENSGALG00000042684	8.9257	17.1814	0.670033	0.0389977	-4.68047	0.000164772	0.0338994	16	424441	626163	-	201722	Y-LEC1	GO:0016020;GO:0016021;GO:0016020;GO:0016021;	-	-	-	-	Gallus gallus C-type lectin (Y-LEC1), mRNA.[Source:RefSeq mRNA;Acc:NM_001031473]	-	-
ENSGALG00000016635	637.068	879.297	394.839	0.449039	-1.15509	0.00016655	0.0338994	1	128366355	128384828	+	18473	MXRA5	GO:0016020;GO:0016021;GO:0071559;	-	-	-	-	matrix remodeling associated 5 [Source:HGNCSymbol;Acc:HGNC:7539]	418657	E1BYQ7
ENSGALG00000030700	10.7858	1.37472	20.1969	14.6916	3.87692	0.000168045	0.0338994	AADN04000910.1	33288	35381	-	2093	-	GO:0016020;GO:0016021;	-	-	-	-	-	-	-
ENSGALG00000011687	33.2022	11.1544	55.2499	4.95319	2.30836	0.000173562	0.0345855	5	51898823	51911235	-	12412	-	GO:0005737;GO:0005886;GO:0030315;GO:0043034;GO:0043484;	-	-	-	-	-	-	-
ENSGALG00000038590	10.6546	1.32376	19.9855	15.0975	3.91624	0.000177088	0.0348629	AADN04006105.1	2186	8743	+	6557	-	GO:0005739;GO:0047961;GO:0005739;GO:0047961;GO:0005739;GO:0047961;	-	-	-	-	glycine-N-acyltransferase like 3 [Source:NCBIgene;Acc:107050382]	107050382	A0A1D5PSN3
ENSGALG00000013703	88.0432	40.184	135.902	3.382	1.75788	0.000184814	0.0359507	2	92188771	92199483	+	10712	FAM69C	-	-	-	-	-	family with sequence similarity 69 member C[Source:HGNC Symbol;Acc:HGNC:31729]	-	-
ENSGALG00000044802	6.34618	12.6924	0	0	-Inf	0.000199562	0.0383629	16	260094	262411	-	2317	-	GO:0005102;GO:0009897;GO:0016020;GO:0016021;GO:0050776;GO:0050852;	-	-	-	-	-	-	-
ENSGALG00000011058	302.841	186.938	418.744	2.24001	1.16351	0.000218357	0.0410624	8	28434800	28465001	+	30201	LEPR	GO:0001552;GO:0001934;GO:0004896;GO:0005623;GO:0006112;GO:0010628;GO:0010629;GO:0010887;GO:0016020;GO:0019221;GO:0032099;GO:0032100;GO:0033210;GO:0038021;GO:0045717;GO:0046321;GO:2000355;GO:0001525;GO:0004896;GO:0004896;GO:0006909;GO:0008203;GO:0009897;GO:0010507;GO:0016020;GO:0017046;GO:0019953;GO:0019955;GO:0030217;GO:0033210;GO:0033210;GO:0038021;GO:0038021;GO:0042593;GO:0042802;GO:0043235;GO:…	K05062	-	-	-	leptin receptor [Source:NCBI gene;Acc:374223]"	374223	Q9I8V6
ENSGALG00000036119	81.3135	153.055	9.57178	0.0625381	-3.99912	0.000218631	0.0410624	AADN04004278.1	5212	7947	+	2735	-	-	-	-	-	-	-	-	-
ENSGALG00000032534	188.705	266.197	111.213	0.417787	-1.25916	0.00023712	0.0440288	2	2110152	2290343	-	180191	OBSCN	GO:0000166;GO:0004672;GO:0005089;GO:0005524;GO:0005524;GO:0005829;GO:0005886;GO:0006468;GO:0016301;GO:0016310;GO:0016604;GO:0016740;GO:0035023;	-	-	-	-	obscurin, cytoskeletal calmodulin and titin-interacting RhoGEF [Source:HGNC Symbol;Acc:HGNC:15719]	-	-
ENSGALG00000002335	150.798	85.6075	215.989	2.52301	1.33515	0.000241865	0.0444053	12	1967650	2179125	+	211475	DOCK3	GO:0005085;GO:0005829;GO:0007264;GO:0005085;GO:0005622;GO:0007264;	K05727	-	-	-	dedicator of cytokinesis 3 [Source:HGNCSymbol;Acc:HGNC:2989]	107048988	-
ENSGALG00000016099	204.278	288.819	119.738	0.414579	-1.27028	0.000279958	0.050828	8	24563345	24581622	+	18277	-	-	-	-	-	-	-	-	-
ENSGALG00000005978	92.2761	161.627	22.9249	0.141838	-2.81769	0.000287359	0.0515984	6	17985127	17999587	-	14460	RBP3	GO:0005501;GO:0005615;GO:0006508;GO:0007601;GO:0008236;GO:0019841;GO:0090658;GO:0090658;	-	-	-	-	retinol binding protein 3 [Source:NCBIgene;Acc:395553]	395553	Q52P71
ENSGALG00000013205	2010.91	1330.96	2690.85	2.02174	1.01559	0.00029185	0.0518352	1	66507344	66533577	-	26233	ETNK1	GO:0004305;GO:0005654;GO:0005829;GO:0005886;GO:0006646;GO:0016310;	K00894	EC:2.7.1.82	-	-	ethanolamine kinase 1 [Source:HGNCSymbol;Acc:HGNC:24649]	418196	F1NMC4
ENSGALG00000015908	37064.1	25066.2	49061.9	1.95729	0.96886	0.000313429	0.0550691	3	81088530	81188721	+	100191	COL12A1	GO:0005595;GO:0030199;GO:0035987;GO:0062023;GO:0005595;GO:0030199;GO:0062023;GO:0005595;GO:0030199;GO:0062023;GO:0005595;GO:0030199;GO:0062023;GO:0005595;GO:0030199;GO:0062023;	K08132	-	-	-	collagen type XII alpha 1 chain [Source:NCBIgene;Acc:395875]	395875	A0A1L1RPW4
ENSGALG00000025817	14.497	3.01789	25.9761	8.60736	3.10557	0.000331615	0.0571325	25	1241617	1246230	+	4613	NHLH1	GO:0000977;GO:0000981;GO:0005634;GO:0006357;GO:0006366;GO:0046983;	K09075	-	-	-	nescient helix-loop-helix 1 [Source:NCBIgene;Acc:373910]	373910	Q9PWD7
ENSGALG00000033671	1227.46	715.836	1739.08	2.42944	1.28063	0.000332166	0.0571325	1	171352433	171447282	-	94849	FREM2	GO:0001654;GO:0002009;GO:0005604;GO:0007154;GO:0007507;GO:0016021;GO:0042733;GO:0048839;	-	-	-	-	FRAS1 related extracellular matrix protein 2[Source:HGNC Symbol;Acc:HGNC:25396]	418893	-
ENSGALG00000038540	176.114	104.639	247.589	2.36613	1.24253	0.000355974	0.0605897	24	4467296	4538656	-	71360	ZBTB16	GO:0000122;GO:0000980;GO:0001206;GO:0001501;GO:0001823;GO:0003676;GO:0003677;GO:0005634;GO:0005634;GO:0005634;GO:0006355;GO:0007417;GO:0008285;GO:0009880;GO:0009952;GO:0016604;GO:0016605;GO:0016607;GO:0017053;GO:0030097;GO:0030097;GO:0032332;GO:0032991;GO:0035116;GO:0035136;GO:0035137;GO:0042802;GO:0042803;GO:0043065;GO:0045600;GO:0045638;GO:0045778;GO:0045892;GO:0045893;GO:0048133;GO:0051138;GO:…	K10055	-	-	-	Gallus gallus zinc finger and BTB domain containing32 (ZBTB32), mRNA. [Source:RefSeq mRNA;Acc:NM_001321488]	419759	A0A1D5P781
ENSGALG00000031641	282.221	177.407	387.034	2.18161	1.12539	0.000370423	0.062094	AADN04000895.1	13547	20477	-	6930	-	GO:0005515;GO:0016020;GO:0016021;GO:0016021;	-	-	-	-	mannosidase, beta A, lysosomal-like 15 [Source:NCBIgene;Acc:768416]	768416	A0A1D5NYQ6
ENSGALG00000039721	20.2925	5.69884	34.8863	6.12164	2.61392	0.000372412	0.062094	AADN04014193.1	795	6216	+	5421	-	GO:0005089;	-	-	-	-	-	-	-
ENSGALG00000044241	5.94075	11.8815	0	0	-Inf	0.00039035	0.0636642	11	630125	631840	+	1715	-	GO:0003676;GO:0008270;GO:0016032;	-	-	-	-	-	-	-
ENSGALG00000015939	594.144	377.723	810.564	2.14592	1.1016	0.00039046	0.0636642	4	86543439	86551193	+	7754	THNSL2	GO:0009071;GO:0016311;GO:0016311;GO:0030170;GO:0046360;GO:0070905;	-	-	-	-	threonine synthase like 2 [Source:HGNCSymbol;Acc:HGNC:25602]	-	-
ENSGALG00000038933	562.65	362.553	762.748	2.10382	1.07301	0.000393518	0.0636642	3	61382563	61385979	-	3416	FABP7	GO:0003407;GO:0005737;GO:0007420;GO:0008134;GO:0008289;GO:0008289;GO:0008289;GO:0008289;GO:0008289;GO:0008289;GO:0001964;GO:0005911;GO:0008289;GO:0021846;GO:0022008;GO:0042995;GO:0043025;GO:0044297;GO:0060134;GO:0071944;	K08756	-	-	-	fatty acid binding protein 7 [Source:NCBIgene;Acc:396246]	396246	Q05423
ENSGALG00000026594	70.651	37.3792	103.923	2.78023	1.4752	0.000427032	0.0684089	3	64739075	64934511	+	195436	HS3ST5	GO:0006477;GO:0008146;GO:0008467;GO:0015015;GO:0016020;GO:0016021;GO:0016740;GO:0046596;GO:0050819;	K08104	EC:2.8.2.23	-	-	heparan sulfate-glucosamine 3-sulfotransferase 5[Source:HGNC Symbol;Acc:HGNC:19419]	428621	R4GJI3
ENSGALG00000032744	20.4486	34.6309	6.26632	0.180946	-2.46637	0.000437908	0.0694701	AADN04013849.1	3932	5050	+	1118	-	-	-	-	-	-	-	-	-
ENSGALG00000032574	14.7196	3.57021	25.869	7.24579	2.85714	0.000495083	0.0775763	AADN04003691.1	2835	7718	-	4883	-	-	-	-	-	-	-	-	-
ENSGALG00000038581	269.242	370.21	168.274	0.454536	-1.13753	0.000498502	0.0775763	AADN04024578.1	21	1274	+	1253	-	GO:0016020;GO:0016021;	-	-	-	-	-	-	-
ENSGALG00000007132	184.861	259.009	110.713	0.427449	-1.22618	0.000516096	0.0795566	12	11864373	11878164	-	13791	ACOX2	GO:0003997;GO:0003997;GO:0005102;GO:0005504;GO:0005777;GO:0005777;GO:0005777;GO:0005829;GO:0006631;GO:0006635;GO:0010942;GO:0016627;GO:0033540;GO:0033540;GO:0033791;GO:0033791;GO:0043231;GO:0050660;GO:0050660;GO:0055088;GO:0055114;GO:0071949;GO:1902884;GO:0003997;GO:0005777;GO:0006631;GO:0006635;GO:0016627;GO:0050660;GO:0055114;GO:0071949;GO:0003997;GO:0005777;GO:0006631;GO:0006635;GO:0016627;GO:…	K10214	EC:1.17.99.3	-	-	acyl-CoA oxidase 2 [Source:HGNCSymbol;Acc:HGNC:120]	416068	E1C5V6
ENSGALG00000034303	358.429	170.766	546.092	3.1979	1.67712	0.000557744	0.0851733	3	18652638	18656187	-	3549	C1orf115	-	-	-	-	-	chromosome 1 open reading frame 115 [Source:HGNCSymbol;Acc:HGNC:25873]	421341	A0A1D5P2J3
ENSGALG00000043053	55.7999	84.1004	27.4995	0.326984	-1.61271	0.000568644	0.0860337	15	6661769	6666141	+	4372	DAO	GO:0003884;GO:0003884;GO:0005102;GO:0005741;GO:0005777;GO:0005778;GO:0005829;GO:0006562;GO:0016491;GO:0036088;GO:0042416;GO:0046416;GO:0046983;GO:0048037;GO:0055114;GO:0055130;GO:0070178;GO:0071949;GO:0071949;GO:0003884;GO:0016491;GO:0046416;GO:0055114;GO:0071949;GO:0003884;GO:0016491;GO:0046416;GO:0055114;GO:0071949;GO:0003884;GO:0016491;GO:0046416;GO:0055114;GO:0071949;GO:0003884;GO:0016491;GO:…	K00273	EC:1.4.3.3	-	-	D-amino acid oxidase [Source:HGNCSymbol;Acc:HGNC:2671]	101751055	A0A1D5PZG1
ENSGALG00000041921	285.288	175.023	395.554	2.26001	1.17633	0.000598444	0.0893945	4	66651377	66675027	-	23650	CWH43	GO:0006506;GO:0016020;GO:0016021;	-	-	-	-	cell wall biogenesis 43 C-terminal homolog[Source:HGNC Symbol;Acc:HGNC:26133]	422763	-
ENSGALG00000046540	5.60899	11.218	0	0	-Inf	0.000601799	0.0893945	AADN04001075.1	1672	4628	+	2956	-	GO:0003676;	-	-	-	-	-	-	-
ENSGALG00000016455	819.952	534.747	1105.16	2.06669	1.04732	0.000617388	0.0906266	3	97786521	97842913	+	56392	GREB1	-	-	-	-	-	growth regulating estrogen receptor binding 1[Source:HGNC Symbol;Acc:HGNC:24885]	421944	-
ENSGALG00000013372	571.712	367.449	775.976	2.11179	1.07847	0.000621186	0.0906266	Z	10887181	10900142	+	12961	IL7R	GO:0000902;GO:0001915;GO:0002377;GO:0004896;GO:0004896;GO:0008284;GO:0008361;GO:0009897;GO:0010628;GO:0016020;GO:0016020;GO:0016021;GO:0019221;GO:0030217;GO:0033089;GO:0042100;GO:0048535;GO:0048872;GO:0070233;GO:1904894;	K05072	-	S	NOG39823	interleukin 7 receptor [Source:NCBIgene;Acc:426054]	426054	A1EA95
ENSGALG00000025959	134.495	79.3684	189.622	2.38913	1.25649	0.000631634	0.0913355	12	4927862	4931836	-	3974	-	-	-	-	-	-	MKRN2 opposite strand [Source:NCBIgene;Acc:415966]	-	-
ENSGALG00000032162	387.767	526.068	249.467	0.474211	-1.0764	0.000647765	0.0928464	AADN04004787.1	9152	14421	-	5269	-	GO:0016020;GO:0016021;	-	-	-	-	-	-	-
ENSGALG00000038416	34.0347	14.4983	53.5711	3.69499	1.88557	0.000663925	0.094335	6	19920004	19948245	-	28241	-	GO:0000166;GO:0003774;GO:0003777;GO:0003777;GO:0005524;GO:0005524;GO:0005634;GO:0005871;GO:0005874;GO:0007018;GO:0007018;GO:0007088;GO:0008017;GO:0008017;GO:0016887;	-	-	-	-	-	-	-
ENSGALG00000038668	7.66261	0.661881	14.6633	22.1541	4.4695	0.000675635	0.0950289	13	1689382	1691037	+	1655	-	GO:0005509;GO:0005886;GO:0005887;GO:0007155;GO:0007155;GO:0007156;GO:0016020;GO:0016020;GO:0016021;	-	-	-	-	-	-	-
ENSGALG00000002840	53.6103	25.7687	81.4519	3.16088	1.66033	0.00068044	0.0950289	26	4441094	4474651	+	33557	-	GO:0004930;GO:0004930;GO:0005886;GO:0005887;GO:0007165;GO:0007186;GO:0007186;GO:0007196;GO:0007216;GO:0008066;GO:0016020;GO:0016021;GO:0016021;GO:0042734;GO:0051966;GO:0004930;GO:0004930;GO:0005886;GO:0007165;GO:0007186;GO:0007186;GO:0016020;GO:0016021;GO:0016021;GO:0004930;GO:0007186;GO:0016020;GO:0016021;GO:0016021;	K04607	-	-	-	glutamate receptor, metabotropic 4 [Source:NCBIgene;Acc:419906]	419906	-
ENSGALG00000026264	52.8579	25.3792	80.3366	3.16545	1.66241	0.00073254	0.101438	2	148778575	148780708	-	2133	MAFA	GO:0000978;GO:0000978;GO:0001077;GO:0001077;GO:0003677;GO:0003677;GO:0003677;GO:0003677;GO:0003700;GO:0003700;GO:0005634;GO:0005634;GO:0005634;GO:0005634;GO:0006355;GO:0006366;GO:0007263;GO:0009749;GO:0030073;GO:0043565;GO:0045893;GO:0045944;	K07595	-	-	-	MAF bZIP transcription factor A [Source:NCBIgene;Acc:395881]	395881	O42290
ENSGALG00000009441	1243.43	824.769	1662.09	2.01522	1.01094	0.000771003	0.105867	3	18069988	18080140	+	10152	TAF1A	GO:0005654;GO:0015630;	K15212	-	-	-	TATA-box binding protein associated factor, RNApolymerase I subunit A [Source:NCBI gene;Acc:421338]	421338	F1NY30
ENSGALG00000013057	258.611	351.639	165.583	0.470889	-1.08654	0.000790465	0.107635	1	62144164	62154171	+	10007	-	GO:0004197;GO:0004843;GO:0005829;GO:0006511;GO:0009617;GO:0016579;GO:0016579;GO:0019785;GO:0031647;GO:0035634;GO:0036459;	K11846	EC:3.4.19.12	-	-	ubiquitin specific peptidase 18 [Source:NCBIgene;Acc:418167]	418167	-
ENSGALG00000006728	45.5984	74.0173	17.1796	0.232102	-2.10717	0.000840148	0.113455	15	8813668	8842734	-	29066	SLC5A1	GO:0005412;GO:0005412;GO:0006814;GO:0016020;GO:0016020;GO:0016021;GO:0022857;GO:0055085;GO:1904659;GO:1904659;GO:0016020;GO:0016020;GO:0016021;GO:0022857;GO:0055085;GO:0005412;GO:0006814;GO:0016020;GO:0016020;GO:0016021;GO:0022857;GO:0055085;GO:1904659;	K14158	-	-	-	solute carrier family 5 member 1 [Source:NCBIgene;Acc:395496]	395496	F1NZW3
ENSGALG00000014213	162.792	101.936	223.649	2.19402	1.13358	0.00085398	0.114377	1	69763115	69848437	+	85322	PRR5	GO:0001934;GO:0014068;GO:0031932;GO:0031932;GO:0038203;GO:0031932;GO:0038203;	K20411	-	-	-	proline rich 5 [Source:NCBI gene;Acc:418237]"	418237	-
ENSGALG00000015333	415.541	186.52	644.562	3.45573	1.78899	0.000863071	0.114655	Z	52617486	52635275	-	17789	PCGF3	GO:0000805;GO:0000977;GO:0003700;GO:0005634;GO:0005634;GO:0005654;GO:0006355;GO:0031519;GO:0031519;GO:0031519;GO:0035102;GO:0036353;GO:0036353;GO:0060819;GO:0060819;	K11488	-	-	-	polycomb group ring finger 3 [Source:HGNCSymbol;Acc:HGNC:10066]	427287	F1NLA3
ENSGALG00000037193	514.844	683.98	345.708	0.505435	-0.984402	0.00090566	0.119343	2	51429079	51660281	+	231202	HECW1	GO:0004842;GO:0016567;GO:0016740;GO:0000209;GO:0004842;GO:0005737;GO:0005829;GO:0006511;GO:0016567;GO:0016740;GO:0043161;GO:0045732;GO:0048814;GO:0061630;GO:2000650;	K12167	EC:2.3.2.26	-	-	HECT, C2 and WW domain containing E3 ubiquitinprotein ligase 1 [Source:HGNC Symbol;Acc:HGNC:22195]	420774	-
ENSGALG00000039114	62.4209	30.3301	94.5117	3.1161	1.63974	0.00100295	0.130299	AADN04009429.1	3866	4935	-	1069	-	-	-	-	-	-	-	-	-
ENSGALG00000034680	8.46711	15.873	1.06119	0.0668552	-3.90282	0.00100475	0.130299	AADN04007447.1	1253	7718	+	6465	ATP2B3	GO:0000166;GO:0005388;GO:0006874;GO:0008553;GO:0016020;GO:0016021;GO:0016021;GO:0033017;GO:0070588;	-	-	-	-	ATPase plasma membrane Ca2+ transporting 3[Source:NCBI gene;Acc:396528]	-	-
ENSGALG00000017220	537.621	720.225	355.018	0.492926	-1.02056	0.00103442	0.133091	1	185871724	185874291	+	2567	TAF1D	GO:0005634;GO:0005654;GO:0005668;GO:0006355;	K15215	-	-	-	TATA-box binding protein associated factor, RNApolymerase I subunit D [Source:HGNCSymbol;Acc:HGNC:28759]	419002	-
ENSGALG00000002958	141.031	85.9735	196.089	2.28081	1.18954	0.00106946	0.134974	9	9937753	10044440	-	106687	DNER	GO:0016020;GO:0016021;GO:0005112;GO:0005509;GO:0005769;GO:0005886;GO:0007220;GO:0007417;GO:0010001;GO:0016020;GO:0016021;GO:0030425;GO:0030425;GO:0035678;GO:0043025;GO:0045177;GO:0048741;GO:0060088;	-	-	-	-	delta/notch like EGF repeat containing [Source:HGNCSymbol;Acc:HGNC:24456]	424786	F1N9F4
ENSGALG00000016648	81.674	122.182	41.1664	0.336928	-1.56949	0.00106989	0.134974	1	128514145	128528599	+	14454	-	GO:0003824;GO:0008484;GO:0016020;GO:0016021;	K12374	EC:3.1.6.-	-	-	arylsulfatase D [Source:NCBI gene;Acc:418658]"	418658	E1BYN0
ENSGALG00000000748	325.249	213.219	437.278	2.05084	1.03621	0.00107385	0.134974	28	980790	991145	-	10355	TJP3	GO:0005634;GO:0005923;GO:0005923;	K06097	-	-	-	tight junction protein 3 [Source:HGNCSymbol;Acc:HGNC:11829]	420070	-
ENSGALG00000040992	41.0159	20.0581	61.9737	3.08972	1.62747	0.00112392	0.140189	7	28589901	28590859	+	958	C1QL2	GO:0005576;GO:0042802;GO:0051259;	-	-	-	-	complement C1q like 2 [Source:HGNCSymbol;Acc:HGNC:24181]	107053871	A0A1D5PB05
ENSGALG00000009723	56.1301	30.4684	81.7917	2.68447	1.42464	0.00117717	0.14572	5	30438360	30554506	+	116146	FMN1	GO:0005634;GO:0005737;GO:0005884;GO:0008017;GO:0010467;GO:0017124;GO:0030838;GO:0035136;GO:0035137;GO:0045010;GO:0048705;GO:0051127;GO:0051894;GO:0060173;GO:0072092;GO:0005884;GO:0008017;GO:0045010;	K10367	-	-	-	formin 1 [Source:NCBI gene;Acc:386747]"	386747	Q05858
ENSGALG00000028998	351.274	473.893	228.655	0.482504	-1.05139	0.00120061	0.147503	Z	70731207	70737921	+	6714	XPA	GO:0003684;GO:0003684;GO:0005634;GO:0005634;GO:0005634;GO:0005662;GO:0006281;GO:0006281;GO:0006289;GO:0006289;GO:0006979;GO:0008630;GO:0009411;GO:0009636;GO:0009650;GO:0010506;GO:0019904;GO:0033683;GO:0034504;GO:0035264;GO:0042803;GO:0045171;GO:0003684;GO:0005634;GO:0006289;GO:0003684;GO:0005634;GO:0006289;GO:0003684;GO:0005634;GO:0006289;GO:0003684;GO:0005634;GO:0006289;GO:0003684;GO:0005634;GO:…	K10847	-	-	-	XPA, DNA damage recognition and repair factor[Source:NCBI gene;Acc:395659]	395659	R4GJS9
ENSGALG00000045382	8.01074	0.975287	15.0462	15.4274	3.94743	0.00124602	0.15194	AADN04001196.1	3083	4497	+	1414	-	GO:0003676;GO:0005622;GO:0006355;	-	-	-	-	-	-	-
ENSGALG00000037997	114.291	69.5286	159.053	2.28759	1.19383	0.00128505	0.155539	2	128915167	128970668	-	55501	RGS22	-	-	-	-	-	regulator of G protein signaling 22 [Source:HGNCSymbol;Acc:HGNC:24499]	101751119	-
ENSGALG00000043390	58.7828	28.2493	89.3164	3.16172	1.66071	0.00132972	0.159519	2	103416843	103491928	+	75085	-	-	-	-	-	-	-	-	-
ENSGALG00000031094	100.788	158.145	43.4311	0.274628	-1.86445	0.00133746	0.159519	4	367532	376480	-	8948	EDA2R	GO:0005886;GO:0005887;GO:0016020;GO:0016021;GO:0038023;GO:0043123;GO:0046330;	K05163	-	-	-	ectodysplasin A2 receptor [Source:NCBIgene;Acc:422166]	422166	A2SWM7
ENSGALG00000033584	4.82228	0	9.64456	Inf	Inf	0.00137794	0.162048	AADN04004058.1	1375	4447	-	3072	-	GO:0016020;GO:0016021;	-	-	-	-	-	-	-
ENSGALG00000014218	60.2758	32.0298	88.5219	2.76374	1.46662	0.0013785	0.162048	1	69994919	70038449	-	43530	PHF21B	GO:0046872;GO:0046872;GO:0046872;GO:0046872;	-	-	-	-	PHD finger protein 21B [Source:HGNCSymbol;Acc:HGNC:25161]	427935	-
ENSGALG00000035883	69.2954	38.8312	99.7597	2.56906	1.36124	0.0014279	0.166545	12	1462488	1471056	-	8568	ZMYND10	GO:0005737;GO:0005737;GO:0016324;GO:0034451;GO:0036158;GO:0036158;GO:0036158;GO:0036159;GO:0036159;GO:0036159;GO:0044458;GO:0044458;GO:0046872;GO:1905505;	-	-	-	-	zinc finger MYND-type containing 10 [Source:HGNCSymbol;Acc:HGNC:19412]	-	-
ENSGALG00000011213	29.8852	13.3072	46.4632	3.49158	1.80388	0.00143713	0.166545	5	48559896	48574158	-	14262	DEGS2	GO:0000170;GO:0005783;GO:0005789;GO:0006629;GO:0006629;GO:0006667;GO:0016020;GO:0016021;GO:0016021;GO:0016491;GO:0030148;GO:0030148;GO:0042284;GO:0042284;GO:0042284;GO:0042284;GO:0046513;GO:0055114;	K04712	-	-	-	delta 4-desaturase, sphingolipid 2 [Source:HGNCSymbol;Acc:HGNC:20113]	423454	E1C3J9
ENSGALG00000028140	19.9448	7.31083	32.5787	4.45622	2.15582	0.0015525	0.178599	Z	8134644	8303354	+	168710	CNTFR	GO:0001967;GO:0003360;GO:0004896;GO:0004896;GO:0004897;GO:0004897;GO:0005102;GO:0007548;GO:0008284;GO:0009897;GO:0016020;GO:0016020;GO:0016021;GO:0016324;GO:0019955;GO:0019955;GO:0043235;GO:0043524;GO:0045523;GO:0060538;GO:0070110;GO:0070110;GO:0070120;GO:0070120;GO:0097059;GO:0097059;	K05059	-	-	-	ciliary neurotrophic factor receptor [Source:NCBIgene;Acc:395885]	395885	P51641
ENSGALG00000045757	28.034	11.768	44.3	3.76443	1.91243	0.00156302	0.178599	Z	24047960	24050965	+	3005	-	GO:0005634;	-	-	-	-	-	-	-
ENSGALG00000007993	109.963	65.02	154.907	2.38245	1.25244	0.00163587	0.185626	4	13283140	13356242	+	73102	DCX	GO:0001764;GO:0005737;GO:0005829;GO:0005930;GO:0007420;GO:0021766;GO:0021819;GO:0021860;GO:0021952;GO:0035082;GO:0035556;GO:0042461;GO:0043005;GO:0048675;GO:0048813;GO:0060041;GO:0005930;GO:0035082;GO:0035556;GO:0042461;GO:0060041;GO:0005622;GO:0035556;	K16579	-	-	-	doublecortin [Source:NCBI gene;Acc:374242]"	374242	Q98SS5
ENSGALG00000031301	41.2772	21.5896	60.9648	2.82381	1.49764	0.00165668	0.186691	26	60002	63740	-	3738	TULP1	GO:0001750;GO:0001895;GO:0001917;GO:0005546;GO:0005576;GO:0005829;GO:0005886;GO:0005929;GO:0006910;GO:0016192;GO:0016358;GO:0035091;GO:0042462;GO:0042995;GO:0043679;GO:0045202;GO:0045494;GO:0050766;GO:0050908;GO:0051015;GO:0060041;GO:0061512;GO:0097500;GO:1903546;GO:1903546;	K19600	-	-	-	tubby like protein 1 [Source:NCBI gene;Acc:395321]"	395321	Q9YH17
ENSGALG00000005448	245.665	164.203	327.127	1.99221	0.994367	0.00171798	0.192273	2	3458925	3493540	-	34615	MYL3	GO:0005509;GO:0005509;GO:0002026;GO:0003785;GO:0005509;GO:0006942;GO:0031672;GO:0031674;GO:0055010;GO:0060048;	K12749	-	-	-	myosin, light chain 3, alkali; ventricular,skeletal, slow [Source:NCBI gene;Acc:396067]	396067	P02606
ENSGALG00000015836	390.039	258.551	521.528	2.01712	1.0123	0.00174351	0.193656	3	77740723	77786312	+	45589	CEP162	GO:0005813;GO:0005814;GO:0005879;GO:0060271;	K16809	-	-	-	centrosomal protein 162 [Source:HGNCSymbol;Acc:HGNC:21107]	421835	F1NZS2
ENSGALG00000027757	548.646	378.392	718.9	1.89988	0.925908	0.00175752	0.193656	2	26855855	26856457	+	602	ARL4A	GO:0000166;GO:0005525;GO:0005525;GO:0005525;GO:0005525;GO:0005622;GO:0005634;GO:0005634;GO:0005654;GO:0005730;GO:0005737;GO:0005829;GO:0005886;GO:0005886;GO:0006886;GO:0016192;GO:0050873;	K07945	-	-	-	ADP ribosylation factor like GTPase 4A [Source:HGNCSymbol;Acc:HGNC:695]	420589	R4GGR6
ENSGALG00000009759	141.816	77.6196	206.012	2.65413	1.40824	0.0017673	0.193656	1	32086287	32120482	+	34195	SLC16A7	GO:0005887;GO:0005887;GO:0005887;GO:0008028;GO:0008028;GO:0015129;GO:0015718;GO:0015718;GO:0016020;GO:0016021;GO:0016021;GO:0035873;GO:0050833;GO:0055085;GO:1901475;GO:1901475;	K08184	-	-	-	solute carrier family 16 member 7 [Source:NCBIgene;Acc:417815]	417815	F1NVU4
ENSGALG00000030801	13.8479	4.03814	23.6576	5.85855	2.55054	0.00177775	0.193656	4	73695610	73702467	+	6857	CCKAR	GO:0001764;GO:0004930;GO:0004930;GO:0004951;GO:0004951;GO:0004951;GO:0005887;GO:0007165;GO:0007186;GO:0007186;GO:0007186;GO:0007409;GO:0007631;GO:0016020;GO:0016020;GO:0016021;GO:0016021;GO:0017046;GO:0030900;GO:0032870;GO:0038188;GO:0046883;	K04194	-	-	-	cholecystokinin A receptor [Source:NCBIgene;Acc:422801]	422801	A0ZPS0
ENSGALG00000040573	445.663	298.732	592.593	1.98369	0.988189	0.00179667	0.194422	8	4824822	4831264	-	6442	FMO3	GO:0004497;GO:0004497;GO:0004499;GO:0004499;GO:0005783;GO:0005789;GO:0016020;GO:0016021;GO:0016491;GO:0031090;GO:0043231;GO:0050660;GO:0050661;GO:0055114;GO:0055114;	-	-	-	-	flavin containing monooxygenase 3 [Source:NCBIgene;Acc:395267]	-	-
ENSGALG00000023552	64.6337	36.0735	93.194	2.58345	1.3693	0.00184767	0.198625	Z	10794732	10836473	+	41741	SPEF2	-	-	-	-	-	sperm flagellar 2 [Source:HGNCSymbol;Acc:HGNC:26293]	-	-
ENSGALG00000007798	205.534	132.13	278.939	2.11109	1.07799	0.00189129	0.201284	12	16512685	16531672	-	18987	SHQ1	GO:0000493;GO:0005654;GO:0005654;GO:0005737;GO:0005737;GO:0005829;GO:0022618;GO:0043065;GO:0051082;GO:2000233;	K14764	-	-	-	SHQ1, H/ACA ribonucleoprotein assembly factor[Source:HGNC Symbol;Acc:HGNC:25543]	416096	-
ENSGALG00000014686	1159.45	1550.61	768.297	0.495481	-1.0131	0.00189705	0.201284	Z	56764456	56924146	-	159690	FBN2	GO:0005201;GO:0005509;GO:0005737;GO:0062023;GO:0001527;GO:0001527;GO:0005201;GO:0005201;GO:0005509;GO:0005576;GO:0030326;GO:0030501;GO:0031012;GO:0035108;GO:0035583;GO:0043010;GO:0045669;GO:0048048;GO:0060346;GO:0062023;GO:0005201;GO:0005509;GO:0062023;	-	-	-	-	fibrillin 2 [Source:HGNC Symbol;Acc:HGNC:3604]"	374203	-
ENSGALG00000040340	350.612	463.289	237.935	0.513578	-0.961345	0.00195139	0.205714	13	8509618	8512241	-	2623	PCYOX1L	GO:0001735;GO:0001735;GO:0001735;GO:0016491;GO:0016670;GO:0030327;GO:0030328;GO:0030328;GO:0030328;GO:0055114;GO:0055114;	-	-	-	-	prenylcysteine oxidase 1 like [Source:HGNCSymbol;Acc:HGNC:28477]	416200	A0A1D5P2H8
ENSGALG00000009269	1063.6	731.897	1395.3	1.90642	0.930866	0.00199728	0.209202	5	26068174	26082465	-	14291	PTGR2	GO:0006693;GO:0016491;GO:0047522;GO:0055114;GO:0055114;	K13949	EC:1.3.1.48	R	COG2130	prostaglandin reductase 2 [Source:NCBIgene;Acc:423244]	423244	Q5F370
ENSGALG00000009784	931.343	607.882	1254.8	2.06422	1.0456	0.00203395	0.211687	3	21125849	21184909	+	59060	PTPN14	GO:0001946;GO:0001946;GO:0003712;GO:0004721;GO:0004725;GO:0004725;GO:0004725;GO:0005634;GO:0005654;GO:0005737;GO:0005737;GO:0005856;GO:0005856;GO:0006470;GO:0008285;GO:0016787;GO:0030971;GO:0035335;GO:0046825;GO:1903506;	K18025	EC:3.1.3.48	-	-	protein tyrosine phosphatase, non-receptor type 14[Source:HGNC Symbol;Acc:HGNC:9647]	421360	-
ENSGALG00000003226	322.134	209.833	434.434	2.07038	1.04989	0.00206127	0.213172	26	4710936	4718644	+	7708	APOBEC2	GO:0003723;GO:0003824;GO:0004126;GO:0004126;GO:0004126;GO:0005634;GO:0005737;GO:0008270;GO:0009972;GO:0016554;GO:0016554;GO:0016554;GO:0016556;GO:0016814;GO:0042802;GO:0080111;GO:0080111;	K18772	EC:3.5.4.-	-	-	apolipoprotein B mRNA editing enzyme catalyticsubunit 2 [Source:HGNC Symbol;Acc:HGNC:605]	419915	F1NNK5
ENSGALG00000041845	165.183	223.363	107.003	0.479054	-1.06174	0.00212032	0.216647	16	230728	236886	-	6158	ZNF692	GO:0003676;	-	-	-	-	zinc finger protein 692 [Source:NCBIgene;Acc:427095]	427095	A5HUJ3
ENSGALG00000045540	49.1718	27.2215	71.122	2.61271	1.38555	0.00212139	0.216647	1	30	2665	+	2635	-	GO:0016020;GO:0016021;	-	-	-	-	-	-	-
ENSGALG00000009901	554.315	387.749	720.881	1.85914	0.894639	0.0021899	0.222254	1	34899306	34909399	+	10093	DYRK2	GO:0000151;GO:0000166;GO:0000287;GO:0000287;GO:0004672;GO:0004674;GO:0004674;GO:0004712;GO:0004713;GO:0004713;GO:0005524;GO:0005524;GO:0005524;GO:0005634;GO:0005634;GO:0005654;GO:0005737;GO:0005737;GO:0005829;GO:0006468;GO:0006468;GO:0006468;GO:0006915;GO:0006974;GO:0007224;GO:0016301;GO:0016310;GO:0016740;GO:0018108;GO:0030145;GO:0030145;GO:0042771;GO:0042771;GO:0045725;GO:0045725;GO:0070885;GO:…	K18669	EC:2.7.12.1	T	COG0515	dual specificity tyrosine phosphorylation regulatedkinase 2 [Source:NCBI gene;Acc:427864]	427864	Q5ZIU3
ENSGALG00000046639	7.73526	14.4589	1.01164	0.0699664	-3.83719	0.00222708	0.224633	3	109257270	109266201	+	8931	CYP2AC2	GO:0004497;GO:0005506;GO:0005737;GO:0006082;GO:0006805;GO:0008395;GO:0016491;GO:0016705;GO:0016712;GO:0020037;GO:0020037;GO:0042738;GO:0043231;GO:0046872;GO:0055114;GO:0055114;GO:0055114;	K17854	-	-	-	Gallus gallus cytochrome P450, family 2, subfamilyAC, polypeptide 2 (CYP2AC2), mRNA. [Source:RefSeqmRNA;Acc:NM_001329500]	107049058	A0A1L1RWI4
ENSGALG00000011255	293.093	389.612	196.573	0.504535	-0.986973	0.00226656	0.227212	8	28861266	28872027	+	10761	MCCC2L	GO:0005739;GO:0006552;GO:0016874;GO:1905202;GO:0016874;	K01969	EC:6.4.1.4	-	-	methylcrotonoyl-Coenzyme A carboxylase 2-like[Source:NCBI gene;Acc:429115]	429115	Q5ZMS5
ENSGALG00000030368	48.0571	24.7606	71.3537	2.88174	1.52694	0.00231732	0.230884	AADN04000838.1	9984	13692	-	3708	-	GO:0006955;GO:0016020;GO:0016020;GO:0016021;GO:0019882;GO:0042613;GO:0006955;GO:0016020;GO:0016020;GO:0016021;GO:0019882;GO:0042613;	K06752	-	-	-	Major histocompatibility complex class II betachain BLB3 [Source:NCBI gene;Acc:425256]	425256	-
ENSGALG00000031031	451.949	593.532	310.366	0.522914	-0.935353	0.00234959	0.23268	5	16974079	16974902	-	823	SELENOH	GO:0005737;GO:0005794;	-	-	-	-	selenoprotein H [Source:NCBI gene;Acc:100858006]"	-	-
ENSGALG00000011982	1638.94	1167.17	2110.71	1.80841	0.854721	0.0023709	0.233377	4	55000129	55059970	+	59841	PDE5A	GO:0004114;GO:0007165;GO:0008081;GO:0016787;GO:0046872;GO:0004112;GO:0004114;GO:0004114;GO:0007165;GO:0008081;GO:0010613;GO:0010749;GO:0016787;GO:0030553;GO:0042130;GO:0043406;GO:0046068;GO:0046069;GO:0046872;GO:0047555;GO:0055118;GO:0055119;GO:0060282;	K13762	EC:3.1.4.35	-	-	Gallus gallus phosphodiesterase 5A (PDE5A), mRNA.[Source:RefSeq mRNA;Acc:NM_001319020]	422677	S4SCC1
ENSGALG00000034854	13.7894	23.4994	4.07947	0.173599	-2.52617	0.00239746	0.234578	3	61799	62922	+	1123	PRORSD1P	GO:0002161;GO:0106074;	-	-	-	-	prolyl-tRNA synthetase associated domain containing1, pseudogene [Source:NCBI gene;Acc:421212]	421212	A0A1D5PH37
ENSGALG00000002800	62.3821	35.5667	89.1974	2.50789	1.32647	0.00241915	0.235291	9	10271683	10289497	+	17814	GRK7	GO:0000166;GO:0004672;GO:0004674;GO:0004674;GO:0004703;GO:0005524;GO:0005524;GO:0006468;GO:0007165;GO:0016301;GO:0016310;GO:0016740;GO:0046777;GO:0050254;GO:0000166;GO:0004672;GO:0004674;GO:0004674;GO:0004703;GO:0005524;GO:0005524;GO:0006468;GO:0007165;GO:0016301;GO:0016310;GO:0016740;	-	-	-	-	G protein-coupled receptor kinase 7 [Source:HGNCSymbol;Acc:HGNC:17031]	-	-
ENSGALG00000015902	80.3992	49.2861	111.512	2.26255	1.17795	0.00249621	0.240622	4	86469040	86474132	-	5092	CD8B	GO:0016020;GO:0016021;	K06459	-	-	-	CD8b molecule [Source:NCBI gene;Acc:396175]"	396175	F6RFK3;Q90769
ENSGALG00000032138	102.36	149.194	55.5258	0.372173	-1.42596	0.00250342	0.240622	AADN04019329.1	22	3496	+	3474	-	GO:0003958;GO:0005829;GO:0009725;GO:0010181;GO:0010181;GO:0016491;GO:0050660;GO:0055114;	-	-	-	-	-	-	-
ENSGALG00000017062	317.728	422.491	212.965	0.50407	-0.988304	0.00257807	0.245563	1	172991191	173318310	-	327119	-	-	-	-	-	-	-	-	-
ENSGALG00000025887	35.0335	16.8368	53.2302	3.16154	1.66063	0.00258487	0.245563	3	21874342	21876244	-	1902	ATF3	GO:0000122;GO:0000122;GO:0000976;GO:0000977;GO:0000978;GO:0000978;GO:0001078;GO:0003677;GO:0003677;GO:0003677;GO:0003700;GO:0003700;GO:0005634;GO:0005634;GO:0005634;GO:0005634;GO:0005730;GO:0006094;GO:0006355;GO:0006357;GO:0010628;GO:0030968;GO:0034198;GO:0035914;GO:0042802;GO:0042803;GO:0044212;GO:0045892;GO:0045944;GO:0046982;GO:0070373;GO:1903984;GO:1990440;GO:1990622;	K09032	-	-	-	activating transcription factor 3 [Source:HGNCSymbol;Acc:HGNC:785]	421369	R4GLS6
ENSGALG00000002223	60.4373	104.876	15.9985	0.152547	-2.71267	0.00264331	0.249036	8	2288065	2297811	-	9746	LHX9	GO:0003677;GO:0003677;GO:0005634;GO:0006355;GO:0008283;GO:0008584;GO:0008585;GO:0035262;GO:0043565;GO:0046872;	K09373	-	-	-	LIM homeobox 9 [Source:NCBI gene;Acc:396397]"	396397	Q90881
ENSGALG00000004070	1597.32	2069.75	1124.89	0.543493	-0.879666	0.00266664	0.249036	14	2534246	2556248	-	22002	MICALL2	GO:0001725;GO:0005886;GO:0005911;GO:0005923;GO:0017137;GO:0017137;GO:0030041;GO:0031005;GO:0031005;GO:0031175;GO:0031532;GO:0032432;GO:0032456;GO:0032456;GO:0034446;GO:0042805;GO:0046872;GO:0051015;GO:0055037;GO:0070830;	K21068	-	-	-	MICAL like 2 [Source:HGNC Symbol;Acc:HGNC:29672]"	416460	-
ENSGALG00000014804	416.537	285.488	547.585	1.91807	0.939656	0.00266715	0.249036	Z	22015578	22053824	-	38246	THBS4	GO:0001938;GO:0001968;GO:0005178;GO:0005509;GO:0005509;GO:0005509;GO:0005515;GO:0005518;GO:0005576;GO:0005604;GO:0005615;GO:0007155;GO:0008201;GO:0016525;GO:0016529;GO:0031594;GO:0034103;GO:0034976;GO:0043237;GO:0048812;GO:0050731;GO:0051260;GO:0051451;GO:0071603;GO:0090023;	K04659	-	-	-	Gallus gallus thrombospondin 4 (THBS4), mRNA.[Source:RefSeq mRNA;Acc:NM_001321549]	396306	F1NBP0
ENSGALG00000009792	102.343	65.9241	138.761	2.10487	1.07373	0.00275955	0.255924	4	29559149	29561899	-	2750	-	GO:0016020;GO:0016021;GO:0016021;GO:0016020;GO:0016021;GO:0016020;GO:0016021;GO:0016021;	-	-	-	-	uncharacterized LOC422442 [Source:NCBIgene;Acc:422442]	422442	-
ENSGALG00000005706	471.295	612.542	330.047	0.538815	-0.892139	0.00279913	0.255924	15	7738958	7741807	+	2849	HSCB	GO:0001671;GO:0005634;GO:0005737;GO:0005739;GO:0005739;GO:0005829;GO:0016226;GO:0016226;GO:0032781;GO:0042802;GO:0051087;GO:0051087;GO:0051259;GO:0097428;	K04082	-	-	-	HscB mitochondrial iron-sulfur cluster cochaperone[Source:HGNC Symbol;Acc:HGNC:28913]	768938	F1N857
ENSGALG00000035870	1990.23	2592.99	1387.48	0.535087	-0.902153	0.00280163	0.255924	AADN04002522.1	5212	19591	-	14379	-	-	-	-	-	-	-	-	-
ENSGALG00000045218	13.3889	22.8979	3.87996	0.169446	-2.5611	0.00282183	0.255924	15	7100719	7141338	+	40619	MYO18B	GO:0000166;GO:0001570;GO:0001701;GO:0003774;GO:0003774;GO:0003779;GO:0005524;GO:0005524;GO:0016459;GO:0016459;GO:0016461;GO:0030018;GO:0031941;GO:0048739;	K10362	-	-	-	myosin XVIIIB [Source:HGNC Symbol;Acc:HGNC:18150]"	416905	-
ENSGALG00000015681	899.655	637.728	1161.58	1.82144	0.865076	0.0028345	0.255924	1	98322194	98325661	-	3467	NRIP1	GO:0000118;GO:0000122;GO:0000122;GO:0000122;GO:0000790;GO:0000978;GO:0001543;GO:0003712;GO:0003713;GO:0003713;GO:0003713;GO:0003714;GO:0003714;GO:0003714;GO:0005102;GO:0005102;GO:0005634;GO:0005634;GO:0005634;GO:0005634;GO:0005730;GO:0006357;GO:0006357;GO:0007623;GO:0016607;GO:0019915;GO:0030331;GO:0030331;GO:0030728;GO:0032922;GO:0032922;GO:0032922;GO:0035257;GO:0035259;GO:0035259;GO:0042826;GO:…	K17965	-	-	-	nuclear receptor interacting protein 1 [Source:HGNCSymbol;Acc:HGNC:8001]	101749375	R4GIS3
ENSGALG00000037794	6.3373	0	12.6746	Inf	Inf	0.0028349	0.255924	AADN04001643.1	10499	11719	+	1220	CHIR-B6	GO:0016020;GO:0016021;	-	-	-	-	Gallus gallus immunoglobulin-like receptor CHIR-B6(CHIR-B6), mRNA. [Source:RefSeq mRNA;Acc:NM_001318406]	-	-
ENSGALG00000045813	4.29082	0	8.58163	Inf	Inf	0.002863	0.256809	AADN04001788.1	17749	19784	-	2035	-	GO:0016020;GO:0016021;GO:0016020;GO:0016021;	-	-	-	-	-	-	-
ENSGALG00000042257	105.868	181.036	30.6989	0.169573	-2.56002	0.00287614	0.256809	18	431377	448305	-	16928	MYH1F	GO:0000166;GO:0003774;GO:0003774;GO:0003779;GO:0005524;GO:0005524;GO:0016459;GO:0016459;GO:0051015;GO:0000166;GO:0003774;GO:0003774;GO:0003779;GO:0005524;GO:0005524;GO:0016459;GO:0016459;GO:0051015;GO:0000166;GO:0003774;GO:0003774;GO:0003779;GO:0005524;GO:0005524;GO:0016459;GO:0016459;GO:0051015;	K10352	-	-	-	Gallus gallus myosin, heavy chain 1F, skeletalmuscle (MYH1F), mRNA. [Source:RefSeqmRNA;Acc:NM_001319015]	768566	Q9PTY2
ENSGALG00000016205	4951.65	3621.26	6282.03	1.73476	0.79474	0.00289837	0.257388	1	110069292	110113597	+	44305	PDXK	GO:0000287;GO:0005524;GO:0005654;GO:0005829;GO:0008270;GO:0008283;GO:0008478;GO:0008478;GO:0008478;GO:0009443;GO:0009443;GO:0016310;GO:0030170;GO:0030955;GO:0031402;GO:0031403;GO:0042803;GO:0042823;GO:0008478;GO:0009443;GO:0016310;	K00868	EC:2.7.1.35	-	-	pyridoxal kinase [Source:NCBI gene;Acc:418549]"	418549	F1NKE8
ENSGALG00000011894	377.532	189.576	565.488	2.9829	1.57672	0.00303881	0.266996	1	49442475	49451655	+	9180	CYP2D6	GO:0004497;GO:0005506;GO:0005737;GO:0006082;GO:0006805;GO:0008395;GO:0016020;GO:0016021;GO:0016491;GO:0016705;GO:0016712;GO:0016712;GO:0019369;GO:0020037;GO:0020037;GO:0042738;GO:0043231;GO:0046872;GO:0055114;GO:0055114;GO:0055114;	K07414	EC:1.14.14.1	-	-	cytochrome P450 family 2 subfamily D member 6[Source:NCBI gene;Acc:417981]	417981	F1NJG4
ENSGALG00000027980	310.019	404.987	215.051	0.531007	-0.913198	0.00303925	0.266996	6	29993320	29994084	+	764	NANOS1	GO:0001558;GO:0001894;GO:0003723;GO:0003723;GO:0005737;GO:0006417;GO:0008270;GO:0010608;GO:0010608;GO:0010631;GO:0016477;GO:0017148;GO:0048471;GO:0098749;GO:1900153;	K18741	-	-	-	nanos C2HC-type zinc finger 1 [Source:HGNCSymbol;Acc:HGNC:23044]	100857342	-
ENSGALG00000032371	13.0835	4.00307	22.164	5.53676	2.46904	0.00305855	0.267255	AADN04002495.1	10781	12209	+	1428	-	GO:0016020;GO:0016021;	-	-	-	-	-	-	-
ENSGALG00000007077	1534.3	1102.77	1965.82	1.78262	0.833995	0.00309379	0.268101	5	16650443	16680509	-	30066	CPT1A	GO:0001676;GO:0004095;GO:0004095;GO:0004095;GO:0005739;GO:0005739;GO:0009437;GO:0009437;GO:0016020;GO:0016021;GO:0016740;GO:0016746;GO:0016746;GO:0030855;GO:1990698;	K08765	EC:2.3.1.21	S	NOG70127	carnitine palmitoyltransferase 1A [Source:NCBIgene;Acc:423118]	423118	Q6B842
ENSGALG00000041676	247.263	158.661	335.866	2.11688	1.08194	0.00311271	0.268101	AADN04000849.1	42122	45809	+	3687	-	GO:0017198;GO:0018002;GO:0022626;GO:0031415;GO:1990189;GO:1990190;	K20791	EC:2.3.1.255	-	-	-	107049486	-
ENSGALG00000043610	49.0818	26.4269	71.7367	2.71454	1.44071	0.00311746	0.268101	AADN04001162.1	20358	24472	-	4114	-	GO:0007160;GO:0007160;	-	-	-	-	alpha-tectorin-like [Source:NCBIgene;Acc:100857892]	100857892	-
ENSGALG00000007240	653.254	459.411	847.096	1.84387	0.882739	0.00327962	0.279224	4	9629283	9632212	-	2929	TRAIL-LIKE	GO:0005164;GO:0006955;GO:0016020;GO:0046872;	-	-	-	-	TNF-related apoptosis inducing ligand-like[Source:NCBI gene;Acc:395283]	395283	Q90WT9
ENSGALG00000037387	525.107	298.719	751.496	2.51573	1.33098	0.00328096	0.279224	9	6212445	6381940	+	169495	CLSTN2	GO:0005509;GO:0007156;GO:0009986;GO:0009986;GO:0014069;GO:0016020;GO:0016020;GO:0016021;GO:0045211;GO:0045211;GO:0050806;GO:0050806;GO:0051965;GO:0051965;GO:0005509;GO:0007156;GO:0016020;GO:0016020;GO:0016021;	K22660	-	-	-	calsyntenin 2 [Source:HGNC Symbol;Acc:HGNC:17448]"	424819	-
ENSGALG00000001662	39.8708	62.951	16.7905	0.266723	-1.90659	0.00330666	0.279953	13	7701391	7750388	+	48997	ATP10B	GO:0000166;GO:0000166;GO:0000287;GO:0000287;GO:0004012;GO:0004012;GO:0004012;GO:0005524;GO:0005524;GO:0005783;GO:0005886;GO:0015914;GO:0016020;GO:0016021;GO:0016021;GO:0016787;GO:0045332;	K01530	EC:7.6.2.1	-	-	ATPase phospholipid transporting 10B (putative)[Source:HGNC Symbol;Acc:HGNC:13543]	416159	E1BX05
ENSGALG00000037425	112.363	154.935	69.7897	0.450444	-1.15058	0.00335013	0.281366	LGE64	754009	755854	+	1845	-	-	-	-	-	-	-	-	-
ENSGALG00000023089	845.508	602.872	1088.14	1.80493	0.851946	0.00335779	0.281366	Z	63521716	63687448	+	165732	SSBP2	GO:0000978;GO:0001077;GO:0003697;GO:0005634;GO:0006366;GO:0045944;GO:0003697;	-	-	-	-	single stranded DNA binding protein 2 [Source:HGNCSymbol;Acc:HGNC:15831]	770958	F1NTD5
ENSGALG00000014751	417.191	285.859	548.524	1.91886	0.940252	0.00341127	0.284347	Z	20383073	20519927	-	136854	ADAMTS6	GO:0003279;GO:0004222;GO:0006508;GO:0007507;GO:0008237;GO:0035904;GO:0060976;GO:0006508;GO:0008237;	-	-	-	-	ADAM metallopeptidase with thrombospondin type 1motif 6 [Source:HGNC Symbol;Acc:HGNC:222]	-	-
ENSGALG00000007980	51.3757	29.4932	73.2583	2.48391	1.31261	0.00342817	0.284347	20	13581041	13589206	+	8165	KCNG1	GO:0005216;GO:0005244;GO:0005249;GO:0005249;GO:0005251;GO:0005251;GO:0005267;GO:0005886;GO:0006811;GO:0006811;GO:0006813;GO:0006813;GO:0008076;GO:0008076;GO:0008076;GO:0016020;GO:0016020;GO:0016021;GO:0016021;GO:0034765;GO:0051260;GO:0055085;GO:0071805;GO:0071805;GO:0071805;GO:1902259;	K04900	-	-	-	potassium voltage-gated channel modifier subfamilyG member 1 [Source:HGNC Symbol;Acc:HGNC:6248]	419347	E1C3M8
ENSGALG00000032922	131.705	85.2043	178.205	2.0915	1.06454	0.0034503	0.284737	26	1255373	1257407	+	2034	GSTM2	GO:0004364;GO:0004364;GO:0016740;	K00799	EC:2.5.1.18	-	-	glutathione S-transferase mu 2 (muscle)[Source:NCBI gene;Acc:395976]	395976	P20136
ENSGALG00000004930	32.4002	16.7542	48.0462	2.86771	1.5199	0.003491	0.286648	12	4372953	4374377	+	1424	HRH1	GO:0004930;GO:0004930;GO:0004930;GO:0004969;GO:0004993;GO:0005829;GO:0005886;GO:0005887;GO:0007165;GO:0007186;GO:0007186;GO:0007187;GO:0007268;GO:0007613;GO:0008542;GO:0016020;GO:0016021;GO:0016021;GO:0030425;GO:0030594;GO:0043114;GO:0045907;GO:0048167;GO:0048245;GO:0098664;	K04149	-	-	-	histamine receptor H1 [Source:HGNCSymbol;Acc:HGNC:5182]	100858928	F1NEN2
ENSGALG00000017378	184.619	111.799	257.44	2.30271	1.20333	0.00353643	0.288656	6	22270053	22279635	+	9582	CRTAC1	GO:0005509;GO:0007413;GO:0021772;GO:0030426;GO:1900121;GO:0005509;	-	-	-	-	cartilage acidic protein 1 [Source:NCBIgene;Acc:425346]	425346	A1XF95
ENSGALG00000034578	180.415	119.879	240.95	2.00995	1.00716	0.00355078	0.288656	AADN04021554.1	59	2404	+	2345	-	-	-	-	-	-	-	-	-
ENSGALG00000032602	309.934	214.232	405.635	1.89344	0.921011	0.00360997	0.291368	16	440746	507779	+	67033	-	GO:0016021;GO:0016021;GO:0016021;GO:0005886;GO:0006955;GO:0016020;GO:0016021;GO:0016020;GO:0016021;GO:0016020;GO:0016021;GO:0016021;GO:0016020;GO:0016021;	-	-	-	-	class I histocompatibility antigen, F10 alphachain-like 3 [Source:NCBI gene;Acc:100859100]	100859100	-
ENSGALG00000040256	70.1126	41.9159	98.3094	2.3454	1.22983	0.00361981	0.291368	2	130153028	130517067	+	364039	RIMS2	GO:0006887;GO:0016020;GO:0017137;GO:0017157;GO:0046872;GO:0048786;GO:0048791;GO:0006887;GO:0016020;GO:0017137;GO:0017137;GO:0017157;GO:0042391;GO:0042734;GO:0044325;GO:0045202;GO:0048167;GO:0048786;GO:0048788;GO:0048791;GO:0048791;GO:0050806;GO:0098831;GO:1903861;GO:2000300;	-	-	-	-	regulating synaptic membrane exocytosis 2[Source:HGNC Symbol;Acc:HGNC:17283]	-	-
ENSGALG00000015150	165.413	82.4881	248.338	3.01059	1.59005	0.00369921	0.296299	Z	36543163	36676401	+	133238	RORB	GO:0000978;GO:0001077;GO:0003677;GO:0003677;GO:0003700;GO:0003700;GO:0003707;GO:0004879;GO:0005634;GO:0005634;GO:0005634;GO:0006351;GO:0006355;GO:0006355;GO:0006366;GO:0007186;GO:0008134;GO:0008270;GO:0008502;GO:0030522;GO:0042462;GO:0042752;GO:0043401;GO:0043565;GO:0043565;GO:0045668;GO:0045893;GO:0045944;GO:0046548;GO:0046549;GO:0046872;	K08533	-	-	NOG324222	RAR related orphan receptor B [Source:NCBIgene;Acc:395980]	395980	Q98934
ENSGALG00000043967	288.288	377.24	199.336	0.528407	-0.920278	0.00371848	0.29639	AADN04024620.1	874	1080	-	206	-	GO:0003723;GO:0003743;GO:0005852;GO:0005852;GO:0006413;GO:0006413;GO:0031369;GO:0031369;	-	-	-	-	-	-	-
ENSGALG00000010960	54.5326	20.0503	89.015	4.43959	2.15043	0.00382882	0.303704	7	19795082	19807861	+	12779	GALNT3	GO:0000139;GO:0004653;GO:0005509;GO:0005794;GO:0005794;GO:0005794;GO:0006486;GO:0016020;GO:0016021;GO:0016740;GO:0016757;GO:0018242;GO:0018243;GO:0030145;GO:0030246;GO:0048471;	K00710	EC:2.4.1.41	-	-	polypeptide N-acetylgalactosaminyltransferase 3[Source:HGNC Symbol;Acc:HGNC:4125]	424177	-
ENSGALG00000029917	256.5	372.485	140.514	0.377235	-1.40646	0.00386905	0.304555	AADN04002558.1	11945	19433	+	7488	SGCA	GO:0005509;GO:0016012;GO:0016020;GO:0005509;GO:0016012;GO:0016020;GO:0005509;GO:0005911;GO:0016011;GO:0016012;GO:0016020;GO:0016020;GO:0016021;GO:0042383;GO:0045121;GO:0005509;GO:0016012;GO:0016020;GO:0016020;GO:0016021;	K12565	-	-	-	sarcoglycan alpha [Source:HGNCSymbol;Acc:HGNC:10805]	100859263	-
ENSGALG00000015537	1648.5	1196.05	2100.94	1.75657	0.81276	0.00388899	0.304555	4	80300162	80327466	+	27304	MAN2B2	GO:0003824;GO:0004559;GO:0004559;GO:0005774;GO:0005975;GO:0006013;GO:0006013;GO:0006517;GO:0008152;GO:0016787;GO:0016798;GO:0030246;GO:0046872;	K12312	EC:3.2.1.24	-	-	mannosidase alpha class 2B member 2 [Source:HGNCSymbol;Acc:HGNC:29623]	422859	F1NQF6
ENSGALG00000006700	308.276	209.321	407.232	1.94549	0.960135	0.00389547	0.304555	1	6195950	6208354	+	12404	PROSER2	-	-	-	-	-	proline and serine rich 2 [Source:HGNCSymbol;Acc:HGNC:23728]	-	-
ENSGALG00000031971	134.484	85.799	183.169	2.13486	1.09414	0.00402032	0.31282	2	53779951	54351787	+	571836	-	GO:0016020;GO:0016021;GO:0071205;	K07380	-	-	-	-	768456	-
ENSGALG00000027423	127.898	75.1646	180.631	2.40314	1.26492	0.00404904	0.313561	Z	53537249	53570477	+	33228	SLC26A1	GO:0005887;GO:0006821;GO:0008271;GO:0008271;GO:0008272;GO:0015106;GO:0015108;GO:0015108;GO:0015116;GO:0015116;GO:0015297;GO:0015301;GO:0015301;GO:0015701;GO:0016020;GO:0016020;GO:0016021;GO:0016021;GO:0016021;GO:0019531;GO:0019531;GO:0019532;GO:0042391;GO:0055085;GO:0098656;GO:1902358;GO:1902476;	K14700	-	-	-	solute carrier family 26 member 1 [Source:HGNCSymbol;Acc:HGNC:10993]	101748788	R4GK38
ENSGALG00000029020	29.0185	13.7537	44.2833	3.21974	1.68695	0.00410464	0.316367	6	30550105	30594979	+	44874	PLPP4	GO:0005887;GO:0006644;GO:0008195;GO:0008195;GO:0008195;GO:0016020;GO:0016021;GO:0016791;GO:0042802;GO:0046839;GO:0046839;GO:0046839;	K18693	-	-	-	phospholipid phosphatase 4 [Source:HGNCSymbol;Acc:HGNC:23531]	428987	R4GJ86
ENSGALG00000001288	118.39	167.045	69.7349	0.417463	-1.26028	0.00414496	0.317975	21	1856463	1897536	+	41073	CFAP74	-	-	-	-	-	cilia and flagella associated protein 74[Source:HGNC Symbol;Acc:HGNC:29368]	419400	-
ENSGALG00000043908	36.641	16.3491	56.9329	3.48233	1.80005	0.00425709	0.325051	5	29050505	29056371	-	5866	-	-	-	-	-	-	family with sequence similarity 71, member D[Source:NCBI gene;Acc:423282]	423282	A0A1L1RYJ0
ENSGALG00000009107	608.008	958.645	257.372	0.268475	-1.89714	0.00432779	0.328912	3	6563215	7213964	+	650749	NRXN1	GO:0016020;GO:0016021;GO:0016021;GO:0016020;GO:0016021;GO:0016021;GO:0005246;GO:0005730;GO:0005783;GO:0005886;GO:0007268;GO:0007269;GO:0007416;GO:0007612;GO:0007612;GO:0009986;GO:0009986;GO:0016020;GO:0016021;GO:0016021;GO:0030534;GO:0030534;GO:0031965;GO:0031982;GO:0032991;GO:0033130;GO:0035176;GO:0042297;GO:0042734;GO:0043025;GO:0050839;GO:0050885;GO:0051965;GO:0051968;GO:0060134;GO:0071625;GO:…	K07377	-	-	-	neurexin 1 [Source:NCBI gene;Acc:395398]"	395398	D0PRN2
ENSGALG00000021139	506.656	846.302	167.01	0.19734	-2.34124	0.00435318	0.32931	15	7973416	7997739	-	24323	IGLL1	GO:0002377;GO:0005615;GO:0006955;	-	-	-	-	immunoglobulin lambda-like polypeptide 1[Source:NCBI gene;Acc:416928]	416928	R9PXM5
ENSGALG00000010342	32.3612	13.9712	50.7512	3.63257	1.86099	0.00439532	0.329786	1	39761108	39852435	+	91327	OTOGL	GO:0005576;GO:0007605;GO:0046373;GO:0046556;	-	-	-	-	otogelin like [Source:HGNC Symbol;Acc:HGNC:26901]"	772154	-
ENSGALG00000030597	1489.5	1057.28	1921.71	1.81759	0.862026	0.00439984	0.329786	6	20718576	20734605	-	16029	KIF11	GO:0000166;GO:0000922;GO:0003774;GO:0003777;GO:0003777;GO:0005524;GO:0005524;GO:0005634;GO:0005819;GO:0005829;GO:0005871;GO:0005874;GO:0005874;GO:0005876;GO:0005876;GO:0007018;GO:0007018;GO:0007051;GO:0007100;GO:0008017;GO:0008017;GO:0008574;GO:0016887;GO:0019901;GO:0044877;GO:0046602;GO:0051225;GO:0072686;GO:0090307;GO:0090307;GO:0008017;GO:0000166;GO:0003774;GO:0003777;GO:0005524;GO:0005524;GO:…	K10398	-	-	-	kinesin family member 11 [Source:NCBIgene;Acc:423809]	423809	Q5ZMS0
ENSGALG00000016471	580.86	410.162	751.557	1.83234	0.87369	0.00444449	0.331612	3	101000672	101006614	-	5942	-	GO:0000166;GO:0000287;GO:0005737;GO:0005829;GO:0005829;GO:0008253;GO:0008253;GO:0008253;GO:0009116;GO:0009117;GO:0016311;GO:0000166;GO:0000287;GO:0005737;GO:0008253;GO:0009117;GO:0016311;	K01081	EC:3.1.3.5	-	-	5'-nucleotidase, cytosolic IB [Source:NCBIgene;Acc:421954]	421954	F1NV37
ENSGALG00000031274	29.4366	45.0567	13.8166	0.306648	-1.70534	0.00450872	0.334875	33	1483259	1502332	-	19073	SLC4A8	GO:0005452;GO:0005886;GO:0005887;GO:0006811;GO:0006820;GO:0008509;GO:0008510;GO:0015698;GO:0015701;GO:0016020;GO:0016020;GO:0016020;GO:0016021;GO:0016021;GO:0032809;GO:0043005;GO:0051453;GO:0098656;GO:0005452;GO:0006811;GO:0006820;GO:0008509;GO:0015698;GO:0016020;GO:0016020;GO:0016021;GO:0016021;GO:0098656;GO:0005452;GO:0006820;GO:0008509;GO:0015698;GO:0016020;GO:0016020;GO:0016021;GO:0016021;GO:…	K13859	-	-	-	solute carrier family 4 member 8 [Source:HGNCSymbol;Acc:HGNC:11034]	425441	-
ENSGALG00000028573	227.653	297.239	158.066	0.531782	-0.911093	0.00460816	0.340712	3	29372366	29373154	+	788	SAYSD1	GO:0016020;GO:0016021;GO:0043231;	-	-	-	-	SAYSVFN motif domain containing 1 [Source:HGNCSymbol;Acc:HGNC:21025]	421426	R4GHQ9
ENSGALG00000039376	59.15	30.4377	87.8622	2.88662	1.52938	0.00466491	0.343354	1	83908116	83934219	+	26103	DPT	GO:0008285;GO:0030199;GO:0030199;	-	-	-	-	dermatopontin [Source:HGNC Symbol;Acc:HGNC:3011]"	768904	A0A1D5NVS3
ENSGALG00000030626	3120.74	3987.44	2254.04	0.565285	-0.822949	0.00478257	0.350136	2	129979749	130006976	+	27227	FZD6	GO:0001736;GO:0001843;GO:0001942;GO:0004888;GO:0005886;GO:0005886;GO:0007166;GO:0007275;GO:0016020;GO:0016020;GO:0016021;GO:0016021;GO:0016055;GO:0016055;GO:0016327;GO:0017147;GO:0017147;GO:0030168;GO:0030901;GO:0031625;GO:0033278;GO:0035567;GO:0035567;GO:0035880;GO:0042472;GO:0042813;GO:0042813;GO:0042813;GO:0043433;GO:0045177;GO:0048105;GO:0060070;GO:0060071;GO:0090090;	K02376	-	-	-	frizzled class receptor 6 [Source:NCBIgene;Acc:378788]	378788	Q9PTW1;Q6WJ02
ENSGALG00000009248	1206.53	886.282	1526.77	1.72267	0.784646	0.00479991	0.350136	6	28905280	28952030	-	46750	HSPA12A	-	-	-	-	-	heat shock protein family A (Hsp70) member 12A[Source:HGNC Symbol;Acc:HGNC:19022]	423917	E1BVP6
ENSGALG00000031875	84.517	116.374	52.6597	0.452503	-1.144	0.00484869	0.35173	AADN04001646.1	3967	8691	-	4724	-	GO:0004651;GO:0004725;GO:0005634;GO:0006470;GO:0008138;GO:0016311;GO:0016787;GO:0016791;GO:0035335;GO:0098507;GO:0004725;GO:0006470;GO:0008138;GO:0016311;GO:0016787;GO:0016791;GO:0035335;	K14165	-	-	-	RNA/RNP complex-1-interacting phosphatase-like[Source:NCBI gene;Acc:107049068]	107049068	A0A1D5PPC1
ENSGALG00000004173	38.3302	19.3884	57.2719	2.95393	1.56264	0.00487734	0.35173	8	6158567	6177748	-	19181	AXDND1	-	-	-	-	-	axonemal dynein light chain domain containing 1[Source:HGNC Symbol;Acc:HGNC:26564]	100858527	-
ENSGALG00000046112	7.44958	1.28869	13.6105	10.5614	3.40074	0.00488633	0.35173	AADN04004495.1	2967	3482	+	515	-	-	-	-	-	-	-	-	-
ENSGALG00000044727	21.802	40.1136	3.49053	0.0870161	-3.52257	0.00492128	0.352692	Z	64085933	64087480	+	1547	ANKRD34B	-	-	-	-	-	ankyrin repeat domain 34B [Source:HGNCSymbol;Acc:HGNC:33736]	431626	A0A1L1RSA7
ENSGALG00000044569	6.98797	12.9428	1.03312	0.079822	-3.64707	0.00495416	0.353498	16	627628	629121	-	1493	-	GO:0016020;GO:0016021;	-	-	-	-	C-type lectin domain family 2 member D2-like[Source:NCBI gene;Acc:769366]	-	-
ENSGALG00000010874	203.848	141.889	265.807	1.87335	0.905621	0.00501589	0.356346	5	45257199	45282149	+	24950	UNC79	GO:0030534;GO:0035264;GO:0048149;	-	-	-	-	unc-79 homolog, NALCN channel complex subunit[Source:HGNC Symbol;Acc:HGNC:19966]	-	-
ENSGALG00000002102	18.4879	29.4272	7.54851	0.256515	-1.96289	0.00513693	0.360968	10	1312987	1314180	-	1193	-	-	-	-	-	-	uncharacterized LOC112533211 [Source:NCBIgene;Acc:112533211]	-	-
ENSGALG00000000894	509.236	268.047	750.425	2.7996	1.48522	0.00515022	0.360968	2	98537292	98568148	+	30856	APCDD1	GO:0001942;GO:0005886;GO:0005887;GO:0005887;GO:0016020;GO:0016021;GO:0016055;GO:0017147;GO:0017147;GO:0030178;GO:0030178;GO:0042802;GO:0043615;	-	-	S	NOG42984	APC down-regulated 1 [Source:NCBI gene;Acc:426765]"	426765	Q5R2I8
ENSGALG00000002525	1208.74	872.085	1545.4	1.77208	0.825442	0.00515059	0.360968	6	4737996	4762047	+	24051	RASGEF1A	GO:0005085;GO:0005085;GO:0005622;GO:0007264;GO:0005085;GO:0005085;GO:0005088;GO:0005622;GO:0007264;GO:0016477;GO:0046579;	-	-	-	NOG320062	RasGEF domain family member 1A [Source:HGNCSymbol;Acc:HGNC:24246]	-	-
ENSGALG00000007038	124.158	80.0805	168.235	2.10082	1.07095	0.0051693	0.360968	17	3724742	3998741	-	273999	ASTN2	GO:0005509;GO:0005768;GO:0016020;GO:0016021;GO:0016021;GO:0043533;GO:0048105;GO:0060187;GO:2000009;	-	-	-	-	astrotactin 2 [Source:HGNC Symbol;Acc:HGNC:17021]"	417242	-
ENSGALG00000002165	547.5	705.186	389.814	0.552781	-0.855219	0.00532495	0.370254	Z	8647604	8854766	+	207162	UNC13B	GO:0005509;GO:0005516;GO:0005543;GO:0005794;GO:0005829;GO:0005886;GO:0007268;GO:0007268;GO:0007528;GO:0007528;GO:0016020;GO:0016081;GO:0016081;GO:0016082;GO:0016082;GO:0016188;GO:0017075;GO:0019992;GO:0030672;GO:0030742;GO:0031594;GO:0031594;GO:0031914;GO:0032009;GO:0035249;GO:0035249;GO:0035556;GO:0042734;GO:0043065;GO:0043195;GO:0044305;GO:0046872;GO:0048172;GO:0048786;GO:0048786;GO:0050714;GO:…	K15293	-	-	-	unc-13 homolog B [Source:HGNCSymbol;Acc:HGNC:12566]	100858799	-
ENSGALG00000011990	559.949	408.303	711.595	1.74281	0.801415	0.00541097	0.374401	4	55086276	55109473	-	23197	USP53	GO:0001508;GO:0005911;GO:0006915;GO:0007605;GO:0010996;GO:0016579;GO:0036459;GO:0051402;	-	-	-	-	ubiquitin specific peptidase 53 [Source:HGNCSymbol;Acc:HGNC:29255]	-	-
ENSGALG00000029195	74.1384	102.658	45.6187	0.444375	-1.17015	0.00543042	0.374401	13	18066211	18085473	+	19262	STK32A	GO:0000166;GO:0004672;GO:0004674;GO:0004674;GO:0005524;GO:0005524;GO:0005622;GO:0006468;GO:0018105;GO:0035556;	K08793	EC:2.7.11.1	-	-	serine/threonine kinase 32A [Source:NCBIgene;Acc:416351]	416351	A0A1D5PEF0
ENSGALG00000022739	1012.82	737.345	1288.3	1.74722	0.805059	0.00546044	0.374889	1	166395611	166427361	+	31750	AKAP11	GO:0005730;GO:0005737;GO:0005777;GO:0005829;GO:0005886;GO:0010738;GO:0051018;	K16527	-	-	-	A-kinase anchoring protein 11 [Source:HGNCSymbol;Acc:HGNC:369]	418835	-
ENSGALG00000010971	129.532	82.6323	176.432	2.13514	1.09433	0.00551544	0.376552	7	19815163	19910444	-	95281	CSRNP3	GO:0001228;GO:0003700;GO:0005634;GO:0006366;GO:0010923;GO:0043065;GO:0043565;GO:0045944;	K17494	-	-	-	cysteine and serine rich nuclear protein 3[Source:HGNC Symbol;Acc:HGNC:30729]	772101	-
ENSGALG00000021395	308.951	209.458	408.445	1.95001	0.963482	0.00553076	0.376552	18	7999197	8020520	-	21323	-	GO:0000166;GO:0005524;GO:0005524;GO:0006869;GO:0016020;GO:0016021;GO:0016021;GO:0016887;GO:0042626;GO:0042626;GO:0043231;GO:0055085;	K05651	-	-	-	ATP binding cassette subfamily A member 9[Source:NCBI gene;Acc:417443]	417443	E1BSC3
ENSGALG00000011450	13.4194	4.58056	22.2583	4.85929	2.28075	0.00557045	0.377681	13	13565095	13570421	+	5326	-	GO:0004364;GO:0004464;GO:0004602;GO:0005635;GO:0005783;GO:0016020;GO:0016021;GO:0019370;GO:0098869;GO:0004364;GO:0004464;GO:0004602;GO:0005635;GO:0005783;GO:0016020;GO:0016021;GO:0019370;GO:0098869;GO:0004364;GO:0004464;GO:0004602;GO:0005635;GO:0005783;GO:0016020;GO:0016021;GO:0019370;GO:0098869;	K00807	EC:4.4.1.20	-	-	leukotriene C4 synthase-like [Source:NCBIgene;Acc:770665]	770665	E1C8L7
ENSGALG00000030930	79.5452	115.98	43.1099	0.371699	-1.42779	0.00560121	0.378197	3	35855432	35856382	+	950	-	-	-	-	-	-	uncharacterized LOC421506 [Source:NCBIgene;Acc:421506]	421506	A0A1D5PMW8
ENSGALG00000043381	123.616	79.6558	167.577	2.10377	1.07297	0.00578836	0.389189	2	44146929	44151846	+	4917	-	GO:0005179;GO:0010469;GO:0016020;GO:0016021;GO:0005179;GO:0010469;GO:0016020;GO:0016021;GO:0005179;GO:0010469;GO:0016020;GO:0016021;	-	-	-	-	C-RF amide [Source:NCBI gene;Acc:420716]"	420716	B0LF68
ENSGALG00000037093	167.083	281.508	52.6592	0.187061	-2.41842	0.00581164	0.389189	AADN04011698.1	929	2298	+	1369	-	GO:0001671;GO:0005890;GO:0005890;GO:0006813;GO:0006814;GO:0006883;GO:0010107;GO:0030007;GO:0032781;GO:0036376;	-	-	-	-	-	-	-
ENSGALG00000010323	27.8779	41.7464	14.0095	0.335585	-1.57525	0.00605105	0.403568	5	38322143	38331207	+	9064	BATF	GO:0003677;GO:0003677;GO:0003700;GO:0006355;GO:0006357;GO:0030154;GO:0000978;GO:0003677;GO:0003677;GO:0003700;GO:0005634;GO:0006355;GO:0006357;GO:0030154;	K09034	-	-	-	basic leucine zipper ATF-like transcription factor[Source:HGNC Symbol;Acc:HGNC:958]	423364	-
ENSGALG00000008946	452.669	327.82	577.519	1.76169	0.816963	0.00608604	0.404252	6	27592399	27623494	+	31095	NHLRC2	GO:0000209;GO:0005623;GO:0043161;GO:0045454;GO:0061630;	-	-	-	-	NHL repeat containing 2 [Source:NCBIgene;Acc:423903]	423903	Q5ZI67
ENSGALG00000002655	1917.98	1436.35	2399.61	1.67063	0.740396	0.00622214	0.411618	7	1319204	1364895	-	45691	ITGAV	GO:0007155;GO:0007155;GO:0007229;GO:0008305;GO:0016020;GO:0016021;GO:0001525;GO:0001568;GO:0001846;GO:0001968;GO:0002020;GO:0005080;GO:0005178;GO:0005178;GO:0005245;GO:0005829;GO:0005886;GO:0005886;GO:0005925;GO:0007155;GO:0007155;GO:0007155;GO:0007160;GO:0007229;GO:0008284;GO:0008305;GO:0008305;GO:0009897;GO:0009986;GO:0010745;GO:0010888;GO:0016020;GO:0016020;GO:0016021;GO:0017134;GO:0019960;GO:…	K06487	-	-	-	integrin subunit alpha V [Source:NCBIgene;Acc:396420]	396420	P26008
ENSGALG00000011274	17445.3	13083.6	21807.1	1.66675	0.737034	0.00626427	0.412734	1	44019260	44058954	-	39694	DCN	GO:0005518;GO:0005576;GO:0005518;GO:0005576;GO:0005518;GO:0005539;GO:0005576;GO:0010508;GO:0010596;GO:0014068;GO:0016239;GO:0016525;GO:0019800;GO:0045944;GO:0050840;GO:0051901;GO:0090141;GO:1900747;GO:0005518;GO:0005576;	K04660	-	-	-	decorin [Source:NCBI gene;Acc:417892]"	417892	P28675
ENSGALG00000011663	2026.19	1074.79	2977.59	2.7704	1.47009	0.00638226	0.41882	3	45927228	45991940	-	64712	FNDC1	GO:0016607;	-	-	-	-	fibronectin type III domain containing 1[Source:HGNC Symbol;Acc:HGNC:21184]	421589	F1NSG1
ENSGALG00000004231	255.019	332.736	177.301	0.532859	-0.908175	0.00663453	0.433633	23	5687284	5691773	-	4489	-	GO:0005886;GO:0016020;GO:0016021;GO:0019221;GO:0034342;GO:0051607;	-	-	-	-	Interferon lambda receptor 1[Source:UniProtKB/Swiss-Prot;Acc:K9JA28]	-	-
ENSGALG00000001862	89.4108	120.839	57.9828	0.479835	-1.05939	0.00674481	0.439084	18	4333890	4345366	+	11476	ST6GALNAC1	GO:0000139;GO:0001665;GO:0001665;GO:0001665;GO:0005794;GO:0006486;GO:0006486;GO:0008373;GO:0009312;GO:0016020;GO:0016021;GO:0016740;GO:0016757;GO:0097503;	K03479	EC:2.4.99.3	-	NOG292294	ST6 N-acetylgalactosaminide alpha-2,6-sialyltransferase 1 [Source:NCBI gene;Acc:396168]	396168	Q92183
ENSGALG00000039264	38.4204	21.0311	55.8097	2.65367	1.40799	0.00688101	0.446174	2	141942883	141963481	-	20598	SLA	GO:0005070;GO:0009966;GO:0009967;GO:0004715;GO:0005070;GO:0009966;GO:0009967;GO:0030154;GO:0038083;GO:0042127;	-	-	-	-	Src like adaptor [Source:NCBI gene;Acc:378908]"	378908	Q7T3X8
ENSGALG00000005402	6.30666	0.975287	11.638	11.9329	3.57688	0.00698456	0.450118	11	15331182	15335926	+	4744	DYNLRB2	GO:0005868;GO:0007018;GO:0003774;GO:0005737;GO:0005856;GO:0005868;GO:0005868;GO:0005868;GO:0005868;GO:0005874;GO:0007018;GO:0007018;GO:0007018;GO:0030286;GO:0036157;GO:0045505;GO:0045505;	K10419	-	-	-	dynein light chain roadblock-type 2 [Source:NCBIgene;Acc:415802]	415802	A0A1D5P194
ENSGALG00000005797	2611.47	1948.33	3274.62	1.68074	0.749094	0.00699695	0.450118	20	9022635	9065766	+	43131	COL20A1	GO:0001867;GO:0003429;GO:0005509;GO:0005537;GO:0005615;GO:0031012;	-	-	-	-	collagen type XX alpha 1 chain [Source:NCBIgene;Acc:419243]	419243	F1NAB9
ENSGALG00000012620	651.343	459.351	843.335	1.83593	0.876509	0.00715061	0.456737	Z	41772281	41834833	-	62552	PTCH1	GO:0000122;GO:0001658;GO:0001701;GO:0001709;GO:0001841;GO:0001843;GO:0003007;GO:0005113;GO:0005119;GO:0005794;GO:0005886;GO:0005886;GO:0005901;GO:0005929;GO:0007165;GO:0007224;GO:0007224;GO:0007346;GO:0007389;GO:0007420;GO:0008158;GO:0008201;GO:0008285;GO:0008544;GO:0008589;GO:0009887;GO:0009953;GO:0009957;GO:0010157;GO:0010875;GO:0015485;GO:0016020;GO:0016021;GO:0016021;GO:0016485;GO:0021522;GO:…	K06225	-	-	-	patched 1 [Source:NCBI gene;Acc:395806]"	395806	-
ENSGALG00000007924	794.698	581.659	1007.74	1.73252	0.792874	0.00715574	0.456737	7	9799342	9818083	-	18741	STK17B	GO:0004672;GO:0004674;GO:0004674;GO:0004674;GO:0005524;GO:0005524;GO:0005524;GO:0005524;GO:0005634;GO:0005634;GO:0005634;GO:0006468;GO:0006468;GO:0006468;GO:0035556;GO:0035556;GO:2000271;GO:2000271;	K08804	EC:2.7.11.1	T	COG0515	serine/threonine kinase 17b [Source:NCBIgene;Acc:424049]	424049	Q5ZM34
ENSGALG00000014262	586.323	427.913	744.733	1.74038	0.799405	0.0072099	0.458403	4	69151136	69235250	+	84114	APBB2	GO:0001540;GO:0001540;GO:0001764;GO:0005634;GO:0005634;GO:0005737;GO:0005737;GO:0006355;GO:0006355;GO:0007050;GO:0007411;GO:0008134;GO:0008134;GO:0030198;GO:0030308;GO:0043065;GO:0043066;	K04530	-	-	-	amyloid beta precursor protein binding family Bmember 2 [Source:HGNC Symbol;Acc:HGNC:582]	422781	-
ENSGALG00000004290	113.505	76.0196	150.99	1.9862	0.990008	0.00723842	0.458434	8	6349547	6363932	+	14385	ANGPTL1	GO:0005102;GO:0005615;GO:0007169;	-	-	-	-	angiopoietin like 1 [Source:NCBI gene;Acc:770850]"	770850	E1BYT9
ENSGALG00000035662	3.65631	0	7.31261	Inf	Inf	0.00728081	0.459337	AADN04005904.1	7774	10047	+	2273	-	GO:0016020;GO:0016021;	-	-	-	-	-	-	-
ENSGALG00000005848	501.252	368.436	634.068	1.72097	0.783223	0.00739107	0.463973	Z	8328609	8349153	+	20544	IL11RA	GO:0004896;GO:0016020;GO:0016020;GO:0016021;GO:0019221;GO:0016020;GO:0016021;GO:0004896;GO:0004896;GO:0004921;GO:0008284;GO:0009897;GO:0016020;GO:0016020;GO:0016021;GO:0019221;GO:0019955;GO:0019970;GO:0038154;GO:0043235;GO:0004896;GO:0016020;GO:0016020;GO:0016021;GO:0019221;	K05056	-	-	-	interleukin 11 receptor subunit alpha [Source:NCBIgene;Acc:693251]	693251	Q5TM08
ENSGALG00000037326	73.3199	46.503	100.137	2.15334	1.10658	0.00741107	0.463973	5	27302590	27346161	+	43571	MAP3K9	GO:0000165;GO:0000166;GO:0000186;GO:0004672;GO:0004674;GO:0004674;GO:0004706;GO:0004709;GO:0004709;GO:0005524;GO:0005524;GO:0005622;GO:0006468;GO:0006468;GO:0007256;GO:0016301;GO:0016310;GO:0016740;GO:0046777;GO:0004672;GO:0005524;GO:0006468;	K04417	EC:2.7.11.25	-	-	mitogen-activated protein kinase kinase kinase 9[Source:HGNC Symbol;Acc:HGNC:6861]	425792	-
ENSGALG00000032798	99.6281	134.029	65.2275	0.486668	-1.03899	0.00745349	0.464847	AADN04003395.1	2250	15166	-	12916	-	-	-	-	-	-	outer dense fiber protein 3-like 15 [Source:NCBIgene;Acc:107057195]	107049986	-
ENSGALG00000032452	602.91	435.172	770.647	1.7709	0.824484	0.0075013	0.466051	18	230967	334718	-	103751	GAS7	GO:0005737;GO:0005856;GO:0005884;GO:0005886;GO:0008092;GO:0030041;GO:0030182;GO:0048812;GO:0051015;	K18618	-	-	-	growth arrest specific 7 [Source:HGNCSymbol;Acc:HGNC:4169]	417305	A0A1D5PK04
ENSGALG00000005254	307.428	215.276	399.579	1.85612	0.892293	0.00760458	0.469018	11	11595602	11598282	-	2680	CKLF	GO:0005576;GO:0008009;GO:0008283;GO:0016020;GO:0016020;GO:0016021;GO:0016021;GO:0016021;GO:0030593;GO:0032940;GO:0048246;GO:0048247;	-	-	-	-	chemokine like factor [Source:HGNCSymbol;Acc:HGNC:13253]	415795	E1BXP9
ENSGALG00000003433	401.3	240.338	562.262	2.33946	1.22618	0.00760648	0.469018	11	3565749	3573871	+	8122	DPEP2	GO:0006508;GO:0006508;GO:0008233;GO:0008235;GO:0008237;GO:0008239;GO:0016020;GO:0016787;GO:0016805;GO:0016805;GO:0031225;GO:0046872;	K01273	EC:3.4.13.19	-	-	dipeptidase 2 [Source:HGNC Symbol;Acc:HGNC:23028]"	107054267	F1NQJ0
ENSGALG00000002227	471.488	343.935	599.04	1.74172	0.800516	0.00764431	0.469579	Z	71667851	71706761	-	38910	DMXL1	GO:0007035;GO:0016020;GO:0016021;GO:0043291;	-	-	-	-	Dmx like 1 [Source:HGNC Symbol;Acc:HGNC:2937]"	-	-
ENSGALG00000039999	71.5148	98.0287	45.0009	0.459058	-1.12325	0.00778676	0.476538	2	12831430	12833440	+	2010	FZD8	GO:0000122;GO:0001525;GO:0001934;GO:0004888;GO:0005102;GO:0005886;GO:0005886;GO:0007166;GO:0007275;GO:0016020;GO:0016020;GO:0016021;GO:0016021;GO:0016055;GO:0016055;GO:0017147;GO:0017147;GO:0030165;GO:0030165;GO:0031625;GO:0033077;GO:0035567;GO:0042813;GO:0042813;GO:0042813;GO:0043507;GO:0045944;GO:0060070;GO:0060070;GO:0060070;GO:1990851;	-	-	-	-	frizzled class receptor 8 [Source:HGNCSymbol;Acc:HGNC:4046]	-	-
ENSGALG00000038515	256.43	328.161	184.7	0.562833	-0.829221	0.00785795	0.4791	14	3231456	3241840	+	10384	LFNG	GO:0000139;GO:0005794;GO:0007275;GO:0007389;GO:0008375;GO:0008593;GO:0008593;GO:0016020;GO:0016020;GO:0016021;GO:0016740;GO:0016757;GO:0016757;GO:0030173;GO:0033829;GO:0033829;GO:0033829;GO:0036066;GO:0036066;GO:0046872;	K05948	EC:2.4.1.222	-	-	LFNG O-fucosylpeptide 3-beta-N-acetylglucosaminyltransferase [Source:NCBIgene;Acc:395790]	395790	O12971
ENSGALG00000010497	166.886	218.949	114.823	0.524429	-0.93118	0.00793578	0.482047	14	4092939	4098100	+	5161	SLC29A4	GO:0005337;GO:0005886;GO:0008504;GO:0008504;GO:0015844;GO:0016020;GO:0016021;GO:0016021;GO:0055085;GO:1901642;	K03323	-	-	-	solute carrier family 29 member 4 [Source:HGNCSymbol;Acc:HGNC:23097]	425593	-
ENSGALG00000042638	63.379	39.8706	86.8874	2.17923	1.12382	0.00813424	0.492272	3	49490884	49590938	-	100054	-	GO:0003779;GO:0005635;GO:0034993;GO:0051015;GO:0090286;GO:0003779;GO:0005635;GO:0034993;GO:0051015;GO:0090286;GO:0003779;GO:0005635;GO:0034993;GO:0051015;GO:0090286;GO:0003779;GO:0005635;GO:0034993;GO:0051015;GO:0090286;	-	-	-	-	-	-	-
ENSGALG00000044011	47.037	73.5718	20.5021	0.278668	-1.84338	0.00821852	0.495257	4	77588020	77589735	-	1715	-	GO:0003676;GO:0008270;GO:0016032;	-	-	-	-	-	-	-
ENSGALG00000034782	106.795	141.894	71.6965	0.505283	-0.984837	0.00825038	0.495257	KQ759674.1	1141	5963	-	4822	-	-	-	-	-	-	-	-	-
ENSGALG00000017044	18.5024	7.45592	29.549	3.96315	1.98665	0.0082937	0.495257	1	171798604	171935943	+	137339	TRPC4	GO:0005216;GO:0005262;GO:0005886;GO:0005886;GO:0005887;GO:0005901;GO:0005911;GO:0006811;GO:0006811;GO:0006828;GO:0008013;GO:0009986;GO:0014051;GO:0015279;GO:0015279;GO:0016020;GO:0016020;GO:0016021;GO:0016021;GO:0016323;GO:0030863;GO:0032991;GO:0034703;GO:0034704;GO:0045121;GO:0045296;GO:0048709;GO:0051480;GO:0055085;GO:0070509;GO:0070588;GO:0070588;GO:0070679;GO:0070679;	K04967	-	-	-	transient receptor potential cation channelsubfamily C member 4 [Source:HGNC Symbol;Acc:HGNC:12336]	418895	E1C0Y0
ENSGALG00000007956	411.687	306.979	516.396	1.68219	0.750339	0.0083048	0.495257	2	18544512	18786832	-	242320	PLXDC2	GO:0016020;GO:0016021;	-	-	-	-	plexin domain containing 2 [Source:HGNCSymbol;Acc:HGNC:21013]	420511	E1C486
ENSGALG00000016510	86.6876	121.611	51.7644	0.425656	-1.23224	0.00840415	0.499359	3	104855589	104857946	-	2357	KRTCAP3	GO:0016020;GO:0016021;	-	-	-	-	keratinocyte associated protein 3 [Source:HGNCSymbol;Acc:HGNC:28943]	421984	E1BVS8
ENSGALG00000009445	1400.12	1013.14	1787.11	1.76394	0.818798	0.00849406	0.502873	6	30341217	30377844	+	36627	INPP5F	GO:0001921;GO:0001921;GO:0005737;GO:0005769;GO:0005769;GO:0005769;GO:0005905;GO:0008344;GO:0014898;GO:0030424;GO:0030425;GO:0031161;GO:0034595;GO:0034596;GO:0034596;GO:0042532;GO:0042578;GO:0042803;GO:0043025;GO:0043812;GO:0045334;GO:0045334;GO:0045334;GO:0046856;GO:0046856;GO:0046856;GO:0048015;GO:0048681;GO:0052833;GO:0055037;GO:0072583;GO:2000145;GO:2000145;GO:2001135;GO:2001135;GO:2001135;	K21798	EC:3.1.3.-	-	-	inositol polyphosphate-5-phosphatase F [Source:HGNCSymbol;Acc:HGNC:17054]	423932	-
ENSGALG00000009689	343.327	251.226	435.428	1.73321	0.793446	0.00862302	0.508665	2	23875666	23895602	-	19936	PON2	GO:0004064;GO:0005576;GO:0004064;GO:0005576;	K01045	-	-	-	paraoxonase 2 [Source:NCBI gene;Acc:395830]"	395830	F1NCU9
ENSGALG00000004947	455.34	575.801	334.879	0.581588	-0.78193	0.00868925	0.508729	6	13158194	13188974	+	30780	POLR3A	GO:0003677;GO:0003682;GO:0003899;GO:0003899;GO:0005654;GO:0005666;GO:0005666;GO:0006351;GO:0016740;GO:0016779;GO:0032728;GO:0045087;	K03018	EC:2.7.7.6	-	-	RNA polymerase III subunit A [Source:NCBIgene;Acc:423727]	423727	Q5ZL98
ENSGALG00000015737	1343.75	2169.29	518.218	0.238889	-2.06559	0.00871723	0.508729	1	100721520	100975548	+	254028	NCAM2	GO:0005886;GO:0007155;GO:0016020;GO:0016020;GO:0016021;GO:0016604;GO:0030424;GO:0042802;GO:0007155;GO:0016020;GO:0016020;GO:0016021;	K06491	-	-	-	neural cell adhesion molecule 2 [Source:HGNCSymbol;Acc:HGNC:7657]	427968	-
ENSGALG00000015635	1250.46	923.718	1577.21	1.70746	0.771848	0.0087448	0.508729	4	82710300	82783954	-	73654	HTT	GO:0000132;GO:0002039;GO:0005522;GO:0005634;GO:0005634;GO:0005654;GO:0005737;GO:0005737;GO:0005770;GO:0005776;GO:0005783;GO:0005794;GO:0005814;GO:0005829;GO:0006890;GO:0007030;GO:0016234;GO:0019900;GO:0030424;GO:0030425;GO:0030659;GO:0031072;GO:0031587;GO:0031648;GO:0032991;GO:0034452;GO:0042297;GO:0042802;GO:0043065;GO:0043666;GO:0044325;GO:0045505;GO:0045724;GO:0047496;GO:0048471;GO:0048487;GO:…	K04533	-	-	-	huntingtin [Source:HGNC Symbol;Acc:HGNC:4851]"	422878	-
ENSGALG00000009628	182.912	128.987	236.838	1.83613	0.876671	0.00874864	0.508729	4	11436464	11437348	+	884	-	GO:0008277;GO:0043235;GO:0051260;	-	-	-	-	potassium channel tetramerization domain containing12 [Source:NCBI gene;Acc:425504]	-	-
ENSGALG00000002963	683.167	511.579	854.755	1.67082	0.740554	0.00878955	0.509295	9	9846033	9924167	-	78134	PID1	GO:0001933;GO:0005737;GO:0005737;GO:0010628;GO:0042127;GO:0044320;GO:0045944;GO:0046325;GO:0046325;GO:0046627;GO:0046627;GO:0051881;GO:0051881;GO:0070346;GO:0070584;GO:0071345;GO:0071354;GO:0071356;GO:0071398;GO:1903077;GO:2000377;GO:2000379;GO:2001170;GO:2001171;GO:0042127;GO:0046627;GO:0051881;	-	-	-	-	phosphotyrosine interaction domain containing 1[Source:NCBI gene;Acc:424787]	424787	C7E4R0
ENSGALG00000037192	44.6548	64.8644	24.4453	0.376867	-1.40787	0.00897413	0.517331	KQ759569.1	21	3436	-	3415	-	-	-	-	-	-	-	-	-
ENSGALG00000043948	4.55611	0.381901	8.73031	22.8601	4.51476	0.00899156	0.517331	AADN04006895.1	6848	8195	-	1347	-	GO:0003676;	-	-	-	-	-	-	-
ENSGALG00000039292	12.0878	22.7513	1.42428	0.0626022	-3.99764	0.00931684	0.534166	14	2399267	2402225	+	2958	UNCX	GO:0001502;GO:0003677;GO:0003677;GO:0005634;GO:0006355;GO:0007389;GO:0010468;GO:0021516;GO:0021889;GO:0035726;GO:0043565;GO:0045595;	-	-	-	-	UNC homeobox [Source:HGNC Symbol;Acc:HGNC:33194]"	-	-
ENSGALG00000005550	838.729	618.673	1058.78	1.71138	0.77516	0.00943847	0.538677	9	5237902	5268046	+	30144	ST6GAL1	GO:0003835;GO:0003835;GO:0003835;GO:0005794;GO:0006054;GO:0006486;GO:0006486;GO:0008373;GO:0008373;GO:0008373;GO:0016020;GO:0016021;GO:0016740;GO:0016757;GO:0018279;GO:0097503;GO:0003835;GO:0005794;GO:0006486;GO:0008373;GO:0016020;GO:0016021;GO:0016740;GO:0016757;	K00778	EC:2.4.99.1	-	-	ST6 beta-galactoside alpha-2,6-sialyltransferase 1[Source:NCBI gene;Acc:396169]	396169	Q92182
ENSGALG00000034377	8.00395	1.95057	14.0573	7.20676	2.84935	0.00946146	0.538677	2	135744896	135765433	+	20537	SLC30A8	GO:0005385;GO:0005385;GO:0005385;GO:0005886;GO:0005886;GO:0006812;GO:0006829;GO:0006882;GO:0006882;GO:0008324;GO:0009749;GO:0009749;GO:0009749;GO:0010043;GO:0016020;GO:0016021;GO:0016021;GO:0030073;GO:0030073;GO:0030073;GO:0030141;GO:0031410;GO:0032119;GO:0042803;GO:0055085;GO:0061088;GO:0071577;	K14695	-	-	-	solute carrier family 30 member 8 [Source:HGNCSymbol;Acc:HGNC:20303]	420285	-
ENSGALG00000015486	332.057	419.067	245.046	0.584742	-0.774127	0.0095287	0.540621	3	71736827	71742566	+	5739	COQ3	GO:0004395;GO:0005739;GO:0005739;GO:0005743;GO:0006071;GO:0006744;GO:0006744;GO:0006744;GO:0008168;GO:0008171;GO:0008425;GO:0008689;GO:0010420;GO:0016020;GO:0016740;GO:0031314;GO:0032259;GO:0061542;	K00591	-	-	-	coenzyme Q3, methyltransferase [Source:HGNCSymbol;Acc:HGNC:18175]	421797	-
ENSGALG00000012187	1577.31	1196.32	1958.31	1.63694	0.710999	0.00970397	0.548661	7	30391778	30481854	+	90076	-	GO:0005794;GO:0006487;GO:0006487;GO:0016020;GO:0016021;GO:0030144;GO:0030144;	K00744	EC:2.4.1.155	-	-	alpha-1,6-mannosylglycoprotein 6-beta-N-acetylglucosaminyltransferase [Source:NCBIgene;Acc:424286]	424286	F1NEL5
ENSGALG00000000521	12.0283	19.9539	4.10269	0.205608	-2.28203	0.00981262	0.55289	11	19057727	19063586	+	5859	SPIRE2	GO:0003779;GO:0016192;GO:0045010;GO:0003779;GO:0016192;GO:0045010;GO:0003779;GO:0005938;GO:0016192;GO:0016192;GO:0030036;GO:0030036;GO:0030659;GO:0032154;GO:0036089;GO:0040038;GO:0045010;GO:0046907;GO:0051295;GO:0051295;GO:0070649;	K02098	-	-	-	spire type actin nucleation factor 2 [Source:HGNCSymbol;Acc:HGNC:30623]	415855	-
ENSGALG00000024486	589.498	445.789	733.208	1.64474	0.71786	0.0099124	0.555034	4	83702035	83713880	-	11845	-	GO:0005576;	-	-	-	-	uncharacterized LOC422894 [Source:NCBIgene;Acc:422894]	422894	-
ENSGALG00000000293	160.186	227.662	92.7098	0.407225	-1.2961	0.00991859	0.555034	27	1854435	1864610	+	10175	-	GO:0004866;GO:0005576;GO:0005615;GO:0010951;	-	-	-	-	alpha-2-macroglobulin-like 4 [Source:NCBIgene;Acc:100858010]	100858010	F1NK40
ENSGALG00000009134	665.512	499.704	831.32	1.66362	0.73433	0.0100609	0.561075	1	24474948	24550085	+	75137	CTTNBP2	-	-	-	R	COG0666	cortactin binding protein 2 [Source:NCBIgene;Acc:417766]	417766	A0M8U5
ENSGALG00000016653	15.2092	24.2297	6.18869	0.255417	-1.96907	0.0101465	0.563922	3	107669283	107669540	-	257	FAM167A	GO:0005515;	-	-	-	-	family with sequence similarity 167 member A[Source:HGNC Symbol;Acc:HGNC:15549]	-	-
ENSGALG00000036362	1441.13	1091.81	1790.46	1.63991	0.713617	0.0105375	0.583042	AADN04008016.1	4611	8788	-	4177	-	GO:0005794;GO:0006487;GO:0006487;GO:0030144;GO:0030144;	-	-	-	-	-	-	-
ENSGALG00000036716	11.5634	19.331	3.79574	0.196356	-2.34846	0.0105618	0.583042	AADN04001173.1	25297	28508	+	3211	-	GO:0005509;GO:0005886;GO:0005887;GO:0007155;GO:0007155;GO:0007156;GO:0016020;GO:0016020;GO:0016021;GO:0005509;GO:0005886;GO:0007155;GO:0007156;GO:0016020;GO:0016020;GO:0016021;GO:0005509;GO:0005886;GO:0007155;GO:0007156;GO:0016020;GO:0016020;GO:0016021;	-	-	-	-	-	-	-
ENSGALG00000031503	667.563	488.826	846.3	1.73129	0.791847	0.0106108	0.583775	1	71750243	71874216	-	123973	LRP6	GO:0001933;GO:0005041;GO:0005102;GO:0005109;GO:0005769;GO:0005794;GO:0005886;GO:0005886;GO:0005901;GO:0006469;GO:0006898;GO:0007275;GO:0009986;GO:0014029;GO:0014033;GO:0016020;GO:0016021;GO:0016055;GO:0016055;GO:0017147;GO:0017147;GO:0017147;GO:0019210;GO:0019534;GO:0031410;GO:0034392;GO:0042802;GO:0042803;GO:0042813;GO:0045787;GO:0045893;GO:0045944;GO:0051091;GO:0060070;GO:0060070;GO:0071397;GO:…	K03068	-	-	-	LDL receptor related protein 6 [Source:HGNCSymbol;Acc:HGNC:6698]	419097	A0A1D5PJP6
ENSGALG00000016473	300.644	202.635	398.653	1.96735	0.976252	0.0107714	0.584654	3	101468989	101473526	-	4537	OSR1	GO:0000122;GO:0000122;GO:0000977;GO:0001655;GO:0001655;GO:0001656;GO:0001657;GO:0001756;GO:0001823;GO:0002062;GO:0003676;GO:0004674;GO:0005634;GO:0007231;GO:0007507;GO:0008406;GO:0010628;GO:0010628;GO:0018107;GO:0019901;GO:0023016;GO:0030154;GO:0030501;GO:0030857;GO:0035115;GO:0035116;GO:0036023;GO:0042474;GO:0042476;GO:0042733;GO:0043066;GO:0045944;GO:0045944;GO:0048389;GO:0048793;GO:0048863;GO:…	-	-	-	-	odd-skipped related transciption factor 1[Source:HGNC Symbol;Acc:HGNC:8111]	-	-
ENSGALG00000016105	924.06	1171.07	677.049	0.578145	-0.790497	0.0108191	0.584654	4	91217010	91267485	-	50475	DYSF	GO:0001525;GO:0001778;GO:0001938;GO:0002280;GO:0002281;GO:0005509;GO:0005543;GO:0005544;GO:0005634;GO:0005768;GO:0005769;GO:0005770;GO:0005794;GO:0005815;GO:0005874;GO:0005886;GO:0005886;GO:0006071;GO:0006906;GO:0008017;GO:0010629;GO:0016020;GO:0016021;GO:0016021;GO:0019915;GO:0030027;GO:0030139;GO:0030315;GO:0030315;GO:0031410;GO:0033292;GO:0042177;GO:0042383;GO:0042383;GO:0043014;GO:0043403;GO:…	-	-	-	-	dysferlin [Source:HGNC Symbol;Acc:HGNC:3097]"	-	-
ENSGALG00000009690	2349.76	1737.67	2961.86	1.7045	0.769352	0.0108262	0.584654	3	21044044	21078629	-	34585	CENPF	GO:0000278;GO:0000775;GO:0000776;GO:0000922;GO:0000940;GO:0001822;GO:0005634;GO:0005635;GO:0005654;GO:0005737;GO:0005819;GO:0007059;GO:0008022;GO:0008134;GO:0008134;GO:0010389;GO:0015031;GO:0016363;GO:0021591;GO:0030496;GO:0042803;GO:0042803;GO:0045892;GO:0051310;GO:0070840;GO:0070840;GO:0097539;GO:0008134;GO:0042803;GO:0070840;	K11499	-	-	-	centromere protein F [Source:NCBI gene;Acc:395357]"	395357	E1C703
ENSGALG00000017652	341.997	433.961	250.034	0.576167	-0.795442	0.0108614	0.584654	5	27380946	27408431	-	27485	TTC9	GO:0060348;	-	-	-	-	tetratricopeptide repeat domain 9 [Source:HGNCSymbol;Acc:HGNC:20267]	768624	A0A1D5PEJ2
ENSGALG00000002952	171.54	221.053	122.027	0.552027	-0.857189	0.0108819	0.584654	10	3406350	3428169	+	21819	NRG4	GO:0005102;GO:0005615;GO:0005622;GO:0007399;GO:0016020;GO:0016021;GO:0035556;	K05458	-	-	-	neuregulin 4 [Source:NCBI gene;Acc:415354]"	415354	Q5ZJR0
ENSGALG00000037869	327.92	416.815	239.025	0.573457	-0.802242	0.0109024	0.584654	25	1686534	1700288	-	13754	-	GO:0000166;GO:0004383;GO:0004672;GO:0005524;GO:0005622;GO:0006182;GO:0006468;GO:0009190;GO:0016020;GO:0016021;GO:0016021;GO:0016829;GO:0016849;GO:0035556;GO:0000166;GO:0001653;GO:0004383;GO:0004383;GO:0004672;GO:0005524;GO:0005622;GO:0005886;GO:0006182;GO:0006182;GO:0006468;GO:0007165;GO:0007168;GO:0009190;GO:0016020;GO:0016021;GO:0016021;GO:0016829;GO:0016849;GO:0016941;GO:0017046;GO:0035556;	-	-	-	-	atrial natriuretic peptide receptor 1-like[Source:NCBI gene;Acc:107055115]	-	-
ENSGALG00000032897	80.0232	53.1778	106.869	2.00965	1.00694	0.0109078	0.584654	AADN04001080.1	9545	12154	+	2609	-	GO:0016021;GO:0005886;GO:0006955;GO:0016020;GO:0016021;	-	-	-	-	class I histocompatibility antigen, F10 alphachain-like [Source:NCBI gene;Acc:417056]	-	-
ENSGALG00000045909	20.387	9.44546	31.3285	3.31677	1.72978	0.0109452	0.584654	5	38109903	38113333	+	3430	-	GO:0005634;	-	-	-	-	-	-	-
ENSGALG00000036165	6.52441	0	13.0488	Inf	Inf	0.0109488	0.584654	KQ759460.1	5592	8465	-	2873	-	GO:0000166;GO:0005524;GO:0005524;GO:0046872;	-	-	-	-	-	-	-
ENSGALG00000009405	332.3	91.3478	573.252	6.27548	2.64973	0.0112231	0.595796	4	21570620	21658066	+	87446	GRIA2	GO:0004970;GO:0004970;GO:0005216;GO:0005886;GO:0006811;GO:0006811;GO:0016020;GO:0016020;GO:0016021;GO:0030054;GO:0034220;GO:0035235;GO:0038023;GO:0045202;GO:0045211;GO:0004970;GO:0004971;GO:0005216;GO:0005886;GO:0005886;GO:0006811;GO:0006811;GO:0016020;GO:0016020;GO:0016021;GO:0030054;GO:0032281;GO:0034220;GO:0035235;GO:0038023;GO:0045202;GO:0045211;	K05198	-	-	-	glutamate ionotropic receptor AMPA type subunit 2[Source:NCBI gene;Acc:414894]	414894	Q90856;Q90728
ENSGALG00000013007	10.9793	20.9536	1.00505	0.0479654	-4.38186	0.0112391	0.595796	1	61117075	61153757	-	36682	-	GO:0005245;GO:0005891;GO:0070588;	-	-	-	-	-	-	-
ENSGALG00000002550	7.25427	1.80758	12.7009	7.02647	2.8128	0.0112807	0.595796	26	3979888	3982784	+	2896	TSHB	GO:0005179;GO:0005179;GO:0005576;GO:0005576;GO:0005615;GO:0005737;GO:0009755;GO:0010469;	K05251	-	-	NOG40888	thyroid stimulating hormone beta [Source:NCBIgene;Acc:395937]	395937	O57340;A5YW28
ENSGALG00000012691	94.3908	64.0106	124.771	1.94922	0.9629	0.0113033	0.595796	1	54341803	54369311	+	27508	ALDH1L2	GO:0003824;GO:0005737;GO:0006730;GO:0006730;GO:0009058;GO:0009258;GO:0009258;GO:0016155;GO:0016155;GO:0016491;GO:0016491;GO:0016620;GO:0016742;GO:0055114;GO:0055114;GO:0003824;GO:0004029;GO:0005634;GO:0005737;GO:0005739;GO:0006730;GO:0009058;GO:0009258;GO:0016155;GO:0016491;GO:0016491;GO:0016620;GO:0016742;GO:0055114;GO:0055114;	K00289	EC:1.5.1.6	-	-	aldehyde dehydrogenase 1 family member L2[Source:HGNC Symbol;Acc:HGNC:26777]	418078	-
ENSGALG00000014786	426.458	159.291	693.626	4.35447	2.1225	0.0113651	0.597125	Z	21646751	21656155	+	9404	PIK3R1	GO:0005942;GO:0035014;GO:0043551;GO:2001275;GO:0001678;GO:0001784;GO:0001953;GO:0005158;GO:0005159;GO:0005168;GO:0005634;GO:0005737;GO:0005737;GO:0005801;GO:0005829;GO:0005911;GO:0005942;GO:0005942;GO:0006468;GO:0006606;GO:0007162;GO:0008134;GO:0008134;GO:0008286;GO:0008286;GO:0008625;GO:0008630;GO:0014065;GO:0016020;GO:0019903;GO:0030183;GO:0030335;GO:0032760;GO:0032869;GO:0032991;GO:0033120;GO:…	K02649	-	-	-	phosphoinositide-3-kinase regulatory subunit 1[Source:HGNC Symbol;Acc:HGNC:8979]	427171	-
ENSGALG00000035174	27.7742	14.7723	40.7762	2.76032	1.46483	0.0114648	0.600433	AADN04001196.1	27110	28546	-	1436	-	GO:0003676;	-	-	-	-	-	-	-
ENSGALG00000017005	374.116	274.382	473.849	1.72697	0.788245	0.011508	0.60077	1	169147469	169208168	-	60699	CAB39L	GO:0005622;GO:0023014;	K08272	-	-	-	calcium binding protein 39 like [Source:NCBIgene;Acc:418865]	418865	F1NV80
ENSGALG00000037975	15.066	29.7688	0.363089	0.0121969	-6.35734	0.0115999	0.601701	2	123334374	123350075	+	15701	CA3B	GO:0004089;GO:0008270;GO:0046872;	K01672	EC:4.2.1.1	-	-	carbonic anhydrase 3B [Source:NCBIgene;Acc:420209]	420209	A0A1D5P5F4
ENSGALG00000001343	15.0699	5.3679	24.7718	4.61481	2.20627	0.0116195	0.601701	26	3114635	3124587	-	9952	LAMB3	GO:0005604;GO:0005610;GO:0035987;GO:0050873;	-	-	-	-	laminin subunit beta 3 [Source:HGNCSymbol;Acc:HGNC:6490]	-	-
ENSGALG00000039623	9.55365	2.92586	16.1814	5.53049	2.46741	0.0116363	0.601701	KQ759572.1	21317	23970	+	2653	-	-	-	-	-	-	-	-	-
ENSGALG00000019555	9.00565	15.5986	2.4127	0.154674	-2.69269	0.0117294	0.604143	2	67888549	67895076	-	6527	SERPINB1	GO:0004867;GO:0004867;GO:0005615;GO:0005615;GO:0010951;	K13963	-	-	-	serpin family B member 1 [Source:HGNCSymbol;Acc:HGNC:3311]	420894	E1BTH1
ENSGALG00000025800	572.143	717.227	427.059	0.595431	-0.747993	0.0117907	0.604143	21	6540859	6542774	-	1915	TMEM269	GO:0008654;GO:0016020;GO:0016020;GO:0016021;GO:0016740;GO:0016780;	-	-	-	-	transmembrane protein 269 [Source:HGNCSymbol;Acc:HGNC:52381]	100859906	-
ENSGALG00000027152	1525.59	1170.27	1880.92	1.60726	0.6846	0.0117945	0.604143	18	7234446	7291052	+	56606	HELZ	GO:0005829;GO:0035194;GO:0043186;GO:0046872;GO:0046872;	-	-	-	-	helicase with zinc finger [Source:HGNCSymbol;Acc:HGNC:16878]	417427	R4GME5
ENSGALG00000016785	1490.62	1143.52	1837.72	1.60707	0.684436	0.0119137	0.606808	1	133946557	133969773	+	23216	IL1RL1	GO:0004908;GO:0019221;GO:0002826;GO:0004908;GO:0007165;GO:0009897;GO:0016020;GO:0016021;GO:0019221;GO:0032689;GO:0032754;GO:0043032;GO:0050729;GO:0090197;GO:0004908;GO:0007165;GO:0019221;GO:0004908;GO:0019221;	K05171	-	-	-	interleukin 1 receptor like 1 [Source:NCBIgene;Acc:374136]	374136	Q9DEE6
ENSGALG00000008656	36.8302	54.0858	19.5747	0.361919	-1.46626	0.0119208	0.606808	7	13431325	13441393	-	10068	ICOS	GO:0016020;GO:0016021;	K06713	-	-	-	inducible T cell costimulator [Source:NCBIgene;Acc:424105]	424105	A6PZH9
ENSGALG00000039817	44.2521	66.0052	22.499	0.340868	-1.55272	0.0121654	0.61734	14	14084509	14085132	-	623	NOG2	GO:0001649;GO:0005576;GO:0005615;GO:0007275;GO:0030154;GO:0030514;GO:0030514;GO:0045596;GO:0051216;	K04658	-	-	-	noggin 2 [Source:NCBI gene;Acc:427689]"	427689	Q2NNA6
ENSGALG00000039032	294.704	421.135	168.273	0.39957	-1.32348	0.0122301	0.617977	5	19185023	19186177	+	1154	FJX1	GO:0005615;GO:0005615;GO:0007267;GO:0010842;	K16674	-	-	-	Gallus gallus four jointed box 1 (FJX1), mRNA.[Source:RefSeq mRNA;Acc:NM_001318985]	100858635	S4VGQ1
ENSGALG00000030543	287.502	171.489	403.514	2.353	1.2345	0.0122886	0.617977	8	7091407	7091736	+	329	KIAA0040	GO:0016020;GO:0016021;	-	-	-	-	KIAA0040 [Source:HGNC Symbol;Acc:HGNC:28950]"	424434	-
ENSGALG00000037688	400.838	505.52	296.157	0.585847	-0.771405	0.0122915	0.617977	AADN04000776.1	47638	50396	+	2758	C12orf10	GO:0005634;GO:0005634;GO:0005654;GO:0005739;GO:0035641;	-	-	-	-	chromosome 12 open reading frame 10 [Source:HGNCSymbol;Acc:HGNC:17590]	426187	-
ENSGALG00000034342	25.7666	38.4148	13.1185	0.341495	-1.55006	0.0126471	0.631997	AADN04009921.1	2332	8705	+	6373	-	-	-	-	-	-	-	-	-
ENSGALG00000043641	709.161	897.344	520.977	0.580577	-0.784442	0.0126477	0.631997	28	3991326	3992297	+	971	JUND	GO:0000122;GO:0000790;GO:0000978;GO:0000978;GO:0000981;GO:0001077;GO:0002076;GO:0003677;GO:0003677;GO:0003677;GO:0003700;GO:0003713;GO:0005634;GO:0005634;GO:0005654;GO:0005667;GO:0006355;GO:0006357;GO:0006366;GO:0008134;GO:0008134;GO:0009314;GO:0009612;GO:0010033;GO:0019899;GO:0032496;GO:0032870;GO:0034097;GO:0035976;GO:0042493;GO:0044212;GO:0045597;GO:0045669;GO:0045944;GO:0045944;GO:0045944;GO:…	K04449	-	-	-	JunD proto-oncogene, AP-1 transcription factorsubunit [Source:HGNC Symbol;Acc:HGNC:6206]	107055370	P27921;A0A1D5PZE6
ENSGALG00000044504	101.159	68.0154	134.303	1.9746	0.98156	0.0128935	0.642318	20	13622914	13623560	-	646	-	-	-	-	-	-	-	-	-
ENSGALG00000043628	346.616	435.117	258.116	0.593211	-0.753383	0.0129476	0.64305	AADN04000777.1	977	7509	+	6532	-	GO:0000166;GO:0005524;GO:0016740;GO:0019788;GO:0045116;	-	-	-	-	ubiquitin conjugating enzyme E2 M [Source:NCBIgene;Acc:107049465]	-	-
ENSGALG00000007728	236.818	304.23	169.405	0.556834	-0.844681	0.0130652	0.646928	15	10154963	10165658	-	10695	-	GO:0004657;GO:0006560;GO:0006562;GO:0016491;GO:0055114;GO:0004657;GO:0004657;GO:0005739;GO:0005739;GO:0006560;GO:0006562;GO:0010133;GO:0016491;GO:0055114;GO:0071949;	K00318	EC:1.5.-.-	-	-	proline dehydrogenase 1 [Source:NCBIgene;Acc:770734]	770734	A0A1D5PMV2
ENSGALG00000041334	1217.01	1528.41	905.609	0.592517	-0.755071	0.0132391	0.653557	2	42981988	42986891	-	4903	SNRPD1	GO:0000387;GO:0006396;GO:0000243;GO:0000387;GO:0000387;GO:0000387;GO:0003723;GO:0005634;GO:0005634;GO:0005682;GO:0005685;GO:0005685;GO:0005686;GO:0005687;GO:0005687;GO:0005689;GO:0005689;GO:0005737;GO:0005829;GO:0006396;GO:0034709;GO:0034715;GO:0034715;GO:0034719;GO:0034719;GO:0071007;GO:0071013;GO:0071013;	K11087	-	-	-	small nuclear ribonucleoprotein D1 polypeptide[Source:NCBI gene;Acc:776411]	776411	A0A1D5PGA0
ENSGALG00000009429	843.279	597.515	1089.04	1.82262	0.866016	0.0134008	0.658726	4	22025964	22073637	+	47673	RXFP1	GO:0004930;GO:0004930;GO:0005622;GO:0005887;GO:0007165;GO:0007186;GO:0007188;GO:0007188;GO:0007189;GO:0007190;GO:0007567;GO:0008528;GO:0009755;GO:0016020;GO:0016020;GO:0016021;GO:0016021;GO:0030154;GO:0030198;GO:0042562;GO:0060427;GO:0060658;	K04306	-	-	-	relaxin family peptide receptor 1 [Source:HGNCSymbol;Acc:HGNC:19718]	422415	-
ENSGALG00000008883	463.883	346.885	580.881	1.67456	0.743786	0.0134245	0.658726	6	27067493	27239223	+	171730	TCF7L2	GO:0000122;GO:0000790;GO:0000978;GO:0001103;GO:0001568;GO:0003677;GO:0003682;GO:0003700;GO:0003700;GO:0005634;GO:0005634;GO:0005634;GO:0005654;GO:0005667;GO:0006355;GO:0006357;GO:0006357;GO:0006357;GO:0007050;GO:0008013;GO:0008013;GO:0008013;GO:0008134;GO:0008283;GO:0010909;GO:0016055;GO:0019901;GO:0032024;GO:0032092;GO:0032350;GO:0032993;GO:0035257;GO:0042593;GO:0043433;GO:0043565;GO:0043565;GO:…	K04491	-	-	-	transcription factor 7-like 2 (T-cell specific,HMG-box) [Source:NCBI gene;Acc:395508]	395508	E1BYU0
ENSGALG00000011405	422.793	317.177	528.409	1.66598	0.736367	0.0135088	0.659802	2	38586294	38666471	-	80177	SLC4A7	GO:0005452;GO:0005887;GO:0006811;GO:0006820;GO:0008509;GO:0008510;GO:0015698;GO:0015701;GO:0016020;GO:0016020;GO:0016021;GO:0016021;GO:0051453;GO:0098656;	K13858	-	-	-	solute carrier family 4 member 7 [Source:HGNCSymbol;Acc:HGNC:11033]	420658	-
ENSGALG00000032524	4.9655	0.593385	9.33761	15.7362	3.97601	0.0136758	0.659802	AADN04007582.1	4206	6488	-	2282	-	GO:0016020;GO:0016021;	-	-	-	-	-	-	-
ENSGALG00000039815	1824.92	1397.46	2252.39	1.61177	0.688649	0.0136844	0.659802	14	7570007	7591157	-	21150	MARF1	GO:0003676;GO:0003723;GO:0005777;GO:0010468;GO:0003676;GO:0003723;GO:0005777;GO:0005777;GO:0005794;GO:0006302;GO:0007143;GO:0010468;GO:0010468;GO:0010923;GO:0043231;GO:0048477;GO:0003676;GO:0003723;GO:0005777;GO:0010468;GO:0003676;GO:0003723;GO:0005777;GO:0010468;	K17573	-	-	-	meiosis regulator and mRNA stability factor 1[Source:HGNC Symbol;Acc:HGNC:29562]	416595	A0A1D5NT31
ENSGALG00000003149	756.926	578.265	935.586	1.61792	0.69414	0.0136869	0.659802	26	4622273	4659503	-	37230	ITPR3	GO:0005216;GO:0005220;GO:0005220;GO:0005220;GO:0005220;GO:0005262;GO:0005509;GO:0005634;GO:0005654;GO:0005730;GO:0005737;GO:0005783;GO:0005789;GO:0005789;GO:0005789;GO:0005886;GO:0005886;GO:0005887;GO:0006811;GO:0006816;GO:0006816;GO:0007613;GO:0015278;GO:0016020;GO:0016020;GO:0016021;GO:0016529;GO:0030659;GO:0030667;GO:0035091;GO:0035091;GO:0043235;GO:0048016;GO:0050913;GO:0050916;GO:0050917;GO:…	K04960	-	-	-	inositol 1,4,5-trisphosphate receptor type 3[Source:HGNC Symbol;Acc:HGNC:6182]	419910	-
ENSGALG00000005315	144.505	186.093	102.917	0.553041	-0.854543	0.0137999	0.659802	14	6017339	6019278	+	1939	RPUSD1	GO:0001522;GO:0003723;GO:0009451;GO:0009982;	-	-	-	-	RNA pseudouridylate synthase domain containing 1[Source:HGNC Symbol;Acc:HGNC:14173]	771031	-
ENSGALG00000010618	761.123	585.506	936.739	1.59988	0.677963	0.0138284	0.659802	3	33692944	33705697	-	12753	SLC30A6	GO:0005794;GO:0005794;GO:0006811;GO:0006812;GO:0006829;GO:0008324;GO:0016020;GO:0016021;GO:0016021;GO:0055085;GO:0098655;	K14693	-	P	COG1230	solute carrier family 30 member 6 [Source:NCBIgene;Acc:421480]	421480	Q5ZIH3
ENSGALG00000029724	189.035	136.91	241.16	1.76144	0.816759	0.013854	0.659802	2	41508272	41517997	-	9725	MTURN	-	-	-	-	-	maturin, neural progenitor differentiationregulator homolog [Source:HGNC Symbol;Acc:HGNC:25457]	-	-
ENSGALG00000027323	68.0505	97.8977	38.2034	0.390238	-1.35757	0.0138731	0.659802	18	400413	422944	-	22531	MYH1D	GO:0000166;GO:0003774;GO:0003774;GO:0003779;GO:0005524;GO:0005524;GO:0016459;GO:0016459;GO:0051015;GO:0000166;GO:0003774;GO:0003774;GO:0003779;GO:0005524;GO:0005524;GO:0016459;GO:0016459;GO:0051015;	K10352	-	-	-	Gallus gallus myosin, heavy chain 1D, skeletalmuscle (MYH1D), mRNA. [Source:RefSeqmRNA;Acc:NM_001319304]	417306	R4GIG1
ENSGALG00000032069	4.93327	0.593385	9.27315	15.6275	3.96602	0.0138752	0.659802	3	90034820	90054328	+	19508	-	-	-	-	-	-	-	-	-
ENSGALG00000007278	166.81	88.9061	244.713	2.75249	1.46074	0.0138844	0.659802	14	9303507	9451731	+	148224	GRIN2A	GO:0001964;GO:0001975;GO:0004970;GO:0004972;GO:0004972;GO:0005216;GO:0005261;GO:0005262;GO:0005783;GO:0005886;GO:0005886;GO:0005886;GO:0005887;GO:0006811;GO:0006811;GO:0006816;GO:0007268;GO:0007611;GO:0007612;GO:0007613;GO:0008021;GO:0008542;GO:0009611;GO:0009986;GO:0014069;GO:0016020;GO:0016020;GO:0016020;GO:0016021;GO:0017146;GO:0017146;GO:0017146;GO:0019233;GO:0019722;GO:0022008;GO:0022849;GO:…	K05209	-	-	-	glutamate ionotropic receptor NMDA type subunit 2A[Source:HGNC Symbol;Acc:HGNC:4585]	427678	F1NAK2
ENSGALG00000013941	203.758	149.298	258.218	1.72955	0.790398	0.0138906	0.659802	3	55446630	55524722	-	78092	PDE7B	GO:0004114;GO:0007165;GO:0008081;GO:0016787;GO:0046872;	K18436	EC:3.1.4.53	-	-	phosphodiesterase 7B [Source:HGNCSymbol;Acc:HGNC:8792]	421692	F1NVY7
ENSGALG00000005319	6.32565	1.23773	11.4136	9.22136	3.20498	0.0141386	0.667729	11	12984674	13144905	+	160231	CDH8	GO:0005509;GO:0005509;GO:0005886;GO:0005886;GO:0005886;GO:0005913;GO:0007043;GO:0007155;GO:0007155;GO:0007156;GO:0007156;GO:0007268;GO:0008092;GO:0009409;GO:0009986;GO:0016020;GO:0016020;GO:0016021;GO:0016339;GO:0016342;GO:0034332;GO:0035249;GO:0035249;GO:0042802;GO:0042803;GO:0043083;GO:0043083;GO:0043679;GO:0043679;GO:0044331;GO:0045296;GO:0098609;GO:0005509;GO:0005886;GO:0007155;GO:0007156;GO:…	K06800	-	-	-	cadherin 8 [Source:NCBI gene;Acc:427553]"	427553	A6YJX2
ENSGALG00000010592	1341.81	1027.46	1656.16	1.6119	0.68876	0.0141392	0.667729	4	39085986	39107244	-	21258	TET2	GO:0005506;GO:0005634;GO:0006211;GO:0006211;GO:0006493;GO:0008198;GO:0008270;GO:0030099;GO:0030099;GO:0045944;GO:0045944;GO:0055114;GO:0070579;GO:0070579;GO:0080111;GO:0080111;GO:0080182;	-	-	-	-	tet methylcytosine dioxygenase 2 [Source:NCBIgene;Acc:422540]	422540	F1NJ90
ENSGALG00000029935	30.0438	16.7404	43.3473	2.58938	1.37261	0.0143753	0.676921	2	84680635	84765600	-	84965	EPB41L4B	GO:0005737;GO:0005829;GO:0005856;GO:0005886;GO:0008092;GO:0010628;GO:0031032;GO:0031032;GO:0042060;GO:0045177;GO:0045785;GO:0051549;	K21111	-	-	-	erythrocyte membrane protein band 4.1 like 4B[Source:HGNC Symbol;Acc:HGNC:19818]	420962	-
ENSGALG00000009900	648.922	490.289	807.555	1.6471	0.719928	0.0145059	0.67847	5	33848550	33962481	-	113931	PRKD1	GO:0000166;GO:0004672;GO:0004674;GO:0004697;GO:0004697;GO:0005524;GO:0005524;GO:0005634;GO:0005737;GO:0005737;GO:0005802;GO:0005829;GO:0005829;GO:0005886;GO:0005886;GO:0005911;GO:0005938;GO:0006468;GO:0010837;GO:0016301;GO:0016310;GO:0016740;GO:0035556;GO:0042307;GO:0045669;GO:0046872;GO:0048193;GO:0050829;GO:0051279;GO:0089700;GO:0000166;GO:0004672;GO:0004674;GO:0004697;GO:0004697;GO:0005524;GO:…	K06070	EC:2.7.11.13	-	-	protein kinase D1 [Source:NCBI gene;Acc:423302]"	423302	Q5F3M9
ENSGALG00000005631	84.8384	52.78	116.897	2.2148	1.14717	0.0145247	0.67847	9	5193102	5205511	-	12409	TRPM2	GO:0001659;GO:0002407;GO:0005216;GO:0005261;GO:0005384;GO:0005765;GO:0005886;GO:0005887;GO:0006811;GO:0006812;GO:0006828;GO:0006979;GO:0009408;GO:0016020;GO:0016020;GO:0016021;GO:0016021;GO:0016787;GO:0030659;GO:0033194;GO:0034220;GO:0035584;GO:0047631;GO:0051209;GO:0055085;GO:0071415;GO:0071421;GO:0071502;GO:0097028;GO:0098703;GO:0099604;	K04977	EC:3.6.1.13	-	-	transient receptor potential cation channelsubfamily M member 2 [Source:HGNC Symbol;Acc:HGNC:12339]	424835	F1NGK6
ENSGALG00000034999	705.726	536.385	875.068	1.63142	0.706127	0.0145327	0.67847	2	138093730	138096351	-	2621	ZHX1	GO:0000122;GO:0000122;GO:0003676;GO:0003677;GO:0003677;GO:0003700;GO:0003700;GO:0003714;GO:0003714;GO:0005634;GO:0005634;GO:0005634;GO:0005634;GO:0005654;GO:0045892;GO:0046982;	-	-	-	-	zinc fingers and homeoboxes 1 [Source:HGNCSymbol;Acc:HGNC:12871]	420347	-
ENSGALG00000008365	56.8854	37.1141	76.6567	2.06543	1.04644	0.0146738	0.683106	5	23645484	23647187	+	1703	CHRM4	GO:0004930;GO:0004930;GO:0004930;GO:0004993;GO:0005886;GO:0005887;GO:0005887;GO:0007165;GO:0007186;GO:0007186;GO:0007187;GO:0007197;GO:0007197;GO:0007268;GO:0016020;GO:0016020;GO:0016021;GO:0016021;GO:0016907;GO:0016907;GO:0016907;GO:0016907;GO:0030054;GO:0030425;GO:0030594;GO:0040012;GO:0045202;GO:0045211;GO:0098664;	-	-	-	-	Gallus gallus cholinergic receptor muscarinic 4(CHRM4), mRNA. [Source:RefSeq mRNA;Acc:NM_001031191]	-	-
ENSGALG00000013606	330.49	241.953	419.028	1.73185	0.792317	0.0147573	0.685042	4	63266296	63284864	+	18568	FGL1	-	-	-	-	-	fibrinogen like 1 [Source:NCBI gene;Acc:422728]"	422728	E1BY61
ENSGALG00000025780	262.092	188.975	335.209	1.77383	0.826865	0.0149436	0.691724	6	24263534	24265183	-	1649	ITPRIP	-	-	-	-	-	inositol 1,4,5-trisphosphate receptor interactingprotein [Source:HGNC Symbol;Acc:HGNC:29370]	428979	R4GJH6
ENSGALG00000028318	89.4268	121.627	57.2269	0.470513	-1.08769	0.0150582	0.694491	26	1588453	1591609	+	3156	CDKN1A	GO:0004861;GO:0005634;GO:0007050;GO:0007346;GO:0072331;GO:1904031;	K06625	-	-	-	cyclin dependent kinase inhibitor 1A [Source:NCBIgene;Acc:378914]	378914	Q8AYE7
ENSGALG00000044991	459.155	578.103	340.207	0.588488	-0.764915	0.0152012	0.694491	11	19009396	19010713	-	1317	SPATA2L	-	K17595	-	-	-	spermatogenesis associated 2 like [Source:HGNCSymbol;Acc:HGNC:28393]	107054333	A0A1L1RY63
ENSGALG00000039071	556.304	417.128	695.48	1.66731	0.73752	0.0152276	0.694491	AADN04003083.1	10246	17881	+	7635	-	-	-	-	-	-	importin 4 [Source:NCBI gene;Acc:101750157]"	101750157	A0A1D5P9D4
ENSGALG00000011962	193.32	124.088	262.551	2.11584	1.08123	0.015231	0.694491	4	54545704	54562470	+	16766	-	-	-	-	-	-	neuron-derived neurotrophic factor [Source:NCBIgene;Acc:422672]	422672	F1NIF2
ENSGALG00000042148	5210.64	3805.26	6616.01	1.73865	0.797967	0.0152416	0.694491	26	67524	84823	-	17299	FKBP5	GO:0000413;GO:0000413;GO:0003755;GO:0003755;GO:0003755;GO:0003755;GO:0005528;GO:0005528;GO:0005654;GO:0005737;GO:0009617;GO:0016853;GO:0031072;GO:0031072;GO:0061077;GO:0061077;	K09571	EC:5.2.1.8	-	-	FK506 binding protein 5 [Source:NCBIgene;Acc:421186]	421186	Q646T7
ENSGALG00000010812	80.4142	51.9819	108.847	2.09393	1.06621	0.0152584	0.694491	3	37306402	37666241	-	359839	RYR2	GO:0005216;GO:0005219;GO:0005262;GO:0005509;GO:0005515;GO:0006811;GO:0006816;GO:0006874;GO:0008144;GO:0016020;GO:0016020;GO:0016021;GO:0016021;GO:0043231;GO:0051209;GO:0055085;GO:0070588;GO:0001666;GO:0002027;GO:0002027;GO:0003143;GO:0003220;GO:0003300;GO:0005216;GO:0005219;GO:0005219;GO:0005219;GO:0005219;GO:0005262;GO:0005262;GO:0005509;GO:0005509;GO:0005513;GO:0005516;GO:0005516;GO:0005790;GO:…	K04962	-	-	-	ryanodine receptor 2 [Source:HGNCSymbol;Acc:HGNC:10484]	421508	-
ENSGALG00000037608	121.7	157.538	85.8612	0.545018	-0.875625	0.0153703	0.694719	2	4043722	4046365	+	2643	-	GO:0005854;	-	-	-	-	-	-	-
ENSGALG00000037769	140.179	99.6693	180.688	1.81288	0.858284	0.0153817	0.694719	2	18140059	18382967	+	242908	NEBL	GO:0046872;	-	-	-	-	nebulette [Source:NCBI gene;Acc:395148]"	395148	Q766Y2
ENSGALG00000041767	6.93882	13.8776	0	0	-Inf	0.015391	0.694719	AADN04002847.1	14764	16823	+	2059	-	GO:0005635;GO:0006998;GO:0007283;GO:0034993;GO:0043495;GO:0090286;	-	-	-	-	-	-	-
ENSGALG00000014742	3.10924	0	6.21849	Inf	Inf	0.015496	0.697533	Z	19994197	19995531	-	1334	HTR1A	GO:0001662;GO:0004930;GO:0004930;GO:0004930;GO:0004993;GO:0004993;GO:0004993;GO:0004993;GO:0005886;GO:0005887;GO:0005887;GO:0005887;GO:0007165;GO:0007186;GO:0007186;GO:0007186;GO:0007187;GO:0007198;GO:0007198;GO:0007210;GO:0007268;GO:0008283;GO:0014062;GO:0016020;GO:0016021;GO:0016021;GO:0030425;GO:0030594;GO:0035640;GO:0042053;GO:0042310;GO:0042428;GO:0046883;GO:0050795;GO:0051378;GO:0090722;	K04153	-	-	-	5-hydroxytryptamine receptor 1A [Source:NCBIgene;Acc:431581]	431581	D2K8P9
ENSGALG00000014094	467.616	348.651	586.58	1.68243	0.750545	0.0157023	0.701202	1	68136803	68179594	+	42791	STK38L	GO:0000166;GO:0004672;GO:0004674;GO:0004674;GO:0005524;GO:0005524;GO:0006468;GO:0016301;GO:0016310;GO:0016740;GO:0000166;GO:0000287;GO:0004672;GO:0004674;GO:0004674;GO:0004674;GO:0004674;GO:0005524;GO:0005524;GO:0005524;GO:0005737;GO:0005737;GO:0005829;GO:0006468;GO:0006468;GO:0015629;GO:0016301;GO:0016310;GO:0016740;GO:0018105;GO:0035556;GO:0035556;GO:0051128;	K08790	EC:2.7.11.1	-	-	serine/threonine kinase 38 like [Source:NCBIgene;Acc:418217]	418217	F1P1V1;Q5ZLR3
ENSGALG00000003733	598.654	439.308	758.001	1.72544	0.786968	0.0157058	0.701202	Z	12007504	12048425	-	40921	LIFR	GO:0004896;GO:0004896;GO:0004897;GO:0004923;GO:0004924;GO:0005127;GO:0005127;GO:0008284;GO:0008284;GO:0008284;GO:0009897;GO:0016020;GO:0016020;GO:0016021;GO:0019221;GO:0019838;GO:0019955;GO:0034097;GO:0038165;GO:0043235;GO:0043235;GO:0048861;GO:0070120;	K05058	-	-	-	leukemia inhibitory factor receptor alpha[Source:NCBI gene;Acc:395262]	395262	Q8QFQ7
ENSGALG00000003582	222.47	158.795	286.145	1.80198	0.849584	0.0157062	0.701202	Z	11172322	11232589	+	60267	SLC1A3	GO:0005313;GO:0005314;GO:0005314;GO:0005886;GO:0005887;GO:0005887;GO:0006536;GO:0006537;GO:0007605;GO:0009416;GO:0009449;GO:0009611;GO:0009986;GO:0015172;GO:0015293;GO:0015293;GO:0015501;GO:0015813;GO:0015813;GO:0016020;GO:0016021;GO:0016021;GO:0016595;GO:0016597;GO:0021545;GO:0031223;GO:0042493;GO:0042995;GO:0043005;GO:0043025;GO:0046677;GO:0048667;GO:0050806;GO:0050885;GO:0051938;GO:0051938;GO:…	K05614	-	-	-	solute carrier family 1 member 3 [Source:HGNCSymbol;Acc:HGNC:10941]	395443	E1C7B5
ENSGALG00000045097	8.05365	2.29905	13.8082	6.00607	2.58642	0.015891	0.707515	AADN04002995.1	12888	17383	-	4495	-	GO:0016020;GO:0016021;	-	-	-	-	T-cell-interacting, activating receptor on myeloidcells protein 1-like [Source:NCBI gene;Acc:100859740]	100859740	-
ENSGALG00000009192	1252.07	965.6	1538.55	1.59336	0.67207	0.0160267	0.710725	4	19424229	19426802	+	2573	SLITRK2	GO:0007409;GO:0007409;GO:0016020;GO:0016021;GO:0051965;	-	-	-	-	SLIT and NTRK like family member 2 [Source:HGNCSymbol;Acc:HGNC:13449]	-	-
ENSGALG00000011284	267.146	200.164	334.128	1.66927	0.73922	0.0160679	0.710725	8	29007853	29080431	+	72578	LRRC7	GO:0005622;GO:0005911;GO:0005913;GO:0010976;GO:0014069;GO:0016323;GO:0030054;GO:0035255;GO:0043005;GO:0043113;GO:0043194;GO:0045197;GO:0045202;GO:0097120;GO:0098609;GO:0098887;GO:0098968;	-	-	-	-	leucine rich repeat containing 7 [Source:HGNCSymbol;Acc:HGNC:18531]	424711	-
ENSGALG00000004418	19.5496	29.6624	9.43673	0.318138	-1.65228	0.0160935	0.710725	18	9063416	9065697	+	2281	SSTR2	GO:0004930;GO:0004930;GO:0004930;GO:0004994;GO:0004994;GO:0004994;GO:0005829;GO:0005886;GO:0005887;GO:0007165;GO:0007186;GO:0007186;GO:0007186;GO:0007193;GO:0007218;GO:0007218;GO:0016020;GO:0016020;GO:0016021;GO:0016021;GO:0030165;GO:0038170;GO:0042923;GO:0071385;GO:0071392;	K04218	-	-	NOG274661	somatostatin receptor 2 [Source:NCBIgene;Acc:395305]	395305	Q58G84
ENSGALG00000010055	815.826	626.246	1005.41	1.60545	0.682977	0.0161787	0.71256	3	28817332	29003693	-	186361	DAAM2	GO:0003779;GO:0016043;GO:0017048;GO:0030036;GO:0007368;GO:0021516;GO:0048715;GO:0060828;GO:0090263;GO:2000050;	K04512	-	-	-	dishevelled associated activator of morphogenesis 2[Source:HGNC Symbol;Acc:HGNC:18143]	421422	-
ENSGALG00000005502	96.8205	69.29	124.351	1.79464	0.843697	0.0164134	0.719923	11	16888650	16903911	-	15261	KCNG4	GO:0005216;GO:0005244;GO:0005249;GO:0005249;GO:0005251;GO:0005251;GO:0005267;GO:0005886;GO:0006811;GO:0006811;GO:0006813;GO:0006813;GO:0008076;GO:0008076;GO:0008076;GO:0016020;GO:0016020;GO:0016021;GO:0016021;GO:0034765;GO:0044325;GO:0051260;GO:0055085;GO:0071805;GO:0071805;GO:0071805;	K04903	-	-	-	potassium voltage-gated channel modifier subfamilyG member 4 [Source:HGNC Symbol;Acc:HGNC:19697]	395901	E1BQU8
ENSGALG00000039447	81.4965	27.2548	135.738	4.98034	2.31624	0.016434	0.719923	27	4952993	4962757	-	9764	-	GO:0005198;GO:0005198;GO:0005882;GO:0005882;GO:0005198;GO:0005198;GO:0005882;GO:0005882;	K07604	-	-	-	keratin 23 [Source:NCBI gene;Acc:420044]"	420044	A0A1D5PQ65
ENSGALG00000034716	360.438	462.808	258.067	0.557611	-0.842668	0.0166625	0.727983	3	60044511	60053824	-	9313	HEY2	GO:0000122;GO:0000122;GO:0000977;GO:0000981;GO:0000983;GO:0001077;GO:0001078;GO:0001102;GO:0001568;GO:0001568;GO:0001570;GO:0003150;GO:0003151;GO:0003171;GO:0003184;GO:0003186;GO:0003195;GO:0003199;GO:0003208;GO:0003214;GO:0003215;GO:0003222;GO:0003300;GO:0003677;GO:0003677;GO:0003700;GO:0003700;GO:0003714;GO:0005634;GO:0005634;GO:0005634;GO:0005737;GO:0006351;GO:0006355;GO:0006355;GO:0006366;GO:…	K09091	-	-	-	hes related family bHLH transcription factor withYRPW motif 2 [Source:HGNC Symbol;Acc:HGNC:4881]	421718	A0A1D5PW12
ENSGALG00000010769	125.816	66.0669	185.565	2.80874	1.48993	0.0167596	0.730274	4	44051784	44077636	-	25852	HPGD	GO:0003824;GO:0004957;GO:0005654;GO:0005737;GO:0005829;GO:0006693;GO:0006693;GO:0007179;GO:0007186;GO:0007565;GO:0007565;GO:0007567;GO:0016323;GO:0016404;GO:0016404;GO:0016404;GO:0016491;GO:0045786;GO:0051287;GO:0055114;GO:0070403;GO:0097070;	K00069	EC:1.1.1.141	-	-	15-hydroxyprostaglandin dehydrogenase [Source:NCBIgene;Acc:422567]	422567	E1C688
ENSGALG00000039631	103.306	135.519	71.0938	0.524606	-0.930694	0.0168868	0.733684	AADN04005824.1	1655	12872	+	11217	-	-	-	-	-	-	-	-	-
ENSGALG00000020747	355.575	440.736	270.413	0.613549	-0.704751	0.0169277	0.733684	12	19516153	19519229	-	3076	MBD4	GO:0000785;GO:0003677;GO:0003677;GO:0003824;GO:0005634;GO:0006281;GO:0008263;GO:0008263;GO:0009314;GO:0016607;	K10801	EC:3.2.2.-	-	-	methyl-CpG binding domain 4, DNA glycosylase[Source:NCBI gene;Acc:395428]	395428	Q9I9F1
ENSGALG00000020884	59.4948	38.9085	80.0812	2.05819	1.04138	0.0169928	0.734241	8	11667153	11694964	-	27811	-	GO:0004032;GO:0008106;GO:0016491;GO:0016491;GO:0055114;GO:0016491;GO:0055114;	-	-	-	-	-	-	-
ENSGALG00000032143	1747.65	869.591	2625.71	3.01947	1.5943	0.0170304	0.734241	11	17142610	17163354	+	20744	CRISPLD2	GO:0005539;GO:0005539;GO:0005576;GO:0005615;GO:0008201;GO:0030133;GO:0030198;GO:0031012;GO:0060325;	K19919	-	-	-	cysteine rich secretory protein LCCL domaincontaining 2 [Source:HGNC Symbol;Acc:HGNC:25248]	415818	-
ENSGALG00000041524	80.0866	107.214	52.9589	0.493954	-1.01755	0.017268	0.740413	KQ759368.1	13125	18016	-	4891	-	GO:0005272;GO:0005272;GO:0006811;GO:0006814;GO:0006814;GO:0016020;GO:0016020;GO:0016021;GO:0035725;	-	-	-	-	-	-	-
ENSGALG00000041897	9.11113	2.8064	15.4159	5.4931	2.45762	0.0172873	0.740413	28	3463002	3466176	-	3174	-	-	-	-	-	-	-	-	-
ENSGALG00000025996	2938.16	2050.64	3825.68	1.86561	0.899645	0.0173095	0.740413	6	33407191	33426169	+	18978	-	-	K17582	-	-	-	marker of proliferation Ki-67 [Source:NCBIgene;Acc:423963]	423963	-
ENSGALG00000013604	13.5905	4.30058	22.8805	5.32032	2.41151	0.0174069	0.742177	3	49646763	49653486	+	6723	VIP	GO:0005179;GO:0005179;GO:0005576;GO:0005576;GO:0005622;GO:0007189;GO:0010469;GO:0032812;GO:0032880;GO:0043005;GO:0043204;GO:0045732;GO:0048242;GO:0048255;GO:0051428;GO:0070459;GO:0001938;GO:0005179;GO:0005179;GO:0005184;GO:0005576;GO:0005576;GO:0005622;GO:0007189;GO:0007189;GO:0007611;GO:0010469;GO:0032812;GO:0032812;GO:0032880;GO:0043005;GO:0043005;GO:0043066;GO:0043204;GO:0043267;GO:0045732;GO:…	K05264	-	S	NOG44083	vasoactive intestinal peptide [Source:NCBIgene;Acc:396323]	396323	P48143
ENSGALG00000026607	251.06	315.859	186.262	0.589701	-0.761943	0.0174416	0.742177	10	11188680	11191830	-	3150	-	-	-	-	-	-	-	-	-
ENSGALG00000001690	30.8161	16.68	44.9521	2.69497	1.43027	0.0175452	0.744645	13	7347873	7480663	+	132790	GABRB2	GO:0004888;GO:0004890;GO:0005216;GO:0005230;GO:0005886;GO:0005886;GO:0005886;GO:0005887;GO:0006811;GO:0006811;GO:0007165;GO:0007214;GO:0007268;GO:0007605;GO:0016020;GO:0016020;GO:0016021;GO:0016021;GO:0016917;GO:0034220;GO:0034220;GO:0042391;GO:0043005;GO:0043523;GO:0043524;GO:0045202;GO:0048666;GO:0050877;GO:0060119;GO:0060384;GO:0090102;GO:1901215;GO:1902711;GO:0004888;GO:0004890;GO:0005216;GO:…	K05181	-	C	NOG77438	gamma-aminobutyric acid type A receptor beta2subunit [Source:NCBI gene;Acc:414890]	414890	F6SVX7;Q90590;Q90591
ENSGALG00000016476	157.968	201.356	114.58	0.56904	-0.813399	0.0176706	0.748024	3	101812193	101813380	-	1187	TTC32	-	-	-	-	-	tetratricopeptide repeat domain 32 [Source:HGNCSymbol;Acc:HGNC:32954]	-	-
ENSGALG00000008466	141.779	104.357	179.201	1.71719	0.780054	0.0177957	0.749473	7	11983467	12006349	+	22882	FAM117B	GO:0005737;	-	-	-	-	family with sequence similarity 117 member B[Source:HGNC Symbol;Acc:HGNC:14440]	-	-
ENSGALG00000045818	765.699	496.843	1034.56	2.08226	1.05815	0.0177966	0.749473	1	105394214	105399695	+	5481	-	-	-	-	-	-	-	-	-
ENSGALG00000026299	46.4031	25.4688	67.3374	2.64392	1.40268	0.0179591	0.75384	1	88660356	88667176	+	6820	-	GO:0016020;GO:0016021;	-	-	-	-	-	-	-
ENSGALG00000027778	80.1982	107.198	53.1986	0.496266	-1.01082	0.0179925	0.75384	5	1377321	1383994	-	6673	-	GO:0000166;GO:0003924;GO:0005525;GO:0005525;GO:0007165;GO:0016020;	-	-	-	-	ras-related and estrogen-regulated growthinhibitor-like [Source:NCBI gene;Acc:770492]	770492	R4GJA4
ENSGALG00000040957	170.811	111.235	230.387	2.07118	1.05045	0.0181863	0.760009	2	145762254	145789313	-	27059	AGO2	GO:0000340;GO:0000340;GO:0000932;GO:0000932;GO:0000932;GO:0000993;GO:0001047;GO:0003676;GO:0003723;GO:0003723;GO:0003725;GO:0003727;GO:0003729;GO:0004518;GO:0004519;GO:0004521;GO:0004521;GO:0005634;GO:0005654;GO:0005737;GO:0005737;GO:0005829;GO:0005844;GO:0005845;GO:0005845;GO:0006355;GO:0006417;GO:0008022;GO:0009791;GO:0010501;GO:0010586;GO:0010628;GO:0016442;GO:0016442;GO:0016442;GO:0016442;GO:…	-	-	-	-	argonaute 2, RISC catalytic component [Source:HGNCSymbol;Acc:HGNC:3263]	-	-
ENSGALG00000010598	4.83255	8.99506	0.670033	0.074489	-3.74683	0.0183445	0.763556	5	43008769	43039945	-	31176	KCNK10	GO:0005267;GO:0005887;GO:0006811;GO:0016020;GO:0016020;GO:0016021;GO:0022841;GO:0071805;GO:0071805;	K04920	-	-	-	potassium two pore domain channel subfamily Kmember 10 [Source:HGNC Symbol;Acc:HGNC:6273]	428902	-
ENSGALG00000010589	377.942	290.061	465.824	1.60595	0.683431	0.01841	0.763556	5	42229429	42231417	+	1988	FLRT2	GO:0003007;GO:0005104;GO:0005615;GO:0005887;GO:0005911;GO:0005925;GO:0007411;GO:0008543;GO:0016020;GO:0016021;GO:0045499;GO:0050919;GO:0051965;GO:0061343;GO:0071711;GO:2001222;	K16362	-	-	-	fibronectin leucine rich transmembrane protein 2[Source:HGNC Symbol;Acc:HGNC:3761]	428901	E1C6W5
ENSGALG00000009410	483.77	602.052	365.488	0.607071	-0.720064	0.0184113	0.763556	2	22680879	22702814	-	21935	PEX1	GO:0005524;GO:0005524;GO:0005737;GO:0005777;GO:0005777;GO:0005777;GO:0005778;GO:0005778;GO:0005778;GO:0005829;GO:0005829;GO:0006625;GO:0006625;GO:0007031;GO:0007031;GO:0007031;GO:0008022;GO:0016558;GO:0016558;GO:0016887;GO:0042623;GO:0042623;GO:0044877;GO:0060152;	K13338	-	-	-	peroxisomal biogenesis factor 1 [Source:HGNCSymbol;Acc:HGNC:8850]	420554	-
ENSGALG00000020454	277.487	346.56	208.415	0.601382	-0.733645	0.0185806	0.768624	5	26192258	26194122	-	1864	C5H14ORF169	GO:0005506;GO:0005634;GO:0005730;GO:0005730;GO:0016706;GO:0032453;GO:0032453;GO:0034720;GO:0045668;GO:0045892;GO:0051864;GO:0051864;GO:0055114;GO:0070544;	K16914	-	-	-	chromosome 5 open reading frame, human C14orf169[Source:NCBI gene;Acc:423249]	423249	Q5ZMM1
ENSGALG00000003973	442.581	549.41	335.752	0.611114	-0.710486	0.0187224	0.771795	19	5807307	5808996	-	1689	TLCD1	GO:0005886;GO:0016020;GO:0016021;GO:0016021;GO:0016020;GO:0016021;GO:0016021;	-	-	-	-	TLC domain containing 1 [Source:NCBIgene;Acc:417575]	417575	F1NZP5
ENSGALG00000017166	29.0792	13.3499	44.8086	3.35648	1.74695	0.0187909	0.771795	1	180427571	180437150	-	9579	RAB39A	GO:0003924;GO:0003924;GO:0005525;GO:0006886;GO:0032482;GO:0045335;GO:0090383;GO:0090385;	K07924	-	-	-	RAB39A, member RAS oncogene family [Source:HGNCSymbol;Acc:HGNC:16521]	101748614	-
ENSGALG00000037713	100.718	141.746	59.6915	0.421117	-1.24771	0.0187989	0.771795	21	2107952	2108599	+	647	FNDC10	GO:0016020;GO:0016021;	-	-	-	-	fibronectin type III domain containing 10[Source:HGNC Symbol;Acc:HGNC:42951]	107054923	A0A1D5PTJ3
ENSGALG00000031293	47.7428	64.5746	30.911	0.478686	-1.06285	0.019006	0.777119	1	65283618	65301027	-	17409	SLCO1A2	GO:0005215;GO:0005886;GO:0005886;GO:0005887;GO:0006811;GO:0015125;GO:0015347;GO:0015721;GO:0016020;GO:0016020;GO:0016021;GO:0043252;GO:0055085;	K03460	-	-	-	solute carrier organic anion transporter familymember 1A2 [Source:HGNC Symbol;Acc:HGNC:10956]	418190	-
ENSGALG00000008519	571.304	413.686	728.922	1.76202	0.817228	0.0190237	0.777119	12	19784606	19809996	-	25390	NR2C2	GO:0003677;GO:0003677;GO:0003700;GO:0003707;GO:0004879;GO:0005634;GO:0005634;GO:0006351;GO:0006355;GO:0006355;GO:0008270;GO:0030522;GO:0043401;GO:0043565;GO:0046872;GO:0000977;GO:0000978;GO:0001077;GO:0001228;GO:0003677;GO:0003677;GO:0003700;GO:0003700;GO:0003707;GO:0004879;GO:0005634;GO:0005634;GO:0005654;GO:0006351;GO:0006355;GO:0006355;GO:0006366;GO:0008270;GO:0030522;GO:0043401;GO:0043565;GO:…	K08544	-	-	-	nuclear receptor subfamily 2 group C member 2[Source:HGNC Symbol;Acc:HGNC:7972]	395253	F1P0B9
ENSGALG00000041181	349.145	432.18	266.109	0.615738	-0.699612	0.0190757	0.777299	14	13910194	13915248	-	5054	-	-	-	-	-	-	-	-	-
ENSGALG00000040205	16.445	25.0148	7.87521	0.314822	-1.66739	0.0192507	0.782481	13	3380372	3461393	-	81021	-	GO:0005049;GO:0005643;GO:0005737;GO:0006611;	-	-	-	-	-	-	-
ENSGALG00000028230	894.257	687.867	1100.65	1.60009	0.678151	0.0193066	0.782805	1	50843549	50848761	+	5212	SUN2	GO:0000784;GO:0000794;GO:0005521;GO:0005635;GO:0005635;GO:0005635;GO:0005637;GO:0005639;GO:0006998;GO:0006998;GO:0016020;GO:0016021;GO:0021817;GO:0030335;GO:0031022;GO:0031965;GO:0034993;GO:0034993;GO:0034993;GO:0042802;GO:0043495;GO:0051642;GO:0090286;GO:0090286;GO:0090292;	K19347	-	-	-	Sad1 and UNC84 domain containing 2 [Source:HGNCSymbol;Acc:HGNC:14210]	418021	R4GFT6
ENSGALG00000017302	153.449	107.688	199.211	1.84989	0.887437	0.0193681	0.783049	1	196123765	196155122	-	31357	SLCO2B1	GO:0005215;GO:0005886;GO:0005887;GO:0006811;GO:0015125;GO:0015347;GO:0015721;GO:0016020;GO:0016020;GO:0016021;GO:0043252;GO:0055085;	K14352	-	-	-	solute carrier organic anion transporter familymember 2B1 [Source:HGNC Symbol;Acc:HGNC:10962]	419051	-
ENSGALG00000013575	31.1765	44.5711	17.782	0.398959	-1.32569	0.0194404	0.783049	2	90026993	90030445	+	3452	IFI6	GO:0005739;GO:0016021;GO:0097190;	-	-	-	NOG244930	interferon alpha inducible protein 6 [Source:NCBIgene;Acc:403120]	403120	Q6IEC5
ENSGALG00000036847	226.711	170.189	283.232	1.66422	0.73485	0.0194564	0.783049	6	5153672	5163888	+	10216	PLAC9	-	-	-	-	-	placenta specific 9 [Source:NCBI gene;Acc:423636]"	423636	-
ENSGALG00000045156	7.29845	2.00153	12.5954	6.29286	2.65371	0.0195819	0.786162	AADN04000777.1	14111	16074	+	1963	-	-	-	-	-	-	-	101748084	-
ENSGALG00000031487	278.326	349.052	207.599	0.594749	-0.749646	0.0198054	0.793188	13	16330488	16516432	+	185944	FSTL4	GO:0005509;GO:0005509;GO:0030141;GO:0031549;GO:0048403;GO:0048670;GO:0048671;GO:0061000;	-	-	-	-	follistatin like 4 [Source:NCBI gene;Acc:395163]"	395163	Q71SY9
ENSGALG00000038287	17.1906	26.0784	8.30276	0.318377	-1.65119	0.0199151	0.795631	KQ759460.1	18121	22171	+	4050	-	GO:0005634;GO:0006307;GO:0008198;GO:0016491;GO:0035511;GO:0043734;GO:0051747;GO:0055114;GO:0016491;GO:0055114;	-	-	-	-	-	-	-
ENSGALG00000010179	592.127	396.956	787.298	1.98334	0.987928	0.0202822	0.80677	Z	26672763	26773738	-	100975	RFX3	GO:0000790;GO:0000790;GO:0000978;GO:0003677;GO:0003700;GO:0003700;GO:0005634;GO:0005634;GO:0006351;GO:0006355;GO:0006355;GO:0006357;GO:0007368;GO:0031018;GO:0043565;GO:0044212;GO:0044212;GO:0045892;GO:0045893;GO:0045893;GO:0045944;GO:0048469;GO:0050796;GO:0060271;GO:0060285;GO:0060287;GO:0072560;GO:2000078;	K09173	-	-	-	regulatory factor X3 [Source:HGNCSymbol;Acc:HGNC:9984]	427351	F1NC32
ENSGALG00000035631	26.8503	6.9114	46.7892	6.76986	2.75913	0.0202938	0.80677	AADN04003659.1	6200	12481	+	6281	-	GO:0005515;GO:0016020;GO:0016021;GO:0016021;	-	-	-	-	mannosidase, beta A, lysosomal-like 1 [Source:NCBIgene;Acc:107057295]	107057295	-
ENSGALG00000015075	766.247	939.678	592.817	0.630872	-0.664581	0.0204006	0.80677	1	80638660	80648642	-	9982	B3GAT1L	GO:0000139;GO:0000139;GO:0005794;GO:0006486;GO:0015018;GO:0015018;GO:0015018;GO:0016020;GO:0016740;GO:0046872;GO:0050650;	K00735	EC:2.4.1.135	-	-	beta-1,3-glucuronyltransferase 1-like [Source:NCBIgene;Acc:408180]	408180	F1NQ32
ENSGALG00000039705	829.314	630.302	1028.33	1.63148	0.706182	0.0204221	0.80677	13	13929617	13940653	+	11036	GFPT2	GO:0004360;GO:0004360;GO:0006002;GO:0006047;GO:0006487;GO:0097367;GO:1901135;GO:1901137;GO:1990830;	K00820	EC:2.6.1.16	-	-	glutamine-fructose-6-phosphate transaminase 2[Source:HGNC Symbol;Acc:HGNC:4242]	426962	-
ENSGALG00000005923	4.58878	0.52489	8.65268	16.4847	4.04306	0.0204408	0.80677	6	17858148	17859281	+	1133	NPY4R	GO:0001601;GO:0001602;GO:0001602;GO:0004930;GO:0004930;GO:0004983;GO:0007165;GO:0007186;GO:0007186;GO:0007218;GO:0016020;GO:0016021;GO:0016021;	K04206	-	-	NOG261951	neuropeptide Y receptor Y4 [Source:NCBIgene;Acc:428955]	428955	Q8QGM3
ENSGALG00000016288	19.1976	31.8567	6.5386	0.205251	-2.28454	0.0205047	0.80734	1	116055337	116671490	-	616153	IL1RAPL1	GO:0004908;GO:0005886;GO:0007165;GO:0016020;GO:0016021;GO:0019221;GO:0045920;GO:0098978;GO:0099175;GO:0099545;GO:1905606;	K05170	-	-	-	interleukin 1 receptor accessory protein like 1[Source:HGNC Symbol;Acc:HGNC:5996]	427993	-
ENSGALG00000003047	1635.29	1282.66	1987.91	1.54983	0.632112	0.0205974	0.807384	28	3676512	3687043	+	10531	SUGP2	GO:0003676;GO:0003723;GO:0005654;GO:0006396;GO:0016604;	K13166	-	-	-	SURP and G-patch domain containing 2 [Source:NCBIgene;Acc:420113]	420113	E1C5N4
ENSGALG00000039473	1340.77	1650.15	1031.4	0.625036	-0.67799	0.0206046	0.807384	AADN04003454.1	6426	11889	+	5463	NOP53	GO:0000027;GO:0000055;GO:0005634;GO:0005654;GO:0005730;GO:0042254;GO:0000027;GO:0000027;GO:0000027;GO:0000055;GO:0000122;GO:0001650;GO:0001932;GO:0002039;GO:0005634;GO:0005654;GO:0005654;GO:0005730;GO:0005730;GO:0005730;GO:0005829;GO:0006281;GO:0006364;GO:0006974;GO:0007095;GO:0008097;GO:0008097;GO:0014067;GO:0031333;GO:0032435;GO:0032436;GO:0033553;GO:0039535;GO:0042254;GO:0042802;GO:0042981;GO:…	K14840	-	-	-	NOP53 ribosome biogenesis factor [Source:HGNCSymbol;Acc:HGNC:4333]	107049993	A0A1D5PV90
ENSGALG00000013929	2168.94	1593.59	2744.3	1.72209	0.784159	0.0208224	0.813966	4	65811116	65842656	-	31540	PDGFRA	GO:0000166;GO:0001553;GO:0001701;GO:0002244;GO:0004672;GO:0004713;GO:0004713;GO:0004714;GO:0004714;GO:0005018;GO:0005018;GO:0005524;GO:0005524;GO:0005634;GO:0005737;GO:0005886;GO:0005902;GO:0006468;GO:0006935;GO:0007169;GO:0007275;GO:0008210;GO:0008585;GO:0009653;GO:0009887;GO:0009897;GO:0009986;GO:0016020;GO:0016021;GO:0016301;GO:0016310;GO:0016477;GO:0016740;GO:0018108;GO:0023019;GO:0030198;GO:…	K04363	EC:2.7.10.1	-	-	platelet-derived growth factor receptor, alphapolypeptide [Source:NCBI gene;Acc:395509]	395509	F1N870
ENSGALG00000041560	96.8771	68.606	125.148	1.82416	0.867232	0.020882	0.814349	AADN04004592.1	1366	10719	-	9353	-	-	-	-	-	-	-	-	-
ENSGALG00000020561	427.374	326.051	528.696	1.62151	0.697341	0.0210009	0.817033	Z	16555609	16594096	-	38487	-	GO:0016020;GO:0016021;	-	-	-	-	FRAS1 related extracellular matrix 3 [Source:NCBIgene;Acc:425372]	425372	F1NCT5
ENSGALG00000004850	1472.25	1166.06	1778.44	1.52517	0.608969	0.0211306	0.819809	6	12266618	12412519	-	145901	ZMIZ1	GO:0001570;GO:0001701;GO:0003007;GO:0005654;GO:0007296;GO:0007569;GO:0008270;GO:0043231;GO:0045582;GO:0045747;GO:0045944;GO:0045944;GO:0048146;GO:0048589;GO:0048844;GO:0008270;	K22403	-	-	-	zinc finger MIZ-type containing 1 [Source:HGNCSymbol;Acc:HGNC:16493]	423724	-
ENSGALG00000006025	5.21138	0.855831	9.56693	11.1785	3.48266	0.0211726	0.819809	2	4992188	5013715	-	21527	XIRP1	GO:0003779;GO:0003779;GO:0007507;GO:0030036;GO:0030054;GO:0003779;GO:0003779;GO:0007507;GO:0030036;GO:0030054;	-	-	-	-	xin actin binding repeat containing 1 [Source:NCBIgene;Acc:374266]	374266	-
ENSGALG00000001437	103.176	73.5459	132.805	1.80574	0.852593	0.0212841	0.820695	24	1863780	2108022	+	244242	NTM	-	K06774	-	-	-	neurotrimin [Source:NCBI gene;Acc:395450]"	395450	Q90773
ENSGALG00000031961	11.8886	4.92739	18.8498	3.82551	1.93565	0.0213306	0.820695	AADN04021325.1	21	2499	-	2478	-	-	-	-	-	-	-	-	-
ENSGALG00000004397	678.961	525.436	832.485	1.58437	0.663909	0.0213888	0.820695	15	5796666	5813999	+	17333	MLXIP	GO:0000977;GO:0000981;GO:0001228;GO:0003700;GO:0005634;GO:0006355;GO:0006357;GO:0006366;GO:0045944;GO:0046983;GO:1900402;GO:1900402;	K09113	-	-	-	MLX interacting protein [Source:HGNCSymbol;Acc:HGNC:17055]	416857	-
ENSGALG00000015208	127.856	92.1678	163.544	1.77441	0.827343	0.0214026	0.820695	Z	44469527	44620288	-	150761	ROR2	GO:0000166;GO:0001501;GO:0001502;GO:0001756;GO:0001934;GO:0004672;GO:0004713;GO:0004714;GO:0004888;GO:0005109;GO:0005524;GO:0005524;GO:0005737;GO:0005887;GO:0006468;GO:0007169;GO:0007223;GO:0007224;GO:0007254;GO:0008285;GO:0009968;GO:0016020;GO:0016021;GO:0016301;GO:0016310;GO:0017147;GO:0017147;GO:0017147;GO:0018108;GO:0030154;GO:0030154;GO:0030335;GO:0030424;GO:0030509;GO:0030538;GO:0031435;GO:…	K05123	EC:2.7.10.1	T	COG0515	receptor tyrosine kinase like orphan receptor 2[Source:NCBI gene;Acc:769516]	769516	A0SVH2
ENSGALG00000034566	221.951	281.392	162.509	0.577519	-0.79206	0.0214759	0.820695	AADN04001110.1	723	11866	-	11143	-	-	-	-	-	-	-	-	-
ENSGALG00000003131	440.482	340.414	540.55	1.58792	0.667139	0.0215692	0.820695	18	6337106	6344590	+	7484	DGKE	GO:0000166;GO:0003951;GO:0004143;GO:0004143;GO:0004143;GO:0005524;GO:0005634;GO:0005737;GO:0005829;GO:0007165;GO:0007205;GO:0016020;GO:0016020;GO:0016021;GO:0016301;GO:0016301;GO:0016301;GO:0016310;GO:0016740;GO:0035556;GO:0046834;	K00901	EC:2.7.1.107	-	-	diacylglycerol kinase epsilon [Source:HGNCSymbol;Acc:HGNC:2852]	770911	E1C3R5
ENSGALG00000043959	7.6554	2.14452	13.1663	6.13949	2.61812	0.0215782	0.820695	AADN04001060.1	16675	20639	-	3964	-	GO:0016020;GO:0016021;	-	-	-	-	-	-	-
ENSGALG00000012095	3.87276	7.4105	0.335016	0.0452084	-4.46727	0.0217389	0.820695	5	55629271	55635045	+	5774	CCDC198	-	-	-	-	-	coiled-coil domain containing 198 [Source:HGNCSymbol;Acc:HGNC:20189]	423546	E1BXF9
ENSGALG00000044508	15.6164	6.84065	24.3921	3.56576	1.83421	0.0217984	0.820695	10	12677198	12688146	-	10948	-	-	-	-	-	-	-	-	-
ENSGALG00000002437	216.583	161.018	272.147	1.69017	0.757166	0.0218205	0.820695	17	8212589	8217599	-	5010	FAM69B	GO:0016020;GO:0016021;	-	-	-	-	family with sequence similarity 69 member B[Source:HGNC Symbol;Acc:HGNC:28290]	417139	-
ENSGALG00000027899	272.131	337.919	206.342	0.610625	-0.71164	0.0219013	0.820695	4	2129527	2130582	+	1055	-	-	-	-	-	-	coagulation factor VIII associated 2 [Source:NCBIgene;Acc:776915]	-	-
ENSGALG00000008014	627.773	482.468	773.079	1.60234	0.680182	0.021925	0.820695	20	13926767	13928100	-	1333	CEBPB	GO:0000779;GO:0000790;GO:0000977;GO:0000978;GO:0000979;GO:0000981;GO:0001046;GO:0001077;GO:0001158;GO:0001541;GO:0001892;GO:0003677;GO:0003677;GO:0003682;GO:0003700;GO:0003705;GO:0003705;GO:0005515;GO:0005634;GO:0005634;GO:0005634;GO:0005634;GO:0005654;GO:0005737;GO:0006355;GO:0006355;GO:0006366;GO:0010628;GO:0016363;GO:0019900;GO:0030182;GO:0032496;GO:0032753;GO:0033598;GO:0034976;GO:0035035;GO:…	K10048	-	-	NOG299311	CCAAT enhancer binding protein beta [Source:NCBIgene;Acc:396185]	396185	Q05826
ENSGALG00000040504	1284.32	947.125	1621.52	1.71205	0.775725	0.0219527	0.820695	15	8402897	8419021	+	16124	GGT5	GO:0000048;GO:0000048;GO:0002951;GO:0002951;GO:0005886;GO:0005886;GO:0006412;GO:0006508;GO:0006520;GO:0006520;GO:0006536;GO:0006631;GO:0006749;GO:0006751;GO:0006751;GO:0006751;GO:0006954;GO:0006954;GO:0019344;GO:0031226;GO:0031226;GO:0036374;GO:0036374;GO:0036374;GO:1901750;GO:1901750;GO:1901750;	K18592	-	-	-	gamma-glutamyltransferase 5 [Source:HGNCSymbol;Acc:HGNC:4260]	416943	-
ENSGALG00000008956	948.564	745.08	1152.05	1.54621	0.628733	0.0219596	0.820695	6	27706900	27723967	-	17067	CCDC186	GO:0009617;	-	-	-	-	coiled-coil domain containing 186 [Source:HGNCSymbol;Acc:HGNC:24349]	423905	E1BWV9
ENSGALG00000036969	52.8348	74.4686	31.2009	0.418981	-1.25504	0.0219879	0.820695	2	106913658	106974273	-	60615	KLHL14	GO:0005783;GO:0005783;GO:0005829;GO:0015629;GO:0016235;GO:0043005;GO:0043005;GO:0043025;GO:0043025;	K10451	-	-	-	kelch like family member 14 [Source:NCBIgene;Acc:421100]	421100	Q5F3N5
ENSGALG00000008445	239.246	184.314	294.177	1.59606	0.674517	0.021999	0.820695	3	3976026	4106027	+	130001	SLC24A3	GO:0005262;GO:0005886;GO:0005887;GO:0006811;GO:0006874;GO:0008273;GO:0008273;GO:0016020;GO:0016021;GO:0016021;GO:0035725;GO:0055085;GO:0070588;	K13751	-	-	-	solute carrier family 24 member 3 [Source:HGNCSymbol;Acc:HGNC:10977]	421244	-
ENSGALG00000042409	346.204	430.056	262.351	0.610038	-0.713029	0.0222491	0.827553	AADN04005000.1	1995	9648	-	7653	-	GO:0003924;GO:0003924;GO:0005525;GO:0005768;GO:0006886;GO:0030100;GO:0032482;GO:0032593;	-	-	-	-	-	-	-
ENSGALG00000015624	16740.4	10830.7	22650.2	2.09129	1.0644	0.0223009	0.827553	Z	62650853	62756712	-	105859	VCAN	GO:0005509;GO:0005540;GO:0007155;GO:0007417;GO:0031012;	K06793	-	-	-	versican [Source:NCBI gene;Acc:395565]"	395565	Q90953
ENSGALG00000010805	1631.41	1283.04	1979.77	1.54303	0.625765	0.0223348	0.827553	8	25365620	25423197	-	57577	USP24	GO:0004197;GO:0004843;GO:0005737;GO:0006511;GO:0016579;GO:0016579;GO:0036459;GO:0006511;GO:0016579;GO:0036459;	K11840	EC:3.4.19.12	-	-	ubiquitin specific peptidase 24 [Source:HGNCSymbol;Acc:HGNC:12623]	424665	A0A1D5P9F2
ENSGALG00000006198	2443.59	3113.29	1773.89	0.569779	-0.811526	0.0226649	0.834282	7	6905294	6915375	-	10081	LSS	GO:0016853;GO:0016866;GO:0000250;GO:0000250;GO:0005811;GO:0005811;GO:0006694;GO:0006695;GO:0006695;GO:0016853;GO:0016866;GO:0031647;GO:0016866;	K01852	EC:5.4.99.7	-	-	lanosterol synthase [Source:NCBI gene;Acc:424037]"	424037	A0A1D5PDR0
ENSGALG00000023120	358.442	445.237	271.648	0.610121	-0.712832	0.0226809	0.834282	4	52137022	52139535	-	2513	SULT1B1	GO:0005737;GO:0006629;GO:0006805;GO:0008146;GO:0008202;GO:0016740;GO:0042403;GO:0051923;GO:0006805;GO:0008146;GO:0016740;GO:0042403;GO:0051923;GO:0006805;GO:0008146;GO:0016740;GO:0042403;GO:0051923;GO:0006805;GO:0008146;GO:0016740;GO:0042403;GO:0051923;GO:0006805;GO:0008146;GO:0016740;GO:0042403;GO:0051923;	K01025	EC:2.8.2.-	-	NOG260792	sulfotransferase family cytosolic 1B member 1[Source:NCBI gene;Acc:395227]	395227	Q8JG30
ENSGALG00000006122	114.746	150.374	79.1182	0.526144	-0.926469	0.0227068	0.834282	14	6962073	6968874	+	6801	EARS2	GO:0000049;GO:0000166;GO:0000166;GO:0004812;GO:0004812;GO:0004818;GO:0004818;GO:0004818;GO:0005524;GO:0005524;GO:0005737;GO:0005739;GO:0006412;GO:0006418;GO:0006424;GO:0006424;GO:0006424;GO:0008270;GO:0016874;GO:0043039;GO:0050561;GO:0070127;	K01885	EC:6.1.1.17	-	-	glutamyl-tRNA synthetase 2, mitochondrial[Source:NCBI gene;Acc:427672]	427672	Q5ZJ66
ENSGALG00000019003	280.382	346.355	214.409	0.619044	-0.691885	0.0227207	0.834282	4	49905486	49937351	+	31865	PRAG1	GO:0004672;GO:0004672;GO:0005524;GO:0005634;GO:0005925;GO:0006468;GO:0006468;GO:0008593;GO:0016477;GO:0042802;	K17537	EC:2.7.10.2	-	-	PEAK1 related, kinase-activating pseudokinase 1[Source:HGNC Symbol;Acc:HGNC:25438]	422632	-
ENSGALG00000026152	238.791	303.809	173.773	0.571982	-0.805958	0.022817	0.835941	12	2254875	2264684	-	9809	GBP	GO:0000166;GO:0003924;GO:0005525;GO:0005525;GO:0000166;GO:0003924;GO:0005525;GO:0005525;GO:0000166;GO:0003924;GO:0005525;GO:0005525;GO:0000166;GO:0003924;GO:0005525;GO:0005525;	K20899	-	-	-	Gallus gallus guanylate binding protein (GBP),mRNA. [Source:RefSeq mRNA;Acc:NM_204652]	415922	A0A1D5PCB5
ENSGALG00000027444	435.283	337.39	533.176	1.5803	0.660194	0.0231262	0.841117	7	12591371	12598630	-	7259	-	GO:0003676;GO:0008270;	-	-	-	-	zinc finger DBF-type containing 2 [Source:NCBIgene;Acc:424100]	-	-
ENSGALG00000023772	35.3235	49.2623	21.3848	0.434102	-1.2039	0.023137	0.841117	21	4306473	4308156	-	1683	HSPB7	GO:0005634;GO:0005654;GO:0005737;GO:0007507;GO:0015629;GO:0016235;GO:0031005;	K09546	-	-	-	heat shock protein family B (small) member 7[Source:HGNC Symbol;Acc:HGNC:5249]	430280	E1BV54
ENSGALG00000011551	276.286	433.209	119.363	0.275531	-1.85971	0.0231849	0.841117	4	50344974	50350757	-	5783	JCHAIN	GO:0002250;GO:0003094;GO:0003697;GO:0005615;GO:0019731;GO:0019862;GO:0019862;GO:0019862;GO:0030674;GO:0031210;GO:0032461;GO:0032461;GO:0034987;GO:0034987;GO:0034987;GO:0034987;GO:0042803;GO:0042834;GO:0045087;GO:0060267;GO:0071748;GO:0071750;GO:0071750;GO:0071750;GO:0071751;GO:0071752;GO:0071756;GO:0071756;	-	-	-	-	joining chain of multimeric IgA and IgM[Source:NCBI gene;Acc:374117]	374117	E1BY93
ENSGALG00000016284	952.04	737.671	1166.41	1.58121	0.661026	0.0233508	0.841117	1	115685927	115698891	+	12964	TAB3	GO:0046872;	K12793	-	-	-	TGF-beta activated kinase 1 (MAP3K7) bindingprotein 3 [Source:HGNC Symbol;Acc:HGNC:30681]	418588	-
ENSGALG00000026449	1277.12	1615.73	938.504	0.580854	-0.783753	0.0233726	0.841117	12	9127166	9127546	+	380	-	GO:0000786;GO:0000786;GO:0000790;GO:0003677;GO:0003677;GO:0003677;GO:0005634;GO:0005634;GO:0005694;GO:0006325;GO:0046982;	-	-	-	-	histone H2A type 2-B-like [Source:NCBIgene;Acc:101751709]	101751709	R4GJP9
ENSGALG00000035993	565.408	694.232	436.584	0.628873	-0.669159	0.0234193	0.841117	33	627630	629030	+	1400	SUOX	GO:0005739;GO:0006790;GO:0008482;GO:0016491;GO:0016491;GO:0020037;GO:0020037;GO:0020037;GO:0030151;GO:0042128;GO:0043546;GO:0043546;GO:0046872;GO:0055114;GO:0055114;	-	-	-	-	sulfite oxidase [Source:HGNCSymbol;Acc:HGNC:11460]	-	-
ENSGALG00000030647	267.935	199.756	336.113	1.68262	0.750711	0.0234386	0.841117	21	4407476	4411229	-	3753	MFAP2	GO:0001527;GO:0001527;GO:0048048;GO:0048050;	-	-	-	-	microfibril associated protein 2 [Source:HGNCSymbol;Acc:HGNC:7033]	100858555	-
ENSGALG00000027571	33.8024	20.1988	47.4059	2.34697	1.2308	0.0235182	0.841117	1	48178033	48179113	+	1080	-	GO:0000786;GO:0000786;GO:0003677;GO:0003677;GO:0003677;GO:0005634;GO:0005694;GO:0006334;GO:0042742;GO:0046982;	K11252	-	-	NOG303883	histone cluster 1, H2B-VII-like 2 [Source:NCBIgene;Acc:770188]	770188	P0C1H3
ENSGALG00000005242	4.53472	0.644346	8.42509	13.0754	3.70878	0.023553	0.841117	2	1500646	1525516	-	24870	-	GO:0004888;GO:0004930;GO:0004930;GO:0004999;GO:0007165;GO:0007166;GO:0007186;GO:0007186;GO:0008528;GO:0016020;GO:0016020;GO:0016021;GO:0016021;GO:0017046;GO:0004888;GO:0004930;GO:0007166;GO:0007186;GO:0016020;GO:0016021;GO:0016021;	K04589	-	-	-	growth-hormone releasing hormone-like peptidereceptor [Source:NCBI gene;Acc:428397]	428397	B3F053
ENSGALG00000005203	3044.91	2393.88	3695.93	1.54391	0.626586	0.0235704	0.841117	8	11447671	11502314	+	54643	OLFM3	GO:0005615;GO:0005794;GO:0032281;	-	-	-	-	olfactomedin 3 [Source:HGNC Symbol;Acc:HGNC:17990]"	424461	E1BUB7
ENSGALG00000009755	578.862	433.715	724.009	1.66932	0.73926	0.0236149	0.841117	1	31721261	31765031	-	43770	LRIG3	GO:0016020;GO:0016021;GO:0032474;GO:0016020;GO:0016021;	-	-	-	-	leucine rich repeats and immunoglobulin likedomains 3 [Source:NCBI gene;Acc:417813]	417813	E1C746
ENSGALG00000017072	416.761	324.519	509.003	1.56848	0.649371	0.0236437	0.841117	1	174548152	174560323	+	12171	-	-	-	-	-	-	NEDD4 binding protein 2 like 1 [Source:NCBIgene;Acc:418914]	418914	-
ENSGALG00000035960	57.4294	88.4122	26.4466	0.299128	-1.74116	0.0236495	0.841117	AADN04004153.1	21	11321	+	11300	-	GO:0000166;GO:0003774;GO:0003779;GO:0005524;GO:0005524;GO:0016459;GO:0016459;GO:0000166;GO:0003774;GO:0003779;GO:0005524;GO:0005524;GO:0016459;GO:0016459;	-	-	-	-	-	-	-
ENSGALG00000012298	23.7806	34.3435	13.2176	0.384863	-1.37758	0.0237656	0.841117	4	61121025	61141216	-	20191	SLC39A8	GO:0005385;GO:0005886;GO:0005887;GO:0006829;GO:0006882;GO:0016020;GO:0016020;GO:0016021;GO:0030001;GO:0031090;GO:0046873;GO:0055085;GO:0070574;GO:0071578;	K14714	-	-	-	solute carrier family 39 member 8 [Source:HGNCSymbol;Acc:HGNC:20862]	430411	-
ENSGALG00000039659	9.76614	1.18677	18.3455	15.4583	3.95031	0.0237698	0.841117	1	9891183	9921006	+	29823	-	GO:0007416;GO:0048786;	-	-	-	-	-	-	-
ENSGALG00000021272	32.6331	19.5484	45.7177	2.33869	1.2257	0.0237819	0.841117	24	5425639	5428446	-	2807	SCN2B	GO:0001518;GO:0001518;GO:0016020;GO:0016020;GO:0016021;GO:0017080;GO:0017080;GO:0035725;GO:0060048;GO:0060371;GO:0086002;GO:0086006;GO:0086012;GO:0086091;GO:2000649;	K04846	-	-	-	sodium voltage-gated channel beta subunit 2[Source:HGNC Symbol;Acc:HGNC:10589]	419776	E1BXH9
ENSGALG00000044853	12.5494	4.71202	20.3868	4.32656	2.11322	0.0239683	0.845015	1	3256248	3256647	+	399	-	-	-	-	-	-	-	-	-
ENSGALG00000045469	11.216	4.35754	18.0745	4.14787	2.05237	0.0240053	0.845015	25	1478428	1486301	+	7873	BCAN	GO:0005540;GO:0007155;GO:0007417;GO:0031012;	K06795	-	-	-	brevican [Source:HGNC Symbol;Acc:HGNC:23059]"	425976	-
ENSGALG00000011266	827.304	644.007	1010.6	1.56924	0.650065	0.0240472	0.845015	4	47319602	47333131	-	13529	PPM1K	GO:0003824;GO:0004721;GO:0004722;GO:0005739;GO:0006470;GO:0016787;GO:0043169;GO:0046872;GO:0003824;GO:0004722;GO:0006470;GO:0043169;	K17505	EC:3.1.3.16	T	COG0631	protein phosphatase, Mg2+/Mn2+ dependent 1K[Source:HGNC Symbol;Acc:HGNC:25415]	422614	F1P138
ENSGALG00000008155	118.294	150.866	85.7213	0.568193	-0.815547	0.0241269	0.845996	7	11227663	11233652	-	5989	KCTD18	GO:0051260;	K21921	-	-	-	potassium channel tetramerization domain containing18 [Source:HGNC Symbol;Acc:HGNC:26446]	424069	E1C7S3
ENSGALG00000004505	72.2937	94.0347	50.5528	0.537597	-0.895402	0.0242286	0.846633	18	9231377	9233096	-	1719	CCDC137	GO:0001650;GO:0005694;GO:0005730;	-	-	-	-	coiled-coil domain containing 137 [Source:HGNCSymbol;Acc:HGNC:33451]	417454	-
ENSGALG00000010187	33.3252	20.6805	45.9699	2.22286	1.15242	0.0243809	0.846633	Z	27065748	27123410	+	57662	SLC1A1	GO:0005313;GO:0005313;GO:0005314;GO:0005886;GO:0005886;GO:0005887;GO:0010460;GO:0015108;GO:0015293;GO:0015293;GO:0015501;GO:0015501;GO:0015813;GO:0015813;GO:0016020;GO:0016021;GO:0016021;GO:0016324;GO:0033229;GO:0042883;GO:0051260;GO:0051938;GO:0070779;GO:0098712;GO:0140009;GO:1902476;GO:1903712;	K05612	-	-	-	solute carrier family 1 member 1 [Source:HGNCSymbol;Acc:HGNC:10939]	427352	E1C1P8
ENSGALG00000045419	2.81963	0	5.63926	Inf	Inf	0.0244274	0.846633	AADN04009120.1	6720	7921	-	1201	-	GO:0016020;GO:0016021;	-	-	-	-	-	-	-
ENSGALG00000007358	33.3744	46.4629	20.2858	0.436603	-1.19561	0.0244329	0.846633	10	17819516	17827876	-	8360	CILP	GO:0005615;GO:0010629;GO:0043569;GO:0060392;GO:0062023;GO:0071560;	-	-	-	-	cartilage intermediate layer protein [Source:HGNCSymbol;Acc:HGNC:1980]	415533	E1C846
ENSGALG00000010999	833.823	651.158	1016.49	1.56105	0.642516	0.0244613	0.846633	5	45907275	45950884	-	43609	DICER1	GO:0003677;GO:0003723;GO:0003725;GO:0004521;GO:0004525;GO:0004525;GO:0005524;GO:0006396;GO:0016787;GO:0016891;GO:0019904;GO:0030422;GO:0030423;GO:0031047;GO:0031054;GO:0033168;GO:0035068;GO:0035087;GO:0035196;GO:0035197;GO:0035280;GO:0036404;GO:0070062;GO:0070578;GO:0070883;GO:0090502;GO:0003677;GO:0003723;GO:0004525;GO:0005524;GO:0006396;GO:0016787;GO:0016891;GO:0031047;GO:0003723;GO:0004525;GO:…	K11592	EC:3.1.26.-	-	-	dicer 1, ribonuclease III [Source:NCBIgene;Acc:423437]	423437	Q25BN1
ENSGALG00000012232	148.46	188.303	108.618	0.576827	-0.793789	0.0245159	0.846633	5	57730095	57745186	-	15091	DNAAF2	GO:0005737;GO:0005737;GO:0005737;GO:0005737;GO:0005829;GO:0060285;GO:0060285;GO:0060285;GO:0070286;GO:0070286;GO:0070286;GO:0070286;	K19751	-	-	-	dynein axonemal assembly factor 2 [Source:HGNCSymbol;Acc:HGNC:20188]	423566	F1NI98
ENSGALG00000031590	110.416	60.3299	160.502	2.6604	1.41164	0.0246297	0.846633	3	82815250	82837344	+	22094	B3GAT2	GO:0000139;GO:0000139;GO:0005794;GO:0006486;GO:0015018;GO:0015018;GO:0015018;GO:0016020;GO:0016740;GO:0046872;GO:0050650;	K10157	EC:2.4.1.135	-	-	beta-1,3-glucuronyltransferase 2 [Source:NCBIgene;Acc:428638]	428638	Q5CAS7
ENSGALG00000033607	445.645	338.787	552.502	1.63082	0.705601	0.0246627	0.846633	AADN04019046.1	21	1404	-	1383	-	-	-	-	-	-	-	-	-
ENSGALG00000015055	30.8889	18.3425	43.4353	2.36801	1.24368	0.0247162	0.846633	3	66681777	66712311	+	30534	SLC22A16	GO:0016020;GO:0016021;GO:0016021;GO:0022857;GO:0055085;GO:0005275;GO:0007338;GO:0015101;GO:0015226;GO:0015695;GO:0015837;GO:0015879;GO:0016020;GO:0016021;GO:0016021;GO:0016021;GO:0022857;GO:0030317;GO:0046717;GO:0055085;GO:1902603;GO:0016020;GO:0016021;GO:0016021;GO:0022857;GO:0055085;	K08212	-	-	-	solute carrier family 22 member 16 [Source:HGNCSymbol;Acc:HGNC:20302]	421757	A0A1D5PQX4
ENSGALG00000006069	276.602	213.309	339.896	1.59345	0.672151	0.0247522	0.846633	19	9933642	9955929	-	22287	SMTNL2	GO:0005815;GO:0030036;GO:0031941;	-	-	-	-	smoothelin like 2 [Source:HGNCSymbol;Acc:HGNC:24764]	417687	A0A1D5PRI5
ENSGALG00000038775	4195.7	3317.22	5074.17	1.52964	0.613196	0.0247525	0.846633	5	6396873	6557255	-	160382	SPON1	GO:0010954;GO:0032092;GO:0050693;GO:1902430;GO:1902993;	-	-	-	-	spondin 1 [Source:NCBI gene;Acc:395657]"	395657	Q9W770
ENSGALG00000034516	12.293	20.4403	4.14566	0.202818	-2.30174	0.0247992	0.846633	18	1285875	1501949	-	216074	SHISA6	GO:0007283;GO:0014069;GO:0014069;GO:0030165;GO:0032281;GO:0032281;GO:0032591;GO:0035255;GO:0045202;GO:0045211;GO:0048172;GO:0090090;GO:0098976;GO:0098985;GO:1904717;GO:2000311;	-	-	-	-	shisa family member 6 [Source:HGNCSymbol;Acc:HGNC:34491]	768703	-
ENSGALG00000000141	294.738	368.644	220.833	0.599041	-0.739274	0.0248187	0.846633	16	116646	118450	+	1804	BLB1	GO:0006955;GO:0016020;GO:0019882;GO:0042613;GO:0006955;GO:0016020;GO:0016020;GO:0016021;GO:0019882;GO:0042613;	K06752	-	-	-	Major histocompatibility complex class II betachain BLB1 [Source:NCBI gene;Acc:693256]	693256	A0A1D5PLI8
ENSGALG00000005000	531.51	401.449	661.571	1.64796	0.720679	0.025012	0.848488	6	14824430	14830844	+	6414	COMTD1	GO:0008171;GO:0008757;GO:0032259;GO:0008171;GO:0032259;	-	-	-	-	catechol-O-methyltransferase domain containing 1[Source:HGNC Symbol;Acc:HGNC:26309]	-	-
ENSGALG00000034216	1557.24	1214.98	1899.5	1.5634	0.644686	0.0250259	0.848488	11	11598372	11609554	+	11182	TK2	GO:0000166;GO:0005524;GO:0005524;GO:0005737;GO:0005739;GO:0006139;GO:0009165;GO:0019136;GO:0019206;	K00857	EC:2.7.1.21	-	-	thymidine kinase 2, mitochondrial [Source:NCBIgene;Acc:427551]	427551	Q5ZI21
ENSGALG00000031701	2.78411	0	5.56821	Inf	Inf	0.0250288	0.848488	AADN04003712.1	3203	6050	-	2847	-	GO:0016020;GO:0016021;GO:0016020;GO:0016021;	-	-	-	-	-	-	-
ENSGALG00000010352	1440.67	1115	1766.33	1.58415	0.663711	0.025197	0.851563	9	23309859	23353078	-	43219	ARHGEF26	GO:0005089;GO:0035023;GO:0001886;GO:0005089;GO:0035023;GO:0097178;	K13744	-	-	-	Rho guanine nucleotide exchange factor 26[Source:HGNC Symbol;Acc:HGNC:24490]	429163	F1NBE4
ENSGALG00000005024	53.3365	35.4297	71.2433	2.01083	1.00779	0.025267	0.851563	12	5149129	5193490	-	44361	-	GO:0005509;	-	-	-	-	EF-hand and coiled-coil domain containing 1[Source:NCBI gene;Acc:415972]	415972	E1C6I4
ENSGALG00000015733	479.012	267.859	690.165	2.57659	1.36547	0.0252912	0.851563	3	75720534	75772576	+	52042	-	GO:0005524;GO:0016887;GO:0000027;GO:0005524;GO:0006364;GO:0016887;GO:0005524;GO:0016887;	-	-	-	-	midasin AAA ATPase 1 [Source:NCBI gene;Acc:421811]"	-	-
ENSGALG00000008459	3082.19	2026.29	4138.08	2.04219	1.03012	0.025328	0.851563	7	11874180	11969327	+	95147	BMPR2	GO:0000166;GO:0001707;GO:0001893;GO:0001935;GO:0001938;GO:0001946;GO:0001974;GO:0002063;GO:0003085;GO:0003148;GO:0003151;GO:0003183;GO:0003186;GO:0003197;GO:0003252;GO:0004672;GO:0004674;GO:0004675;GO:0005024;GO:0005026;GO:0005524;GO:0005524;GO:0005654;GO:0005886;GO:0005886;GO:0005887;GO:0005887;GO:0005901;GO:0005913;GO:0006366;GO:0006468;GO:0007178;GO:0007178;GO:0007179;GO:0007389;GO:0009267;GO:…	K04671	EC:2.7.11.30	T	COG0515	bone morphogenetic protein receptor type 2[Source:NCBI gene;Acc:374147]	374147	O42124
ENSGALG00000031105	135.839	97.3677	174.31	1.79022	0.840141	0.0253857	0.851749	4	50544869	50705557	+	160688	SLC4A4	GO:0005452;GO:0006811;GO:0006820;GO:0008509;GO:0015698;GO:0016020;GO:0016020;GO:0016021;GO:0016021;GO:0098656;GO:0005452;GO:0005887;GO:0006811;GO:0006814;GO:0006820;GO:0008509;GO:0008510;GO:0008510;GO:0015698;GO:0015701;GO:0016020;GO:0016020;GO:0016021;GO:0016021;GO:0016323;GO:0051453;GO:0098656;	K13575	-	-	-	solute carrier family 4 member 4 [Source:HGNCSymbol;Acc:HGNC:11030]	422649	-
ENSGALG00000030712	312.855	242.615	383.094	1.57902	0.659027	0.02549	0.852688	AADN04000776.1	11	7373	+	7362	COL2A1	GO:0005201;GO:0005576;GO:0005581;GO:0046872;	K19719	-	-	-	collagen type II alpha 1 chain [Source:NCBIgene;Acc:395069]	395069	Q90W37
ENSGALG00000033992	1604.94	1232.16	1977.71	1.60508	0.682643	0.0255686	0.852688	3	35784910	35786718	+	1808	-	GO:0005634;GO:0006355;GO:0042974;	-	-	-	-	-	-	-
ENSGALG00000045940	18.7782	28.1579	9.39861	0.333783	-1.58302	0.0255702	0.852688	3	105564501	105573559	+	9058	-	GO:0003924;GO:0097752;	-	-	-	-	nuclear GTPase, germinal center associated[Source:NCBI gene;Acc:422002]	422002	-
ENSGALG00000042020	126.506	165.965	87.0465	0.524488	-0.931018	0.0258038	0.858727	4	50050413	50052876	+	2463	CG-16	GO:0030246;GO:0030246;GO:0030246;GO:0030246;	K06830	-	-	-	galectin CG-16 [Source:NCBI gene;Acc:404269]"	404269	P23668
ENSGALG00000014878	846.075	662.699	1029.45	1.55342	0.635449	0.0259339	0.861299	3	62648643	62791218	+	142575	MAN1A1	GO:0003824;GO:0004571;GO:0005509;GO:0008152;GO:0016020;GO:0016020;GO:0016021;GO:0016787;GO:0016798;GO:0000139;GO:0000139;GO:0003824;GO:0004571;GO:0004571;GO:0005509;GO:0005783;GO:0005793;GO:0005794;GO:0005829;GO:0006491;GO:0008152;GO:0016020;GO:0016020;GO:0016021;GO:0016787;GO:0016798;	K01230	EC:3.2.1.113	-	-	mannosidase alpha class 1A member 1 [Source:HGNCSymbol;Acc:HGNC:6821]	421726	F1N9D0
ENSGALG00000045039	175.086	128.264	221.909	1.73011	0.79086	0.026014	0.861852	26	2716529	2717677	-	1148	-	-	-	-	-	-	uncharacterized LOC112530321 [Source:NCBIgene;Acc:112530321]	-	-
ENSGALG00000015209	476.246	372.154	580.338	1.5594	0.640995	0.0261009	0.861852	Z	44346752	44358514	-	11762	NFIL3	GO:0000122;GO:0000977;GO:0000978;GO:0001078;GO:0001078;GO:0003700;GO:0005634;GO:0005634;GO:0006351;GO:0006355;GO:0006366;GO:0006955;GO:0007623;GO:0007623;GO:0010628;GO:0071353;	K09059	-	-	-	nuclear factor, interleukin 3 regulated[Source:NCBI gene;Acc:395326]	395326	Q90Z72
ENSGALG00000030038	96.323	68.2437	124.402	1.82291	0.866247	0.0261087	0.861852	AADN04001210.1	6888	29576	+	22688	C3	GO:0004866;GO:0005576;GO:0005615;GO:0006954;GO:0006956;GO:0010951;GO:0004866;GO:0005576;GO:0005615;GO:0006954;GO:0006956;GO:0010951;GO:0001798;GO:0001934;GO:0001970;GO:0004866;GO:0005576;GO:0005615;GO:0005615;GO:0006911;GO:0006954;GO:0006956;GO:0006956;GO:0006956;GO:0009617;GO:0010575;GO:0010828;GO:0010866;GO:0010884;GO:0010951;GO:0031715;GO:0032991;GO:0045745;GO:0045766;GO:0050766;GO:0060100;GO:…	K03990	-	-	-	complement component 3 [Source:NCBIgene;Acc:396370]	396370	Q90633
ENSGALG00000009907	1314.79	1021.86	1607.72	1.57333	0.653821	0.0262099	0.862064	5	34160338	34180345	+	20007	G2E3	GO:0004842;GO:0005829;GO:0016567;GO:0016740;GO:0043231;GO:0046872;GO:0046872;GO:0046872;	K22371	EC:2.3.2.26	-	-	G2/M-phase specific E3 ubiquitin protein ligase[Source:NCBI gene;Acc:423305]	423305	Q5F4A1
ENSGALG00000008018	126.748	167.605	85.8915	0.512463	-0.964479	0.0262917	0.862064	20	14008762	14012151	-	3389	SNAI1	GO:0003676;GO:0003676;GO:0003677;GO:0003700;GO:0005623;GO:0005634;GO:0006355;	K05706	-	R	COG5048	snail family transcriptional repressor 1[Source:NCBI gene;Acc:396047]	396047	O12939
ENSGALG00000008063	21.5129	31.4601	11.5657	0.367631	-1.44367	0.0263316	0.862064	10	19302363	19308218	+	5855	NOX5	GO:0001935;GO:0005509;GO:0015252;GO:0016020;GO:0016020;GO:0016021;GO:0016175;GO:0016175;GO:0016491;GO:0016491;GO:0042554;GO:0042554;GO:0055114;GO:0055114;GO:0055114;GO:1902600;GO:0005509;GO:0016020;GO:0016021;GO:0016175;GO:0016491;GO:0016491;GO:0042554;GO:0055114;GO:0055114;GO:0005509;GO:0016020;GO:0016021;GO:0016175;GO:0016491;GO:0016491;GO:0042554;GO:0055114;GO:0055114;	K21424	EC:1.6.3.-	-	-	NADPH oxidase 5 [Source:NCBI gene;Acc:415565]"	415565	A0A1D5P1N8
ENSGALG00000030789	489.613	372.976	606.251	1.62544	0.700832	0.0263984	0.862064	7	10044964	10074000	-	29036	-	GO:0005783;GO:0006505;GO:0006888;GO:0016020;GO:0016021;GO:0016788;GO:0050185;GO:0016020;GO:0016021;GO:0016788;GO:0005783;GO:0005789;GO:0015031;GO:0016020;GO:0016021;GO:0016787;GO:0016788;	K05294	EC:3.-.-.-	-	-	post-GPI attachment to proteins 1 [Source:NCBIgene;Acc:424054]	424054	-
ENSGALG00000015889	1020.94	753.625	1288.25	1.7094	0.773491	0.0264587	0.862064	3	79785429	79884137	+	98708	PHIP	GO:0005158;GO:0005634;GO:0006357;GO:0007010;GO:0007010;GO:0008286;GO:0008360;GO:0022604;GO:0045944;GO:0070577;GO:2001237;GO:0005158;GO:0008286;	K11797	-	-	-	pleckstrin homology domain interacting protein[Source:HGNC Symbol;Acc:HGNC:15673]	421854	-
ENSGALG00000000545	12.4196	19.2064	5.63267	0.29327	-1.7697	0.0264641	0.862064	26	1715950	1719075	-	3125	REN	GO:0001822;GO:0001823;GO:0002003;GO:0002003;GO:0002003;GO:0002016;GO:0002018;GO:0004175;GO:0004190;GO:0004190;GO:0004190;GO:0004190;GO:0005102;GO:0005615;GO:0005615;GO:0005622;GO:0006508;GO:0006508;GO:0006508;GO:0006508;GO:0008233;GO:0008233;GO:0008584;GO:0009755;GO:0010033;GO:0016787;GO:0042756;GO:0043408;GO:0045177;GO:0048469;	-	-	-	-	renin [Source:HGNC Symbol;Acc:HGNC:9958]"	-	-
ENSGALG00000031037	665.437	516.336	814.538	1.57754	0.657672	0.0266278	0.862064	AADN04007178.1	3605	10545	-	6940	-	GO:0016020;GO:0016021;GO:0016020;GO:0016021;	-	-	-	-	-	-	-
ENSGALG00000004860	90.6601	57.6326	123.688	2.14614	1.10174	0.0266342	0.862064	14	4811826	4813672	-	1846	RASD1	GO:0000166;GO:0003924;GO:0005525;GO:0005525;GO:0007165;GO:0016020;GO:0016529;	K07843	-	R	COG1100	ras related dexamethasone induced 1 [Source:NCBIgene;Acc:416507]	416507	Q19NX1
ENSGALG00000017343	1340.85	1979.05	702.655	0.355046	-1.49392	0.0266426	0.862064	1	194532764	194535871	-	3107	FOLR1	GO:0005542;GO:0031362;GO:0038023;GO:0061714;GO:0071231;GO:1904447;	K13649	-	-	-	folate receptor 1 [Source:NCBI gene;Acc:395638]"	395638	Q9PW81
ENSGALG00000040511	633.166	771.473	494.859	0.641447	-0.640598	0.0266427	0.862064	2	127381864	127398477	-	16613	MTERF3	GO:0003690;GO:0006355;GO:0003690;GO:0005654;GO:0005739;GO:0006355;GO:0044212;GO:0045892;GO:0045892;GO:0003690;GO:0006355;	K15032	-	-	-	mitochondrial transcription termination factor 3[Source:NCBI gene;Acc:420237]	420237	Q5ZJC8
ENSGALG00000008408	218.6	160.183	277.017	1.72938	0.790257	0.0267828	0.864882	4	14308087	14323430	-	15343	GAB3	GO:0030225;	-	-	-	-	GRB2 associated binding protein 3 [Source:HGNCSymbol;Acc:HGNC:17515]	428717	-
ENSGALG00000037705	536.565	660.151	412.979	0.625583	-0.676728	0.0270234	0.87064	AADN04007509.1	446	7936	-	7490	-	-	-	-	-	-	outer dense fiber protein 3-like 15 [Source:NCBIgene;Acc:107057195]	-	-
ENSGALG00000008497	6627.56	5288.78	7966.34	1.50627	0.590981	0.0270676	0.87064	1	30985306	31000366	-	15060	SLC38A2	GO:0003333;GO:0003333;GO:0005886;GO:0005887;GO:0006865;GO:0006868;GO:0015171;GO:0015171;GO:0015186;GO:0016020;GO:0016021;	K14207	-	-	-	solute carrier family 38 member 2 [Source:NCBIgene;Acc:417807]	417807	-
ENSGALG00000005256	123.268	158.822	87.7131	0.552272	-0.856549	0.0273402	0.874755	9	7630571	7841500	-	210929	EPHA4	GO:0000166;GO:0004672;GO:0004672;GO:0004713;GO:0004713;GO:0005003;GO:0005004;GO:0005005;GO:0005524;GO:0005524;GO:0005887;GO:0005887;GO:0006468;GO:0007169;GO:0007411;GO:0007628;GO:0008045;GO:0010977;GO:0016020;GO:0016021;GO:0016021;GO:0016301;GO:0016301;GO:0016310;GO:0016740;GO:0018108;GO:0021957;GO:0030424;GO:0030425;GO:0031901;GO:0042731;GO:0042802;GO:0043087;GO:0043507;GO:0046777;GO:0048013;GO:…	K05105	EC:2.7.10.1	T	COG0515	EPH receptor A4 [Source:NCBI gene;Acc:395559]"	395559	Q07496
ENSGALG00000005660	3076.56	2415.86	3737.25	1.54696	0.62944	0.0273442	0.874755	19	9026613	9106170	-	79557	NF1	GO:0000165;GO:0001649;GO:0001656;GO:0001666;GO:0001889;GO:0001937;GO:0001937;GO:0001938;GO:0001952;GO:0001953;GO:0005096;GO:0005096;GO:0005737;GO:0006469;GO:0007154;GO:0007165;GO:0007265;GO:0007406;GO:0007420;GO:0007422;GO:0007507;GO:0007519;GO:0008285;GO:0008429;GO:0008542;GO:0008625;GO:0010468;GO:0014044;GO:0014065;GO:0016525;GO:0021510;GO:0021764;GO:0021897;GO:0021915;GO:0021987;GO:0022011;GO:…	K08052	-	-	-	neurofibromin 1 [Source:HGNC Symbol;Acc:HGNC:7765]"	396085	-
ENSGALG00000012236	68.9366	90.6966	47.1766	0.520159	-0.942977	0.0273906	0.874755	1	50896431	50910979	+	14548	DMC1	GO:0000150;GO:0000166;GO:0000730;GO:0000781;GO:0000794;GO:0000794;GO:0001541;GO:0001556;GO:0003677;GO:0003690;GO:0003697;GO:0005524;GO:0005524;GO:0005634;GO:0005634;GO:0005634;GO:0005694;GO:0006259;GO:0006281;GO:0006312;GO:0007129;GO:0007131;GO:0007131;GO:0007141;GO:0007276;GO:0007283;GO:0007286;GO:0008094;GO:0008094;GO:0042148;	K10872	-	-	-	DNA meiotic recombinase 1 [Source:HGNCSymbol;Acc:HGNC:2927]	427903	-
ENSGALG00000010665	516.158	405.875	626.441	1.54343	0.626144	0.0274097	0.874755	5	43435163	43613641	-	178478	FOXN3	GO:0003677;GO:0003700;GO:0005634;GO:0006355;GO:0007095;GO:0008022;GO:0043565;GO:0045892;GO:0097094;GO:0003677;GO:0003700;GO:0005634;GO:0006355;GO:0043565;GO:0003677;GO:0003700;GO:0005634;GO:0006355;GO:0043565;GO:0003677;GO:0003700;GO:0005634;GO:0006355;GO:0043565;GO:0003677;GO:0003700;GO:0005634;GO:0006355;GO:0043565;GO:0003677;GO:0003700;GO:0005634;GO:0006355;GO:0043565;	K09407	-	-	-	forkhead box N3 [Source:HGNC Symbol;Acc:HGNC:1928]"	423402	A0A1D5P0G0
ENSGALG00000040646	387.371	474.277	300.465	0.633522	-0.658532	0.0274664	0.874857	KQ759550.1	46	2455	+	2409	-	GO:0006338;GO:0031011;	K11666	-	-	-	INO80 complex subunit B [Source:NCBIgene;Acc:107049493]	107049493	A0A1D5NXA7
ENSGALG00000010001	163.753	221.675	105.832	0.477423	-1.06666	0.0276077	0.876671	5	35742881	35767270	-	24389	EGLN3	GO:0005506;GO:0016491;GO:0016705;GO:0031418;GO:0046872;GO:0055114;GO:0001666;GO:0005506;GO:0005634;GO:0005737;GO:0005829;GO:0006915;GO:0006919;GO:0016491;GO:0016705;GO:0016706;GO:0018126;GO:0018401;GO:0031418;GO:0031545;GO:0042127;GO:0046872;GO:0055114;	K09592	EC:1.14.11.29	-	-	egl-9 family hypoxia inducible factor 3[Source:HGNC Symbol;Acc:HGNC:14661]	423316	E1C8C0
ENSGALG00000027905	451.444	356.367	546.522	1.53359	0.616914	0.0276307	0.876671	2	5277138	5282741	+	5603	CSRNP1	GO:0001228;GO:0003700;GO:0005634;GO:0006355;GO:0006366;GO:0009791;GO:0043565;GO:0045944;GO:0048008;GO:0048705;GO:0060021;GO:0060325;	K17494	-	-	-	cysteine and serine rich nuclear protein 1[Source:HGNC Symbol;Acc:HGNC:14300]	420425	-
ENSGALG00000030890	303.245	372.786	233.704	0.626912	-0.673665	0.0277177	0.877328	2	115487420	115488492	+	1072	RRS1	GO:0000027;GO:0000055;GO:0000447;GO:0000794;GO:0001650;GO:0002244;GO:0005634;GO:0005634;GO:0005634;GO:0005730;GO:0005730;GO:0005730;GO:0005783;GO:0007080;GO:0008097;GO:0030687;GO:0042254;GO:0042254;GO:0042273;GO:0042273;GO:1901796;GO:1902570;	-	-	-	-	ribosome biogenesis regulator homolog [Source:HGNCSymbol;Acc:HGNC:17083]	-	-
ENSGALG00000014711	403.628	308.504	498.752	1.61668	0.693032	0.0277588	0.877328	Z	16805050	16861087	-	56037	PLPP1	GO:0005623;GO:0005886;GO:0005887;GO:0006470;GO:0006629;GO:0006644;GO:0008195;GO:0008195;GO:0008195;GO:0008195;GO:0016020;GO:0016020;GO:0016021;GO:0016791;GO:0042577;GO:0042577;GO:0046839;GO:0046839;GO:0005886;GO:0006629;GO:0008195;GO:0016020;GO:0016021;GO:0016311;	K01080	EC:3.1.3.4	-	-	phospholipid phosphatase 1 [Source:HGNCSymbol;Acc:HGNC:9228]	427138	-
ENSGALG00000031762	261.4	196.862	325.938	1.65567	0.727417	0.0278596	0.878815	27	1731539	1734406	-	2867	TMEM98	GO:0005783;GO:0005783;GO:0016020;GO:0016021;	-	-	-	-	transmembrane protein 98 [Source:HGNCSymbol;Acc:HGNC:24529]	-	-
ENSGALG00000004333	2378.08	2858.07	1898.09	0.664118	-0.590489	0.0279355	0.879159	18	8021312	8048227	-	26915	ABCA5	GO:0000166;GO:0005524;GO:0005524;GO:0016020;GO:0016021;GO:0016021;GO:0016887;GO:0030301;GO:0042626;GO:0055085;GO:0000166;GO:0005524;GO:0005524;GO:0005764;GO:0005770;GO:0006869;GO:0010745;GO:0016020;GO:0016021;GO:0016021;GO:0016887;GO:0030301;GO:0033344;GO:0034375;GO:0042626;GO:0042626;GO:0043231;GO:0055085;	K05648	-	-	-	ATP binding cassette subfamily A member 5[Source:HGNC Symbol;Acc:HGNC:35]	417444	-
ENSGALG00000038162	82.6035	50.7695	114.438	2.25406	1.17253	0.0280251	0.879159	3	64002722	64010618	-	7896	CALHM5	GO:0005887;GO:0016020;GO:0016021;	-	-	-	-	calcium homeostasis modulator family member 5[Source:NCBI gene;Acc:769904]	769904	Q5F482
ENSGALG00000013085	12.2413	19.3353	5.14725	0.26621	-1.90936	0.0280319	0.879159	1	62813644	62962492	+	148848	PTPRO	GO:0000902;GO:0002548;GO:0003093;GO:0004721;GO:0004725;GO:0004725;GO:0004725;GO:0004725;GO:0005886;GO:0005886;GO:0006470;GO:0007411;GO:0016020;GO:0016021;GO:0016311;GO:0016324;GO:0016328;GO:0016787;GO:0016791;GO:0017147;GO:0030032;GO:0032835;GO:0035335;GO:0035335;GO:0036060;GO:0042803;GO:0043197;GO:0072112;GO:0090090;GO:0004721;GO:0004725;GO:0006470;GO:0016020;GO:0016021;GO:0016311;GO:0016787;GO:…	K18035	EC:3.1.3.48	-	-	protein tyrosine phosphatase, receptor type O[Source:NCBI gene;Acc:373911]	373911	-
ENSGALG00000018998	64.8705	85.4015	44.3395	0.519189	-0.945669	0.0286577	0.896344	13	10334090	10336720	-	2630	UNC5A	GO:0005042;GO:0016020;GO:0016021;GO:0016021;GO:0033564;GO:0038007;	-	-	-	-	unc-5 netrin receptor A [Source:HGNCSymbol;Acc:HGNC:12567]	-	-
ENSGALG00000034673	3562.29	2864.35	4260.23	1.48733	0.572724	0.0286896	0.896344	4	81448020	81470785	+	22765	HTRA3	GO:0001558;GO:0004175;GO:0004252;GO:0005520;GO:0005576;GO:0006508;GO:0006508;GO:0006508;GO:0008236;GO:0008236;GO:0030512;GO:0030514;	K08785	EC:3.4.21.-	-	-	HtrA serine peptidase 3 [Source:HGNCSymbol;Acc:HGNC:30406]	422868	-
ENSGALG00000046160	13.2317	20.9942	5.4691	0.260505	-1.94062	0.0288244	0.89744	4	51307996	51309507	+	1511	PPBP	GO:0002523;GO:0005576;GO:0005576;GO:0005615;GO:0006935;GO:0006952;GO:0006954;GO:0006955;GO:0006955;GO:0008009;GO:0008009;GO:0008009;GO:0030593;GO:0030595;GO:0061844;GO:0070098;GO:0071222;	-	-	-	-	pro-platelet basic protein [Source:HGNCSymbol;Acc:HGNC:9240]	422654	-
ENSGALG00000007886	66.6453	92.2762	41.0143	0.444473	-1.16983	0.0288345	0.89744	5	19101383	19157636	-	56253	PAMR1	GO:0004252;GO:0005509;GO:0006508;GO:0004252;GO:0005509;GO:0006508;	-	-	-	-	peptidase domain containing associated with muscleregeneration 1 [Source:HGNC Symbol;Acc:HGNC:24554]	423158	A0A1D5PGL1
ENSGALG00000033501	60.8034	41.7225	79.8842	1.91465	0.937084	0.0289353	0.898752	AADN04013551.1	5514	6621	+	1107	-	GO:0003676;GO:0003723;GO:0003723;GO:0005681;GO:0048026;GO:1990904;	-	-	-	-	-	-	-
ENSGALG00000031934	1011.8	796.622	1226.99	1.54024	0.623152	0.0289867	0.898752	1	25175213	25201500	-	26287	TES	GO:0005737;GO:0005829;GO:0005886;GO:0005925;GO:0005925;GO:0008270;GO:0008270;GO:0008270;GO:0008285;GO:0030054;GO:0030054;GO:0032991;GO:0042127;GO:0046872;GO:0008270;GO:0042127;GO:0046872;	-	-	-	-	testin LIM domain protein [Source:NCBIgene;Acc:395332]	395332	Q90YH9
ENSGALG00000007090	218.934	165.838	272.03	1.64033	0.71399	0.0291484	0.902054	6	22028326	22034788	+	6462	CPN1	GO:0004180;GO:0004181;GO:0004181;GO:0005615;GO:0006508;GO:0006518;GO:0008270;GO:0016485;GO:0004181;GO:0006508;GO:0008270;	K01292	EC:3.4.17.3	-	-	carboxypeptidase N subunit 1 [Source:NCBIgene;Acc:769143]	769143	E1C7M0
ENSGALG00000030649	33.1374	53.5077	12.7671	0.238604	-2.06731	0.029471	0.909128	1	169989919	169993797	-	3878	C13orf42	-	-	-	-	-	chromosome 13 open reading frame 42 [Source:HGNCSymbol;Acc:HGNC:42693]	-	-
ENSGALG00000011816	280.255	351.823	208.686	0.593156	-0.753516	0.0294882	0.909128	18	9838507	9843851	-	5344	ENGASE	GO:0005737;GO:0006517;GO:0006517;GO:0033925;	-	-	-	-	endo-beta-N-acetylglucosaminidase [Source:HGNCSymbol;Acc:HGNC:24622]	-	-
ENSGALG00000015546	951.24	1146.53	755.951	0.659339	-0.600908	0.0296196	0.909885	4	80453649	80515768	+	62119	TBC1D14	GO:0005096;GO:0005654;GO:0005776;GO:0005794;GO:0005829;GO:0006886;GO:0010507;GO:0017137;GO:0019901;GO:0043231;GO:0055037;GO:0071955;GO:0090630;GO:2000785;	K20167	-	-	-	TBC1 domain family member 14 [Source:NCBIgene;Acc:422862]	422862	-
ENSGALG00000006786	137.842	173.679	102.005	0.587322	-0.767777	0.0296893	0.909885	4	5205264	5209489	+	4225	SYTL4	GO:0005543;GO:0005543;GO:0005654;GO:0005768;GO:0005815;GO:0005829;GO:0006887;GO:0006887;GO:0017137;GO:0019898;GO:0030141;GO:0042043;GO:0045921;GO:0046676;GO:0050714;GO:0070382;GO:0071985;	-	-	-	-	synaptotagmin like 4 [Source:HGNCSymbol;Acc:HGNC:15588]	-	-
ENSGALG00000002846	488.003	599.333	376.673	0.628487	-0.670046	0.0297235	0.909885	13	8924782	8949939	-	25157	-	-	K01931	EC:2.3.2.27	-	-	neuralized E3 ubiquitin protein ligase 1B[Source:NCBI gene;Acc:427626]	427626	-
ENSGALG00000003559	381.107	512.586	249.629	0.487	-1.03801	0.0297803	0.909885	20	3889665	3899937	+	10272	ACTR5	GO:0005634;GO:0005634;GO:0005737;GO:0006281;GO:0006302;GO:0006310;GO:0006974;GO:0031011;GO:0070914;	K11672	-	Z	COG5277	ARP5 actin related protein 5 homolog [Source:NCBIgene;Acc:419169]	419169	Q5ZJA4
ENSGALG00000015623	4.04073	7.71837	0.363089	0.0470422	-4.4099	0.029829	0.909885	4	82506600	82546305	-	39705	HGFAC	GO:0004252;GO:0004252;GO:0005576;GO:0005576;GO:0005615;GO:0005737;GO:0005791;GO:0006508;GO:0006508;GO:0006508;GO:0008233;GO:0008236;GO:0016787;	K09631	EC:3.4.21.-	-	-	HGF activator [Source:HGNC Symbol;Acc:HGNC:4894]"	422876	E1BZN8
ENSGALG00000040938	34.078	21.2174	46.9385	2.21227	1.14553	0.029951	0.909885	9	18812849	19083894	-	271045	NLGN1	GO:0002087;GO:0005887;GO:0005887;GO:0005887;GO:0007155;GO:0007157;GO:0007158;GO:0007158;GO:0007399;GO:0007416;GO:0009897;GO:0009986;GO:0009986;GO:0010841;GO:0016020;GO:0016020;GO:0016021;GO:0016080;GO:0016339;GO:0030165;GO:0031175;GO:0035418;GO:0038023;GO:0042043;GO:0042043;GO:0042043;GO:0045184;GO:0045202;GO:0045202;GO:0045664;GO:0048488;GO:0048789;GO:0050804;GO:0050804;GO:0050804;GO:0050808;GO:…	K07378	-	-	-	neuroligin 1 [Source:NCBI gene;Acc:424980]"	424980	A2TGX4
ENSGALG00000026055	243.185	178.26	308.111	1.72843	0.789464	0.0299513	0.909885	28	2775252	2789996	+	14744	PALM	GO:0005634;GO:0005737;GO:0005886;GO:0005886;GO:0007010;GO:0007193;GO:0007194;GO:0007194;GO:0008104;GO:0008360;GO:0008360;GO:0014069;GO:0016020;GO:0030175;GO:0031527;GO:0031750;GO:0043231;GO:0044309;GO:0051491;GO:0060074;GO:0060160;GO:0071257;GO:0072659;GO:0005622;GO:0008360;GO:0014069;GO:0016020;GO:0044306;GO:0051491;GO:0060999;GO:0097060;GO:0005622;GO:0008360;GO:0014069;GO:0016020;GO:0044306;GO:…	K16519	-	-	-	paralemmin [Source:NCBI gene;Acc:101750199]"	101750199	A0A1D5PFN2
ENSGALG00000039918	2.73491	5.46982	0	0	-Inf	0.0299583	0.909885	AADN04017172.1	1120	2935	-	1815	-	-	-	-	-	-	-	-	-
ENSGALG00000035429	283.651	190.143	377.158	1.98355	0.988083	0.0301707	0.913869	2	111115760	111339308	+	223548	XKR4	GO:0016020;GO:0016021;GO:0016021;	-	-	-	-	XK related 4 [Source:HGNC Symbol;Acc:HGNC:29394]"	100858171	-
ENSGALG00000013239	140.563	179.214	101.911	0.568657	-0.814368	0.0302013	0.913869	25	1462877	1470373	-	7496	NES	GO:0005198;GO:0005882;GO:0019215;GO:0005198;GO:0005198;GO:0005882;GO:0005882;GO:0019215;GO:0005198;GO:0005198;GO:0005882;GO:0005882;GO:0019215;	K07609	-	-	-	nestin [Source:NCBI gene;Acc:395890]"	395890	O57613
ENSGALG00000011389	94.4767	67.1729	121.78	1.81294	0.85833	0.0303176	0.914706	5	49931771	49957338	+	25567	TRAF3	GO:0001817;GO:0001817;GO:0002224;GO:0005164;GO:0005164;GO:0007165;GO:0008063;GO:0008270;GO:0009898;GO:0019901;GO:0019903;GO:0030162;GO:0030162;GO:0031625;GO:0031625;GO:0031996;GO:0032088;GO:0032088;GO:0032088;GO:0032648;GO:0033209;GO:0033209;GO:0033209;GO:0035631;GO:0042981;GO:0045087;GO:0046872;GO:0050688;GO:0050688;	K03174	-	-	-	TNF receptor associated factor 3 [Source:HGNCSymbol;Acc:HGNC:12033]	423471	-
ENSGALG00000015103	541.607	420.56	662.655	1.57565	0.655948	0.0304239	0.914706	Z	31978209	32141309	+	163100	CCDC171	-	-	-	-	-	coiled-coil domain containing 171 [Source:HGNCSymbol;Acc:HGNC:29828]	427242	-
ENSGALG00000010246	4638.83	3678.84	5598.82	1.5219	0.605874	0.0304508	0.914706	1	38034647	38089440	-	54793	OSBPL8	GO:0006869;GO:0016020;GO:0016021;GO:0001786;GO:0005548;GO:0005829;GO:0006869;GO:0008289;GO:0010891;GO:0015248;GO:0015485;GO:0015485;GO:0015914;GO:0015914;GO:0015918;GO:0016020;GO:0016020;GO:0016021;GO:0030336;GO:0031965;GO:0032148;GO:0032934;GO:0043231;GO:0045444;GO:0046326;GO:0046628;GO:0051897;GO:0070273;GO:0090204;	K22285	-	-	-	oxysterol binding protein like 8 [Source:HGNCSymbol;Acc:HGNC:16396]	417866	-
ENSGALG00000005540	534.199	421.268	647.13	1.53615	0.619316	0.0304529	0.914706	5	8028138	8078046	-	49908	MICAL2	GO:0003779;GO:0003779;GO:0003779;GO:0005634;GO:0005634;GO:0007010;GO:0010735;GO:0010735;GO:0016491;GO:0016709;GO:0019417;GO:0030042;GO:0030042;GO:0030042;GO:0043914;GO:0046872;GO:0055114;GO:0071949;	-	-	-	-	microtubule associated monooxygenase, calponin andLIM domain containing 2 [Source:HGNCSymbol;Acc:HGNC:24693]	-	-
ENSGALG00000011200	14070.9	11157.5	16984.3	1.52223	0.606186	0.0305641	0.916362	3	41483185	41514674	+	31489	THBS2	GO:0005509;GO:0005509;GO:0005515;GO:0005576;GO:0005604;GO:0005604;GO:0007155;GO:0016525;GO:0016525;GO:0016525;GO:0016525;GO:0031012;GO:0031091;GO:0031091;GO:0051965;	K04659	-	-	-	thrombospondin 2 [Source:NCBI gene;Acc:414837]"	414837	P35440
ENSGALG00000040447	77.0348	103.769	50.3005	0.484734	-1.04474	0.0306375	0.916879	2	43219475	43240492	+	21017	CDCP1	GO:0005515;GO:0016020;GO:0016021;	K06732	-	-	-	CUB domain containing protein 1 [Source:HGNCSymbol;Acc:HGNC:24357]	420703	-
ENSGALG00000014281	501.418	356.915	645.922	1.80974	0.85578	0.0308188	0.920619	4	69455922	69474246	-	18324	-	-	-	-	-	-	NEDD4 binding protein 2 [Source:NCBIgene;Acc:422786]	-	-
ENSGALG00000015196	306.378	236.608	376.147	1.58975	0.668798	0.0308771	0.92068	2	107248918	107350660	+	101742	ASXL3	GO:0003677;GO:0003682;GO:0006351;GO:0006355;GO:0009887;GO:0035517;GO:0042975;GO:0045944;	K11471	-	-	-	ASXL transcriptional regulator 3 [Source:HGNCSymbol;Acc:HGNC:29357]	421102	-
ENSGALG00000033405	924.389	736.462	1112.32	1.51035	0.594883	0.0309646	0.920726	13	10144882	10154247	-	9365	DBN1	GO:0003779;GO:0005622;GO:0007015;GO:0003779;GO:0005622;GO:0005856;GO:0005886;GO:0005911;GO:0005921;GO:0007015;GO:0007015;GO:0010643;GO:0010644;GO:0015629;GO:0016020;GO:0030426;GO:0032507;GO:0048699;GO:0061351;	-	-	-	-	drebrin 1 [Source:NCBI gene;Acc:396496]"	396496	P18302
ENSGALG00000012260	24.6085	14.3493	34.8678	2.42992	1.28091	0.0309914	0.920726	7	30797938	30815468	-	17530	LCT	GO:0000016;GO:0004553;GO:0005975;GO:0008152;GO:0008422;GO:0016020;GO:0016021;GO:0016787;GO:0016798;	K01229	-	-	-	lactase [Source:NCBI gene;Acc:424294]"	424294	-
ENSGALG00000001341	393.512	305.778	481.246	1.57384	0.654288	0.0310598	0.921083	24	1595970	1635701	-	39731	ZBTB44	GO:0003676;GO:0003676;	K10515	-	-	-	zinc finger and BTB domain containing 44[Source:HGNC Symbol;Acc:HGNC:25001]	101751641	-
ENSGALG00000016863	28.1539	39.2765	17.0313	0.433627	-1.20547	0.0311565	0.922149	1	142805640	142811729	-	6089	TEX30	-	-	-	-	-	testis expressed 30 [Source:NCBI gene;Acc:418767]"	418767	E1BSM0
ENSGALG00000029188	57.252	77.0319	37.472	0.486448	-1.03964	0.0313753	0.922149	AADN04012535.1	50	2619	-	2569	-	GO:0016020;GO:0016021;	-	-	-	-	-	-	-
ENSGALG00000040567	32.6386	51.1686	14.1086	0.275728	-1.85868	0.0313813	0.922149	1	33298676	33301273	-	2597	AVPR1A	GO:0001992;GO:0001992;GO:0004930;GO:0004930;GO:0005000;GO:0005000;GO:0005886;GO:0005887;GO:0007165;GO:0007186;GO:0007186;GO:0007186;GO:0016020;GO:0016021;GO:0016021;GO:0032870;GO:0045907;	-	-	-	-	arginine vasopressin receptor 1A [Source:NCBIgene;Acc:771773]	-	-
ENSGALG00000040558	94.0816	69.5913	118.572	1.70383	0.768785	0.0314915	0.922149	11	11293876	11304303	-	10427	-	GO:0004771;GO:0004806;GO:0005615;GO:0016042;GO:0052689;	-	-	-	-	carboxylesterase 1 like 2 [Source:NCBIgene;Acc:769339]	-	-
ENSGALG00000041833	7.81511	12.8808	2.74945	0.213454	-2.22801	0.0315007	0.922149	19	65084	67172	-	2088	-	-	-	-	-	-	-	-	-
ENSGALG00000007948	57.6963	40.2964	75.0963	1.8636	0.898089	0.0315536	0.922149	5	20507334	20509250	-	1916	LRRC4C	GO:0016020;GO:0016020;GO:0016021;GO:0016021;GO:0050770;GO:0050770;GO:0050839;GO:0098632;GO:0099560;	K07523	-	-	-	leucine rich repeat containing 4C [Source:HGNCSymbol;Acc:HGNC:29317]	428862	F1NTY3
ENSGALG00000027592	514.881	633.699	396.064	0.625002	-0.678067	0.0315695	0.922149	14	6942340	6951189	-	8849	ERN2	GO:0000287;GO:0004519;GO:0004540;GO:0004672;GO:0004674;GO:0005524;GO:0005524;GO:0006355;GO:0006397;GO:0006468;GO:0006468;GO:0007050;GO:0007257;GO:0016075;GO:0030263;GO:0034976;GO:0045892;GO:0070059;GO:0090305;GO:0090501;GO:1990604;	K08852	-	-	-	endoplasmic reticulum to nucleus signaling 2[Source:NCBI gene;Acc:771230]	771230	-
ENSGALG00000031853	50.1017	66.3553	33.8482	0.510104	-0.971136	0.0315968	0.922149	10	7968924	7969340	+	416	PIGBOS1	GO:0016020;GO:0016021;	-	-	-	-	PIGB opposite strand 1 [Source:NCBIgene;Acc:105694155]	105694155	A0A1D5P078
ENSGALG00000013830	135.635	184.172	87.0987	0.472921	-1.08033	0.0316094	0.922149	2	97422840	97433227	-	10387	PRELID3A	GO:0005758;GO:0005758;GO:0015914;GO:0015914;GO:1990050;GO:1990050;	-	-	-	-	PRELI domain containing 3A [Source:NCBIgene;Acc:421035]	421035	Q5ZHR9
ENSGALG00000008954	107.253	134.915	79.5909	0.589934	-0.761374	0.0317827	0.922149	2	20796618	20822950	+	26332	RUNDC3B	-	-	-	-	-	RUN domain containing 3B [Source:NCBIgene;Acc:420535]	420535	Q5ZHZ2
ENSGALG00000042008	143.969	107.543	180.396	1.67743	0.746253	0.0317835	0.922149	AADN04006791.1	7	1785	+	1778	-	GO:0004364;GO:0004364;GO:0016740;	-	-	-	-	-	-	-
ENSGALG00000015410	27.6526	48.7287	6.57639	0.134959	-2.8894	0.0317912	0.922149	3	69051906	69078558	+	26652	BVES	GO:0000166;GO:0001921;GO:0002931;GO:0003201;GO:0005198;GO:0005515;GO:0005623;GO:0005737;GO:0005886;GO:0005901;GO:0005923;GO:0007155;GO:0007275;GO:0007507;GO:0007507;GO:0007519;GO:0007519;GO:0008360;GO:0016020;GO:0016020;GO:0016020;GO:0016021;GO:0016192;GO:0016328;GO:0030054;GO:0030552;GO:0030552;GO:0031227;GO:0034446;GO:0040017;GO:0042383;GO:0042383;GO:0042391;GO:0043087;GO:0044214;GO:0048471;GO:…	K21108	-	S	NOG71778	blood vessel epicardial substance [Source:NCBIgene;Acc:408032]	408032	Q9DG23
ENSGALG00000031350	177.729	133.045	222.414	1.67172	0.741336	0.0318294	0.922149	9	8128107	8128598	+	491	KCNE4	GO:0005249;GO:0006811;GO:0016020;GO:0016020;GO:0016021;GO:0044325;GO:0071805;	K04898	-	-	-	potassium voltage-gated channel subfamily Eregulatory subunit 4 [Source:HGNC Symbol;Acc:HGNC:6244]	771271	A0A1D5PB37
ENSGALG00000010294	433.964	529.906	338.022	0.63789	-0.64862	0.0319121	0.92249	5	38150988	38153531	-	2543	-	GO:0004672;GO:0005524;GO:0006468;	-	-	-	-	-	-	-
ENSGALG00000026231	277.868	341.331	214.406	0.628146	-0.670829	0.0319935	0.92249	28	2875145	2898594	+	23449	ARID3A	GO:0000977;GO:0000977;GO:0001228;GO:0001228;GO:0003677;GO:0003677;GO:0003682;GO:0003700;GO:0005634;GO:0005634;GO:0005634;GO:0005654;GO:0005829;GO:0006355;GO:0006366;GO:0042803;GO:0043231;GO:0045121;GO:0045944;	-	-	-	-	AT-rich interaction domain 3A [Source:HGNCSymbol;Acc:HGNC:3031]	100858440	-
ENSGALG00000043322	31.0943	19.4137	42.7748	2.20333	1.13969	0.0320359	0.92249	7	10030005	10033873	-	3868	C2orf66	-	-	-	-	-	chromosome 2 open reading frame 66 [Source:HGNCSymbol;Acc:HGNC:33809]	-	-
ENSGALG00000045232	27.8498	16.1332	39.5663	2.45247	1.29424	0.0321783	0.92249	20	7026294	7051788	-	25494	SYCP2	GO:0000795;GO:0000800;GO:0007140;GO:0007143;GO:0009566;GO:0009887;GO:0016020;GO:0016021;GO:0043066;GO:0046982;GO:0048808;	-	-	-	-	synaptonemal complex protein 2 [Source:HGNCSymbol;Acc:HGNC:11490]	-	-
ENSGALG00000001963	14.939	22.3163	7.56168	0.338841	-1.56132	0.0321852	0.92249	19	4268216	4277329	+	9113	-	GO:0006470;GO:0008138;GO:0016311;GO:0006470;GO:0008138;GO:0016311;	K18047	-	-	-	serine/threonine/tyrosine interacting like 1[Source:NCBI gene;Acc:417518]	417518	E1BVR0
ENSGALG00000039438	111.015	81.8671	140.163	1.71208	0.775746	0.0322403	0.92249	AADN04000879.1	34868	43489	+	8621	-	GO:0000228;GO:0000785;GO:0000790;GO:0003007;GO:0003682;GO:0003682;GO:0005634;GO:0006302;GO:0007064;GO:0007076;GO:0007420;GO:0007507;GO:0010468;GO:0034087;GO:0048703;GO:0070550;GO:0071169;GO:0071733;GO:0090694;GO:1905406;GO:1990414;	-	-	-	-	-	-	-
ENSGALG00000009603	18.3375	26.8422	9.83275	0.366317	-1.44884	0.0322675	0.92249	1	30529790	30533660	+	3870	PRLL	GO:0005179;GO:0005179;GO:0005179;GO:0005576;GO:0005576;GO:0005615;GO:0008283;GO:0010469;GO:0031667;GO:0046427;GO:0062023;GO:0005179;GO:0005576;GO:0010469;	-	-	-	-	prolactin-like protein [Source:NCBIgene;Acc:417800]	417800	C6ZDB7
ENSGALG00000006608	51.0408	34.5438	67.5379	1.95514	0.967273	0.0323615	0.92249	5	14113198	14118876	+	5678	-	GO:0000166;GO:0000287;GO:0005737;GO:0005829;GO:0008253;GO:0008253;GO:0009117;GO:0016311;	K01081	EC:3.1.3.5	-	-	cytosolic 5'-nucleotidase 1A-like [Source:NCBIgene;Acc:770392]	770392	E1BUB4
ENSGALG00000004955	213.787	161.816	265.758	1.64235	0.715764	0.0323796	0.92249	12	4706223	4797078	+	90855	SYN2	GO:0005886;GO:0007269;GO:0007269;GO:0007269;GO:0008021;GO:0014069;GO:0030672;GO:0030672;GO:0031201;GO:0043209;GO:0045202;	-	-	-	-	synapsin II [Source:HGNC Symbol;Acc:HGNC:11495]"	-	-
ENSGALG00000036299	2.63217	5.26433	0	0	-Inf	0.0324176	0.92249	AADN04001249.1	6291	8761	-	2470	-	-	-	-	-	-	-	-	-
ENSGALG00000017039	6.57937	1.88208	11.2767	5.9916	2.58294	0.0324761	0.92249	1	171260975	171269210	+	8235	STOML3	GO:0005929;GO:0007165;GO:0016020;GO:0016020;GO:0016021;GO:0045121;	K17286	-	-	-	stomatin like 3 [Source:HGNCSymbol;Acc:HGNC:19420]	428074	F1P588
ENSGALG00000005850	1512.53	1193.8	1831.26	1.53398	0.617279	0.0325186	0.92249	8	13890831	13942024	-	51193	FNBP1L	GO:0005737;GO:0005829;GO:0006897;GO:0006900;GO:0010324;GO:0016050;GO:0030050;GO:0031410;GO:0051020;GO:0051491;GO:0060271;GO:0072583;GO:0097320;	K20121	-	-	-	formin binding protein 1 like [Source:HGNCSymbol;Acc:HGNC:20851]	424495	-
ENSGALG00000003026	754.604	595.094	914.114	1.53608	0.619258	0.0329598	0.933327	14	693146	750746	+	57600	MRTFB	GO:0003713;GO:0045844;GO:0045944;GO:0051145;	K22525	-	-	-	myocardin related transcription factor B[Source:HGNC Symbol;Acc:HGNC:29819]	416421	-
ENSGALG00000000639	4.95696	8.82465	1.08927	0.123435	-3.01818	0.0330541	0.933327	26	1831198	1833288	-	2090	LRRN2	GO:0005615;GO:0016020;GO:0016021;GO:0031012;	-	-	-	-	leucine rich repeat neuronal 2 [Source:HGNCSymbol;Acc:HGNC:16914]	428261	F1NSJ9
ENSGALG00000008416	14.3389	6.5782	22.0996	3.35951	1.74825	0.033072	0.933327	3	3831127	3921447	-	90320	CFAP61	-	-	-	-	-	cilia and flagella associated protein 61[Source:HGNC Symbol;Acc:HGNC:15872]	-	-
ENSGALG00000016654	5.83504	10.6519	1.01822	0.0955909	-3.38698	0.0331518	0.933965	1	128532174	128549286	+	17112	-	GO:0003824;GO:0008484;GO:0016020;GO:0016021;	K12374	EC:3.1.6.-	-	-	arylsulfatase E (chondrodysplasia punctata 1)[Source:NCBI gene;Acc:418659]	418659	F1NFL4
ENSGALG00000037556	11.2499	4.98	17.5198	3.51803	1.81477	0.0333138	0.935229	5	19027052	19102516	-	75464	SLC1A2	GO:0005313;GO:0005313;GO:0005314;GO:0005314;GO:0005886;GO:0005887;GO:0005887;GO:0007399;GO:0007632;GO:0008509;GO:0009416;GO:0009611;GO:0009986;GO:0010259;GO:0015293;GO:0015293;GO:0015501;GO:0015501;GO:0015813;GO:0015813;GO:0016020;GO:0016021;GO:0016021;GO:0021537;GO:0030424;GO:0030534;GO:0030673;GO:0031668;GO:0035264;GO:0042493;GO:0043200;GO:0046326;GO:0070207;GO:0070779;GO:0098656;GO:0098712;GO:…	K05613	-	-	-	solute carrier family 1 member 2 [Source:NCBIgene;Acc:423156]	423156	Q5ZJ18
ENSGALG00000003677	198.285	149.943	246.626	1.6448	0.717913	0.0333353	0.935229	17	6922455	6957371	+	34916	NTNG2	GO:0005829;GO:0005886;GO:0005886;GO:0007409;GO:0030424;GO:0045171;GO:0046658;GO:0090543;	K16359	-	-	-	netrin G2 [Source:HGNC Symbol;Acc:HGNC:14288]"	417171	-
ENSGALG00000029002	9.24687	14.9471	3.54667	0.237282	-2.07532	0.0333683	0.935229	1	128574593	128598310	-	23717	-	GO:0016020;GO:0016021;GO:0016020;GO:0016021;	-	-	-	-	Xg glycoprotein (Xg blood group) [Source:NCBIgene;Acc:418661]	418661	A0A1L1RVG9
ENSGALG00000033800	3.44679	0.262445	6.63114	25.2668	4.65917	0.033678	0.942292	AADN04000640.1	76691	114376	-	37685	-	GO:0005886;GO:0006955;GO:0016020;GO:0016021;	-	-	-	-	-	-	-
ENSGALG00000037050	86.191	119.439	52.9426	0.443259	-1.17378	0.0339491	0.945911	23	593369	596671	-	3302	FABP3	GO:0005615;GO:0005615;GO:0008092;GO:0008289;GO:0036041;GO:0042632;GO:0044539;GO:0046320;GO:0055091;GO:0070538;GO:2001245;	K08752	-	-	-	fatty acid binding protein 3 [Source:NCBIgene;Acc:419557]	419557	Q6DRR5
ENSGALG00000045939	221.799	169.58	274.019	1.61586	0.692306	0.034028	0.945911	2	55510518	55513949	-	3431	-	-	-	-	-	-	-	-	-
ENSGALG00000009173	234.313	179.567	289.06	1.60976	0.686844	0.0340675	0.945911	6	28641077	28776861	-	135784	GFRA1	GO:0005886;GO:0007399;GO:0007399;GO:0009897;GO:0016020;GO:0031225;GO:0038023;GO:0043235;	K19895	-	M	NOG79078	GDNF family receptor alpha 1 [Source:NCBIgene;Acc:395994]	395994	O13156
ENSGALG00000025862	356.1	279.404	432.795	1.54899	0.631332	0.0340876	0.945911	6	8546459	8560943	+	14484	TMEM26	GO:0016020;GO:0016021;	-	-	-	-	transmembrane protein 26 [Source:NCBIgene;Acc:423663]	423663	R4GGE6
ENSGALG00000011624	43.2548	57.5646	28.9451	0.502828	-0.991862	0.0340968	0.945911	3	45713493	45723911	-	10418	PNLDC1	GO:0000175;GO:0000289;GO:0000289;GO:0000289;GO:0003676;GO:0004535;GO:0004535;GO:0004535;GO:0005737;GO:0005783;GO:0005783;GO:0005783;GO:0090503;	K01148	EC:3.1.13.4	-	-	PARN like, ribonuclease domain containing 1[Source:HGNC Symbol;Acc:HGNC:21185]	428595	-
ENSGALG00000040169	335.3	409.409	261.191	0.637973	-0.648434	0.0343739	0.951983	AADN04013217.1	1926	6790	-	4864	-	-	-	-	-	-	-	-	-
ENSGALG00000014365	885.087	702.39	1067.78	1.52022	0.604275	0.0345589	0.955485	4	73717884	73740235	-	22351	RBPJ	GO:0000122;GO:0000122;GO:0000122;GO:0000978;GO:0000978;GO:0000978;GO:0000982;GO:0001077;GO:0001077;GO:0001103;GO:0001103;GO:0001228;GO:0001525;GO:0001756;GO:0001837;GO:0001974;GO:0002193;GO:0002193;GO:0002437;GO:0003139;GO:0003151;GO:0003157;GO:0003160;GO:0003176;GO:0003177;GO:0003198;GO:0003214;GO:0003222;GO:0003256;GO:0003677;GO:0003677;GO:0003682;GO:0003700;GO:0005634;GO:0005634;GO:0005634;GO:…	-	-	-	-	recombination signal binding protein forimmunoglobulin kappa J region [Source:HGNCSymbol;Acc:HGNC:5724]	-	-
ENSGALG00000037186	1760.49	2123.76	1397.21	0.657896	-0.604069	0.034628	0.955778	KQ759484.1	64710	67109	-	2399	-	GO:0016020;GO:0016021;GO:0016020;GO:0016021;	K09534	-	-	-	Uncharacterized protein [Source:NCBIgene;Acc:426418]	426418	A0A1D5NZR2
ENSGALG00000046625	122.503	159.48	85.5272	0.53629	-0.898915	0.0347063	0.956326	8	20401976	20403097	-	1121	-	-	-	-	-	-	uncharacterized LOC112532898 [Source:NCBIgene;Acc:112532898]	-	-
ENSGALG00000011690	862.467	669.523	1055.41	1.57636	0.6566	0.0348102	0.957393	5	52000022	52008032	+	8010	CLBA1	GO:0005622;GO:0030276;GO:0046907;	-	-	-	-	clathrin binding box of aftiphilin containing 1[Source:HGNC Symbol;Acc:HGNC:20126]	423498	E1BUP5
ENSGALG00000031242	16.3628	8.51514	24.2105	2.84323	1.50753	0.0348622	0.957393	AADN04010042.1	1100	5914	-	4814	-	GO:0005509;	-	-	-	-	-	-	-
ENSGALG00000005021	204.428	158.346	250.51	1.58204	0.661786	0.0349378	0.957859	12	5086637	5097777	-	11140	RAB43	GO:0000139;GO:0003924;GO:0003924;GO:0003924;GO:0005525;GO:0005789;GO:0005794;GO:0006886;GO:0006888;GO:0007030;GO:0019068;GO:0032482;GO:0035526;GO:0045335;GO:0045335;GO:0071346;GO:0090382;GO:1901998;	K07930	-	-	-	RAB43, member RAS oncogene family [Source:NCBIgene;Acc:415970]	415970	F1P1G4
ENSGALG00000007624	4.76899	0.906792	8.63119	9.51839	3.25072	0.035085	0.960284	20	11461828	11465362	+	3534	ANKRD60	-	-	-	-	-	ankyrin repeat domain 60 [Source:HGNCSymbol;Acc:HGNC:16217]	419320	-
ENSGALG00000031225	173.748	133.385	214.11	1.6052	0.682753	0.0352937	0.964379	1	178671358	178682347	+	10989	-	-	-	-	-	-	-	-	-
ENSGALG00000013208	3447.41	2722.47	4172.35	1.53256	0.615947	0.0354207	0.966234	4	61379847	61415721	-	35874	-	GO:0000166;GO:0003774;GO:0003777;GO:0003777;GO:0005524;GO:0005524;GO:0005871;GO:0005874;GO:0007018;GO:0007018;GO:0007080;GO:0008017;GO:0008017;GO:0016887;	K11498	-	-	-	centromere protein E [Source:NCBI gene;Acc:422716]"	422716	E1BQJ6
ENSGALG00000009995	31.6855	19.3665	44.0045	2.2722	1.18409	0.0357379	0.97256	5	34843920	35050252	+	206332	AKAP6	GO:0005635;GO:0016529;GO:0016529;GO:0031965;GO:0034704;GO:0044325;GO:0044325;GO:0048471;GO:0048471;GO:0048471;GO:0051018;GO:0060306;GO:0071320;GO:1901381;GO:1902261;	K16523	-	-	-	A-kinase anchoring protein 6 [Source:HGNCSymbol;Acc:HGNC:376]	423314	-
ENSGALG00000007242	210.291	141.073	279.509	1.9813	0.98645	0.0357717	0.97256	4	9941192	9943705	+	2513	SLITRK4	GO:0007409;GO:0007409;GO:0016020;GO:0016021;GO:0050807;GO:0051965;GO:0098978;	-	-	-	-	SLIT and NTRK like family member 4 [Source:HGNCSymbol;Acc:HGNC:23502]	422287	-
ENSGALG00000011659	1773.7	2125.22	1422.18	0.669194	-0.579503	0.0359404	0.975524	3	45735280	45743220	-	7940	ACAT2	GO:0003824;GO:0003857;GO:0003985;GO:0003985;GO:0003988;GO:0004300;GO:0005634;GO:0005730;GO:0005737;GO:0005739;GO:0005829;GO:0005829;GO:0006635;GO:0006696;GO:0016740;GO:0016746;GO:0016747;	K00626	EC:2.3.1.9	-	-	acetyl-CoA acetyltransferase 2 [Source:NCBIgene;Acc:421587]	421587	F1NT20;Q5ZHQ4
ENSGALG00000016391	154.108	118.996	189.22	1.59013	0.669149	0.0361987	0.980906	1	119187223	119376750	-	189527	-	GO:0005737;GO:0009966;GO:0016020;GO:0005737;GO:0009966;GO:0016020;GO:0005737;GO:0009966;GO:0016020;	K17536	-	-	-	connector enhancer of kinase suppressor of Ras 2[Source:NCBI gene;Acc:427997]	427997	-
ENSGALG00000045729	6748.04	5018.2	8477.88	1.68943	0.756532	0.0366562	0.991659	3	18083931	18098827	+	14896	HHIPL2	GO:0003824;	-	-	-	-	HHIP like 2 [Source:HGNC Symbol;Acc:HGNC:25842]"	421339	A0A1L1RYM2
ENSGALG00000002667	1174.58	935.925	1413.24	1.50999	0.594543	0.0367288	0.991981	8	3792799	3798695	-	5896	OLFML2B	GO:0030198;GO:0031012;GO:0050840;	-	-	-	-	olfactomedin like 2B [Source:HGNCSymbol;Acc:HGNC:24558]	424366	-
ENSGALG00000037588	405.727	315.262	496.192	1.5739	0.654347	0.036941	0.994723	4	76429170	76434820	+	5650	-	-	-	-	-	-	-	-	-
ENSGALG00000026465	255.126	166.145	344.107	2.07113	1.05042	0.0369521	0.994723	18	6082400	6088421	-	6021	TMEM100	GO:0001525;GO:0001570;GO:0001701;GO:0003197;GO:0003198;GO:0005783;GO:0005886;GO:0005886;GO:0007219;GO:0016020;GO:0016021;GO:0030509;GO:0043204;GO:0043204;GO:0043491;GO:0045603;GO:0048471;GO:0048471;GO:0050848;GO:0051930;GO:0060842;GO:0071773;GO:2001214;	-	-	-	-	transmembrane protein 100 [Source:HGNCSymbol;Acc:HGNC:25607]	417398	R4GHG3
ENSGALG00000041459	2555.43	2044.11	3066.75	1.50028	0.585236	0.0372056	0.998502	6	11459153	11459905	-	752	DDIT4	GO:0001666;GO:0001666;GO:0005622;GO:0005737;GO:0005737;GO:0005739;GO:0005829;GO:0009968;GO:0032007;GO:0032007;GO:0032984;GO:0042771;GO:0045820;GO:0051607;GO:0071549;GO:0071889;GO:0072593;	-	-	-	-	DNA damage inducible transcript 4 [Source:HGNCSymbol;Acc:HGNC:24944]	-	-
ENSGALG00000013803	96.676	69.9366	123.415	1.76467	0.819402	0.0372233	0.998502	3	53020301	53127121	-	106820	ADGRG6	GO:0004888;GO:0004930;GO:0004930;GO:0004930;GO:0004930;GO:0005622;GO:0005886;GO:0005887;GO:0007005;GO:0007165;GO:0007166;GO:0007186;GO:0007186;GO:0007189;GO:0007189;GO:0014037;GO:0016020;GO:0016020;GO:0016021;GO:0016021;GO:0019933;GO:0022011;GO:0022011;GO:0042552;GO:0043236;GO:0043236;GO:0060347;GO:0060347;GO:0004888;GO:0004930;GO:0004930;GO:0007165;GO:0007166;GO:0007186;GO:0007186;GO:0016020;GO:…	K08463	-	-	-	adhesion G protein-coupled receptor G6 [Source:NCBIgene;Acc:421673]	421673	F1P1B2
ENSGALG00000016443	299.97	371.564	228.375	0.614632	-0.702204	0.0372758	0.998502	3	97148118	97200586	+	52468	HPCAL1	GO:0005509;GO:0005515;GO:0046872;GO:0005509;GO:0005515;GO:0046872;GO:0005509;	-	-	DTZ	COG5126	hippocalcin like 1 [Source:NCBI gene;Acc:396161]"	396161	P42324
ENSGALG00000016911	813.618	639.843	987.393	1.54318	0.625905	0.0374806	1	1	153499603	153525605	+	26002	RNF219	-	-	-	-	-	ring finger protein 219 [Source:HGNCSymbol;Acc:HGNC:20308]	418805	-
ENSGALG00000010902	71.8378	41.855	101.82	2.43269	1.28255	0.0376345	1	7	19039829	19149307	-	109478	CERS6	GO:0003677;GO:0003677;GO:0005634;GO:0005783;GO:0016020;GO:0016021;GO:0016021;GO:0046513;GO:0050291;	K04710	EC:2.3.1.24	-	-	ceramide synthase 6 [Source:HGNCSymbol;Acc:HGNC:23826]	771503	-
ENSGALG00000029921	923.751	1161.64	685.861	0.590424	-0.760176	0.0379048	1	1	38237620	38245641	-	8021	CSRP2	GO:0046872;GO:0005634;GO:0007275;GO:0030154;GO:0046872;	K09377	-	-	-	cysteine and glycine rich protein 2 [Source:NCBIgene;Acc:396128]	396128	P50460;C4P6P8
ENSGALG00000017229	239.687	175.334	304.039	1.73406	0.794153	0.03791	1	1	186427685	186783045	-	355360	FAT3	GO:0005509;GO:0005886;GO:0007155;GO:0007156;GO:0016020;GO:0016020;GO:0016021;GO:0005509;GO:0005886;GO:0007155;GO:0007156;GO:0016020;GO:0016020;GO:0016021;GO:0005509;GO:0005886;GO:0007155;GO:0007156;GO:0016020;GO:0016020;GO:0016021;GO:0005509;GO:0005886;GO:0007155;GO:0007156;GO:0016020;GO:0016020;GO:0016021;GO:0005509;GO:0005886;GO:0007155;GO:0007156;GO:0016020;GO:0016020;GO:0016021;	K16506	-	-	-	FAT atypical cadherin 3 [Source:NCBIgene;Acc:395167]	395167	A0A1D5P4M0
ENSGALG00000040079	917.648	732.455	1102.84	1.50568	0.590414	0.0379222	1	2	130901436	131209122	+	307686	ZFPM2	GO:0000122;GO:0000122;GO:0001078;GO:0001085;GO:0001085;GO:0001570;GO:0001701;GO:0003148;GO:0003221;GO:0003676;GO:0003714;GO:0003714;GO:0005634;GO:0005634;GO:0005654;GO:0005737;GO:0006351;GO:0006357;GO:0007507;GO:0007507;GO:0008134;GO:0008134;GO:0030324;GO:0045599;GO:0045599;GO:0045892;GO:0045893;GO:0045944;GO:0045944;GO:0048568;GO:0048738;GO:0060045;GO:0060412;GO:0060548;GO:2000020;GO:2000195;	K17442	-	-	-	zinc finger protein, FOG family member 2[Source:HGNC Symbol;Acc:HGNC:16700]	420269	A0A1D5PTA6
ENSGALG00000017173	766.274	492.998	1039.55	2.10863	1.07631	0.0379677	1	1	180825307	180952539	+	127232	GUCY1A2	GO:0000166;GO:0004383;GO:0005622;GO:0006182;GO:0009190;GO:0010750;GO:0016829;GO:0016849;GO:0020037;GO:0035556;	K12318	EC:4.6.1.2	-	-	guanylate cyclase 1 soluble subunit alpha 2[Source:HGNC Symbol;Acc:HGNC:4684]	771678	E1C0P0
ENSGALG00000030095	167.283	206.225	128.342	0.622341	-0.684222	0.0380544	1	AADN04003971.1	11803	12971	-	1168	AP5S1	GO:0000724;GO:0000724;GO:0005654;GO:0005764;GO:0005770;GO:0005829;GO:0016197;GO:0016197;GO:0030119;GO:0030119;	K19024	-	-	-	adaptor related protein complex 5 subunit sigma 1[Source:HGNC Symbol;Acc:HGNC:15875]	101749247	A0A1D5PEM1
ENSGALG00000045641	10.5274	4.42604	16.6287	3.75703	1.90959	0.0380582	1	4	894546	896560	-	2014	-	-	-	-	-	-	-	-	-
ENSGALG00000006916	370.601	456.423	284.779	0.623936	-0.680529	0.0383107	1	14	8565849	8571890	-	6041	GDE1	GO:0004622;GO:0006629;GO:0006644;GO:0008081;GO:0008081;GO:0008889;GO:0016020;GO:0047395;GO:0070291;GO:0006629;GO:0008081;GO:0008889;	-	-	-	-	glycerophosphodiester phosphodiesterase 1[Source:HGNC Symbol;Acc:HGNC:29644]	-	-
ENSGALG00000003775	1251.86	849.308	1654.41	1.94795	0.961954	0.0384556	1	Z	12187346	12262666	-	75320	RICTOR	GO:0001932;GO:0008047;GO:0009792;GO:0010468;GO:0018105;GO:0019901;GO:0030010;GO:0030838;GO:0030950;GO:0031532;GO:0031532;GO:0031929;GO:0031932;GO:0031932;GO:0031932;GO:0031932;GO:0032008;GO:0032956;GO:0032956;GO:0033135;GO:0042325;GO:0043022;GO:0043085;GO:0043087;GO:0050727;GO:0050731;GO:0051896;GO:0051896;GO:0051897;GO:2000114;	K08267	-	-	-	RPTOR independent companion of MTOR complex 2[Source:HGNC Symbol;Acc:HGNC:28611]	427447	F1NMJ6
ENSGALG00000036530	592.068	718.948	465.189	0.647041	-0.628071	0.038493	1	5	5775	9901	-	4126	-	GO:0000349;GO:0000398;GO:0000974;GO:0000974;GO:0004842;GO:0004842;GO:0006281;GO:0016567;GO:0061630;GO:0071006;GO:0071013;GO:0000398;GO:0000974;GO:0004842;GO:0006281;GO:0016567;GO:0061630;	-	-	-	-	-	-	-
ENSGALG00000022891	725.18	906.283	544.077	0.600339	-0.73615	0.038502	1	1	80621913	80636463	-	14550	-	GO:0005975;GO:0016757;GO:0005975;GO:0016757;GO:0005975;GO:0016757;	K07968	-	-	-	beta-1,4-galactosyltransferase 3 [Source:NCBIgene;Acc:418342]	418342	E1C999
ENSGALG00000006992	19881.9	32364.6	7399.19	0.22862	-2.12898	0.0385582	1	20	10773802	10777893	+	4091	MMP9	GO:0001501;GO:0001503;GO:0001934;GO:0004175;GO:0004222;GO:0004222;GO:0004222;GO:0005615;GO:0006508;GO:0006508;GO:0006508;GO:0007566;GO:0008233;GO:0008233;GO:0008237;GO:0008237;GO:0008237;GO:0008237;GO:0008270;GO:0016787;GO:0030198;GO:0030574;GO:0030574;GO:0031012;GO:0034614;GO:0035987;GO:0042802;GO:0043065;GO:0043066;GO:0043388;GO:0045742;GO:0046872;GO:0050900;GO:0051549;GO:0071276;GO:0090200;GO:…	K01403	EC:3.4.24.35	-	-	matrix metallopeptidase 9 [Source:NCBIgene;Acc:395387]	395387	Q9DE15
ENSGALG00000044453	2350.47	1887.02	2813.92	1.49119	0.576467	0.0385965	1	KQ759552.1	2484	5460	-	2976	RPS5	GO:0000028;GO:0003723;GO:0003729;GO:0003729;GO:0003735;GO:0003735;GO:0005840;GO:0006412;GO:0006412;GO:0006412;GO:0006450;GO:0019843;GO:0022627;GO:0022627;GO:1990904;	-	-	-	-	ribosomal protein S5 [Source:HGNCSymbol;Acc:HGNC:10426]	-	-
ENSGALG00000014773	1406.81	1108.06	1705.56	1.53923	0.622212	0.0385995	1	Z	20753850	20841105	+	87255	ERBIN	GO:0005102;GO:0005176;GO:0005634;GO:0005737;GO:0005886;GO:0006605;GO:0007165;GO:0016323;GO:0016323;GO:0016323;GO:0016607;GO:0030054;GO:0030056;GO:0032088;GO:0032088;GO:0032495;GO:0032496;GO:0070433;GO:0070433;GO:0071356;GO:0071356;GO:0071638;GO:0005176;GO:0007165;GO:0032088;	K12796	-	-	-	erbb2 interacting protein [Source:HGNCSymbol;Acc:HGNC:15842]	431583	-
ENSGALG00000004859	254.061	323.412	184.71	0.57113	-0.808109	0.0388858	1	20	6906827	6918959	-	12132	ZNFX1	GO:0000775;GO:0005634;GO:0030702;GO:0031048;GO:0031380;	-	-	-	-	zinc finger NFX1-type containing 1 [Source:HGNCSymbol;Acc:HGNC:29271]	419218	F1NFA4
ENSGALG00000012147	967.396	1168.89	765.904	0.655241	-0.609902	0.0388947	1	7	29074922	29083226	-	8304	DDX18	GO:0000166;GO:0003676;GO:0004386;GO:0005524;GO:0005524;GO:0016787;GO:0000166;GO:0003676;GO:0003723;GO:0004386;GO:0005524;GO:0005524;GO:0005694;GO:0005730;GO:0016787;	K13179	EC:3.6.4.13	-	-	DEAD-box helicase 18 [Source:HGNCSymbol;Acc:HGNC:2741]	424278	F1NEQ3
ENSGALG00000011468	329.438	405.238	253.638	0.625899	-0.675998	0.0389046	1	7	23359550	23376226	+	16676	IGFBP5	GO:0001558;GO:0001558;GO:0001649;GO:0001968;GO:0001968;GO:0005520;GO:0005576;GO:0005615;GO:0006006;GO:0007565;GO:0010906;GO:0014912;GO:0017148;GO:0030336;GO:0031069;GO:0031994;GO:0031994;GO:0031995;GO:0040008;GO:0042567;GO:0042593;GO:0043568;GO:0043569;GO:0043569;GO:0044342;GO:0045668;GO:0045926;GO:0048286;GO:0048662;GO:0051146;GO:0051897;GO:0060056;GO:0071320;GO:0071407;GO:1901862;GO:1904205;GO:…	-	-	-	-	insulin like growth factor binding protein 5[Source:HGNC Symbol;Acc:HGNC:5474]	424220	F1ND88
ENSGALG00000035726	12.8379	19.3451	6.33078	0.327255	-1.61151	0.0390275	1	1	176034740	176060887	+	26147	FLT3	GO:0000166;GO:0004672;GO:0004713;GO:0004713;GO:0004713;GO:0004714;GO:0004714;GO:0004888;GO:0005524;GO:0005524;GO:0005737;GO:0005783;GO:0005887;GO:0006468;GO:0007169;GO:0009968;GO:0016020;GO:0016021;GO:0016301;GO:0016310;GO:0016740;GO:0018108;GO:0030097;GO:0030097;GO:0030154;GO:0030154;GO:0043066;GO:0043235;GO:0043410;GO:0043621;GO:0070374;	K05092	EC:2.7.10.1	-	-	fms related tyrosine kinase 3 [Source:HGNCSymbol;Acc:HGNC:3765]	100858422	-
ENSGALG00000035580	58.7777	39.5208	78.0346	1.97452	0.981502	0.039135	1	27	5615996	5621784	-	5788	MPP2	GO:0032590;GO:0043197;GO:0043198;GO:0044325;GO:0060079;GO:0060291;	-	-	-	-	membrane palmitoylated protein 2 [Source:HGNCSymbol;Acc:HGNC:7220]	420006	-
ENSGALG00000029509	251.314	188.084	314.544	1.67236	0.741883	0.0393266	1	2	125203095	125258139	+	55044	NECAB1	GO:0005509;GO:0005634;GO:0005654;GO:0005737;GO:0005829;GO:0042984;	-	-	-	-	N-terminal EF-hand calcium binding protein 1[Source:NCBI gene;Acc:420219]	420219	A0A1D5PMF9
ENSGALG00000035994	429.832	329.021	530.643	1.6128	0.689564	0.0393556	1	2	23387591	23424059	+	36468	-	GO:0003995;GO:0005886;GO:0016491;GO:0016627;GO:0050660;GO:0050660;GO:0055114;GO:0055114;	-	-	-	-	acyl coa dehydrogenase 6-like [Source:NCBIgene;Acc:420562]	-	-
ENSGALG00000038635	1009.85	801.74	1217.96	1.51914	0.603255	0.039439	1	2	101132152	101138658	-	6506	-	GO:0005509;GO:0005509;GO:0005509;GO:0005509;GO:0005509;	K12757	-	-	-	myosin light chain 12B [Source:NCBIgene;Acc:770011]	770011	A0A1D5PNS5
ENSGALG00000007151	2294.44	1858.73	2730.14	1.46882	0.554662	0.0394547	1	4	9450043	9499029	+	48986	BRWD3	GO:0005634;GO:0006357;GO:0007010;GO:0007010;GO:0008360;GO:0008360;	K11798	-	-	-	bromodomain and WD repeat domain containing 3[Source:HGNC Symbol;Acc:HGNC:17342]	422281	-
ENSGALG00000011175	370.958	451.743	290.173	0.642342	-0.638588	0.0394867	1	4	46703047	46715192	+	12145	TMEM150C	GO:0005764;GO:0005886;GO:0005887;GO:0008381;GO:0010506;GO:0016020;GO:0016021;GO:0019230;GO:0055085;GO:0071260;	K21846	-	-	-	transmembrane protein 150C [Source:HGNCSymbol;Acc:HGNC:37263]	422599	E1C5Z4
ENSGALG00000006558	191.178	145.009	237.347	1.63677	0.710848	0.0398745	1	2	9595575	9615165	+	19590	-	GO:0003341;GO:0007018;GO:0030286;GO:0036157;GO:0036158;GO:0045503;GO:0045504;	-	-	-	-	-	-	-
ENSGALG00000007557	216.141	267.19	165.092	0.617883	-0.694594	0.039875	1	9	15058359	15077598	-	19239	RUBCN	GO:0005654;GO:0005769;GO:0005770;GO:0005829;GO:0010507;GO:0043231;GO:0043553;GO:0045806;GO:1901097;	K19330	-	-	-	RUN and cysteine rich domain containing beclin 1interacting protein [Source:HGNC Symbol;Acc:HGNC:28991]	424920	-
ENSGALG00000016759	233.882	181.371	286.392	1.57903	0.659042	0.0398783	1	1	132550837	132555020	-	4183	MITD1	GO:0000281;GO:0000920;GO:0019898;GO:0019904;GO:0030496;GO:0032091;GO:0035091;GO:0042803;GO:0043231;GO:0061952;	-	-	-	-	microtubule interacting and trafficking domaincontaining 1 [Source:HGNC Symbol;Acc:HGNC:25207]	418698	F1P5I2
ENSGALG00000002183	92.3373	67.4815	117.193	1.73667	0.796323	0.0399124	1	Z	71195874	71300629	-	104755	PRR16	GO:0045727;GO:0045793;GO:0045793;	-	-	-	-	proline rich 16 [Source:HGNCSymbol;Acc:HGNC:29654]	769337	E1BW34
ENSGALG00000002653	513.252	407.957	618.548	1.51621	0.600468	0.0400692	1	19	5130010	5145174	-	15164	NCBP3	GO:0000339;GO:0000340;GO:0000340;GO:0003729;GO:0003729;GO:0005634;GO:0005737;GO:0016607;GO:0051607;	-	-	-	-	nuclear cap binding subunit 3 [Source:NCBIgene;Acc:417552]	417552	Q5ZM19
ENSGALG00000002147	1545.54	1844.32	1246.76	0.676	-0.564905	0.0401169	1	26	3930830	3935439	-	4609	SIKE1	GO:0017048;GO:0019901;	K12656	-	S	NOG72930	suppressor of IKBKE 1 [Source:NCBIgene;Acc:419887]	419887	Q5ZIH5;F6SE82
ENSGALG00000042863	139.385	173.432	105.338	0.607372	-0.719348	0.0401435	1	12	713066	713973	+	907	SMIM4	GO:0016020;GO:0016021;GO:0016020;GO:0016021;	-	-	-	-	small integral membrane protein 4 [Source:NCBIgene;Acc:415896]	415896	A0A1D5P063
ENSGALG00000013112	2287.24	2800.68	1773.81	0.633349	-0.658927	0.0403874	1	1	63944334	63952948	-	8614	RERGL	GO:0003924;GO:0005525;GO:0007165;GO:0016020;	K17198	-	-	-	RERG like [Source:HGNC Symbol;Acc:HGNC:26213]"	418180	E1BUS1
ENSGALG00000001235	14.0833	23.7091	4.45746	0.188007	-2.41114	0.0407044	1	28	2618283	2624077	-	5794	ANKRD24	-	-	-	-	-	ankyrin repeat domain 24 [Source:HGNCSymbol;Acc:HGNC:29424]	-	-
ENSGALG00000015101	484.573	378.771	590.375	1.55866	0.640307	0.0407138	1	Z	32351223	32692277	-	341054	BNC2	GO:0003676;GO:0003416;GO:0003676;GO:0003677;GO:0005634;GO:0005654;GO:0043586;GO:0060021;GO:0060485;GO:0003676;GO:0003676;	-	-	-	-	basonuclin 2 [Source:HGNC Symbol;Acc:HGNC:30988]"	431604	-
ENSGALG00000015297	706.046	568.118	843.975	1.48556	0.571009	0.0408942	1	3	67450300	67533242	-	82942	FOXO3	GO:0000122;GO:0000122;GO:0000978;GO:0000981;GO:0001227;GO:0001227;GO:0001228;GO:0001542;GO:0001544;GO:0001547;GO:0001556;GO:0003677;GO:0003677;GO:0003677;GO:0003700;GO:0003700;GO:0003700;GO:0003700;GO:0005634;GO:0005634;GO:0005634;GO:0005634;GO:0005654;GO:0005737;GO:0005737;GO:0005737;GO:0005737;GO:0005739;GO:0005739;GO:0005741;GO:0005741;GO:0005759;GO:0005759;GO:0005829;GO:0006355;GO:0006355;GO:…	K09408	-	-	-	forkhead box O3 [Source:HGNC Symbol;Acc:HGNC:3821]"	421769	F1NNE8
ENSGALG00000003261	8156.48	6650.16	9662.81	1.45302	0.539054	0.0410835	1	27	5335537	5350085	-	14548	CAVIN1	GO:0005634;GO:0005634;GO:0005737;GO:0005737;GO:0005739;GO:0005886;GO:0005901;GO:0005901;GO:0005901;GO:0005901;GO:0006361;GO:0006361;GO:0006363;GO:0006363;GO:0006363;GO:0009303;GO:0032991;GO:0042134;GO:0042134;GO:0042802;GO:0043231;GO:0045121;GO:2000147;GO:0005901;GO:0006363;GO:0005901;GO:0006363;	K19387	-	-	NOG71963	caveolae associated protein 1 [Source:NCBIgene;Acc:396006]	396006	Q90885
ENSGALG00000044493	41.7366	27.7644	55.7088	2.00648	1.00467	0.0411281	1	AADN04009372.1	1519	3227	+	1708	-	GO:0016020;GO:0016021;	-	-	-	-	-	-	-
ENSGALG00000029235	138.602	174.09	103.113	0.592294	-0.755615	0.0412209	1	2	42068943	42280951	-	212008	CPNE4	GO:0005544;GO:0005886;GO:0071277;	-	-	-	-	copine 4 [Source:HGNC Symbol;Acc:HGNC:2317]"	420687	-
ENSGALG00000014682	2056.95	1660.97	2452.92	1.4768	0.56247	0.0412554	1	Z	57020390	57079744	-	59354	CAST	GO:0002020;GO:0005783;GO:0005783;GO:0005829;GO:0010859;GO:0010859;GO:0016020;GO:0016020;GO:0097340;GO:0097340;GO:2000675;	K04281	-	-	-	calpastatin [Source:NCBI gene;Acc:427121]"	427121	B6V3I0
ENSGALG00000032618	59.9661	77.4823	42.4499	0.547865	-0.868107	0.041302	1	6	25995216	26003193	+	7977	DUSP5	GO:0000188;GO:0004721;GO:0004725;GO:0004725;GO:0005634;GO:0005737;GO:0006470;GO:0008138;GO:0008138;GO:0008138;GO:0016311;GO:0016311;GO:0016787;GO:0016791;GO:0016791;GO:0017017;GO:0017017;GO:0035335;GO:0035970;	K04459	-	-	-	dual specificity phosphatase 5 [Source:HGNCSymbol;Acc:HGNC:3071]	423890	A0A1D5P5S2
ENSGALG00000039480	29.2326	18.1211	40.3441	2.22636	1.15469	0.0413389	1	16	277874	279530	-	1656	-	GO:0005102;GO:0009897;GO:0016020;GO:0016021;GO:0050776;GO:0050852;	-	-	-	-	-	-	-
ENSGALG00000006714	416.587	506.232	326.942	0.645835	-0.630763	0.0415092	1	9	3427461	3430996	-	3535	CCDC61	GO:0005813;GO:0005813;GO:0005813;	K16755	-	S	NOG44052	coiled-coil domain containing 61 [Source:NCBIgene;Acc:424880]	424880	Q5ZJ07
ENSGALG00000010865	8.63355	14.0984	3.16868	0.224754	-2.15358	0.0416031	1	2	29858046	29874992	-	16946	TMEM196	GO:0016020;GO:0016021;	K22195	-	-	-	transmembrane protein 196 [Source:HGNCSymbol;Acc:HGNC:22431]	772254	-
ENSGALG00000034860	754.713	541.168	968.258	1.7892	0.839316	0.0416107	1	9	21061419	21088025	+	26606	BCHE	GO:0003990;GO:0004104;GO:0004104;GO:0005615;GO:0005641;GO:0005783;GO:0016787;GO:0042802;	K01050	EC:3.1.1.8	-	-	butyrylcholinesterase [Source:NCBIgene;Acc:395358]	395358	Q90ZK8
ENSGALG00000017250	6.42255	2.07003	10.7751	5.20527	2.37997	0.0417466	1	1	189208361	189209550	+	1189	-	-	-	-	-	-	-	-	-
ENSGALG00000026042	2.43245	4.8649	0	0	-Inf	0.0417661	1	4	68671307	68672261	-	954	SHISA3	GO:0016020;GO:0016021;	-	-	-	-	shisa family member 3 [Source:HGNCSymbol;Acc:HGNC:25159]	-	-
ENSGALG00000044065	3.26438	0.262445	6.26632	23.8767	4.57753	0.0418374	1	AADN04001422.1	17389	18518	-	1129	-	GO:0016020;GO:0016021;	-	-	-	-	-	-	-
ENSGALG00000012239	832.743	1006.61	658.879	0.654554	-0.611415	0.0418959	1	4	60307683	60331666	+	23983	METAP1	GO:0004177;GO:0004177;GO:0005737;GO:0006508;GO:0006508;GO:0008233;GO:0008235;GO:0016787;GO:0046872;GO:0070006;GO:0070084;	K01265	EC:3.4.11.18	-	-	methionyl aminopeptidase 1 [Source:NCBIgene;Acc:422704]	422704	Q5ZIM5;F1NI90
ENSGALG00000046582	2.41027	0	4.82055	Inf	Inf	0.0419065	1	AADN04004306.1	1830	3584	-	1754	-	GO:0003676;GO:0005622;GO:0006355;GO:0046872;	-	-	-	-	-	-	-
ENSGALG00000037842	14.2499	21.5073	6.9925	0.325122	-1.62094	0.0420662	1	1	1375947	1410781	-	34834	LRGUK	GO:0001669;GO:0002177;GO:0004385;GO:0005829;GO:0007283;GO:0035082;	-	-	-	-	leucine rich repeats and guanylate kinase domaincontaining [Source:HGNC Symbol;Acc:HGNC:21964]	416699	-
ENSGALG00000009346	1634.94	1285.57	1984.32	1.54353	0.626238	0.0420934	1	14	13704633	13714250	-	9617	JPT2	GO:0005829;GO:0005886;	-	-	-	-	Jupiter microtubule associated homolog 2[Source:NCBI gene;Acc:416763]	416763	F1P0P0
ENSGALG00000015812	40.6823	53.9095	27.4551	0.509281	-0.973467	0.0421831	1	3	76778797	76781338	-	2541	SMIM8	GO:0016020;GO:0016021;	-	-	-	-	small integral membrane protein 8 [Source:NCBIgene;Acc:421827]	421827	F1P1R4
ENSGALG00000045408	4.27268	7.84726	0.698105	0.0889617	-3.49067	0.0423614	1	AADN04001868.1	14451	15407	+	956	-	GO:0005096;GO:0005938;GO:0007165;GO:0007264;GO:0015629;GO:0043547;GO:0007165;	-	-	-	-	-	-	-
ENSGALG00000045845	2.39052	0	4.78103	Inf	Inf	0.0424875	1	AADN04001643.1	15421	16220	+	799	-	GO:0016020;GO:0016021;GO:0016020;GO:0016021;	-	-	-	-	-	-	-
ENSGALG00000009640	5.68056	1.31223	10.0489	7.6579	2.93695	0.0425751	1	5	30084838	30086424	-	1586	CHRM5	GO:0001696;GO:0004930;GO:0004930;GO:0004930;GO:0004993;GO:0005886;GO:0005887;GO:0005887;GO:0007165;GO:0007186;GO:0007186;GO:0007187;GO:0007197;GO:0007268;GO:0015872;GO:0016020;GO:0016021;GO:0016021;GO:0016907;GO:0016907;GO:0016907;GO:0019226;GO:0030054;GO:0030425;GO:0030594;GO:0045202;GO:0045211;GO:0098664;	K04133	-	-	-	cholinergic receptor muscarinic 5 [Source:NCBIgene;Acc:428881]	428881	-
ENSGALG00000016148	522.333	627.338	417.327	0.665235	-0.588064	0.0426361	1	1	109107584	109141826	-	34242	C2CD2	GO:0016020;GO:0016021;	-	-	-	-	C2 calcium dependent domain containing 2[Source:HGNC Symbol;Acc:HGNC:1266]	418532	F1NXN1
ENSGALG00000005936	93.7565	57.9403	129.573	2.23631	1.16112	0.0428454	1	4	3030738	3031856	+	1118	AGTR2	GO:0001991;GO:0002033;GO:0002035;GO:0004930;GO:0004930;GO:0004945;GO:0004945;GO:0004945;GO:0005622;GO:0006954;GO:0006954;GO:0007165;GO:0007166;GO:0007186;GO:0007186;GO:0007199;GO:0010459;GO:0016020;GO:0016021;GO:0016021;GO:0032516;GO:0035556;GO:0035566;GO:0035640;GO:0038166;GO:0042311;GO:0042981;GO:0045893;GO:0051000;GO:0051387;GO:0072300;GO:0090190;GO:0097746;GO:2001238;	K04167	-	-	-	angiotensin II receptor type 2 [Source:HGNCSymbol;Acc:HGNC:338]	428708	F1NC23
ENSGALG00000041435	42.7188	29.3644	56.0732	1.90956	0.933242	0.0428527	1	25	2082366	2085053	-	2687	-	GO:0005643;GO:0016020;GO:0016021;	-	-	-	-	-	-	-
ENSGALG00000032974	5133.92	4116.1	6151.74	1.49455	0.579715	0.0428717	1	13	13664069	13829628	+	165559	ADAMTS2	GO:0004222;GO:0006508;GO:0007283;GO:0008233;GO:0008233;GO:0008237;GO:0008270;GO:0016485;GO:0030199;GO:0030324;GO:0031012;GO:0043588;GO:0062023;	K08618	EC:3.4.24.14	-	-	ADAM metallopeptidase with thrombospondin type 1motif 2 [Source:HGNC Symbol;Acc:HGNC:218]	416291	-
ENSGALG00000031527	192.863	246.939	138.787	0.56203	-0.83128	0.0429394	1	1	22062046	22089723	-	27677	ARL8BL	GO:0000166;GO:0005525;GO:0005525;GO:0005622;GO:0005765;GO:0005774;GO:0000166;GO:0005525;GO:0005525;GO:0005622;	-	-	-	-	ADP-ribosylation factor-like 8B-like [Source:NCBIgene;Acc:769134]	769134	Q5ZKE1
ENSGALG00000028949	94.8934	121.521	68.2655	0.561757	-0.831981	0.042955	1	19	6079158	6083665	-	4507	CORO6	-	K13886	-	-	-	coronin 6 [Source:HGNC Symbol;Acc:HGNC:21356]"	100857679	-
ENSGALG00000036621	238.608	293.223	183.992	0.627481	-0.672357	0.0431322	1	4	73988633	73999032	-	10399	ZCCHC4	GO:0003676;GO:0008270;GO:0003676;GO:0008270;	-	-	-	-	zinc finger CCHC-type containing 4 [Source:HGNCSymbol;Acc:HGNC:22917]	422806	-
ENSGALG00000011630	985.891	790.985	1180.8	1.49282	0.57804	0.0431804	1	7	25930783	26109391	+	178608	GLI2	GO:0003676;GO:0006366;GO:0003676;GO:0003676;	K16798	-	-	-	GLI family zinc finger 2 [Source:NCBIgene;Acc:395956]	395956	A5AA28;F1P5L2;Q9PSZ4
ENSGALG00000037838	1162.28	1386.31	938.252	0.676797	-0.563205	0.0431908	1	MT	16184	16705	-	521	ND6	GO:0005739;GO:0008137;GO:0008137;GO:0016020;GO:0016021;GO:0016491;GO:0031966;GO:0055114;GO:0055114;GO:0070469;	-	-	-	-	NADH dehydrogenase subunit 6 [Source:NCBIgene;Acc:807640]	-	-
ENSGALG00000023781	57.3953	74.7534	40.0373	0.535592	-0.900795	0.0432136	1	26	4747954	4753562	-	5608	TREM2	GO:0016020;GO:0016021;GO:0016020;GO:0016021;	K14378	-	R	NOG42611	triggering receptor expressed on myeloid cells 2[Source:NCBI gene;Acc:419920]	419920	Q2YHU4
ENSGALG00000006130	20.6902	29.328	12.0524	0.410952	-1.28296	0.043399	1	20	9900969	9911514	+	10545	STMN3	GO:0005737;GO:0005737;GO:0005737;GO:0007019;GO:0015631;GO:0015631;GO:0019904;GO:0031110;GO:0031110;GO:0031122;GO:0031122;GO:0031175;GO:0031175;GO:0031175;GO:0035021;GO:0043005;GO:0043087;GO:0051493;GO:0051493;	-	-	R	NOG71146	stathmin 3 [Source:NCBI gene;Acc:419263]"	419263	O93388
ENSGALG00000012020	153.492	105.263	201.721	1.91635	0.938359	0.0434325	1	5	6805302	6866775	-	61473	KIAA1549L	GO:0016020;GO:0016021;	-	-	-	-	KIAA1549 like [Source:HGNC Symbol;Acc:HGNC:24836]"	421598	-
ENSGALG00000039170	1080.39	878.657	1282.13	1.45919	0.545166	0.0434546	1	26	93767	97080	+	3313	LHFPL5	GO:0016020;GO:0016021;GO:0016020;GO:0016021;	-	-	-	-	LHFPL tetraspan subfamily member 5 [Source:NCBIgene;Acc:378916]	378916	Q7ZZL8
ENSGALG00000017073	1049.49	839.786	1259.2	1.49943	0.584411	0.0436261	1	1	174560560	174597292	-	36732	BRCA2	GO:0000281;GO:0000722;GO:0000724;GO:0000724;GO:0000724;GO:0000784;GO:0000784;GO:0000800;GO:0000800;GO:0001556;GO:0001833;GO:0002020;GO:0002020;GO:0003697;GO:0003697;GO:0005515;GO:0005634;GO:0005634;GO:0005654;GO:0005654;GO:0005813;GO:0005813;GO:0005829;GO:0005829;GO:0006281;GO:0006289;GO:0006289;GO:0006302;GO:0006978;GO:0007283;GO:0007584;GO:0008022;GO:0008022;GO:0008585;GO:0010165;GO:0010225;GO:…	K08775	-	-	-	BRCA2, DNA repair associated [Source:NCBIgene;Acc:374139]	374139	F1P3B2
ENSGALG00000008631	783.5	951.611	615.388	0.646681	-0.628875	0.0436377	1	5	24921251	24960510	+	39259	TYRO3	GO:0000166;GO:0001779;GO:0004672;GO:0004713;GO:0004713;GO:0004713;GO:0004888;GO:0005524;GO:0005524;GO:0005737;GO:0005887;GO:0006468;GO:0007218;GO:0007283;GO:0009968;GO:0009986;GO:0016020;GO:0016021;GO:0016055;GO:0016301;GO:0016310;GO:0016740;GO:0017147;GO:0018108;GO:0021885;GO:0030154;GO:0030168;GO:0032940;GO:0034122;GO:0034446;GO:0042698;GO:0043066;GO:0043235;GO:0043277;GO:0043410;GO:0043491;GO:…	K05116	EC:2.7.10.1	-	-	TYRO3 protein tyrosine kinase [Source:NCBIgene;Acc:395336]	395336	Q98949
ENSGALG00000043765	368.459	291.796	445.122	1.52545	0.609238	0.0436561	1	14	7474662	7507743	+	33081	-	GO:0004842;GO:0005515;GO:0005829;GO:0016567;GO:0046872;GO:0046872;GO:0046872;GO:0046872;	K23047	EC:2.3.2.27	-	-	unkempt family like zinc finger [Source:NCBIgene;Acc:416593]	416593	A0A1D5P5R8
ENSGALG00000045803	7.41278	2.73191	12.0936	4.42681	2.14627	0.0437767	1	AADN04002071.1	9504	11857	+	2353	-	GO:0003676;GO:0005622;GO:0006355;GO:0046872;GO:0003676;GO:0005622;GO:0006355;GO:0046872;	-	-	-	-	-	-	-
ENSGALG00000001282	32.7026	48.6467	16.7586	0.344496	-1.53744	0.0439227	1	21	1843701	1851220	-	7519	GABRD	GO:0004888;GO:0004890;GO:0005216;GO:0005230;GO:0005886;GO:0005887;GO:0006811;GO:0006811;GO:0007165;GO:0007268;GO:0016020;GO:0016020;GO:0016021;GO:0016021;GO:0034220;GO:0034220;GO:0042391;GO:0043005;GO:0045202;GO:0050877;GO:1902711;	K05184	-	-	-	gamma-aminobutyric acid type A receptor deltasubunit [Source:HGNC Symbol;Acc:HGNC:4084]	770710	-
ENSGALG00000043370	108.363	134.918	81.8077	0.606351	-0.721776	0.0440552	1	AADN04000732.1	20559	22181	+	1622	-	GO:0000124;GO:0001102;GO:0003713;GO:0005634;GO:0005669;GO:0006325;GO:0006352;GO:0006366;GO:0030914;GO:0043966;GO:0046695;GO:0046982;GO:1903508;	-	-	-	-	-	-	-
ENSGALG00000042759	236.972	184.083	289.86	1.57461	0.654998	0.0442609	1	1	128155790	128206843	+	51053	PRKX	GO:0000166;GO:0001525;GO:0001525;GO:0001935;GO:0001935;GO:0004672;GO:0004674;GO:0004674;GO:0004691;GO:0005524;GO:0005524;GO:0005634;GO:0005634;GO:0005737;GO:0005737;GO:0006468;GO:0007155;GO:0007155;GO:0016301;GO:0016310;GO:0016740;GO:0018105;GO:0030099;GO:0030155;GO:0030334;GO:0031589;GO:0043542;GO:0046777;GO:0060562;GO:0060993;GO:2000696;	K19584	EC:2.7.11.11	-	-	protein kinase X-linked [Source:HGNCSymbol;Acc:HGNC:9441]	418656	A0A1D5PQ88
ENSGALG00000042388	266.594	202.571	330.616	1.6321	0.706728	0.0443003	1	3	58293669	58629545	-	335876	LAMA2	GO:0005102;GO:0005604;GO:0005604;GO:0005604;GO:0005623;GO:0007155;GO:0007411;GO:0030155;GO:0030334;GO:0032224;GO:0042383;GO:0045995;	K05637	-	-	-	laminin subunit alpha 2 [Source:HGNCSymbol;Acc:HGNC:6482]	421709	-
ENSGALG00000005584	1029.25	819.908	1238.6	1.51065	0.595171	0.0444701	1	5	8307996	8518626	+	210630	GALNT18	GO:0000139;GO:0004653;GO:0005794;GO:0005794;GO:0006486;GO:0006493;GO:0016020;GO:0016021;GO:0016740;GO:0016757;GO:0030246;	K00710	EC:2.4.1.41	-	-	polypeptide N-acetylgalactosaminyltransferase 18[Source:NCBI gene;Acc:423034]	423034	E1C1M4
ENSGALG00000001618	294.551	356.824	232.279	0.650963	-0.619353	0.0445393	1	18	3560689	3587092	+	26403	OGFOD3	GO:0005506;GO:0016491;GO:0016705;GO:0031418;GO:0046872;GO:0055114;	-	-	-	-	2-oxoglutarate and iron dependent oxygenase domaincontaining 3 [Source:HGNC Symbol;Acc:HGNC:26174]	769717	-
ENSGALG00000030884	34.8599	47.9207	21.7992	0.454902	-1.13637	0.0445606	1	AADN04008623.1	21	7997	-	7976	-	-	-	-	-	-	-	-	-
ENSGALG00000017037	216.191	169.315	263.068	1.55372	0.635726	0.044609	1	1	171228296	171236726	-	8430	NHLRC3	GO:0000209;GO:0043161;GO:0061630;	-	-	-	-	NHL repeat containing 3 [Source:HGNCSymbol;Acc:HGNC:33751]	-	-
ENSGALG00000002784	718.895	858.516	579.274	0.674739	-0.567599	0.0446109	1	12	2465249	2469863	-	4614	APEH	GO:0006508;GO:0008236;GO:0004252;GO:0005829;GO:0006508;GO:0006508;GO:0008236;GO:0008242;GO:0031965;GO:0042802;GO:0050435;	K01303	EC:3.4.19.1	-	-	acylaminoacyl-peptide hydrolase [Source:NCBIgene;Acc:415926]	415926	Q5ZJB6
ENSGALG00000006807	16.2877	8.16876	24.4066	2.98779	1.57908	0.0446172	1	9	11601060	11611519	-	10459	PLSCR5	GO:0005886;GO:0017121;GO:0017128;GO:0005886;GO:0017121;GO:0017128;	-	-	-	-	phospholipid scramblase family member 5[Source:HGNC Symbol;Acc:HGNC:19952]	424884	E1C858
ENSGALG00000006388	49.9711	29.0315	70.9106	2.44254	1.28838	0.0447564	1	10	12108394	12149216	-	40822	IL16	GO:0005125;GO:0005125;GO:0005125;GO:0005576;GO:0005615;GO:0005622;GO:0005634;GO:0005737;GO:0005829;GO:0005886;GO:0006935;GO:0010469;GO:0016607;GO:0030595;GO:0042609;GO:0050930;GO:0051924;	K22628	-	-	-	interleukin 16 [Source:NCBI gene;Acc:374270]"	374270	Q70XC4
ENSGALG00000029401	159.285	197.126	121.444	0.61607	-0.698834	0.044983	1	5	54487607	54490069	+	2462	SIX1	GO:0000122;GO:0000976;GO:0000978;GO:0001077;GO:0001205;GO:0001657;GO:0001658;GO:0001759;GO:0001822;GO:0003151;GO:0003677;GO:0003677;GO:0003677;GO:0003682;GO:0003700;GO:0003700;GO:0003700;GO:0005634;GO:0005634;GO:0005634;GO:0005634;GO:0005667;GO:0005667;GO:0005730;GO:0006355;GO:0006355;GO:0006366;GO:0006915;GO:0007389;GO:0007519;GO:0007519;GO:0007605;GO:0008283;GO:0008582;GO:0010468;GO:0014842;GO:…	K15614	-	-	-	SIX homeobox 1 [Source:NCBI gene;Acc:693262]"	693262	Q3C2H5
ENSGALG00000038719	34.2662	22.0792	46.4531	2.10393	1.07309	0.0450071	1	KQ759614.1	4351	7501	-	3150	-	GO:0016020;GO:0016021;GO:0016491;GO:0055114;	-	-	-	-	-	-	-
ENSGALG00000042810	122.847	86.6415	159.052	1.83574	0.876364	0.0452331	1	14	14657410	14659128	+	1718	-	-	-	-	-	-	-	-	-
ENSGALG00000045515	4.85189	8.68555	1.01822	0.117232	-3.09257	0.0452853	1	2	373417	374786	-	1369	-	GO:0005525;GO:0005525;	-	-	-	-	-	-	-
ENSGALG00000007210	184.126	226.481	141.772	0.625975	-0.675823	0.0453878	1	4	9568114	9569430	+	1316	-	GO:0051726;	-	-	-	-	-	-	-
ENSGALG00000033129	2367.67	1925.75	2809.6	1.45897	0.544946	0.0455681	1	3	25046738	25049152	-	2414	ZFP36L2	GO:0000165;GO:0000288;GO:0003730;GO:0005634;GO:0005737;GO:0005829;GO:0006402;GO:0009611;GO:0017091;GO:0030097;GO:0033077;GO:0035019;GO:0035925;GO:0035925;GO:0043488;GO:0043488;GO:0044344;GO:0044344;GO:0045577;GO:0045599;GO:0046872;GO:0046872;GO:0048103;GO:0060216;GO:0061158;GO:0061158;GO:0061158;GO:0070371;GO:0071356;GO:0071364;GO:0071385;GO:0071560;GO:0097011;GO:1900153;GO:1901991;GO:2000737;GO:…	K18753	-	-	-	ZFP36 ring finger protein like 2 [Source:HGNCSymbol;Acc:HGNC:1108]	107052930	S5TYV1
ENSGALG00000043583	400.675	310.151	491.2	1.58375	0.663341	0.0457446	1	10	9089657	9116974	-	27317	SCG3	-	-	-	-	-	secretogranin III [Source:NCBI gene;Acc:415424]"	415424	-
ENSGALG00000038504	84.4129	62.3575	106.468	1.70738	0.771788	0.045899	1	1	124632218	124725073	+	92855	MID1	GO:0005622;GO:0005737;GO:0005874;GO:0005881;GO:0007026;GO:0008017;GO:0008270;GO:0015630;GO:0031625;GO:0032874;GO:0035372;GO:0042802;GO:0042803;GO:0046872;GO:0046982;GO:0051219;	K08285	EC:2.3.2.27	-	-	midline 1 [Source:NCBI gene;Acc:373920]"	373920	Q71R46
ENSGALG00000004845	88.802	111.783	65.8213	0.588832	-0.764071	0.0459475	1	5	17009907	17010484	+	577	TIMM10	GO:0005215;GO:0005739;GO:0005739;GO:0005743;GO:0005743;GO:0008565;GO:0008565;GO:0015031;GO:0042719;GO:0042719;GO:0042719;GO:0042721;GO:0042803;GO:0045039;GO:0045039;GO:0045039;GO:0045039;GO:0046872;GO:0051087;GO:0072321;	K17778	-	-	-	translocase of inner mitochondrial membrane 10[Source:NCBI gene;Acc:425202]	425202	E1BXY8
ENSGALG00000004246	49.6634	34.5054	64.8214	1.87859	0.909648	0.0460246	1	19	6202079	6214207	-	12128	SLC6A4	GO:0005328;GO:0005335;GO:0005335;GO:0005829;GO:0005886;GO:0005886;GO:0005887;GO:0006836;GO:0006837;GO:0006837;GO:0008504;GO:0009636;GO:0010628;GO:0012505;GO:0015293;GO:0015844;GO:0016020;GO:0016021;GO:0016021;GO:0017137;GO:0035176;GO:0043005;GO:0045121;GO:0045787;GO:0046621;GO:0048854;GO:0050998;GO:0051378;GO:0051610;GO:0051610;GO:0051610;GO:0055085;GO:0071310;GO:0090067;GO:0098793;	K05037	-	-	-	solute carrier family 6 member 4 [Source:NCBIgene;Acc:404747]	404747	Q6PWI2
ENSGALG00000032996	183.249	222.591	143.907	0.646508	-0.62926	0.0460255	1	AADN04008694.1	2023	2735	+	712	-	GO:0000398;GO:0001510;GO:0005634;GO:0016422;GO:0016607;GO:0036396;GO:0080009;GO:1990744;	-	-	-	-	-	-	-
ENSGALG00000041814	637.912	496.307	779.517	1.57063	0.651347	0.0460446	1	1	182250157	182386393	-	136236	DYNC2H1	GO:0003777;GO:0005524;GO:0005930;GO:0007018;GO:0007368;GO:0007507;GO:0009953;GO:0016485;GO:0016887;GO:0021522;GO:0030182;GO:0030286;GO:0030326;GO:0030900;GO:0031514;GO:0035721;GO:0045177;GO:0045880;GO:0060271;GO:0060976;GO:0061512;GO:1905515;GO:0003777;GO:0005524;GO:0007018;GO:0016887;GO:0030286;GO:0003777;GO:0005524;GO:0007018;GO:0016887;GO:0003777;GO:0005524;GO:0007018;GO:0016887;	K10414	-	-	-	dynein cytoplasmic 2 heavy chain 1 [Source:HGNCSymbol;Acc:HGNC:2962]	418979	-
ENSGALG00000028979	1054.67	1255.41	853.939	0.680207	-0.555954	0.0461002	1	18	3392581	3398907	-	6326	FN3KRP	GO:0016301;GO:0016301;GO:0016310;GO:0016740;	K15523	EC:2.7.1.172	-	-	fructosamine 3 kinase related protein [Source:NCBIgene;Acc:417336]	417336	R4GG02
ENSGALG00000015301	2996.91	2243.53	3750.3	1.67161	0.741235	0.0461751	1	Z	51602732	51651196	-	48464	LNPEP	GO:0004177;GO:0004177;GO:0005737;GO:0005886;GO:0005887;GO:0006508;GO:0006508;GO:0008237;GO:0008270;GO:0008270;GO:0016020;GO:0016020;GO:0016021;GO:0030163;GO:0030659;GO:0042277;GO:0043171;GO:0048471;GO:0060395;GO:0070006;GO:0120163;GO:0004177;GO:0006508;GO:0008237;GO:0008270;GO:0016020;GO:0016021;	K01257	EC:3.4.11.3	-	-	leucyl and cystinyl aminopeptidase [Source:HGNCSymbol;Acc:HGNC:6656]	427279	A0A1D5PL84
ENSGALG00000012988	25.3457	35.4159	15.2754	0.431314	-1.21319	0.0462338	1	1	60369118	60426095	+	56977	B4GALNT3	GO:0005794;GO:0008376;GO:0008376;GO:0016740;GO:0032580;GO:0032580;GO:0033842;	K09656	EC:2.4.1.244	-	-	beta-1,4-N-acetyl-galactosaminyltransferase 3[Source:HGNC Symbol;Acc:HGNC:24137]	418150	-
ENSGALG00000022991	133.511	163.865	103.157	0.629527	-0.66766	0.0462895	1	4	73865221	73869280	-	4059	SMIM20	GO:0005743;GO:0005743;GO:0016020;GO:0016021;GO:0016021;GO:0033617;GO:0033617;GO:0033617;	-	-	-	-	small integral membrane protein 20 [Source:NCBIgene;Acc:769392]	769392	F1NQM1
ENSGALG00000043158	10.059	15.9312	4.1869	0.262812	-1.9279	0.0463502	1	AADN04001173.1	7664	10513	+	2849	-	GO:0005509;GO:0005886;GO:0005887;GO:0007155;GO:0007155;GO:0007156;GO:0016020;GO:0016020;GO:0016021;	-	-	-	-	-	-	-
ENSGALG00000012704	2401.65	1961.66	2841.65	1.4486	0.534656	0.0464367	1	2	61679759	61693984	+	14225	MYLIP	GO:0004842;GO:0004842;GO:0004842;GO:0005622;GO:0005856;GO:0006511;GO:0006511;GO:0007399;GO:0008092;GO:0008092;GO:0010977;GO:0010989;GO:0016567;GO:0031648;GO:0032803;GO:0042632;GO:0045732;GO:0061630;GO:0061630;	K10637	EC:2.3.2.27	S	NOG149394	myosin regulatory light chain interacting protein[Source:NCBI gene;Acc:420841]	420841	Q5F429
ENSGALG00000030027	1061.23	1268.9	853.551	0.672668	-0.572033	0.046496	1	24	4208870	4217491	+	8621	MCAM	GO:0016020;GO:0016021;GO:0001525;GO:0003094;GO:0009897;GO:0016020;GO:0016021;GO:0061042;GO:0016020;GO:0016021;GO:0016020;GO:0016021;	K06534	-	-	-	melanoma cell adhesion molecule [Source:NCBIgene;Acc:448832]	448832	Q90880
ENSGALG00000029322	253.605	198.199	309.011	1.5591	0.640709	0.0465502	1	19	9918894	9921810	+	2916	FBXO39	GO:0019005;GO:0031146;	K10314	-	-	-	F-box protein 39 [Source:HGNCSymbol;Acc:HGNC:28565]	776097	A0A1D5PK65
ENSGALG00000016713	696.473	561.983	830.962	1.47863	0.564257	0.0466024	1	3	110306565	110318823	-	12258	PLA2G7	GO:0003847;GO:0003847;GO:0003847;GO:0003847;GO:0005543;GO:0006629;GO:0016042;GO:0016042;GO:0016787;GO:0034362;GO:0034374;GO:0034440;GO:0034441;GO:0046469;GO:0047499;GO:0090026;	K01062	EC:3.1.1.47	-	-	phospholipase A2 group VII [Source:NCBIgene;Acc:395816]	395816	Q90678
ENSGALG00000039411	34.8914	20.5688	49.2139	2.39264	1.2586	0.0466906	1	4	37840437	37922607	+	82170	COL25A1	GO:0001540;GO:0005201;GO:0005576;GO:0005615;GO:0005615;GO:0005887;GO:0008201;GO:0030198;GO:0031012;GO:0060385;	-	-	-	-	collagen type XXV alpha 1 chain [Source:HGNCSymbol;Acc:HGNC:18603]	-	-
ENSGALG00000015089	5.38709	9.40604	1.36814	0.145453	-2.78137	0.0467602	1	1	82260425	82313641	-	53216	GAP43	GO:0005737;GO:0005829;GO:0005886;GO:0005886;GO:0007411;GO:0010001;GO:0014069;GO:0016198;GO:0030424;GO:0031527;GO:0040008;GO:0044306;GO:0045165;GO:0051489;GO:0071944;GO:0097060;GO:0005829;GO:0040008;GO:0044306;GO:0097060;	K20041	-	-	-	growth associated protein 43 [Source:NCBIgene;Acc:427955]	427955	E1BS62
ENSGALG00000003657	74.5582	99.709	49.4074	0.495516	-1.013	0.0469067	1	19	5722923	5726777	-	3854	UNC119	GO:0000281;GO:0000281;GO:0000922;GO:0000922;GO:0005813;GO:0005813;GO:0007399;GO:0007399;GO:0008289;GO:0008289;GO:0042953;GO:0042953;GO:0045171;GO:0045171;GO:0051233;GO:0051233;GO:0061098;GO:0061098;GO:1900186;GO:2001287;	-	-	-	-	unc-119 lipid binding chaperone [Source:HGNCSymbol;Acc:HGNC:12565]	-	-
ENSGALG00000035063	303.791	378.447	229.135	0.605461	-0.723893	0.0469085	1	3	4309728	4310666	-	938	-	GO:0003924;GO:0005525;GO:0005737;GO:0005938;GO:0007015;GO:0007266;GO:0008360;GO:0016020;GO:0016021;GO:0016477;GO:0019901;GO:0030334;GO:0030950;GO:0032153;GO:0032956;GO:0043231;GO:0051017;	-	-	-	-	-	-	-
ENSGALG00000014821	12.1824	19.1644	5.20027	0.27135	-1.88177	0.0470171	1	3	59149863	59178652	+	28789	THEMIS	GO:0005634;GO:0005737;GO:0005911;GO:0008180;GO:0043368;GO:0043383;GO:0050852;	-	-	-	-	thymocyte selection associated [Source:HGNCSymbol;Acc:HGNC:21569]	769224	A0A1D5P172
ENSGALG00000007929	64.9803	82.626	47.3346	0.572877	-0.803702	0.0471492	1	24	6168264	6195030	-	26766	DIXDC1	GO:0005829;GO:0005829;GO:0016055;GO:0016055;GO:0019904;GO:0021795;GO:0021799;GO:0021846;GO:0021869;GO:0030177;GO:0032956;GO:0043015;GO:0045665;GO:0060070;GO:0060070;GO:0060070;GO:0070507;	-	-	-	-	DIX domain containing 1 [Source:HGNCSymbol;Acc:HGNC:23695]	419798	-
ENSGALG00000005986	295.254	236.453	354.054	1.49736	0.582417	0.0472127	1	5	10199239	10319919	-	120680	TUB	GO:0005576;GO:0005829;GO:0005929;GO:0006910;GO:0007605;GO:0035091;GO:0044877;GO:0045494;GO:0050766;GO:0060041;GO:0061512;GO:0097500;GO:0097500;GO:1903546;GO:1903546;	-	-	-	-	tubby bipartite transcription factor [Source:HGNCSymbol;Acc:HGNC:12406]	423061	-
ENSGALG00000039452	278.22	339.152	217.289	0.640684	-0.642314	0.0472223	1	1	92426541	92445689	-	19148	GJA5	GO:0005886;GO:0005921;GO:0005922;GO:0007154;GO:0016020;GO:0016021;GO:0030054;	K07614	-	-	-	gap junction protein alpha 5 [Source:NCBIgene;Acc:396502]	396502	A0A1D5PJ30
ENSGALG00000008490	10.5563	5.10771	16.0048	3.13346	1.64776	0.047351	1	12	19745136	19749692	+	4556	TRH	GO:0001692;GO:0005179;GO:0005576;GO:0005576;GO:0005634;GO:0005886;GO:0008437;GO:0008437;GO:0009755;GO:0010469;GO:0014050;GO:0014054;GO:0030141;GO:0032024;GO:0042755;	K05253	-	-	NOG45849	thyrotropin releasing hormone [Source:NCBIgene;Acc:414344]	414344	Q6ZXC3
ENSGALG00000001604	1173.23	941.923	1404.54	1.49114	0.57642	0.047365	1	24	2568408	2587817	+	19409	GLB1L2	GO:0004553;GO:0004565;GO:0004565;GO:0004565;GO:0005773;GO:0005975;GO:0008152;GO:0016787;GO:0016798;GO:0004553;GO:0004565;GO:0004565;GO:0005975;GO:0008152;GO:0016787;GO:0016798;GO:0004553;GO:0004565;GO:0005975;GO:0008152;GO:0016787;GO:0016798;	-	-	-	-	galactosidase beta 1 like 2 [Source:HGNCSymbol;Acc:HGNC:25129]	428238	A0A1D5PZH3
ENSGALG00000008318	619.49	503.741	735.239	1.45956	0.54553	0.0475506	1	6	24086009	24128061	+	42052	SLK	GO:0004672;GO:0004674;GO:0004674;GO:0004674;GO:0005524;GO:0005737;GO:0005737;GO:0006468;GO:0023014;GO:0030334;GO:0030334;GO:0031098;GO:0031122;GO:0031252;GO:0032147;GO:0042802;GO:0042803;GO:0042981;GO:0046777;GO:0048471;GO:0051893;	K08836	EC:2.7.11.1	-	-	STE20 like kinase [Source:HGNCSymbol;Acc:HGNC:11088]	423878	-
ENSGALG00000028709	224.492	176.246	272.738	1.54749	0.629926	0.0476486	1	3	95415555	95474483	+	58928	-	GO:0000151;GO:0000209;GO:0004842;GO:0005737;GO:0005794;GO:0006511;GO:0016020;GO:0016021;GO:0016567;GO:0016740;GO:0031624;GO:0032436;GO:0046872;GO:0061630;	K11975	EC:2.3.2.31	-	-	ring finger protein 144A [Source:NCBIgene;Acc:421922]	421922	R4GL10
ENSGALG00000033997	129.873	98.2074	161.54	1.64488	0.717985	0.0478294	1	1	20872801	20886900	+	14099	ZNF800	GO:0003676;	-	-	-	-	zinc finger protein 800 [Source:NCBIgene;Acc:417747]	417747	-
ENSGALG00000040730	46.4583	60.9102	32.0064	0.525468	-0.928326	0.0478518	1	8	5154111	5168109	+	13998	RXRG	GO:0001158;GO:0003677;GO:0003677;GO:0003700;GO:0003707;GO:0004886;GO:0005623;GO:0005634;GO:0005634;GO:0005667;GO:0006351;GO:0006355;GO:0006355;GO:0008270;GO:0043401;GO:0043565;GO:0043565;GO:0045944;GO:0046872;GO:0048384;	K08526	-	-	-	retinoid X receptor gamma [Source:NCBIgene;Acc:396231]	396231	P28701
ENSGALG00000029610	131.218	90.2937	172.143	1.90648	0.930908	0.0478636	1	18	7794578	7821660	-	27082	RGS9	GO:0005622;GO:0007186;GO:0035556;	-	-	-	-	regulator of G protein signaling 9 [Source:HGNCSymbol;Acc:HGNC:10004]	-	-
ENSGALG00000029378	911.078	727.47	1094.69	1.50479	0.589559	0.0478895	1	2	48876022	49109764	-	233742	ITGA9	GO:0007155;GO:0007155;GO:0007155;GO:0007229;GO:0008305;GO:0009925;GO:0016020;GO:0016021;GO:0030593;GO:0007155;GO:0007155;GO:0007229;GO:0008305;GO:0016020;GO:0016021;	K06585	-	-	-	integrin subunit alpha 9 [Source:NCBIgene;Acc:420757]	420757	Q5ZM22
ENSGALG00000015746	1142.94	896.767	1389.12	1.54903	0.63137	0.0479193	1	1	102510328	102543990	+	33662	JAM2	GO:0016020;GO:0016021;GO:0016020;GO:0016021;GO:0007162;GO:0016020;GO:0016021;GO:0046982;	K06735	-	S	NOG132289	junctional adhesion molecule 2 [Source:NCBIgene;Acc:418476]	418476	Q5ZJD1
ENSGALG00000003570	2414.7	1960.64	2868.77	1.46318	0.549105	0.0479379	1	7	4369399	4387211	+	17812	ATIC	GO:0003824;GO:0003937;GO:0004643;GO:0005829;GO:0005886;GO:0006164;GO:0042803;GO:0003824;GO:0003937;GO:0004643;GO:0006164;GO:0016787;GO:0003824;GO:0003937;GO:0004643;GO:0006164;GO:0003824;GO:0003937;GO:0004643;GO:0006164;GO:0003824;GO:0003937;GO:0004643;GO:0006164;GO:0003824;GO:0003937;GO:0004643;GO:0006164;GO:0003824;GO:0003937;GO:0004643;GO:0006164;GO:0003824;GO:0003937;GO:0004643;GO:0006164;	K00602	-	-	-	5-aminoimidazole-4-carboxamide ribonucleotideformyltransferase/IMP cyclohydrolase [Source:NCBIgene;Acc:396091]	396091	P31335
ENSGALG00000012308	403.075	315.221	490.928	1.55741	0.639146	0.0484987	1	4	61240739	61287959	-	47220	MANBA	GO:0004553;GO:0004567;GO:0005764;GO:0005975;GO:0006516;GO:0043231;GO:0046355;	K01192	EC:3.2.1.25	-	-	mannosidase beta [Source:HGNCSymbol;Acc:HGNC:6831]	422712	-
ENSGALG00000009168	410.66	325.639	495.682	1.52218	0.606141	0.0486999	1	4	18260155	18518991	-	258836	AFF2	GO:0002151;GO:0002151;GO:0005634;GO:0005634;GO:0006355;GO:0007611;GO:0010468;GO:0010629;GO:0016607;GO:0016607;GO:0016607;GO:0035063;GO:0043484;GO:0043484;GO:0043484;	-	-	-	-	AF4/FMR2 family member 2 [Source:HGNCSymbol;Acc:HGNC:3776]	-	-
ENSGALG00000010836	651.554	525.194	777.913	1.48119	0.566759	0.0487888	1	2	28805158	28878615	+	73457	AHR	GO:0003677;GO:0003700;GO:0004874;GO:0005634;GO:0006355;GO:0006805;GO:0009410;GO:0009410;GO:0034751;GO:0046983;GO:0001046;GO:0003677;GO:0003700;GO:0004874;GO:0004874;GO:0005634;GO:0005634;GO:0005667;GO:0005737;GO:0006355;GO:0006805;GO:0009410;GO:0009410;GO:0014070;GO:0034751;GO:0034751;GO:0043425;GO:0045893;GO:0046982;GO:0046983;	K09093	-	-	-	aryl hydrocarbon receptor [Source:NCBIgene;Acc:373907]	373907	F1NLX8;Q9I9E2
ENSGALG00000040621	106.708	80.1192	133.298	1.66374	0.734433	0.0489976	1	1	133975526	133993302	+	17776	IL18R1	GO:0004908;GO:0007165;GO:0016020;GO:0016021;GO:0004908;GO:0007165;GO:0016020;GO:0016021;GO:0030101;GO:0032729;GO:0032729;GO:0035655;GO:0035655;GO:0042007;GO:0042008;GO:0045063;GO:0051092;GO:0120163;GO:1901224;GO:2000556;	K05173	-	-	-	interleukin 18 receptor 1 [Source:NCBIgene;Acc:418717]	418717	A0A1D5NZ70
ENSGALG00000030176	82.678	110.752	54.6042	0.493032	-1.02025	0.0492302	1	17	2909549	2910926	+	1377	SLC31A2	GO:0005375;GO:0005770;GO:0006878;GO:0016020;GO:0016020;GO:0016021;GO:0016021;GO:0035434;GO:0055037;GO:1902311;GO:0005375;GO:0016020;GO:0016021;GO:0016021;GO:0035434;	K14687	-	-	-	solute carrier family 31 member 2 [Source:NCBIgene;Acc:425778]	425778	-
ENSGALG00000000972	947.639	771.918	1123.36	1.45528	0.541301	0.0493238	1	17	10212849	10309636	+	96787	PBX3	GO:0003677;GO:0003677;GO:0003700;GO:0005634;GO:0005634;GO:0006355;GO:0043565;GO:0003677;GO:0003677;GO:0003700;GO:0005634;GO:0005634;GO:0006355;GO:0043565;GO:0003677;GO:0003677;GO:0003700;GO:0005634;GO:0005634;GO:0006355;GO:0006366;GO:0043565;GO:0003677;GO:0003677;GO:0003700;GO:0005634;GO:0005634;GO:0006355;GO:0043565;	K15610	-	-	-	PBX homeobox 3 [Source:NCBI gene;Acc:417093]"	417093	Q5ZLI3
ENSGALG00000014876	309.184	244.413	373.956	1.53002	0.613549	0.049404	1	3	61986106	62202468	+	216362	TBC1D32	GO:0002088;GO:0003406;GO:0007224;GO:0007368;GO:0007507;GO:0021915;GO:0042733;GO:0043010;GO:0060041;GO:0060831;GO:0061512;GO:1905515;GO:1905515;	-	-	-	-	TBC1 domain family member 32 [Source:HGNCSymbol;Acc:HGNC:21485]	421725	F1N9K0
ENSGALG00000014178	217.242	140.957	293.526	2.08239	1.05824	0.0497317	1	1	68626421	68825405	-	198984	-	GO:0005509;GO:0005615;GO:0009986;GO:0005509;GO:0005509;	-	-	-	-	signal peptide, CUB domain and EGF like domaincontaining 1 [Source:NCBI gene;Acc:418228]	418228	-
ENSGALG00000011295	130.454	161.026	99.8816	0.620281	-0.689007	0.0501903	1	1	44892184	44894286	+	2102	SOCS2	GO:0001558;GO:0005131;GO:0005159;GO:0005159;GO:0005737;GO:0005942;GO:0007595;GO:0008269;GO:0016567;GO:0032355;GO:0032870;GO:0035556;GO:0035556;GO:0040014;GO:0040015;GO:0043551;GO:0045666;GO:0046426;GO:0046426;GO:0046627;GO:0046854;GO:0046935;GO:0060396;GO:0060749;	-	-	-	-	suppressor of cytokine signaling 2 [Source:HGNCSymbol;Acc:HGNC:19382]	-	-
ENSGALG00000023818	916.066	744.452	1087.68	1.46105	0.547004	0.0503568	1	27	5258118	5258992	+	874	HSPB9	-	-	-	-	-	heat shock protein family B (small) member 9[Source:NCBI gene;Acc:428310]	428310	A0A1L1RXQ8
ENSGALG00000012756	178.035	135.919	220.15	1.61972	0.695745	0.0503763	1	1	55424000	55472057	-	48057	PARPBP	GO:2000042;GO:0005654;GO:2000042;	-	-	S	NOG73169	PARP1 binding protein [Source:NCBIgene;Acc:418092]	418092	Q5ZKL9
ENSGALG00000042508	276.975	334.679	219.27	0.655164	-0.610072	0.0505273	1	KQ759660.1	2514	9304	-	6790	KRI1	GO:0000447;GO:0005730;GO:0005730;GO:0030686;GO:0000447;GO:0005730;GO:0030686;	-	-	-	-	KRI1 homolog [Source:HGNC Symbol;Acc:HGNC:25769]"	-	-
ENSGALG00000011324	16.7137	24.7269	8.70051	0.351864	-1.50691	0.0505797	1	7	22321913	22324930	+	3017	-	GO:0000166;GO:0000226;GO:0000278;GO:0003924;GO:0003924;GO:0005200;GO:0005200;GO:0005525;GO:0005525;GO:0005525;GO:0005737;GO:0005737;GO:0005856;GO:0005874;GO:0005874;GO:0005874;GO:0007017;GO:0007017;	-	-	-	-	tubulin alpha 4b [Source:NCBI gene;Acc:100857214]"	100857214	F1NW97
ENSGALG00000043211	3.12783	0.33094	5.92472	17.9027	4.1621	0.0507449	1	AADN04001422.1	12278	14226	-	1948	-	GO:0016020;GO:0016021;	-	-	-	-	-	-	-
ENSGALG00000044066	21.5367	12.7023	30.3711	2.391	1.25761	0.0508624	1	AADN04007185.1	5238	7661	-	2423	-	GO:0016020;GO:0016021;GO:0016020;GO:0016021;	-	-	-	-	-	-	-
ENSGALG00000030436	2988.73	3547.39	2430.07	0.68503	-0.545761	0.0509201	1	MT	10776	11126	+	350	ND3	GO:0005739;GO:0005747;GO:0005747;GO:0008137;GO:0008137;GO:0008137;GO:0016020;GO:0016021;GO:0016491;GO:0030964;GO:0031966;GO:0055114;GO:0055114;GO:0070469;	-	-	-	-	NADH dehydrogenase subunit 3 [Source:NCBIgene;Acc:807638]	-	-
ENSGALG00000028653	12.7493	5.98482	19.5137	3.26053	1.70511	0.050985	1	3	76769557	76776520	-	6963	C6orf163	-	-	-	-	-	chromosome 6 open reading frame 163 [Source:HGNCSymbol;Acc:HGNC:21403]	-	-
ENSGALG00000008415	1423.09	1678.84	1167.35	0.695335	-0.524221	0.0510286	1	7	11598549	11631574	-	33025	ALS2	GO:0001662;GO:0001726;GO:0001881;GO:0005085;GO:0005089;GO:0005737;GO:0005769;GO:0005813;GO:0005813;GO:0005829;GO:0006979;GO:0007032;GO:0007528;GO:0007626;GO:0008104;GO:0014069;GO:0016050;GO:0016197;GO:0017112;GO:0017137;GO:0030027;GO:0030425;GO:0030676;GO:0031982;GO:0032991;GO:0035023;GO:0035249;GO:0042803;GO:0043087;GO:0043197;GO:0043539;GO:0043547;GO:0045860;GO:0048812;GO:0051036;GO:0071902;	K04575	-	-	-	ALS2, alsin Rho guanine nucleotide exchange factor[Source:HGNC Symbol;Acc:HGNC:443]	424085	E1BX75
ENSGALG00000033420	49.5041	34.3094	64.6989	1.88575	0.91514	0.0513132	1	AADN04000745.1	21	5551	-	5530	COL2A1	GO:0005201;GO:0005615;GO:0030198;GO:0031012;	-	-	-	-	collagen type II alpha 1 chain [Source:NCBIgene;Acc:395069]	-	-
ENSGALG00000026928	119.005	147.522	90.4885	0.613389	-0.705126	0.0513631	1	Z	55703411	55706995	-	3584	KLF4	GO:0000122;GO:0000790;GO:0000978;GO:0000981;GO:0000987;GO:0001010;GO:0001077;GO:0001077;GO:0001085;GO:0001085;GO:0003676;GO:0003700;GO:0005634;GO:0005634;GO:0005654;GO:0005719;GO:0005737;GO:0006351;GO:0006357;GO:0006357;GO:0006366;GO:0008013;GO:0008134;GO:0008285;GO:0009913;GO:0010033;GO:0010628;GO:0010629;GO:0016525;GO:0019827;GO:0030154;GO:0030336;GO:0031077;GO:0032088;GO:0032270;GO:0032526;GO:…	K17846	-	-	-	Kruppel like factor 4 [Source:HGNCSymbol;Acc:HGNC:6348]	770254	-
ENSGALG00000032482	5.07956	1.47664	8.68248	5.87987	2.55578	0.0515494	1	AADN04003759.1	5709	7145	+	1436	-	-	-	-	-	-	-	-	-
ENSGALG00000043121	135.448	167.679	103.217	0.615564	-0.700018	0.0515589	1	AADN04000661.1	74700	95847	+	21147	-	GO:0003676;GO:0005622;GO:0006355;GO:0046872;GO:0003676;GO:0005622;GO:0006355;GO:0046872;GO:0003676;GO:0003676;GO:0003676;GO:0005622;GO:0006355;GO:0046872;GO:0003676;GO:0005622;GO:0006355;GO:0046872;GO:0003676;GO:0005622;GO:0006355;GO:0046872;	-	-	-	-	zinc finger protein 226-like [Source:NCBIgene;Acc:430731]	-	-
ENSGALG00000028304	167.069	131.389	202.749	1.54311	0.625845	0.0515933	1	2	19570298	19596231	-	25933	MMR1L4	GO:0004888;GO:0016020;GO:0016021;	K06560	-	-	-	Gallus gallus macrophage mannose receptor 1-like 4(MMR1L4), mRNA. [Source:RefSeq mRNA;Acc:NM_001319013]	771888	M1XGZ4
ENSGALG00000043002	646.365	768.206	524.525	0.682791	-0.550483	0.051639	1	26	4985455	4986384	+	929	TOMM6	GO:0005739;GO:0005742;	K17772	-	-	-	translocase of outer mitochondrial membrane 6[Source:NCBI gene;Acc:419924]	419924	A0A1D5PVS3
ENSGALG00000005257	243.913	192.344	295.481	1.53621	0.619374	0.0517135	1	8	11858182	11864932	+	6750	-	GO:0007155;GO:0016020;GO:0016020;GO:0016021;GO:0016021;GO:0055114;GO:0098609;	K06527	-	-	-	vascular cell adhesion molecule 1 [Source:NCBIgene;Acc:424467]	424467	-
ENSGALG00000010857	43.1296	29.0191	57.2402	1.9725	0.980027	0.0517625	1	8	25927812	26016403	-	88591	DAB1	GO:0001764;GO:0007162;GO:0007264;GO:0007628;GO:0016358;GO:0021517;GO:0021589;GO:0021795;GO:0021799;GO:0021813;GO:0021942;GO:0043231;GO:0045666;GO:0045860;GO:0046426;GO:0048471;GO:0048712;GO:0050771;GO:0051645;GO:0097477;GO:0021517;GO:0097477;	K20054	-	-	NOG313182	DAB1, reelin adaptor protein [Source:NCBIgene;Acc:374083]	374083	Q8JH94
ENSGALG00000009152	442.572	356.631	528.514	1.48196	0.56751	0.0518054	1	6	28169763	28585657	+	415894	ATRNL1	GO:0007186;GO:0016020;GO:0016021;	-	-	-	-	attractin like 1 [Source:HGNCSymbol;Acc:HGNC:29063]	423915	-
ENSGALG00000015969	656.8	531.445	782.156	1.47175	0.557537	0.0518281	1	3	82962404	83039760	-	77356	FAM135A	GO:0044255;	-	-	-	-	family with sequence similarity 135 member A[Source:HGNC Symbol;Acc:HGNC:21084]	421871	A0A1D5PV38
ENSGALG00000032231	436.24	353.392	519.088	1.46887	0.554712	0.0518768	1	16	58543	72898	-	14355	C4	GO:0004866;GO:0005576;GO:0005576;GO:0005615;GO:0010951;GO:0005576;GO:0005576;GO:0005576;	K03989	-	-	-	complement 4 [Source:NCBI gene;Acc:426611]"	426611	Q076D6
ENSGALG00000009365	3806.72	4549.79	3063.65	0.67336	-0.57055	0.052046	1	2	22521894	22535678	-	13784	CYP51A1	GO:0004497;GO:0004497;GO:0005506;GO:0008168;GO:0016491;GO:0016705;GO:0020037;GO:0032259;GO:0046872;GO:0055114;GO:0055114;GO:0004497;GO:0005506;GO:0016705;GO:0020037;GO:0046872;GO:0055114;GO:0004497;GO:0004497;GO:0005506;GO:0005783;GO:0005783;GO:0005886;GO:0008398;GO:0016125;GO:0016126;GO:0016491;GO:0016705;GO:0020037;GO:0033488;GO:0046872;GO:0055114;GO:0055114;GO:0055114;GO:0070988;	K05917	EC:1.14.14.154	-	-	cytochrome P450 family 51 subfamily A member 1[Source:NCBI gene;Acc:420548]	420548	Q0KKP5
ENSGALG00000046618	155.878	120.678	191.078	1.58337	0.662996	0.0520718	1	10	4256506	4263913	-	7407	-	GO:0001726;GO:0003779;GO:0005200;GO:0005925;GO:0007016;	-	-	-	-	-	-	-
ENSGALG00000040724	3316	2707.42	3924.58	1.44956	0.535619	0.0521429	1	2	22422267	22521442	+	99175	AKAP9	GO:0003677;GO:0005794;GO:0005794;GO:0005795;GO:0005795;GO:0005801;GO:0005801;GO:0005813;GO:0005813;GO:0007020;GO:0007165;GO:0008076;GO:0015459;GO:0015459;GO:0031116;GO:0032947;GO:0032947;GO:0032947;GO:0033138;GO:0033138;GO:0034237;GO:0034237;GO:0043231;GO:0044325;GO:0051661;GO:0051661;GO:0060306;GO:0060307;GO:0060307;GO:0071320;GO:0086091;GO:0097060;GO:0098909;GO:0098962;GO:0098978;GO:1901018;GO:…	K16551	-	-	-	A-kinase anchoring protein 9 [Source:NCBIgene;Acc:395695]	395695	A0A1D5PNE9;Q9W6V0
ENSGALG00000016558	70.3504	33.3745	107.326	3.21581	1.68518	0.0522236	1	1	122045082	122076797	+	31715	VEGFD	GO:0008083;GO:0008083;GO:0010469;GO:0016020;GO:0008083;GO:0008083;GO:0010469;GO:0016020;GO:0008083;GO:0008083;GO:0010469;GO:0016020;GO:0001525;GO:0001666;GO:0001934;GO:0001938;GO:0002040;GO:0005172;GO:0005576;GO:0005615;GO:0005615;GO:0008083;GO:0008083;GO:0008083;GO:0008083;GO:0008283;GO:0008284;GO:0009617;GO:0010469;GO:0016020;GO:0038084;GO:0042056;GO:0042056;GO:0042803;GO:0043185;GO:0043185;GO:…	K05449	-	-	-	vascular endothelial growth factor D [Source:NCBIgene;Acc:395255]	395255	F1NHR2
ENSGALG00000013616	101.927	59.6422	144.212	2.41796	1.27379	0.0523518	1	3	50189477	50207468	+	17991	OPRM1	GO:0004930;GO:0004930;GO:0004979;GO:0004985;GO:0007165;GO:0007186;GO:0007186;GO:0007218;GO:0016020;GO:0016021;GO:0016021;GO:0032100;GO:0038003;GO:0042923;GO:0001965;GO:0001965;GO:0004930;GO:0004930;GO:0004930;GO:0004979;GO:0004979;GO:0004979;GO:0004985;GO:0004985;GO:0005622;GO:0005887;GO:0007165;GO:0007186;GO:0007186;GO:0007191;GO:0007193;GO:0007218;GO:0007626;GO:0016020;GO:0016020;GO:0016021;GO:…	-	-	-	-	opioid receptor mu 1 [Source:HGNCSymbol;Acc:HGNC:8156]	-	-
ENSGALG00000006395	551.636	658.449	444.823	0.675561	-0.565841	0.0523749	1	9	4695496	4700105	+	4609	WDR53	-	-	-	-	-	WD repeat domain 53 [Source:HGNCSymbol;Acc:HGNC:28786]	-	-
ENSGALG00000009349	7.41044	12.3718	2.44909	0.197958	-2.33674	0.0528432	1	9	19847275	19857399	+	10124	SLC7A14	GO:0010923;GO:0016020;GO:0016020;GO:0016021;GO:0022857;GO:0055085;	K13871	-	-	-	solute carrier family 7 member 14 [Source:HGNCSymbol;Acc:HGNC:29326]	424989	F1P0N6
ENSGALG00000006648	1636.88	1331.57	1942.19	1.45857	0.544557	0.0530329	1	15	8563541	8617360	-	53819	SPECC1L	GO:0005815;GO:0030036;GO:0031941;	K23028	-	Z	COG5069	sperm antigen with calponin homology and coiled-coil domains 1 like [Source:NCBI gene;Acc:416950]	416950	Q2KN97;A0A140T8H5
ENSGALG00000008827	352.736	273.932	431.54	1.57535	0.655677	0.0530596	1	3	15307336	15325041	+	17705	FERMT1	GO:0001954;GO:0005829;GO:0005925;GO:0007155;GO:0007229;GO:0010629;GO:0030054;GO:0030511;GO:0033630;GO:0042308;GO:0043616;GO:0051015;GO:0051546;GO:0051886;GO:0071711;GO:0090090;GO:0090162;GO:2000647;GO:2001203;	K17082	-	-	-	fermitin family member 1 [Source:HGNCSymbol;Acc:HGNC:15889]	416727	F1NPF7
ENSGALG00000041025	9.37692	14.6314	4.12244	0.281753	-1.8275	0.0530755	1	18	4535841	4541780	+	5939	FOXJ1	GO:0000122;GO:0000976;GO:0000978;GO:0001077;GO:0002508;GO:0002635;GO:0002897;GO:0002924;GO:0003677;GO:0003700;GO:0005634;GO:0005634;GO:0005634;GO:0006355;GO:0006366;GO:0006959;GO:0007368;GO:0007420;GO:0007507;GO:0030036;GO:0030856;GO:0032088;GO:0033085;GO:0035089;GO:0035502;GO:0042130;GO:0043565;GO:0044458;GO:0045409;GO:0045893;GO:0045944;GO:0045944;GO:0050869;GO:0050900;GO:0060271;GO:0060428;GO:…	K09402	-	-	-	Gallus gallus forkhead box J1 (FOXJ1), mRNA.[Source:RefSeq mRNA;Acc:NM_001321535]	770009	A0A1D5PDM4
ENSGALG00000015193	1732.91	991.769	2474.06	2.49459	1.3188	0.0531456	1	1	83535298	83558902	+	23604	CCDC80	-	-	-	-	-	coiled-coil domain containing 80 [Source:NCBIgene;Acc:395074]	395074	Q8AXP2
ENSGALG00000002347	1644.73	1149.23	2140.22	1.86232	0.897097	0.0531606	1	9	10928331	10941709	+	13378	C3orf58	GO:0000139;GO:0005576;GO:0005615;GO:0005615;GO:0014066;GO:0014066;GO:0030126;GO:0030126;GO:0030137;GO:0034392;GO:0060038;GO:0060038;	-	-	-	-	chromosome 3 open reading frame 58 [Source:HGNCSymbol;Acc:HGNC:28490]	424771	A0A1D5PZ06
ENSGALG00000000470	2452.48	1914.27	2990.69	1.56231	0.643684	0.0532359	1	28	623375	649206	-	25831	LMNB2	GO:0005198;GO:0005198;GO:0005634;GO:0005635;GO:0005638;GO:0005882;GO:0005882;GO:0031965;	K07611	-	-	-	lamin B2 [Source:NCBI gene;Acc:396222]"	396222	P14732
ENSGALG00000044736	2.24692	0	4.49385	Inf	Inf	0.0533914	1	Z	74692565	74694550	+	1985	-	GO:0000122;GO:0000978;GO:0001078;GO:0003677;GO:0003700;GO:0005634;GO:0005634;GO:0006355;	-	-	-	-	-	-	-
ENSGALG00000044852	2.24277	0	4.48553	Inf	Inf	0.0535454	1	AADN04000838.1	37964	38660	-	696	-	GO:0016020;GO:0016021;	-	-	-	-	-	-	-
ENSGALG00000009511	24.3463	33.4965	15.1961	0.453663	-1.14031	0.0536512	1	9	21252534	21295454	+	42920	-	GO:0003824;GO:0004553;GO:0005975;GO:0016020;GO:0016021;GO:0030246;	K12047	-	-	-	sucrase-isomaltase [Source:NCBI gene;Acc:425007]"	425007	-
ENSGALG00000016537	251.903	196.191	307.615	1.56794	0.648869	0.0537792	1	1	120694801	120730607	+	35806	SCML2	GO:0005634;GO:0005634;GO:0006355;GO:0031519;	K11465	-	-	-	Scm polycomb group protein like 2 [Source:HGNCSymbol;Acc:HGNC:10581]	418613	-
ENSGALG00000040070	95.9546	132.022	59.8869	0.453612	-1.14047	0.0538096	1	14	12282289	12286205	-	3916	PDIA2	GO:0003756;GO:0003756;GO:0005623;GO:0005783;GO:0006457;GO:0015037;GO:0034976;GO:0045454;GO:0055114;GO:1902175;	-	-	-	-	protein disulfide isomerase family A member 2[Source:HGNC Symbol;Acc:HGNC:14180]	-	-
ENSGALG00000041926	1582.48	1874.73	1290.22	0.688218	-0.539062	0.0538185	1	27	1524105	1525254	+	1149	HEXIM1	GO:0000122;GO:0000122;GO:0002218;GO:0004861;GO:0004861;GO:0005634;GO:0005634;GO:0005634;GO:0005654;GO:0005737;GO:0005737;GO:0007507;GO:0017069;GO:0017069;GO:0045736;GO:0045892;GO:0045892;GO:0097322;GO:1901798;	-	-	-	-	hexamethylene bisacetamide inducible 1 [Source:HGNCSymbol;Acc:HGNC:24953]	-	-
ENSGALG00000016279	185.696	146.354	225.037	1.53761	0.620693	0.0538322	1	3	87070833	87079598	+	8765	RAB23	GO:0000045;GO:0003924;GO:0003924;GO:0005525;GO:0005776;GO:0006886;GO:0010008;GO:0032482;GO:0003924;GO:0005525;	K06234	-	-	-	ras-related protein Rab-23 [Source:NCBIgene;Acc:421879]	421879	A8VIF4
ENSGALG00000019987	211.601	167.948	255.254	1.51984	0.603921	0.0538685	1	3	48405551	48422542	-	16991	LRP11	GO:0009408;GO:0009409;GO:0009414;GO:0009612;GO:0016020;GO:0016021;GO:0033555;GO:0035902;GO:0042594;GO:0051219;	-	-	-	-	LDL receptor related protein 11 [Source:HGNCSymbol;Acc:HGNC:16936]	421629	E1C5C3
ENSGALG00000003595	29.9523	41.1056	18.799	0.457333	-1.12868	0.0538794	1	19	5648058	5653116	+	5058	SARM1	GO:0005737;GO:0005739;GO:0005739;GO:0005874;GO:0007165;GO:0009749;GO:0009967;GO:0015630;GO:0030425;GO:0030425;GO:0031315;GO:0034128;GO:0035591;GO:0042981;GO:0045202;GO:0048678;GO:0048814;GO:1901214;GO:1901214;	-	-	-	-	sterile alpha and TIR motif containing 1[Source:HGNC Symbol;Acc:HGNC:17074]	417568	-
ENSGALG00000010616	550.616	409.545	691.687	1.68891	0.756096	0.0539808	1	5	43127202	43159385	-	32183	PTPN21	GO:0004721;GO:0004725;GO:0005856;GO:0006470;GO:0016311;GO:0016787;GO:0016791;GO:0035335;GO:0004721;GO:0004725;GO:0004725;GO:0005737;GO:0005856;GO:0005856;GO:0006470;GO:0016311;GO:0016787;GO:0016791;GO:0035335;GO:0004721;GO:0004725;GO:0004725;GO:0005737;GO:0005856;GO:0005856;GO:0006470;GO:0016311;GO:0016787;GO:0016791;GO:0035335;	K18025	EC:3.1.3.48	-	-	protein tyrosine phosphatase, non-receptor type 21[Source:HGNC Symbol;Acc:HGNC:9651]	423398	A0A1D5P6Q1
ENSGALG00000030503	161.097	122.784	199.409	1.62406	0.699604	0.0540006	1	AADN04010127.1	2	6096	-	6094	-	GO:0003824;GO:0004035;GO:0016311;GO:0016787;GO:0016791;GO:0003824;GO:0004035;GO:0016311;GO:0016787;GO:0016791;	-	-	-	-	-	-	-
ENSGALG00000032840	951.653	767.16	1136.15	1.48098	0.56655	0.054146	1	3	38083880	38144189	+	60309	LYST	GO:0007040;GO:0015630;GO:0032510;GO:0042267;GO:0043473;GO:0007040;	K22937	-	-	-	lysosomal trafficking regulator [Source:HGNCSymbol;Acc:HGNC:1968]	421514	A0A1D5PA68
ENSGALG00000004179	382.634	456.864	308.405	0.675047	-0.56694	0.0542906	1	15	5492611	5504275	-	11664	ANAPC5	GO:0005634;GO:0005680;GO:0005680;GO:0019903;GO:0070979;GO:0005680;	K03352	-	-	-	anaphase promoting complex subunit 5 [Source:NCBIgene;Acc:416842]	416842	Q5ZKK3
ENSGALG00000027714	347.993	273.62	422.366	1.54363	0.626324	0.0543483	1	Z	63371447	63454155	-	82708	ATG10	GO:0005622;GO:0005622;GO:0006497;GO:0006914;GO:0006914;GO:0006914;GO:0006983;GO:0016236;GO:0019777;GO:0032446;GO:0032446;GO:0006914;	K17888	-	-	-	autophagy related 10 [Source:HGNCSymbol;Acc:HGNC:20315]	427322	R4GK76
ENSGALG00000045282	11.3736	17.2088	5.53841	0.321836	-1.6356	0.0545346	1	Z	64417469	64421928	-	4459	-	GO:0005813;	-	-	-	-	-	-	-
ENSGALG00000002318	15.2079	3.99707	26.4187	6.60952	2.72455	0.0545753	1	Z	72837940	72873809	-	35869	LVRN	GO:0004177;GO:0005737;GO:0005886;GO:0006508;GO:0006508;GO:0006508;GO:0008233;GO:0008237;GO:0008237;GO:0008270;GO:0008270;GO:0008270;GO:0016787;GO:0042277;GO:0043171;GO:0046872;GO:0070006;	K13724	EC:3.4.11.-	-	-	laeverin [Source:HGNC Symbol;Acc:HGNC:26904]"	431649	E1C1A4
ENSGALG00000025844	567.719	679.986	455.453	0.669798	-0.578202	0.0545867	1	12	2412853	2415010	-	2157	AMT	GO:0004047;GO:0004047;GO:0004047;GO:0004047;GO:0005654;GO:0005739;GO:0005739;GO:0005739;GO:0006546;GO:0008483;GO:0016740;GO:0019464;GO:0019464;GO:0032259;	K00605	EC:2.1.2.10	-	-	aminomethyltransferase [Source:NCBIgene;Acc:395566]	395566	-
ENSGALG00000014883	293.099	350.491	235.707	0.672506	-0.572381	0.0546842	1	3	62923336	62969390	+	46054	MCM9	GO:0000166;GO:0000724;GO:0000724;GO:0003677;GO:0003677;GO:0003678;GO:0003682;GO:0003682;GO:0005524;GO:0005524;GO:0005634;GO:0006270;GO:0006974;GO:0006974;GO:0007276;GO:0007292;GO:0019899;GO:0032406;GO:0032407;GO:0032408;GO:0032508;GO:0036298;GO:0036298;GO:0044877;GO:0070716;GO:0070716;GO:0071168;GO:0097362;GO:0097362;	K10738	EC:3.6.4.12	-	-	minichromosome maintenance 9 homologousrecombination repair factor [Source:NCBIgene;Acc:100857742]	100857742	I0IUP4
ENSGALG00000036638	44.0962	29.0075	59.1848	2.04032	1.0288	0.0547074	1	22	2970616	2982735	+	12119	TACR1	GO:0004930;GO:0004930;GO:0004995;GO:0005886;GO:0005886;GO:0007165;GO:0007186;GO:0007186;GO:0007204;GO:0007217;GO:0016020;GO:0016021;GO:0016021;GO:0016496;GO:0036126;GO:0048265;GO:0061827;GO:0070472;GO:0071944;GO:0097225;GO:1902093;	K04222	-	-	-	tachykinin receptor 1 [Source:NCBIgene;Acc:395677]	395677	Q9W6I3
ENSGALG00000011285	414.775	495.591	333.959	0.673861	-0.569478	0.054773	1	1	44817183	44837191	+	20008	-	GO:0000298;GO:0005634;GO:0005737;GO:0008486;GO:0016787;GO:0030515;GO:0034431;GO:0034432;GO:0050072;GO:0071543;GO:1901907;GO:1901909;GO:1901911;	K07766	EC:3.6.1.52	-	-	nudix hydrolase 4 [Source:NCBI gene;Acc:417897]"	417897	-
ENSGALG00000040380	283.875	223.186	344.565	1.54384	0.626528	0.0549789	1	19	7091011	7107494	+	16483	RAD51C	GO:0003677;GO:0005524;GO:0006281;GO:0008094;GO:0000400;GO:0000722;GO:0000724;GO:0003677;GO:0005524;GO:0005634;GO:0005634;GO:0005657;GO:0005657;GO:0005737;GO:0005739;GO:0005829;GO:0006281;GO:0006281;GO:0006310;GO:0007066;GO:0007131;GO:0007131;GO:0007141;GO:0007283;GO:0008094;GO:0008821;GO:0008821;GO:0010971;GO:0030054;GO:0033063;GO:0033063;GO:0033065;GO:0043231;GO:0048471;GO:0048476;GO:0003677;GO:…	K10870	-	-	-	RAD51 paralog C [Source:HGNC Symbol;Acc:HGNC:9820]"	417626	-
ENSGALG00000041204	58.333	73.906	42.7601	0.578574	-0.789428	0.0550095	1	27	3648588	4003342	-	354754	IGF2BP1	GO:0003676;GO:0003723;GO:0003723;GO:0003729;GO:0003730;GO:0005634;GO:0005634;GO:0005737;GO:0006417;GO:0010976;GO:0017148;GO:0030027;GO:0030175;GO:0030175;GO:0030426;GO:0030426;GO:0042995;GO:0048471;GO:0051028;GO:0070937;GO:0003676;GO:0003723;GO:0003723;GO:0003729;GO:0003729;GO:0003730;GO:0003730;GO:0005634;GO:0005634;GO:0005654;GO:0005737;GO:0005737;GO:0005829;GO:0006417;GO:0010494;GO:0010610;GO:…	K17391	-	-	-	insulin like growth factor 2 mRNA binding protein 1[Source:NCBI gene;Acc:395953]	395953	O42254
ENSGALG00000000693	859.486	1032.01	686.961	0.665653	-0.587158	0.0550244	1	11	19281499	19283690	-	2191	NOB1	GO:0000469;GO:0004521;GO:0004521;GO:0007601;GO:0030490;GO:0030688;GO:0042274;GO:0046872;GO:0090502;	K11883	-	-	-	NIN1 (RPN12) binding protein 1 homolog [Source:HGNCSymbol;Acc:HGNC:29540]	415867	F1NRU5
ENSGALG00000030039	14.5669	21.0885	8.04538	0.381505	-1.39023	0.0553787	1	AADN04005196.1	1789	10049	-	8260	-	GO:0005777;GO:0005777;GO:0005777;GO:0005777;	-	-	-	-	peroxisomal biogenesis factor 19-like [Source:NCBIgene;Acc:107050261]	-	-
ENSGALG00000010350	221.249	176.535	265.963	1.50657	0.591271	0.0555328	1	5	38603361	38633448	+	30087	GPATCH2L	-	K17569	-	-	-	G-patch domain containing 2 like [Source:HGNCSymbol;Acc:HGNC:20210]	423368	-
ENSGALG00000043955	6.49334	10.9139	2.07283	0.189926	-2.39649	0.0559269	1	24	2810662	2813834	+	3172	-	-	-	-	-	-	-	-	-
ENSGALG00000013311	168.11	132.442	203.778	1.53862	0.621637	0.0559363	1	5	3237323	3358041	+	120718	ANO3	GO:0016020;GO:0016021;GO:0017128;GO:0046983;GO:0061588;GO:0061590;GO:0061591;GO:0061588;	K19498	-	-	-	anoctamin 3 [Source:NCBI gene;Acc:422968]"	422968	-
ENSGALG00000045574	156.11	192.777	119.443	0.619591	-0.690613	0.0560472	1	9	15922258	15923968	-	1710	CAMK2N2	GO:0004860;GO:0005634;GO:0005813;GO:0006469;GO:0008427;	-	-	-	-	calcium/calmodulin dependent protein kinase IIinhibitor 2 [Source:HGNC Symbol;Acc:HGNC:24197]	101747380	A0A1L1RTR6
ENSGALG00000015877	32.6332	43.7924	21.4739	0.490356	-1.0281	0.0564323	1	3	79624482	79659456	-	34974	SH3BGRL2	GO:0005654;GO:0031965;	-	-	-	-	SH3 domain binding glutamate rich protein like 2[Source:HGNC Symbol;Acc:HGNC:15567]	-	-
ENSGALG00000034397	286.483	195.232	377.733	1.93478	0.952173	0.0564727	1	3	57378297	57417465	-	39168	ENPP1	GO:0001889;GO:0003824;GO:0004527;GO:0004528;GO:0004528;GO:0004551;GO:0004551;GO:0005044;GO:0005158;GO:0005158;GO:0005509;GO:0005515;GO:0005524;GO:0005524;GO:0005615;GO:0005615;GO:0005886;GO:0005886;GO:0005887;GO:0006091;GO:0006091;GO:0006796;GO:0006898;GO:0006955;GO:0008270;GO:0009143;GO:0009143;GO:0009612;GO:0009986;GO:0009986;GO:0016020;GO:0016021;GO:0021549;GO:0021756;GO:0021766;GO:0021772;GO:…	-	-	-	-	ectonucleotide pyrophosphatase/phosphodiesterase 1[Source:HGNC Symbol;Acc:HGNC:3356]	-	-
ENSGALG00000012505	127.242	156.939	97.5452	0.62155	-0.686057	0.0565264	1	5	59626099	59629021	-	2922	LRFN5	GO:0009986;GO:0016020;GO:0016021;	-	-	-	-	leucine rich repeat and fibronectin type III domaincontaining 5 [Source:HGNC Symbol;Acc:HGNC:20360]	-	-
ENSGALG00000035673	14.9366	8.08227	21.7909	2.69613	1.43089	0.0565614	1	27	1411872	1419458	+	7586	ADAM11	GO:0004222;GO:0006508;GO:0008237;GO:0016020;GO:0016021;	K16067	EC:3.4.24.-	-	-	ADAM metallopeptidase domain 11 [Source:HGNCSymbol;Acc:HGNC:189]	428282	-
ENSGALG00000041644	708.954	572.666	845.242	1.47598	0.561672	0.0566039	1	1	137769210	137885823	-	116613	ATP11A	GO:0000166;GO:0000166;GO:0000287;GO:0000287;GO:0004012;GO:0004012;GO:0004012;GO:0005524;GO:0005524;GO:0005783;GO:0005783;GO:0005802;GO:0005886;GO:0015914;GO:0016020;GO:0016021;GO:0016021;GO:0016787;GO:0043231;GO:0045332;GO:0055037;GO:0055037;	K01530	EC:7.6.2.1	-	-	ATPase phospholipid transporting 11A [Source:HGNCSymbol;Acc:HGNC:13552]	418749	-
ENSGALG00000006719	23.8872	12.8337	34.9408	2.72258	1.44497	0.0566375	1	15	8745941	8773069	-	27128	GNAZ	GO:0000166;GO:0001664;GO:0003924;GO:0003924;GO:0005525;GO:0005525;GO:0005834;GO:0007165;GO:0007165;GO:0007186;GO:0007188;GO:0007188;GO:0019001;GO:0030425;GO:0031683;GO:0031683;GO:0044297;	K04535	-	-	-	G protein subunit alpha z [Source:HGNCSymbol;Acc:HGNC:4395]	770226	F1NZY0
ENSGALG00000034746	108.514	135.306	81.7211	0.603973	-0.727445	0.0567183	1	AADN04008402.1	2937	8795	+	5858	-	GO:0016020;GO:0016021;	-	-	-	-	-	-	-
ENSGALG00000030623	133.9	163.394	104.406	0.638986	-0.646145	0.0567564	1	AADN04010944.1	1801	4247	+	2446	-	GO:0003899;GO:0005666;GO:0006383;GO:0003899;GO:0006383;	-	-	-	-	-	-	-
ENSGALG00000016545	1744.44	1410.25	2078.62	1.47394	0.559676	0.0567578	1	1	121281606	121375643	-	94037	REPS2	GO:0005509;GO:0005509;	K20068	-	-	-	RALBP1 associated Eps domain containing 2[Source:NCBI gene;Acc:418617]	418617	Q5ZII0
ENSGALG00000045471	2.29028	4.58056	0	0	-Inf	0.0568721	1	AADN04001403.1	3591	4774	+	1183	-	GO:0016020;GO:0016021;	-	-	-	-	-	-	-
ENSGALG00000012692	646.169	766.054	526.284	0.687006	-0.541605	0.0568769	1	2	60712567	60720029	+	7462	SIRT5	GO:0005634;GO:0005737;GO:0005739;GO:0005739;GO:0005739;GO:0005743;GO:0005758;GO:0005759;GO:0005829;GO:0005829;GO:0005829;GO:0006476;GO:0006476;GO:0008270;GO:0008270;GO:0010566;GO:0010566;GO:0016787;GO:0034979;GO:0036046;GO:0036046;GO:0036047;GO:0036047;GO:0036047;GO:0036048;GO:0036048;GO:0036048;GO:0036049;GO:0036049;GO:0036049;GO:0036054;GO:0036054;GO:0036054;GO:0036054;GO:0036055;GO:0036055;GO:…	K11415	EC:3.5.1.-	-	-	sirtuin 5 [Source:NCBI gene;Acc:420834]"	420834	E1BRE2;R9PXP3
ENSGALG00000004637	687.307	824.652	549.962	0.666903	-0.584452	0.0569371	1	19	6652849	6660676	+	7827	-	GO:0005737;GO:0005737;GO:0005975;GO:0005975;GO:0009052;GO:0016310;GO:0016310;GO:0016773;GO:0035963;GO:0043030;GO:0050277;GO:0050277;GO:0050727;GO:0071222;GO:0071222;GO:0071353;	K11214	EC:2.7.1.14	-	-	sedoheptulokinase [Source:NCBI gene;Acc:417607]"	417607	-
ENSGALG00000011177	840.709	680.889	1000.53	1.46944	0.55527	0.0570103	1	1	42803231	42852341	-	49110	CEP290	GO:0005634;GO:0005813;GO:0060271;GO:0000930;GO:0005634;GO:0005634;GO:0005737;GO:0005813;GO:0005813;GO:0005814;GO:0005829;GO:0032991;GO:0034451;GO:0035869;GO:0042802;GO:0045893;GO:0060271;GO:0060271;GO:0070201;GO:0090316;GO:0005634;GO:0005813;GO:0060271;	K16533	-	-	-	centrosomal protein 290 [Source:HGNCSymbol;Acc:HGNC:29021]	417887	E1C5Z3
ENSGALG00000033885	55.5468	70.9244	40.1692	0.566367	-0.820191	0.0570488	1	19	9545881	9595390	+	49509	RAP1GAP2	GO:0005096;GO:0043547;GO:0051056;GO:0005096;GO:0005096;GO:0005737;GO:0005813;GO:0005829;GO:0005886;GO:0008361;GO:0010977;GO:0031965;GO:0043005;GO:0043547;GO:0051056;GO:0005096;GO:0043547;GO:0051056;GO:0005096;GO:0043547;GO:0051056;	K17708	-	-	-	RAP1 GTPase activating protein 2 [Source:NCBIgene;Acc:427841]	427841	Q5ZMV8
ENSGALG00000013817	43.7284	57.2952	30.1616	0.526424	-0.925703	0.0570533	1	2	97302180	97408423	+	106243	SPIRE1	GO:0003779;GO:0016192;GO:0045010;GO:0003779;GO:0005654;GO:0005829;GO:0016192;GO:0030036;GO:0045010;GO:0051295;GO:0003779;GO:0016192;GO:0045010;	-	-	-	-	spire type actin nucleation factor 1 [Source:HGNCSymbol;Acc:HGNC:30622]	-	-
ENSGALG00000008890	315.067	247.329	382.804	1.54775	0.630175	0.057098	1	8	18389085	18659243	+	270158	ADGRL4	GO:0004888;GO:0004930;GO:0004930;GO:0005509;GO:0005622;GO:0005887;GO:0007166;GO:0007186;GO:0007189;GO:0016020;GO:0016021;GO:0016021;GO:0004888;GO:0004930;GO:0005509;GO:0007166;GO:0007186;GO:0016020;GO:0016021;GO:0016021;	K04595	-	-	-	adhesion G protein-coupled receptor L4 [Source:HGNCSymbol;Acc:HGNC:20822]	424546	-
ENSGALG00000032410	187.906	228.981	146.83	0.641231	-0.641084	0.0571486	1	11	18767309	18788285	-	20976	CBFA2T3	GO:0001666;GO:0003700;GO:0003714;GO:0005654;GO:0006355;GO:0008285;GO:0030851;GO:0032436;GO:0045820;GO:0045892;GO:0045892;GO:0046872;GO:1903715;GO:0003700;GO:0003714;GO:0006355;GO:0045892;GO:0046872;GO:0003700;GO:0003714;GO:0006355;GO:0045892;GO:0046872;	K22752	-	-	-	CBFA2/RUNX1 translocation partner 3 [Source:NCBIgene;Acc:415846]	415846	Q5F3B1
ENSGALG00000006519	617.249	442.422	792.076	1.79032	0.840215	0.0573028	1	10	12751329	12759651	-	8322	KIAA1024	GO:0005886;GO:0008285;GO:0016020;GO:0016021;GO:0016525;	-	-	-	NOG46907	KIAA1024 [Source:NCBI gene;Acc:415485]"	415485	Q5Y1E8
ENSGALG00000015691	2386.43	1797.37	2975.49	1.65547	0.727243	0.0573158	1	Z	66464325	66488192	-	23867	SMC2	GO:0000228;GO:0000793;GO:0000793;GO:0000796;GO:0000796;GO:0005524;GO:0005634;GO:0005634;GO:0005694;GO:0005730;GO:0005737;GO:0007076;GO:0010032;GO:0045132;GO:0046982;GO:0051276;GO:0051383;	K06674	-	-	-	structural maintenance of chromosomes 2[Source:NCBI gene;Acc:396156]	396156	Q90988
ENSGALG00000031929	301.765	240.907	362.623	1.50524	0.589993	0.0574416	1	9	17665905	17745236	-	79331	-	GO:0005513;GO:0006813;GO:0008076;GO:0015269;GO:0015269;GO:0015459;GO:0016020;GO:0016020;GO:0016021;GO:0071805;	K04938	-	-	-	potassium calcium-activated channel subfamily Mregulatory beta subunit 2 [Source:NCBI gene;Acc:770907]	770907	-
ENSGALG00000034085	91.0192	112.509	69.5293	0.617988	-0.69435	0.0574794	1	20	1165640	1179488	+	13848	-	GO:0005096;GO:0043547;GO:0046872;	-	-	-	-	development and differentiation enhancing factor-like 1 [Source:NCBI gene;Acc:769389]	-	-
ENSGALG00000010537	317.937	254.806	381.069	1.49553	0.580657	0.0576425	1	8	24025736	24029708	+	3972	CDKN2C	GO:0000079;GO:0000082;GO:0004861;GO:0004861;GO:0005634;GO:0005737;GO:0007050;GO:0008285;GO:0008285;GO:0019901;GO:0019901;GO:0030308;GO:0042326;GO:0045736;	K06622	-	-	-	cyclin dependent kinase inhibitor 2C [Source:HGNCSymbol;Acc:HGNC:1789]	429104	F1NLF9
ENSGALG00000017000	414.393	336.365	492.422	1.46395	0.549867	0.0577623	1	1	168836186	168862129	-	25943	RCBTB2	GO:0001669;	-	-	-	-	RCC1 and BTB domain containing protein 2[Source:HGNC Symbol;Acc:HGNC:1914]	-	-
ENSGALG00000015332	7.01733	2.56149	11.4732	4.47909	2.16321	0.0579238	1	Z	52264712	52364226	+	99514	CPLX1	GO:0000149;GO:0005326;GO:0006836;GO:0016079;GO:0016079;GO:0019905;GO:0030073;GO:0031201;GO:0031201;GO:0043195;GO:0046928;	K15294	-	-	-	complexin 1 [Source:HGNC Symbol;Acc:HGNC:2309]"	427286	E1C8G7
ENSGALG00000036437	232.353	138.048	326.657	2.36625	1.2426	0.0580241	1	4	54168182	54195086	-	26904	-	GO:0016020;GO:0016021;GO:0048488;GO:0098793;	-	-	-	-	-	-	-
ENSGALG00000007116	11.3947	17.2905	5.4989	0.318031	-1.65276	0.0581404	1	15	9253510	9264664	-	11154	CABP1	GO:0005509;GO:0000139;GO:0005509;GO:0005886;GO:0014069;GO:0048306;GO:0005509;	-	-	-	-	calcium binding protein 1 [Source:HGNCSymbol;Acc:HGNC:1384]	770178	-
ENSGALG00000007594	9.07381	14.2808	3.86679	0.270768	-1.88487	0.0581929	1	4	11706884	11711453	+	4569	ASB12	GO:0000151;GO:0000151;GO:0016567;GO:0061630;	K10334	-	-	-	ankyrin repeat and SOCS box containing 12[Source:NCBI gene;Acc:422313]	422313	-
ENSGALG00000001863	25.524	15.5142	35.5337	2.2904	1.1956	0.0582348	1	8	16539918	16600128	+	60210	VTG2	GO:0005319;GO:0006869;GO:0005319;GO:0006869;GO:0005319;GO:0006869;	-	-	-	-	vitellogenin 2 [Source:NCBI gene;Acc:424533]"	424533	P02845
ENSGALG00000005713	1568.49	1873.04	1263.95	0.674811	-0.567444	0.0582435	1	12	8989763	9025973	+	36210	NCKIPSD	GO:0008180;GO:0010976;	-	-	-	-	NCK interacting protein with SH3 domain[Source:HGNC Symbol;Acc:HGNC:15486]	770439	E1C7M3
ENSGALG00000016164	42.8509	27.4218	58.28	2.12532	1.08768	0.058262	1	1	109319985	109372658	+	52673	ABCG1	GO:0000166;GO:0005524;GO:0005524;GO:0005622;GO:0016020;GO:0016020;GO:0016021;GO:0016021;GO:0016887;GO:0017127;GO:0032367;GO:0000166;GO:0005524;GO:0005524;GO:0005524;GO:0005548;GO:0005739;GO:0005768;GO:0005886;GO:0006355;GO:0008203;GO:0009897;GO:0009897;GO:0010033;GO:0010872;GO:0010875;GO:0010888;GO:0016020;GO:0016020;GO:0016021;GO:0016021;GO:0016887;GO:0017127;GO:0017127;GO:0017127;GO:0019534;GO:…	K05679	-	-	-	ATP binding cassette subfamily G member 1[Source:HGNC Symbol;Acc:HGNC:73]	418533	-
ENSGALG00000016263	2.25603	4.51207	0	0	-Inf	0.0583565	1	3	85768055	85882423	+	114368	-	-	-	-	-	-	-	-	-
ENSGALG00000035836	2638.31	3207.1	2069.52	0.645292	-0.631977	0.058394	1	1	67084337	67094047	+	9710	LDHB	GO:0003824;GO:0004459;GO:0004459;GO:0005737;GO:0005975;GO:0016491;GO:0016491;GO:0016616;GO:0019752;GO:0055114;GO:0055114;GO:0003824;GO:0004459;GO:0004459;GO:0005737;GO:0005975;GO:0016491;GO:0016491;GO:0016616;GO:0019752;GO:0055114;GO:0055114;GO:0003824;GO:0004459;GO:0004459;GO:0005737;GO:0005975;GO:0016491;GO:0016491;GO:0016616;GO:0019752;GO:0055114;GO:0055114;GO:0003824;GO:0004459;GO:0004459;GO:…	K00016	EC:1.1.1.27	-	-	lactate dehydrogenase B [Source:NCBIgene;Acc:373997]	373997	P00337
ENSGALG00000003212	28.2598	17.2909	39.2286	2.26874	1.18189	0.0584706	1	26	4699001	4704104	+	5103	TSPO2	GO:0005783;GO:0005783;GO:0015485;GO:0015485;GO:0016020;GO:0016021;GO:0016021;GO:0016021;GO:0005783;GO:0015485;GO:0016020;GO:0016021;GO:0016021;GO:0016021;GO:0016020;GO:0016021;GO:0016021;	-	-	-	-	translocator protein 2 [Source:HGNCSymbol;Acc:HGNC:21256]	419914	F1NNL8
ENSGALG00000043555	1310.97	1080.1	1541.83	1.42749	0.513477	0.0586013	1	4	38830535	38858198	-	27663	NPNT	GO:0001657;GO:0001658;GO:0005178;GO:0005509;GO:0005576;GO:0005604;GO:0007160;GO:0010694;GO:0010811;GO:0016020;GO:0030198;GO:0030485;GO:0030511;GO:0031012;GO:0033631;GO:0034678;GO:0045184;GO:0045669;GO:0045987;GO:0062023;GO:0070374;GO:0071356;GO:0097195;GO:2000721;	K06824	-	-	-	nephronectin [Source:HGNC Symbol;Acc:HGNC:27405]"	422535	-
ENSGALG00000011153	1092.67	905.807	1279.53	1.41258	0.498336	0.0588607	1	7	21995775	22034365	+	38590	LY75	GO:0004888;GO:0009897;GO:0016020;GO:0016021;	K06559	-	-	-	lymphocyte antigen 75 [Source:NCBIgene;Acc:424192]	424192	Q4LDF5
ENSGALG00000023661	448.076	359.565	536.588	1.49233	0.577563	0.0588734	1	1	14754169	14765791	+	11622	DUS4L	GO:0002943;GO:0003824;GO:0008033;GO:0008033;GO:0016491;GO:0017150;GO:0017150;GO:0050660;GO:0055114;GO:0055114;	K05545	EC:1.3.1.90	-	-	dihydrouridine synthase 4 like [Source:HGNCSymbol;Acc:HGNC:21517]	769352	F1NHN2
ENSGALG00000000918	17.092	24.3843	9.79982	0.401891	-1.31512	0.0590676	1	27	1458650	1462141	+	3491	-	-	-	-	-	-	coiled-coil domain containing 103 [Source:NCBIgene;Acc:419970]	419970	F1NE62
ENSGALG00000011384	875.433	722.072	1028.79	1.42478	0.510738	0.0590716	1	5	49765257	49842630	+	77373	RCOR1	GO:0000122;GO:0001078;GO:0003677;GO:0003700;GO:0005634;GO:0005634;GO:0005634;GO:0005667;GO:0008134;GO:0017053;GO:0044212;GO:0044212;GO:0045892;GO:0070933;GO:1990391;	K11829	-	-	-	REST corepressor 1 [Source:HGNCSymbol;Acc:HGNC:17441]	428911	E1BWG6
ENSGALG00000011379	701.545	563.514	839.576	1.48989	0.575209	0.0592199	1	8	29831798	29884544	-	52746	SLC44A5	GO:0016020;GO:0016021;GO:0016020;GO:0016021;	K15377	-	-	-	solute carrier family 44 member 5 [Source:HGNCSymbol;Acc:HGNC:28524]	429117	-
ENSGALG00000039139	1786.74	1477.23	2096.24	1.41904	0.504914	0.0592875	1	2	55221387	55442502	-	221115	TNS3	GO:0005829;GO:0005925;GO:0008284;GO:0016477;GO:0048286;GO:0005622;GO:0035556;GO:0046872;	K18080	-	-	-	tensin 3 [Source:NCBI gene;Acc:420792]"	420792	A0A1L1RSX2
ENSGALG00000006009	962.396	1264.82	659.97	0.521788	-0.938464	0.0594139	1	12	9713350	9741287	-	27937	PODXL2	GO:0016020;GO:0016021;GO:0050901;GO:0050901;	K06818	-	-	-	podocalyxin like 2 [Source:HGNCSymbol;Acc:HGNC:17936]	770690	-
ENSGALG00000004280	9.52813	14.9619	4.09437	0.273654	-1.86958	0.0595833	1	5	1498469	1507574	+	9105	ANO9	GO:0005229;GO:0005622;GO:0005886;GO:0006821;GO:0016020;GO:0016021;GO:0017128;GO:0034220;GO:0061588;GO:0061589;GO:0061590;GO:0061591;GO:1902939;	K19503	-	-	-	anoctamin 9 [Source:HGNC Symbol;Acc:HGNC:20679]"	422996	-
ENSGALG00000028005	169.11	110.221	228	2.06858	1.04864	0.0596054	1	Z	43730714	43732242	+	1528	GADD45G	GO:0000185;GO:0000185;GO:0005634;GO:0005634;GO:0005634;GO:0005737;GO:0005737;GO:0043065;GO:0046330;GO:0051726;GO:0051726;GO:1900745;	K04402	-	-	-	growth arrest and DNA damage inducible gamma[Source:NCBI gene;Acc:429929]	429929	Q2HZD5
ENSGALG00000004940	421.255	336.038	506.473	1.50719	0.59186	0.0596844	1	12	4580556	4607751	-	27195	TAMM41	GO:0004605;GO:0004605;GO:0005739;GO:0005743;GO:0006629;GO:0008654;GO:0016020;GO:0016024;GO:0016740;GO:0016779;GO:0032049;GO:0032049;GO:0004605;GO:0004605;GO:0005739;GO:0005743;GO:0006629;GO:0008654;GO:0016020;GO:0016024;GO:0016740;GO:0016779;GO:0032049;GO:0032049;GO:0004605;GO:0004605;GO:0005739;GO:0005743;GO:0006629;GO:0008654;GO:0016020;GO:0016024;GO:0016740;GO:0016779;GO:0032049;GO:0032049;	K17807	-	-	-	TAM41 mitochondrial translocator assembly andmaintenance homolog [Source:HGNC Symbol;Acc:HGNC:25187]	427581	E1BUW5
ENSGALG00000004081	100.116	76.4734	123.759	1.61832	0.6945	0.0597246	1	21	4782259	4816741	-	34482	TMCO4	GO:0016020;GO:0016021;	-	-	-	-	transmembrane and coiled-coil domains 4[Source:HGNC Symbol;Acc:HGNC:27393]	419476	-
ENSGALG00000031223	19.2898	30.0636	8.5159	0.283262	-1.81979	0.0599174	1	AADN04001686.1	3651	6981	-	3330	-	-	-	-	-	-	-	-	-
ENSGALG00000032458	54.9255	69.6027	40.2482	0.578257	-0.790218	0.0599466	1	1	98751	102696	+	3945	RABL2B	GO:0003924;GO:0003924;GO:0005525;GO:0005525;GO:0005622;GO:0006886;GO:0007338;GO:0008594;GO:0030317;GO:0030992;GO:0032482;GO:0060271;GO:0097225;	K07931	-	-	-	RAB, member of RAS oncogene family like 2B[Source:NCBI gene;Acc:426865]	426865	A0A1D5PVH8
ENSGALG00000007793	532.121	639.412	424.83	0.664408	-0.589859	0.0599542	1	4	12609403	12621427	+	12024	UPRT	GO:0004849;GO:0006222;GO:0009116;	K00761	EC:2.4.2.9	-	-	uracil phosphoribosyltransferase homolog[Source:NCBI gene;Acc:422327]	422327	Q5ZIJ8
ENSGALG00000019509	75.7159	56.9919	94.44	1.65708	0.728642	0.0600187	1	2	94402654	94510729	-	108075	-	-	-	-	-	-	coiled-coil domain containing 102B [Source:NCBIgene;Acc:100859046]	100859046	-
ENSGALG00000006407	303.027	372.568	233.486	0.626694	-0.674166	0.0600761	1	5	13059342	13065622	+	6280	DDTNFR23	GO:0004888;GO:0006915;GO:0006955;GO:0007165;GO:0016020;GO:0016020;GO:0016021;GO:0004888;GO:0006915;GO:0006955;GO:0007165;GO:0016020;GO:0016020;GO:0016021;	-	-	-	-	death domain-containing tumor necrosis factorreceptor superfamily member 23 [Source:NCBIgene;Acc:378902]	378902	-
ENSGALG00000035777	98.688	139.568	57.8077	0.414189	-1.27164	0.0601157	1	12	2403201	2404925	+	1724	INKA1	GO:0030291;GO:0071901;GO:0005634;GO:0005737;GO:0019901;GO:0021915;GO:0030291;GO:0030291;GO:0071901;	-	-	-	-	inka box actin regulator 1 [Source:HGNCSymbol;Acc:HGNC:32480]	-	-
ENSGALG00000007645	99.9691	132.998	66.9404	0.50332	-0.990451	0.0602016	1	6	22530257	22534464	+	4207	-	GO:0005887;GO:0005902;GO:0005929;GO:0009986;GO:0015485;GO:0016020;GO:0016021;GO:0016021;GO:0016324;GO:0071914;	-	-	-	-	prominin 1-like [Source:NCBI gene;Acc:423849]"	-	-
ENSGALG00000006078	227.132	272.613	181.651	0.666333	-0.585686	0.0602627	1	14	6919383	6928668	-	9285	PALB2	GO:0000724;GO:0003677;GO:0005654;	K10897	-	-	-	partner and localizer of BRCA2 [Source:HGNCSymbol;Acc:HGNC:26144]	416572	-
ENSGALG00000015025	249.068	301.927	196.208	0.649853	-0.621815	0.0602734	1	1	80489951	80519172	-	29221	VANGL1	GO:0005886;GO:0007275;GO:0016020;GO:0016021;GO:0016021;GO:0016328;GO:0043473;	K04510	-	-	-	VANGL planar cell polarity protein 1 [Source:HGNCSymbol;Acc:HGNC:15512]	418337	-
ENSGALG00000002467	723.319	870.212	576.425	0.662396	-0.594233	0.0604241	1	11	1761866	1771769	+	9903	MTSS1L	GO:0001726;GO:0003779;GO:0003785;GO:0005096;GO:0005546;GO:0005886;GO:0007009;GO:0030027;GO:0030864;GO:0032587;GO:0036120;GO:0048365;GO:0048365;GO:0061024;GO:0090630;GO:0097178;GO:0097581;	K20128	-	-	-	MTSS1L, I-BAR domain containing [Source:HGNCSymbol;Acc:HGNC:25094]	415679	-
ENSGALG00000030407	174.076	132.69	215.462	1.6238	0.699372	0.0604808	1	25	1708520	1714083	+	5563	IL6R	GO:0004896;GO:0016020;GO:0016020;GO:0016021;GO:0019221;GO:0002827;GO:0004896;GO:0004896;GO:0004897;GO:0004915;GO:0004915;GO:0005138;GO:0005143;GO:0005576;GO:0005896;GO:0008083;GO:0008284;GO:0009897;GO:0010469;GO:0010536;GO:0016020;GO:0016020;GO:0016021;GO:0016324;GO:0019221;GO:0019899;GO:0019955;GO:0019981;GO:0019981;GO:0031018;GO:0032722;GO:0032729;GO:0032755;GO:0032816;GO:0034097;GO:0042104;GO:…	K05055	-	-	-	interleukin 6 receptor [Source:NCBIgene;Acc:693252]	693252	Q5DWQ5
ENSGALG00000004587	994.595	822.706	1166.48	1.41786	0.503719	0.0607663	1	8	7368421	7401934	+	33513	RC3H1	GO:0000209;GO:0000288;GO:0000932;GO:0000956;GO:0000956;GO:0001782;GO:0002634;GO:0002635;GO:0003725;GO:0003729;GO:0003730;GO:0003730;GO:0004842;GO:0005737;GO:0008270;GO:0010468;GO:0010494;GO:0010608;GO:0010608;GO:0030889;GO:0033962;GO:0035198;GO:0035613;GO:0035613;GO:0042098;GO:0042129;GO:0043029;GO:0043488;GO:0045623;GO:0046007;GO:0046872;GO:0046872;GO:0048535;GO:0048536;GO:0050852;GO:0050856;GO:…	K15690	-	-	-	ring finger and CCCH-type domains 1 [Source:HGNCSymbol;Acc:HGNC:29434]	424439	-
ENSGALG00000014555	539.165	643.427	434.902	0.675914	-0.565087	0.0608623	1	1	77325963	77327101	+	1138	C1H12ORF57	GO:0005737;GO:0009791;GO:0014819;GO:0016607;GO:0021540;GO:0021678;GO:0036343;GO:0048593;GO:0050890;	-	-	-	-	chromosome 1 open reading frame, human C12orf57[Source:NCBI gene;Acc:771099]	771099	F1N845
ENSGALG00000046082	106.647	132.661	80.6321	0.607804	-0.718322	0.0610776	1	1	189045539	189046500	-	961	FAM181B	-	-	-	-	-	family with sequence similarity 181 member B[Source:HGNC Symbol;Acc:HGNC:28512]	-	-
ENSGALG00000012833	1759.9	2074.01	1445.8	0.697105	-0.520553	0.0612302	1	10	20088100	20095144	+	7044	VPS33B	GO:0005622;GO:0006886;GO:0006904;GO:0016192;GO:0017185;GO:0030199;GO:0032963;GO:0035855;GO:0070889;GO:0090330;GO:0006904;GO:0016192;GO:0006904;GO:0016192;	-	-	U	COG5158	VPS33B, late endosome and lysosome associated[Source:NCBI gene;Acc:425858]	425858	Q5ZL71
ENSGALG00000027974	8.13202	13.0524	3.21165	0.246059	-2.02292	0.06135	1	24	2824428	2826142	+	1714	-	-	-	-	-	-	-	-	-
ENSGALG00000013740	772.869	968.283	577.455	0.59637	-0.745721	0.0615191	1	22	4596586	4604739	+	8153	SLC20A1	GO:0005315;GO:0005315;GO:0005886;GO:0005887;GO:0006817;GO:0006817;GO:0015319;GO:0016020;GO:0016020;GO:0016021;GO:0031214;GO:0035435;GO:0035725;	K14640	-	-	-	solute carrier family 20 member 1 [Source:HGNCSymbol;Acc:HGNC:10946]	426250	F1P3I3
ENSGALG00000045169	41.4316	53.6355	29.2276	0.544929	-0.87586	0.0615429	1	5	84333	85390	-	1057	-	-	-	-	-	-	-	-	-
ENSGALG00000033877	651.777	772.375	531.179	0.687721	-0.540104	0.061609	1	KQ759644.1	21	7769	+	7748	-	GO:0000123;GO:0043981;GO:0043982;GO:0043984;GO:0044545;	K18401	-	-	-	-	426401	-
ENSGALG00000031067	698.951	580.621	817.282	1.4076	0.493239	0.0617609	1	5	12866	15858	+	2992	-	GO:0005783;GO:0005794;	-	-	-	-	-	-	-
ENSGALG00000039178	1143.95	931.313	1356.58	1.45663	0.542636	0.0618122	1	11	5117926	5162439	-	44513	CHD9	GO:0005524;GO:0005634;GO:0016817;	K14438	EC:3.6.4.12	-	-	chromodomain helicase DNA binding protein 9[Source:HGNC Symbol;Acc:HGNC:25701]	415722	-
ENSGALG00000004304	8646.69	7147.06	10146.3	1.41965	0.505535	0.0618935	1	10	7176016	7516317	-	340301	TCF12	GO:0000790;GO:0000978;GO:0001077;GO:0003677;GO:0003700;GO:0005634;GO:0005654;GO:0005667;GO:0005737;GO:0006366;GO:0008134;GO:0010628;GO:0016607;GO:0043231;GO:0043425;GO:0044212;GO:0045666;GO:0045893;GO:0045944;GO:0046332;GO:0046982;GO:0070888;GO:0090575;GO:0046983;GO:0003677;GO:0005667;GO:0045893;	K15603	-	-	-	transcription factor 12 [Source:NCBIgene;Acc:396334]	396334	P30985;A0A1L1RRW6
ENSGALG00000016426	35.9483	56.9974	14.8992	0.261402	-1.93566	0.0619237	1	1	120215624	120287272	+	71648	MAP3K15	GO:0000165;GO:0000166;GO:0000186;GO:0004672;GO:0004672;GO:0004709;GO:0005524;GO:0005524;GO:0005622;GO:0006468;GO:0016301;GO:0016310;GO:0016740;	K13986	EC:2.7.11.25	-	-	mitogen-activated protein kinase kinase kinase 15[Source:HGNC Symbol;Acc:HGNC:31689]	418609	F1NKW3
ENSGALG00000008925	372.539	443.592	301.487	0.679648	-0.55714	0.0619775	1	17	1439622	1440278	-	656	TMEM203	GO:0005783;GO:0005783;GO:0006874;GO:0006874;GO:0006874;GO:0007283;GO:0016020;GO:0016021;	-	-	-	-	transmembrane protein 203 [Source:HGNCSymbol;Acc:HGNC:28217]	-	-
ENSGALG00000040279	61.6807	78.5849	44.7766	0.569787	-0.811505	0.0619856	1	23	2382455	2393033	+	10578	RHCE	GO:0005887;GO:0008519;GO:0008519;GO:0015696;GO:0016020;GO:0016020;GO:0016021;GO:0072488;GO:0072488;GO:0008519;GO:0015696;GO:0016020;GO:0016020;GO:0016021;GO:0072488;GO:0008519;GO:0015696;GO:0016020;GO:0016020;GO:0016021;GO:0072488;	K06579	-	-	-	Rh blood group CcEe antigens [Source:NCBIgene;Acc:395121]	395121	Q7T0L0
ENSGALG00000039068	861.954	709.502	1014.41	1.42974	0.515755	0.062014	1	1	192997841	193049138	+	51297	RSF1	GO:0006355;GO:0031213;GO:0005634;GO:0005654;GO:0006334;GO:0006338;GO:0006352;GO:0006355;GO:0016584;GO:0031213;GO:0031213;GO:0042393;GO:0043392;GO:0045892;GO:0045893;GO:0046872;GO:0050434;	K11657	-	-	-	remodeling and spacing factor 1 [Source:HGNCSymbol;Acc:HGNC:18118]	426483	-
ENSGALG00000029618	7.3065	11.8289	2.78411	0.235365	-2.08703	0.06203	1	5	368166	371658	+	3492	AGBL2	GO:0004181;GO:0004181;GO:0005814;GO:0005829;GO:0006508;GO:0008270;GO:0035610;GO:0036064;	-	-	-	-	ATP/GTP binding protein like 2 [Source:HGNCSymbol;Acc:HGNC:26296]	-	-
ENSGALG00000036598	3.05117	5.76733	0.335016	0.0580886	-4.1056	0.0623955	1	1	69360787	69416331	-	55544	SHISAL1	GO:0016020;GO:0016021;	-	-	-	-	shisa like 1 [Source:HGNC Symbol;Acc:HGNC:29335]"	100857276	-
ENSGALG00000042023	389.812	268.357	511.268	1.90518	0.929926	0.0625034	1	AADN04000814.1	22708	25722	-	3014	-	GO:0016020;GO:0016021;GO:0016020;GO:0016021;GO:0016020;GO:0016021;GO:0016020;GO:0016021;GO:0016020;GO:0016021;	-	-	-	-	-	776463	-
ENSGALG00000009476	3394.86	2765.94	4023.78	1.45476	0.540782	0.062521	1	2	22731404	22863502	-	132098	CDK6	GO:0000122;GO:0000166;GO:0000307;GO:0001726;GO:0001954;GO:0002244;GO:0003323;GO:0004672;GO:0004674;GO:0004693;GO:0004693;GO:0004693;GO:0005524;GO:0005524;GO:0005524;GO:0005634;GO:0005634;GO:0005654;GO:0005737;GO:0005813;GO:0005829;GO:0006468;GO:0006468;GO:0006468;GO:0007219;GO:0009615;GO:0010468;GO:0010628;GO:0016301;GO:0016301;GO:0016310;GO:0030097;GO:0030332;GO:0033077;GO:0042063;GO:0042127;GO:…	K02091	EC:2.7.11.22	T	COG0515	cyclin dependent kinase 6 [Source:NCBIgene;Acc:420558]	420558	Q90771
ENSGALG00000001951	249.619	202.959	296.28	1.4598	0.545769	0.0626025	1	8	1214521	1235188	+	20667	-	-	-	-	-	-	family with sequence similarity 102 member B[Source:NCBI gene;Acc:768922]	768922	E1BVT2
ENSGALG00000006445	519.145	418.411	619.88	1.48151	0.567069	0.0627148	1	10	12413427	12483133	-	69706	ARNT2	GO:0001046;GO:0003677;GO:0003700;GO:0005634;GO:0005634;GO:0005667;GO:0005667;GO:0005737;GO:0006355;GO:0009410;GO:0014070;GO:0017162;GO:0034751;GO:0045893;GO:0046982;GO:0046983;GO:0070491;GO:0000978;GO:0000981;GO:0001077;GO:0001666;GO:0001701;GO:0003677;GO:0003677;GO:0003700;GO:0003700;GO:0005634;GO:0005634;GO:0005634;GO:0005667;GO:0005667;GO:0005737;GO:0006355;GO:0006355;GO:0006366;GO:0007417;GO:…	K15589	-	-	-	aryl hydrocarbon receptor nuclear translocator 2[Source:HGNC Symbol;Acc:HGNC:16876]	415481	-
ENSGALG00000041938	6.95072	11.1867	2.71479	0.242681	-2.04287	0.0628021	1	3	80248040	80274612	-	26572	MEI4	GO:0000800;GO:0006310;GO:0007129;GO:0007283;GO:0042138;GO:0042138;GO:0048477;	-	-	-	-	meiotic double-stranded break formation protein 4[Source:HGNC Symbol;Acc:HGNC:43638]	-	-
ENSGALG00000012085	69.0239	86.9109	51.1369	0.588383	-0.765172	0.0629115	1	5	55426088	55436007	-	9919	-	-	K16576	-	-	-	actin-related protein 10-like [Source:NCBIgene;Acc:100859826]	100859826	E1C351
ENSGALG00000015027	794.657	644.099	945.215	1.4675	0.55336	0.063052	1	Z	27532878	27615447	+	82569	JAK2	GO:0000166;GO:0004672;GO:0004713;GO:0004713;GO:0004713;GO:0004715;GO:0004715;GO:0005102;GO:0005524;GO:0005524;GO:0005634;GO:0005654;GO:0005737;GO:0005856;GO:0005856;GO:0005886;GO:0005925;GO:0006468;GO:0007260;GO:0010811;GO:0016020;GO:0016301;GO:0016310;GO:0016740;GO:0019221;GO:0019221;GO:0019901;GO:0020037;GO:0030218;GO:0033209;GO:0034612;GO:0035401;GO:0035409;GO:0035556;GO:0035722;GO:0042169;GO:…	K04447	EC:2.7.10.2	-	-	Janus kinase 2 [Source:NCBI gene;Acc:374199]"	374199	F1NQU4
ENSGALG00000005094	20.0898	28.0131	12.1664	0.434312	-1.2032	0.063055	1	14	5192894	5196760	-	3866	GRAP	-	-	-	-	-	GRB2 related adaptor protein [Source:NCBIgene;Acc:416523]	416523	-
ENSGALG00000008442	192.752	153.105	232.399	1.51791	0.602082	0.0631167	1	4	15355480	15586589	+	231109	TENM1	GO:0005886;GO:0005887;GO:0007165;GO:0016020;GO:0016021;GO:0016021;GO:0042803;GO:0046982;GO:0048666;GO:0003824;GO:0007165;GO:0016020;GO:0016021;GO:0016021;GO:0048666;	-	-	-	-	teneurin transmembrane protein 1 [Source:NCBIgene;Acc:395668]	395668	Q9W6V6
ENSGALG00000044008	4.76823	1.16924	8.36722	7.15614	2.83918	0.0631479	1	AADN04007587.1	3672	6730	+	3058	-	GO:0005509;GO:0005886;GO:0005887;GO:0007155;GO:0007155;GO:0007156;GO:0016020;GO:0016020;GO:0016021;	-	-	-	-	-	-	-
ENSGALG00000005522	1367.19	1608.51	1125.87	0.699946	-0.514684	0.0632188	1	19	8712740	8719340	-	6600	DYNLL2	GO:0003774;GO:0005737;GO:0005813;GO:0005856;GO:0005868;GO:0005868;GO:0005874;GO:0005875;GO:0007017;GO:0030286;GO:0030286;GO:0030286;GO:0031475;GO:0045505;GO:0051959;GO:0098794;GO:0098978;GO:2000582;	K10418	-	-	-	dynein light chain LC8-type 2 [Source:NCBIgene;Acc:417663]	417663	F1NRI4
ENSGALG00000027633	88.2388	66.8411	109.637	1.64026	0.713923	0.0632239	1	1	42129042	42155671	-	26629	RASSF9	GO:0005768;GO:0005768;GO:0005829;GO:0005829;GO:0007165;GO:0012510;GO:0012510;GO:0016197;GO:0046907;GO:0055037;	K09856	-	-	-	Ras association domain family member 9 [Source:HGNCSymbol;Acc:HGNC:15739]	427872	R4GIZ3
ENSGALG00000020869	203.362	162.734	243.99	1.49931	0.584302	0.0633238	1	7	11398840	11423739	-	24899	FAM126B	GO:0005622;	K21844	-	-	-	family with sequence similarity 126 member B[Source:HGNC Symbol;Acc:HGNC:28593]	429010	-
ENSGALG00000027520	25.8184	34.8362	16.8006	0.482275	-1.05207	0.0634292	1	5	30075484	30078307	+	2823	-	-	-	-	-	-	fibrinogen-like protein 1-like protein [Source:NCBIgene;Acc:112532477]	-	-
ENSGALG00000041380	981.349	1171.52	791.177	0.675343	-0.566309	0.0634675	1	16	73915	76152	+	2237	BF2	GO:0005886;GO:0006955;GO:0016020;GO:0016021;GO:0046872;GO:0016020;GO:0016021;GO:0016020;GO:0016021;GO:0016020;GO:0016021;GO:0016020;GO:0016021;GO:0016020;GO:0016021;	K06751	-	-	-	Major histocompatibility complex class I antigenBF2 [Source:NCBI gene;Acc:425389]	425389	Q95601
ENSGALG00000045165	64.7023	83.6412	45.7634	0.54714	-0.870018	0.0634705	1	23	3665108	3666326	+	1218	C1orf109	GO:0005634;GO:0005737;	-	-	-	-	chromosome 1 open reading frame 109 [Source:HGNCSymbol;Acc:HGNC:26039]	419612	-
ENSGALG00000016967	318.346	256.082	380.609	1.48628	0.571703	0.0635274	1	1	166777108	167033280	-	256172	ENOX1	GO:0003676;GO:0003723;GO:0005886;GO:0007624;GO:0009897;GO:0016491;GO:0055114;GO:0003676;GO:0003723;GO:0007624;GO:0009897;GO:0016491;GO:0055114;	-	-	-	-	ecto-NOX disulfide-thiol exchanger 1 [Source:HGNCSymbol;Acc:HGNC:25474]	418839	-
ENSGALG00000011113	45.6897	69.6643	21.715	0.311709	-1.68173	0.0635445	1	8	28637001	28659415	+	22414	SGIP1	GO:0005543;GO:0005543;GO:0005737;GO:0005737;GO:0005856;GO:0005886;GO:0005886;GO:0005886;GO:0005905;GO:0005905;GO:0008017;GO:0008017;GO:0008092;GO:0015631;GO:0015631;GO:0016020;GO:0017124;GO:0030122;GO:0030122;GO:0030136;GO:0030136;GO:0048260;GO:0048268;GO:0072583;GO:0072583;GO:0097320;	K20065	-	-	-	SH3 domain GRB2 like endophilin interacting protein1 [Source:HGNC Symbol;Acc:HGNC:25412]	776038	-
ENSGALG00000011868	239.796	286.895	192.697	0.671664	-0.574187	0.063679	1	5	54045921	54054066	-	8145	SNAPC1	GO:0005634;GO:0005730;GO:0019185;GO:0042795;GO:0042796;GO:0043565;	K15208	-	-	-	small nuclear RNA activating complex polypeptide 1[Source:HGNC Symbol;Acc:HGNC:11134]	423517	-
ENSGALG00000007720	84.9385	106.661	63.2157	0.592678	-0.754679	0.063825	1	15	10092337	10106923	+	14586	AIFM3	GO:0005739;GO:0005743;GO:0005783;GO:0005829;GO:0016491;GO:0050660;GO:0051537;GO:0055114;GO:0097194;GO:0016491;GO:0050660;GO:0051537;GO:0055114;	K22747	-	-	-	apoptosis inducing factor, mitochondria associated3 [Source:HGNC Symbol;Acc:HGNC:26398]	416999	-
ENSGALG00000001371	436.847	585.998	287.696	0.49095	-1.02635	0.0638718	1	18	2837333	2861145	+	23812	-	GO:0008146;GO:0016740;	-	-	-	-	-	-	-
ENSGALG00000011934	864.829	1020.44	709.213	0.695004	-0.524906	0.0640106	1	1	49605385	49616465	+	11080	DESI1	GO:0042802;	K22762	EC:3.4.-.-	-	-	desumoylating isopeptidase 1 [Source:HGNCSymbol;Acc:HGNC:24577]	770448	E1BV65
ENSGALG00000031604	546.751	340.281	753.22	2.21352	1.14634	0.0640213	1	6	10643048	10718538	+	75490	TET1	GO:0003677;GO:0003677;GO:0005506;GO:0005506;GO:0005634;GO:0006211;GO:0008270;GO:0008284;GO:0031062;GO:0045944;GO:0055114;GO:0070579;GO:0070579;GO:0080111;GO:0080111;GO:0090310;GO:0003677;GO:0008270;	-	-	-	-	tet methylcytosine dioxygenase 1 [Source:HGNCSymbol;Acc:HGNC:29484]	-	-
ENSGALG00000015630	67.3799	48.1416	86.6182	1.79924	0.847386	0.0640435	1	Z	62158975	62431421	+	272446	EDIL3	GO:0005178;GO:0005509;GO:0010811;GO:0005178;GO:0005509;GO:0005178;GO:0005509;GO:0005178;GO:0005509;	-	-	-	-	EGF like repeats and discoidin domains 3[Source:HGNC Symbol;Acc:HGNC:3173]	427326	-
ENSGALG00000009298	840.348	1002.06	678.634	0.677239	-0.562264	0.0640484	1	9	19651404	19784548	+	133144	TNIK	GO:0000165;GO:0001934;GO:0004672;GO:0004672;GO:0004674;GO:0004674;GO:0005524;GO:0005634;GO:0005654;GO:0005737;GO:0005737;GO:0005829;GO:0005856;GO:0006468;GO:0006468;GO:0007010;GO:0007256;GO:0016324;GO:0023014;GO:0030033;GO:0031098;GO:0031532;GO:0032147;GO:0035556;GO:0046777;GO:0048812;GO:0048814;GO:0072659;GO:0004672;GO:0005524;GO:0006468;	K08840	EC:2.7.11.1	-	-	TRAF2 and NCK interacting kinase [Source:HGNCSymbol;Acc:HGNC:30765]	424987	-
ENSGALG00000030321	44.7375	58.1944	31.2806	0.53752	-0.89561	0.0641714	1	AADN04010111.1	237	4065	+	3828	LIN7B	GO:0005911;GO:0007269;GO:0016323;GO:0019904;GO:0045202;GO:0097016;GO:0097025;GO:0098793;GO:1903361;	-	-	-	-	lin-7 homolog B, crumbs cell polarity complexcomponent [Source:HGNC Symbol;Acc:HGNC:17788]	-	-
ENSGALG00000007691	212.13	254.964	169.297	0.664006	-0.590732	0.0643931	1	9	15252365	15303505	+	51140	ARMC9	GO:0036064;	K22864	-	-	-	armadillo repeat containing 9 [Source:HGNCSymbol;Acc:HGNC:20730]	424929	-
ENSGALG00000008475	388.719	460.246	317.191	0.689178	-0.537051	0.0646475	1	17	2456073	2482710	+	26637	ARRDC1	GO:0005886;GO:0006511;GO:0006858;GO:0015031;GO:0016567;GO:0031410;GO:0031625;GO:0042802;GO:0045746;GO:0140112;GO:1903561;GO:1990756;GO:1990763;	-	-	-	NOG275426	arrestin domain containing 1 [Source:NCBIgene;Acc:427772]	427772	Q5ZKV5
ENSGALG00000006838	727.332	599.82	854.843	1.42517	0.511129	0.0647495	1	15	8958506	8971843	-	13337	-	GO:0005576;GO:0005615;GO:0006811;GO:0046872;GO:0055072;	-	-	-	-	melanotransferrin-like [Source:NCBIgene;Acc:416959]	416959	-
ENSGALG00000021686	12.19	18.533	5.84709	0.315496	-1.66431	0.0649595	1	23	599141	606391	-	7250	-	GO:0004862;GO:0004862;GO:0005634;GO:0005737;GO:0006469;GO:2000480;	-	-	-	-	-	-	-
ENSGALG00000015053	249.094	193.624	304.564	1.57297	0.653489	0.0649719	1	Z	28030127	28068146	-	38019	GLDC	GO:0003824;GO:0004375;GO:0004375;GO:0004375;GO:0004375;GO:0005634;GO:0005739;GO:0005739;GO:0005739;GO:0005886;GO:0005960;GO:0006520;GO:0006544;GO:0006546;GO:0006546;GO:0016491;GO:0016594;GO:0016829;GO:0019464;GO:0055114;GO:0055114;GO:1990830;	K00281	EC:1.4.4.2	-	-	glycine decarboxylase [Source:NCBIgene;Acc:374222]	374222	P15505
ENSGALG00000008728	320.816	217.499	424.132	1.95004	0.963504	0.0649767	1	2	20155345	20175175	-	19830	PTER	GO:0008270;GO:0009056;GO:0016788;GO:0030855;GO:0046872;GO:0008270;GO:0009056;GO:0016788;GO:0046872;	K07048	-	-	-	phosphotriesterase related [Source:HGNCSymbol;Acc:HGNC:9590]	420525	E1BWG7
ENSGALG00000000379	262.687	360.016	165.358	0.459307	-1.12247	0.0651598	1	27	2474195	2491225	+	17030	ITGB3	GO:0001954;GO:0001968;GO:0005080;GO:0005178;GO:0005178;GO:0005178;GO:0005178;GO:0005925;GO:0007044;GO:0007044;GO:0007155;GO:0007155;GO:0007160;GO:0007160;GO:0007229;GO:0007229;GO:0007229;GO:0008305;GO:0008305;GO:0009897;GO:0009897;GO:0009986;GO:0009986;GO:0010628;GO:0010763;GO:0016020;GO:0016021;GO:0016324;GO:0016477;GO:0019899;GO:0030334;GO:0030334;GO:0030335;GO:0032956;GO:0033627;GO:0033690;GO:…	K06493	-	-	-	integrin subunit beta 3 [Source:NCBIgene;Acc:374209]	374209	Q92071
ENSGALG00000028536	207.444	260.564	154.325	0.592273	-0.755667	0.065184	1	5	16906936	16909098	+	2162	MPEG1	GO:0016020;GO:0016021;	-	-	-	-	macrophage expressed 1 [Source:HGNCSymbol;Acc:HGNC:29619]	100857954	R4GL52
ENSGALG00000004936	16.3149	23.3071	9.32271	0.399995	-1.32195	0.0652466	1	4	2023971	2030901	+	6930	GLRA4	GO:0004888;GO:0005216;GO:0005230;GO:0005886;GO:0005887;GO:0005887;GO:0005887;GO:0006811;GO:0006811;GO:0007165;GO:0007218;GO:0007268;GO:0016020;GO:0016021;GO:0016021;GO:0016594;GO:0016934;GO:0022824;GO:0034220;GO:0034220;GO:0042391;GO:0043005;GO:0043200;GO:0043200;GO:0045202;GO:0050877;GO:0060012;GO:0060079;GO:0098794;GO:1902476;GO:1902476;	K05271	-	-	-	glycine receptor alpha 4 [Source:HGNCSymbol;Acc:HGNC:31715]	769706	-
ENSGALG00000022586	3010.2	3588.25	2432.15	0.677808	-0.561051	0.0652956	1	1	194439299	194442894	+	3595	HPX	GO:0002639;GO:0002925;GO:0005515;GO:0005615;GO:0006508;GO:0020027;GO:0020027;GO:0042168;GO:0042168;GO:0042531;GO:0046872;GO:0051246;GO:0060332;GO:0060335;	K18977	-	-	-	hemopexin [Source:HGNC Symbol;Acc:HGNC:5171]"	419076	-
ENSGALG00000032036	535.234	636.603	433.865	0.681532	-0.553147	0.0653337	1	1	79378276	79392110	-	13834	CTC1	GO:0000723;GO:0000784;GO:0003697;GO:0003697;GO:0005634;GO:0010833;GO:0032211;GO:0042162;GO:0042162;GO:0045740;GO:0098505;GO:1990879;GO:1990879;	-	-	-	-	CST telomere replication complex component 1[Source:HGNC Symbol;Acc:HGNC:26169]	418324	-
ENSGALG00000037082	7.64339	14.2751	1.01164	0.0708669	-3.81874	0.0653357	1	1	55116728	55118741	-	2013	ASCL1	GO:0000122;GO:0000977;GO:0000978;GO:0001078;GO:0001764;GO:0003358;GO:0003359;GO:0003677;GO:0003682;GO:0003700;GO:0003700;GO:0005634;GO:0005634;GO:0006357;GO:0006357;GO:0006357;GO:0007219;GO:0007219;GO:0007346;GO:0007389;GO:0007399;GO:0007400;GO:0007405;GO:0008593;GO:0010001;GO:0010468;GO:0014003;GO:0021527;GO:0021529;GO:0021530;GO:0021750;GO:0021779;GO:0021892;GO:0021902;GO:0021954;GO:0021987;GO:…	K09067	-	-	-	achaete-scute family bHLH transcription factor 1[Source:NCBI gene;Acc:386573]	386573	Q90575
ENSGALG00000035846	14.7058	21.4289	7.98265	0.372518	-1.42462	0.0653539	1	AADN04000640.1	60922	61608	+	686	-	GO:0046872;GO:0046872;	-	-	-	-	-	-	-
ENSGALG00000035472	1450.4	1186.69	1714.1	1.44444	0.530513	0.0653664	1	3	76795398	76849303	-	53905	ZNF292	GO:0003676;	-	-	-	-	zinc finger protein 292 [Source:HGNCSymbol;Acc:HGNC:18410]	421828	A0A1D5PGH7
ENSGALG00000046435	41.1258	64.2415	18.01	0.280349	-1.8347	0.0653684	1	Z	77384746	77386461	+	1715	-	GO:0003676;GO:0008270;GO:0016032;	-	-	-	-	-	-	-
ENSGALG00000033664	36.8072	47.8857	25.7287	0.537294	-0.896216	0.0654361	1	1	20105954	20124074	+	18120	MOV10L1	GO:0007281;GO:0007283;	-	-	-	-	Mov10 like RISC complex RNA helicase 1 [Source:HGNCSymbol;Acc:HGNC:7201]	-	-
ENSGALG00000019690	204.216	161.103	247.33	1.53523	0.618456	0.0656155	1	2	6249678	6267049	-	17371	WDR86	-	-	-	-	-	WD repeat domain 86 [Source:HGNCSymbol;Acc:HGNC:28020]	770203	-
ENSGALG00000031019	2.96165	5.56021	0.363089	0.0653013	-3.93674	0.0656721	1	AADN04002972.1	1465	4441	+	2976	-	-	-	-	-	-	-	-	-
ENSGALG00000041930	41.052	54.3257	27.7783	0.511329	-0.967675	0.0657838	1	Z	53645307	53645711	+	404	-	GO:0000122;GO:0000790;GO:0000978;GO:0000981;GO:0003677;GO:0003677;GO:0003700;GO:0003713;GO:0005634;GO:0005654;GO:0005667;GO:0006355;GO:0006357;GO:0008134;GO:0009314;GO:0009612;GO:0010033;GO:0032496;GO:0032870;GO:0034097;GO:0042493;GO:0045597;GO:0045944;GO:0051591;GO:0051726;	-	-	-	-	-	-	-
ENSGALG00000008613	190.344	229.456	151.232	0.65909	-0.601454	0.065788	1	4	16558265	16559157	-	892	NDUFA1	GO:0005739;GO:0005747;GO:0005829;GO:0016020;GO:0016021;GO:0031966;GO:0032981;	K03945	-	-	-	NADH:ubiquinone oxidoreductase subunit A1[Source:NCBI gene;Acc:772150]	772150	E1BQ44
ENSGALG00000006325	17.5393	25.152	9.92656	0.394663	-1.34131	0.0657884	1	12	10728708	10770062	+	41354	-	GO:0005576;	K06845	-	-	-	netrin-4-like [Source:NCBI gene;Acc:416036]"	416036	-
ENSGALG00000031826	352.705	434.521	270.889	0.623419	-0.681725	0.0658106	1	13	14431383	14442211	-	10828	MYOT	GO:0030018;	K19875	-	-	-	myotilin [Source:HGNC Symbol;Acc:HGNC:12399]"	416299	-
ENSGALG00000026896	211.02	170.84	251.2	1.47038	0.556192	0.0658581	1	1	72114118	72122785	-	8667	-	GO:0004861;GO:0005634;GO:0007050;GO:0007346;GO:0016301;GO:0016310;GO:0045736;GO:0072331;	-	-	-	-	cyclin dependent kinase inhibitor 1A-like[Source:NCBI gene;Acc:101751545]	101751545	-
ENSGALG00000041972	201.424	240.389	162.459	0.675816	-0.565298	0.0659355	1	11	8478696	8481340	+	2644	POP4	GO:0000172;GO:0001682;GO:0003723;GO:0004526;GO:0004526;GO:0004540;GO:0005634;GO:0005730;GO:0006364;GO:0006396;GO:0008033;GO:0008033;GO:0030677;GO:0030677;GO:0030677;GO:0030681;GO:0033204;GO:0090501;GO:0090502;	K03538	EC:3.1.26.5	-	-	POP4 homolog, ribonuclease P/MRP subunit[Source:NCBI gene;Acc:768362]	768362	-
ENSGALG00000012173	34.1024	46.0227	22.1821	0.481981	-1.05295	0.0659428	1	5	56397122	56400208	-	3086	LGALS3	GO:0001772;GO:0002548;GO:0005634;GO:0005737;GO:0005743;GO:0019863;GO:0019903;GO:0030246;GO:0030246;GO:0030593;GO:0030855;GO:0042056;GO:0042129;GO:0043236;GO:0045806;GO:0048245;GO:0048246;GO:0050918;GO:0070232;GO:0071674;GO:0071677;GO:0090073;GO:0090280;GO:1902041;GO:1903078;GO:2001237;GO:0030246;GO:0030246;GO:0030246;GO:0030246;	K06831	-	-	NOG312075	galectin 3 [Source:NCBI gene;Acc:373917]"	373917	A4GTP0
ENSGALG00000037930	4.91582	8.47182	1.35982	0.160512	-2.63925	0.0659566	1	1	48145393	48145803	-	410	-	GO:0000122;GO:0000785;GO:0000786;GO:0000786;GO:0000786;GO:0003677;GO:0003677;GO:0003682;GO:0005634;GO:0005634;GO:0005634;GO:0005694;GO:0006334;GO:0031492;GO:0046982;	K11253	-	-	-	histone cluster 1 H3 family member a [Source:NCBIgene;Acc:768333]	768333	P84229
ENSGALG00000008060	121.221	95.8879	146.554	1.52839	0.612012	0.0660056	1	1	14466581	14547811	+	81230	PRKAR2B	GO:0000166;GO:0001932;GO:0004862;GO:0005737;GO:0005813;GO:0005829;GO:0005886;GO:0005952;GO:0006631;GO:0007612;GO:0008603;GO:0008603;GO:0008603;GO:0019901;GO:0019934;GO:0030552;GO:0031625;GO:0034236;GO:0043197;GO:0043198;GO:0047555;GO:0097546;GO:2000480;	K04739	-	-	-	protein kinase cAMP-dependent type II regulatorysubunit beta [Source:HGNC Symbol;Acc:HGNC:9392]	769420	-
ENSGALG00000003078	4077.96	3419.24	4736.67	1.3853	0.470195	0.0660396	1	18	6019995	6033286	-	13291	MMD	GO:0004672;GO:0005794;GO:0006468;GO:0016020;GO:0016021;GO:0016021;GO:0019835;GO:0032880;GO:0045666;GO:0045860;GO:0016020;GO:0016021;GO:0016021;	K11064	-	R	COG1272	monocyte to macrophage differentiation associated[Source:NCBI gene;Acc:417397]	417397	Q5ZKB4
ENSGALG00000021117	1231.25	1012.35	1450.15	1.43246	0.518495	0.0662095	1	9	10262779	10269197	+	6418	RNF7	GO:0005634;GO:0005654;GO:0005829;GO:0006511;GO:0008270;GO:0016567;GO:0019788;GO:0019788;GO:0031146;GO:0031461;GO:0031462;GO:0031463;GO:0031466;GO:0031466;GO:0031467;GO:0043224;GO:0045116;GO:0045116;GO:0061630;GO:0080008;GO:0097602;GO:0097602;	K10611	EC:2.3.2.32	-	-	ring finger protein 7 [Source:NCBIgene;Acc:424781]	424781	Q5ZJA0
ENSGALG00000032368	215.949	169.253	262.645	1.55179	0.633929	0.0662764	1	AADN04001190.1	19703	23078	+	3375	-	-	-	-	-	-	-	-	-
ENSGALG00000017418	21.3734	29.4551	13.2916	0.45125	-1.148	0.0663135	1	18	9564600	9566930	+	2330	NPTX1	GO:0005886;GO:0043005;GO:0060385;GO:0060385;GO:0098962;GO:0098978;	-	-	-	-	neuronal pentraxin 1 [Source:HGNCSymbol;Acc:HGNC:7952]	422078	F1NHL5
ENSGALG00000020554	117.732	86.5442	148.92	1.72074	0.783027	0.0664484	1	Z	33504715	33546223	+	41508	-	GO:0006508;GO:0008233;	-	-	-	-	-	-	-
ENSGALG00000002289	28.6919	10.7183	46.6655	4.35384	2.12229	0.0666701	1	6	2918418	2949655	-	31237	CHAT	GO:0004102;GO:0005623;GO:0016740;GO:0016746;GO:0016746;GO:0060416;GO:0016740;GO:0016746;GO:0016746;	K00623	EC:2.3.1.6	-	-	choline O-acetyltransferase [Source:NCBIgene;Acc:395314]	395314	Q90YJ9
ENSGALG00000026864	533.645	429.124	638.167	1.48714	0.572538	0.0668032	1	6	12122122	12223531	+	101409	ZCCHC24	GO:0003676;GO:0008270;	-	-	-	-	zinc finger CCHC-type containing 24 [Source:HGNCSymbol;Acc:HGNC:26911]	423722	R4GI53
ENSGALG00000037525	580.956	477.761	684.151	1.43199	0.518025	0.0669067	1	4	85648812	85814057	-	165245	FGFRL1	GO:0001501;GO:0003179;GO:0005007;GO:0005007;GO:0005007;GO:0005794;GO:0005886;GO:0005886;GO:0005886;GO:0008201;GO:0008285;GO:0008543;GO:0016020;GO:0016021;GO:0017134;GO:0017134;GO:0030133;GO:0044291;GO:0051260;GO:0060412;GO:0060539;GO:0098742;	-	-	-	-	fibroblast growth factor receptor like 1[Source:NCBI gene;Acc:395107]	395107	Q7T2H2
ENSGALG00000007868	13.8937	21.1713	6.61624	0.31251	-1.67802	0.067092	1	24	6110301	6130965	-	20664	BCO2	GO:0016702;GO:0046872;GO:0055114;GO:0003834;GO:0004744;GO:0005739;GO:0005739;GO:0010436;GO:0016116;GO:0016119;GO:0016119;GO:0016121;GO:0016121;GO:0016121;GO:0016122;GO:0016702;GO:0016702;GO:0016702;GO:0042574;GO:0042574;GO:0046872;GO:0051881;GO:0055114;GO:0055114;GO:0055114;GO:2000377;	K10252	EC:1.13.11.71	-	-	beta-carotene oxygenase 2 [Source:HGNCSymbol;Acc:HGNC:18503]	419792	-
ENSGALG00000034399	670.481	803.756	537.206	0.668369	-0.581284	0.0671021	1	AADN04002600.1	1819	4583	+	2764	-	-	-	-	-	-	-	-	-
ENSGALG00000005617	196.34	236.39	156.291	0.661156	-0.596937	0.0673361	1	14	6300690	6305628	-	4938	NTHL1	GO:0000703;GO:0000703;GO:0003677;GO:0003677;GO:0003690;GO:0003824;GO:0003906;GO:0003906;GO:0003906;GO:0003906;GO:0003906;GO:0005634;GO:0005634;GO:0005634;GO:0005634;GO:0005634;GO:0005739;GO:0005739;GO:0006281;GO:0006281;GO:0006284;GO:0006285;GO:0006285;GO:0006285;GO:0006285;GO:0006296;GO:0006296;GO:0006296;GO:0006974;GO:0008152;GO:0016787;GO:0016798;GO:0016829;GO:0019104;GO:0019104;GO:0019104;GO:…	K10773	EC:4.2.99.18	L	COG0177	nth like DNA glycosylase 1 [Source:NCBIgene;Acc:416551]	416551	A7M7B9
ENSGALG00000037841	293.703	214.964	372.442	1.73258	0.792923	0.067361	1	12	18899762	19124208	+	224446	GRM7	GO:0001642;GO:0004930;GO:0004930;GO:0005246;GO:0005886;GO:0005887;GO:0005938;GO:0007165;GO:0007186;GO:0007186;GO:0007196;GO:0007196;GO:0007216;GO:0007268;GO:0007605;GO:0008066;GO:0008066;GO:0010855;GO:0016020;GO:0016021;GO:0016021;GO:0016021;GO:0030425;GO:0031279;GO:0042734;GO:0043235;GO:0051966;GO:0070905;GO:0004930;GO:0004930;GO:0005886;GO:0007165;GO:0007186;GO:0007186;GO:0016020;GO:0016021;GO:…	K04608	-	-	-	glutamate metabotropic receptor 7 [Source:HGNCSymbol;Acc:HGNC:4599]	416112	-
ENSGALG00000044442	1199.79	1000.81	1398.77	1.39763	0.482985	0.0674039	1	3	3336992	3338641	+	1649	-	GO:0004888;GO:0005509;GO:0016020;GO:0016021;GO:0016021;	K03907	-	-	-	thrombomodulin [Source:NCBI gene;Acc:101752029]"	101752029	A0A1L1RWW5
ENSGALG00000007777	468.266	380.014	556.517	1.46446	0.550374	0.0675203	1	7	9564789	9679908	+	115119	SLC39A10	GO:0002903;GO:0005385;GO:0005385;GO:0005886;GO:0005887;GO:0006882;GO:0006882;GO:0016020;GO:0016020;GO:0016021;GO:0030001;GO:0030890;GO:0046873;GO:0050861;GO:0050861;GO:0055085;GO:0071578;GO:0071578;GO:1903615;	K14716	-	-	-	solute carrier family 39 member 10 [Source:HGNCSymbol;Acc:HGNC:20861]	429005	-
ENSGALG00000041445	210.631	255.675	165.586	0.647642	-0.626731	0.067538	1	2	129153464	129170102	-	16638	-	GO:0016020;GO:0016021;	-	-	-	-	ankyrin repeat domain 46 [Source:NCBIgene;Acc:426304]	426304	A0A1D5PRA5
ENSGALG00000003466	877.614	710.255	1044.97	1.47126	0.557057	0.0675641	1	1	62199783	62231384	-	31601	AKR1B1L	GO:0016491;GO:0055114;GO:0016491;GO:0055114;GO:0016491;GO:0055114;GO:0016491;GO:0055114;GO:0016491;GO:0055114;GO:0016491;GO:0055114;GO:0016491;GO:0055114;GO:0016491;GO:0055114;GO:0004032;GO:0008106;GO:0016491;GO:0016491;GO:0055114;GO:0016491;GO:0055114;GO:0016491;GO:0055114;GO:0016491;GO:0055114;GO:0016491;GO:0055114;GO:0016491;GO:0055114;GO:0016491;GO:0055114;	-	-	-	-	aldo-keto reductase family 1 member E2 [Source:NCBIgene;Acc:418171]	772271	A0A1D5P6C0
ENSGALG00000015721	5736.08	4697.3	6774.86	1.44229	0.528359	0.0675671	1	Z	66544053	66667293	-	123240	SVEP1	GO:0003682;GO:0005509;	K17495	-	-	-	sushi, von Willebrand factor type A, EGF andpentraxin domain containing 1 [Source:HGNCSymbol;Acc:HGNC:15985]	427338	F1NE59
ENSGALG00000038043	267.474	324.913	210.034	0.646431	-0.629432	0.0675916	1	6	19794881	19823165	+	28284	HECTD2	GO:0004842;GO:0016567;GO:0016740;	K12232	EC:2.3.2.26	-	-	HECT domain E3 ubiquitin protein ligase 2[Source:HGNC Symbol;Acc:HGNC:26736]	427031	-
ENSGALG00000035144	6.23169	2.02507	10.4383	5.15456	2.36585	0.0678278	1	AADN04002010.1	19361	21445	+	2084	-	GO:0004129;GO:0022900;GO:1902600;	-	-	-	-	-	-	-
ENSGALG00000005721	51.3848	65.2639	37.5057	0.574678	-0.799175	0.0678591	1	9	5128750	5142738	-	13988	DGKG	GO:0000166;GO:0003951;GO:0004143;GO:0004143;GO:0004143;GO:0005509;GO:0005524;GO:0005622;GO:0007165;GO:0007205;GO:0016301;GO:0016301;GO:0016310;GO:0016740;GO:0035556;GO:0046486;GO:0046834;	K00901	EC:2.7.1.107	-	-	diacylglycerol kinase gamma [Source:HGNCSymbol;Acc:HGNC:2853]	424839	-
ENSGALG00000005395	469.868	555.314	384.422	0.69226	-0.530615	0.0679194	1	Z	81615349	81627915	-	12566	POLR1E	GO:0001179;GO:0001188;GO:0001650;GO:0003677;GO:0003899;GO:0005634;GO:0005634;GO:0005730;GO:0005736;GO:0005736;GO:0006351;GO:0003677;GO:0003899;GO:0005634;GO:0006351;GO:0003677;GO:0003899;GO:0005634;GO:0006351;	K03005	-	-	-	RNA polymerase I subunit E [Source:HGNCSymbol;Acc:HGNC:17631]	426805	F1NXA7
ENSGALG00000027483	88.1717	67.703	108.64	1.60466	0.682267	0.0680349	1	Z	57343843	57352236	+	8393	GLRX	GO:0005634;GO:0005737;GO:0009055;GO:0015035;GO:0022900;GO:0045454;GO:0045838;GO:0047485;GO:0055114;GO:2000651;	K03676	-	-	-	glutaredoxin [Source:NCBI gene;Acc:396069]"	396069	P79764
ENSGALG00000043106	2.05931	4.11863	0	0	-Inf	0.068061	1	4	44612181	44649685	+	37504	WDR17	-	-	-	-	-	WD repeat domain 17 [Source:HGNCSymbol;Acc:HGNC:16661]	422570	-
ENSGALG00000010633	444.24	364.82	523.659	1.43539	0.521443	0.0681519	1	8	24523380	24532004	+	8624	GPX7	GO:0004096;GO:0004601;GO:0004602;GO:0005783;GO:0006979;GO:0016020;GO:0016021;GO:0016491;GO:0055114;GO:0055114;GO:0098869;GO:0004601;GO:0004602;GO:0006979;GO:0016020;GO:0016021;GO:0016491;GO:0055114;GO:0055114;GO:0098869;GO:0004601;GO:0004602;GO:0006979;GO:0016491;GO:0055114;GO:0055114;GO:0098869;GO:0004601;GO:0004602;GO:0006979;GO:0016491;GO:0055114;GO:0055114;GO:0098869;	K00432	EC:1.11.1.9	-	-	glutathione peroxidase 7 [Source:NCBIgene;Acc:424643]	424643	E1C697
ENSGALG00000046214	2.07942	0	4.15883	Inf	Inf	0.0682548	1	AADN04005968.1	2759	3731	+	972	-	-	-	-	-	-	-	-	-
ENSGALG00000001253	1874.11	1563.27	2184.95	1.39768	0.483034	0.0682926	1	17	9268844	9284385	-	15541	RC3H2	GO:0000209;GO:0001782;GO:0003677;GO:0003725;GO:0003729;GO:0003729;GO:0004842;GO:0004842;GO:0009791;GO:0009986;GO:0010468;GO:0010608;GO:0010608;GO:0016020;GO:0016567;GO:0035264;GO:0035613;GO:0042098;GO:0043029;GO:0043231;GO:0046872;GO:0046872;GO:0048286;GO:0048535;GO:0048536;GO:0050852;GO:0060173;GO:0061470;GO:1901224;GO:2000320;GO:2000628;	K15690	-	-	-	ring finger and CCCH-type domains 2 [Source:HGNCSymbol;Acc:HGNC:21461]	417109	F1NZ02
ENSGALG00000008298	901.772	711.412	1092.13	1.53516	0.618391	0.0683113	1	1	12869754	12885148	+	15394	LRRC17	GO:0005615;GO:0005615;GO:0031012;GO:0045671;GO:0048539;	-	-	-	NOG263968	leucine rich repeat containing 17 [Source:NCBIgene;Acc:395440]	395440	Q9DEQ5
ENSGALG00000039347	80.3633	60.5417	100.185	1.65481	0.726666	0.0683773	1	5	293249	296902	+	3653	-	GO:0016020;GO:0016021;GO:0034138;GO:0034154;GO:0034162;GO:0035325;	-	-	-	-	unc-93 homolog B1 (C. elegans) [Source:NCBIgene;Acc:395244]	-	-
ENSGALG00000016909	2884.61	2412.06	3357.17	1.39183	0.476982	0.0684025	1	1	153022585	153069258	-	46673	NDFIP2	GO:0005737;GO:0005739;GO:0005739;GO:0005783;GO:0005783;GO:0005794;GO:0005794;GO:0007034;GO:0010629;GO:0010629;GO:0016020;GO:0016021;GO:0030001;GO:0031398;GO:0031398;GO:0032410;GO:0032410;GO:0043231;GO:0048471;GO:0048471;GO:0050699;GO:0050699;GO:0051224;GO:0051224;	-	-	-	NOG326550	Nedd4 family interacting protein 2 [Source:NCBIgene;Acc:418803]	418803	Q5F3V5
ENSGALG00000012218	546.305	689.173	403.438	0.585393	-0.772521	0.0685283	1	1	50881482	50883895	-	2413	CBY1	GO:0030178;GO:0036064;GO:0036064;GO:0045444;GO:0055007;GO:0060271;GO:0060271;GO:0090090;GO:1905349;	-	-	-	-	chibby family member 1, beta catenin antagonist[Source:NCBI gene;Acc:771364]	771364	E1BT07
ENSGALG00000026470	1489.48	1235.11	1743.85	1.4119	0.49764	0.068574	1	4	77944595	77980409	+	35814	BOD1L1	GO:0005654;GO:0006974;GO:0031297;	-	-	-	-	biorientation of chromosomes in cell division 1like 1 [Source:HGNC Symbol;Acc:HGNC:31792]	422838	R4GKR8
ENSGALG00000009966	363.067	283.373	442.76	1.56246	0.64382	0.0688072	1	1	35449509	35495133	+	45624	FRS2	GO:0000187;GO:0001702;GO:0001759;GO:0002088;GO:0003281;GO:0005068;GO:0005104;GO:0005168;GO:0005737;GO:0005886;GO:0005911;GO:0005913;GO:0007169;GO:0007405;GO:0008543;GO:0008543;GO:0008595;GO:0030900;GO:0042981;GO:0046619;GO:0050678;GO:0060527;GO:0070307;GO:0070372;GO:2000726;	K12461	-	-	-	fibroblast growth factor receptor substrate 2[Source:NCBI gene;Acc:417845]	417845	E1C021
ENSGALG00000005415	775.892	640.863	910.921	1.4214	0.507309	0.0690504	1	5	7745139	7884786	-	139647	TEAD1	GO:0003677;GO:0003700;GO:0003700;GO:0005634;GO:0006355;GO:0035329;GO:0000978;GO:0001077;GO:0001085;GO:0003677;GO:0003700;GO:0003700;GO:0003700;GO:0005634;GO:0005634;GO:0005634;GO:0005654;GO:0005667;GO:0006355;GO:0006366;GO:0035329;GO:0035329;GO:0043565;GO:0044212;GO:0045944;GO:0045944;GO:0003677;GO:0003700;GO:0003700;GO:0005634;GO:0006355;GO:0035329;	K09448	-	-	-	TEA domain transcription factor 1 [Source:NCBIgene;Acc:403089]	403089	F1NX63
ENSGALG00000038685	304.996	368.687	241.306	0.654501	-0.611533	0.0692319	1	3	75810257	75814383	+	4126	-	GO:0000027;GO:0006364;	-	-	-	-	-	-	-
ENSGALG00000030002	1531.92	1261.56	1802.28	1.42861	0.514614	0.0692364	1	KQ759485.1	15459	25539	+	10080	KRT18	GO:0005198;GO:0005198;GO:0005737;GO:0005815;GO:0005829;GO:0005882;GO:0005882;GO:0005882;GO:0005882;GO:0033209;GO:0034451;GO:0043000;GO:0043066;GO:0045095;GO:0045095;GO:0045104;GO:0071944;GO:0097110;GO:0097191;GO:0097284;	K07604	-	-	-	keratin 18 [Source:HGNC Symbol;Acc:HGNC:6430]"	101749333	-
ENSGALG00000002028	80.874	57.4894	104.259	1.81353	0.858798	0.0693606	1	14	14648509	14655477	+	6968	GPRC5B	GO:0004930;GO:0005634;GO:0005730;GO:0005829;GO:0005886;GO:0005886;GO:0007186;GO:0007626;GO:0010976;GO:0016020;GO:0016021;GO:0016021;GO:0019901;GO:0030295;GO:0030295;GO:0032147;GO:0042593;GO:0043123;GO:0043231;GO:0043235;GO:0050729;GO:0060907;GO:0070062;GO:0090263;	K04619	-	-	-	G protein-coupled receptor class C group 5 member B[Source:HGNC Symbol;Acc:HGNC:13308]	101747453	-
ENSGALG00000008084	700.087	821.964	578.21	0.703449	-0.507482	0.0694115	1	5	22788881	22795997	-	7116	NDUFS3	GO:0003954;GO:0005739;GO:0005739;GO:0005747;GO:0005747;GO:0005747;GO:0008137;GO:0016491;GO:0016604;GO:0016651;GO:0030308;GO:0031966;GO:0043209;GO:0055114;GO:0055114;GO:0072593;GO:2001243;GO:0008137;GO:0016491;GO:0016651;GO:0055114;GO:0055114;GO:0008137;GO:0016491;GO:0016651;GO:0055114;GO:0055114;	K03936	-	-	-	NADH:ubiquinone oxidoreductase core subunit S3[Source:NCBI gene;Acc:423179]	423179	F1ND23
ENSGALG00000039772	48.4745	21.7998	75.1491	3.44724	1.78544	0.0694123	1	3	36010698	36240970	+	230272	RGS7	GO:0005096;GO:0005829;GO:0007186;GO:0031681;GO:0035556;GO:0043547;	K16449	-	-	-	regulator of G-protein signaling 7 [Source:NCBIgene;Acc:395620]	395620	A0A1D5PT23
ENSGALG00000044427	2.86322	5.39143	0.335016	0.0621387	-4.00836	0.069561	1	13	2436041	2437104	+	1063	MZB1	GO:0002642;GO:0002642;GO:0005576;GO:0005576;GO:0005788;GO:0008284;GO:0030888;GO:0030888;GO:0033622;GO:0034663;GO:0034663;GO:0042127;GO:2001274;	-	-	-	-	marginal zone B and B1 cell specific protein[Source:HGNC Symbol;Acc:HGNC:30125]	100859189	A0A1L1RNI1
ENSGALG00000026816	201.069	150.221	251.918	1.67699	0.745875	0.0695671	1	18	7140965	7204270	-	63305	-	GO:0005548;GO:0005622;GO:0005737;GO:0008526;GO:0015914;GO:0035091;	-	-	-	-	phosphatidylinositol transfer protein, cytoplasmic1 [Source:NCBI gene;Acc:100859655]	-	-
ENSGALG00000043618	3182.85	2665.59	3700.1	1.3881	0.47311	0.0696758	1	7	353851	368636	+	14785	SLC40A1	GO:0002260;GO:0003158;GO:0005381;GO:0005381;GO:0005381;GO:0005622;GO:0005654;GO:0005829;GO:0005886;GO:0005886;GO:0006826;GO:0006879;GO:0008021;GO:0015093;GO:0016020;GO:0016021;GO:0016021;GO:0016323;GO:0016323;GO:0017046;GO:0017046;GO:0034395;GO:0034755;GO:0034755;GO:0034755;GO:0042802;GO:0043066;GO:0045944;GO:0048536;GO:0055072;GO:0060345;GO:0060586;GO:0097689;GO:1903988;	K14685	-	-	-	solute carrier family 40 member 1 [Source:NCBIgene;Acc:423984]	423984	Q5F3K3
ENSGALG00000006167	534.795	633.553	436.037	0.688242	-0.539013	0.0699426	1	8	15145067	15151080	-	6013	LRRC8B	GO:0005225;GO:0005225;GO:0005225;GO:0005737;GO:0005737;GO:0005886;GO:0005887;GO:0006884;GO:0015698;GO:0016020;GO:0016021;GO:0034702;GO:0034702;GO:0034702;GO:0098656;GO:0098656;GO:0098656;GO:0005225;GO:0005623;GO:0006884;GO:0015698;GO:0016020;GO:0016021;GO:0034702;GO:0098656;GO:0005225;GO:0005225;GO:0005737;GO:0006884;GO:0015698;GO:0016020;GO:0016021;GO:0034702;GO:0034702;GO:0098656;GO:0098656;GO:…	-	-	-	-	leucine rich repeat containing 8 VRAC subunit B[Source:HGNC Symbol;Acc:HGNC:30692]	-	-
ENSGALG00000001204	235.045	279.492	190.599	0.681946	-0.55227	0.0699483	1	11	648321	653717	+	5396	ENKD1	GO:0005881;GO:0005881;GO:0015630;	-	-	-	-	enkurin domain containing 1 [Source:HGNCSymbol;Acc:HGNC:25246]	415643	F1P0V8
ENSGALG00000035202	91.6986	112.471	70.9264	0.630621	-0.665155	0.0699646	1	10	1291036	1301650	-	10614	-	GO:0006886;GO:0015031;GO:0016020;GO:0016192;GO:0030117;GO:0030123;GO:0030123;GO:0006886;GO:0015031;GO:0016020;GO:0016192;GO:0030117;	K12397	-	-	-	-	769343	-
ENSGALG00000005473	64.246	47.7282	80.7638	1.69216	0.758867	0.0700303	1	11	16002154	16005746	+	3592	PNAT3	GO:0004060;GO:0004060;GO:0008080;GO:0016407;GO:0016740;GO:0016746;	K00622	EC:2.3.1.5	Q	COG2162	N-acetyltransferase, pineal gland isozyme NAT-3[Source:NCBI gene;Acc:415809]	415809	P13914
ENSGALG00000026747	164.016	197.496	130.535	0.66095	-0.597387	0.0700411	1	3	7644760	7656111	-	11351	GTF2A1L	GO:0005634;GO:0005672;GO:0005672;GO:0005672;GO:0005737;GO:0006366;GO:0006367;GO:0050890;	K03122	-	-	-	general transcription factor IIA subunit 1 like[Source:NCBI gene;Acc:100534591]	100534591	R4GM48
ENSGALG00000029434	16.1886	23.043	9.33416	0.405076	-1.30374	0.070062	1	AADN04011580.1	1939	7776	+	5837	-	GO:0005524;GO:0005737;GO:0016887;	-	-	-	-	-	-	-
ENSGALG00000022874	586.508	470.472	702.544	1.49328	0.578481	0.0700978	1	2	98623617	98680013	-	56396	RAB31	GO:0003924;GO:0003924;GO:0005525;GO:0005525;GO:0005769;GO:0006886;GO:0019003;GO:0031623;GO:0032482;GO:0032588;GO:0032588;GO:0032869;GO:0043001;GO:0043001;GO:0045055;GO:0045335;GO:0090382;	K07891	-	-	-	RAB31, member RAS oncogene family [Source:HGNCSymbol;Acc:HGNC:9771]	430750	E1BTI1
ENSGALG00000017070	2123.9	1736.18	2511.61	1.44662	0.53269	0.0701088	1	1	174394078	174492314	-	98236	PDS5B	GO:0000785;GO:0003677;GO:0005654;GO:0007064;GO:0008285;GO:0042127;	K11267	-	-	-	PDS5 cohesin associated factor B [Source:NCBIgene;Acc:418910]	418910	A0A1D5PEL0
ENSGALG00000016502	98.5737	120.929	76.2185	0.630274	-0.665948	0.0703093	1	3	104675725	104680874	-	5149	TP53I3	GO:0016491;GO:0055114;GO:0003960;GO:0006739;GO:0016491;GO:0042803;GO:0048038;GO:0055114;GO:0070402;	K10133	EC:1.-.-.-	-	-	tumor protein p53 inducible protein 3 [Source:HGNCSymbol;Acc:HGNC:19373]	421977	F1NUE4
ENSGALG00000006978	448.781	364.379	533.184	1.46327	0.549194	0.0704654	1	4	8758889	8771986	-	13097	APOOL	GO:0005739;GO:0005739;GO:0005743;GO:0042407;GO:0061617;GO:0061617;GO:0061617;GO:0005739;GO:0005743;GO:0042407;GO:0061617;GO:0061617;	-	-	-	-	apolipoprotein O like [Source:NCBIgene;Acc:422271]	422271	Q5ZK55
ENSGALG00000011041	1041.19	1266.42	815.958	0.644305	-0.634184	0.0704934	1	8	28383369	28416042	+	32673	DNAJC6	GO:0005737;GO:0006898;GO:0014069;GO:0014069;GO:0016191;GO:0016191;GO:0030276;GO:0031982;GO:0043231;GO:0045202;GO:0072318;GO:0072318;GO:0072583;GO:0098793;GO:2000369;	K09526	-	-	-	DnaJ heat shock protein family (Hsp40) member C6[Source:NCBI gene;Acc:424698]	424698	F1NMI2
ENSGALG00000026796	362.599	428.371	296.826	0.692917	-0.529245	0.0704972	1	25	1705503	1707626	-	2123	SNAPIN	GO:0005737;GO:0006886;GO:0006886;GO:0016020;GO:0030672;GO:0031083;GO:0031083;GO:0031410;GO:0045202;GO:0006886;GO:0031083;GO:0000149;GO:0005737;GO:0005829;GO:0006886;GO:0006886;GO:0007040;GO:0007042;GO:0007268;GO:0008021;GO:0008089;GO:0008090;GO:0008333;GO:0010977;GO:0016020;GO:0016079;GO:0016188;GO:0030672;GO:0031083;GO:0031083;GO:0031083;GO:0031083;GO:0031410;GO:0031629;GO:0032418;GO:0034629;GO:…	K20002	-	-	-	SNAP associated protein [Source:HGNCSymbol;Acc:HGNC:17145]	100858163	R4GG77
ENSGALG00000033546	2.14152	4.28305	0	0	-Inf	0.0705147	1	AADN04006989.1	4962	7434	+	2472	-	GO:0016020;GO:0016021;	-	-	-	-	-	-	-
ENSGALG00000046000	323.835	262.796	384.875	1.46454	0.550443	0.0707276	1	10	4985150	5009161	+	24011	ICE2	GO:0005634;GO:0005654;GO:0005829;GO:0008023;GO:0008023;GO:0015030;GO:0016604;GO:0035327;GO:0035363;GO:0042795;GO:0042796;GO:0045945;	-	-	-	-	interactor of little elongation complex ELL subunit2 [Source:HGNC Symbol;Acc:HGNC:29885]	415378	-
ENSGALG00000011566	297.451	237.246	357.657	1.50754	0.592192	0.0707937	1	7	24152194	24178854	-	26660	GYPC	GO:0005515;GO:0016020;GO:0016020;GO:0016020;GO:0016021;GO:0030863;GO:0030863;GO:0030863;GO:0016020;GO:0016021;	K06576	-	S	NOG146330	glycophorin C (Gerbich blood group) [Source:NCBIgene;Acc:424230]	424230	F1NCK8
ENSGALG00000028457	17.5934	9.841	25.3459	2.57554	1.36487	0.0710842	1	7	30640415	30649263	-	8848	MAP3K19	GO:0004672;GO:0004674;GO:0005524;GO:0005622;GO:0005737;GO:0006468;GO:0023014;GO:0031098;GO:0032147;	K17533	EC:2.7.11.25	-	-	mitogen-activated protein kinase kinase kinase 19[Source:HGNC Symbol;Acc:HGNC:26249]	429048	-
ENSGALG00000042845	9.62183	16.7665	2.47716	0.147745	-2.75882	0.0711802	1	2	63783168	63794396	+	11228	-	GO:0005737;GO:0016020;GO:0016021;GO:0048471;	-	-	-	-	-	-	-
ENSGALG00000021285	252.284	328.136	176.432	0.53768	-0.895179	0.071221	1	15	6705777	6710125	+	4348	UNG	GO:0004844;GO:0004844;GO:0004844;GO:0005634;GO:0005739;GO:0006281;GO:0006281;GO:0006284;GO:0006284;GO:0006974;GO:0016787;GO:0016799;GO:0097510;GO:0004844;GO:0004844;GO:0005634;GO:0005739;GO:0006281;GO:0006281;GO:0006284;GO:0006284;GO:0006974;GO:0016787;GO:0016799;	K03648	EC:3.2.2.27	-	-	uracil DNA glycosylase [Source:NCBIgene;Acc:374010]	374010	Q8AYC6
ENSGALG00000001472	1148.06	952.515	1343.6	1.41058	0.496285	0.0712249	1	24	2491132	2515882	+	24750	JAM3	GO:0001525;GO:0001525;GO:0001780;GO:0002250;GO:0002318;GO:0002523;GO:0005178;GO:0005178;GO:0005615;GO:0005794;GO:0005887;GO:0005911;GO:0005923;GO:0005923;GO:0007155;GO:0007160;GO:0007283;GO:0007286;GO:0016020;GO:0016021;GO:0016477;GO:0019226;GO:0030010;GO:0030057;GO:0033010;GO:0042552;GO:0042803;GO:0043220;GO:0044291;GO:0046982;GO:0090022;GO:0090138;	K06785	-	-	-	junctional adhesion molecule 3 [Source:HGNCSymbol;Acc:HGNC:15532]	419736	F1NSB3
ENSGALG00000010379	62.8305	78.4783	47.1827	0.60122	-0.734035	0.0712713	1	4	35648927	35715824	-	66897	SNCA	GO:0005737;GO:0014059;GO:0000287;GO:0001774;GO:0001921;GO:0001956;GO:0001963;GO:0003779;GO:0005507;GO:0005509;GO:0005543;GO:0005576;GO:0005615;GO:0005634;GO:0005634;GO:0005737;GO:0005737;GO:0005737;GO:0005739;GO:0005829;GO:0005829;GO:0005856;GO:0005886;GO:0005886;GO:0005938;GO:0006631;GO:0006638;GO:0006644;GO:0006915;GO:0006919;GO:0007006;GO:0007268;GO:0008198;GO:0008270;GO:0008344;GO:0010040;GO:…	K04528	-	S	NOG44393	synuclein alpha [Source:NCBI gene;Acc:395393]"	395393	Q9I9H1
ENSGALG00000007611	13.6664	20.1325	7.20032	0.357646	-1.4834	0.0712916	1	9	15170655	15173497	+	2842	RPL35A	GO:0002181;GO:0003735;GO:0003735;GO:0005622;GO:0005840;GO:0006412;GO:0022625;GO:0042273;GO:0003735;GO:0005622;GO:0005840;GO:0006412;GO:0003735;GO:0005622;GO:0005840;GO:0006412;	K02917	-	-	-	ribosomal protein L35a [Source:NCBIgene;Acc:424924]	424924	F1NQ35
ENSGALG00000008635	12.8073	6.11627	19.4983	3.18795	1.67263	0.0713775	1	1	20345887	20349591	-	3704	-	GO:0005615;GO:0007275;GO:0016055;GO:0017147;GO:0035567;GO:0060070;GO:0090090;	-	-	-	-	secreted frizzled-related protein 2-like[Source:NCBI gene;Acc:417741]	417741	F1NLQ7
ENSGALG00000014700	573.975	473.61	674.339	1.42383	0.509773	0.0713925	1	Z	16737588	16761324	-	23736	DHX29	GO:0000166;GO:0003676;GO:0003723;GO:0003724;GO:0003743;GO:0004004;GO:0004386;GO:0004386;GO:0005524;GO:0005524;GO:0005737;GO:0006412;GO:0006413;GO:0006413;GO:0016282;GO:0016787;GO:0016818;GO:0034459;GO:0043024;GO:0045948;	K18995	EC:3.6.4.13	-	-	DExH-box helicase 29 [Source:HGNCSymbol;Acc:HGNC:15815]	427136	E1C388
ENSGALG00000039924	1134.26	933.927	1334.59	1.42901	0.515011	0.0715422	1	10	9259222	9308178	-	48956	DMXL2	GO:0007035;GO:0008021;GO:0017137;GO:0043291;	-	-	-	-	Dmx like 2 [Source:HGNC Symbol;Acc:HGNC:2938]"	415594	-
ENSGALG00000034788	310.26	367.64	252.881	0.687849	-0.539837	0.0716972	1	1	37937947	37938426	-	479	PHLDA1	GO:0005634;GO:0005730;GO:0045210;	-	-	-	-	pleckstrin homology like domain family A member 1[Source:HGNC Symbol;Acc:HGNC:8933]	-	-
ENSGALG00000040675	4.0189	0.906792	7.13101	7.864	2.97526	0.0718952	1	14	7069189	7078708	-	9519	HS3ST2	GO:0008146;GO:0016740;GO:0008146;GO:0016020;GO:0016021;GO:0016740;GO:0008146;GO:0016020;GO:0016021;GO:0016740;GO:0008146;GO:0016740;GO:0008146;GO:0016740;GO:0008146;GO:0016740;	K07808	EC:2.8.2.29	-	-	heparan sulfate-glucosamine 3-sulfotransferase 2[Source:HGNC Symbol;Acc:HGNC:5195]	416581	A0A1D5NW64
ENSGALG00000009480	803.658	625.61	981.706	1.5692	0.650027	0.0719182	1	1	27184787	27262852	+	78065	DOCK4	GO:0005085;GO:0005096;GO:0005096;GO:0005730;GO:0005794;GO:0005829;GO:0005886;GO:0007264;GO:0016020;GO:0030165;GO:0030971;GO:0032420;GO:0032421;GO:0043547;GO:0048365;GO:0060326;GO:1904694;GO:1904754;	-	-	-	-	dedicator of cytokinesis 4 [Source:HGNCSymbol;Acc:HGNC:19192]	-	-
ENSGALG00000009292	431.189	510.126	352.251	0.690518	-0.534248	0.0720004	1	5	26171455	26176330	-	4875	ACOT6	GO:0006631;GO:0006637;GO:0006637;GO:0016790;GO:0047617;	K01068	EC:3.1.2.2	-	-	acyl-CoA thioesterase 6 [Source:HGNCSymbol;Acc:HGNC:33159]	428872	A0A1D5PSF4
ENSGALG00000013005	234.176	278.015	190.338	0.684631	-0.546602	0.0722328	1	2	78491436	78497046	+	5610	SNRNP48	GO:0005654;GO:0005654;GO:0005689;GO:0005689;GO:0005829;GO:0005829;	K13156	-	-	-	small nuclear ribonucleoprotein U11/U12 subunit 48[Source:HGNC Symbol;Acc:HGNC:21368]	420925	-
ENSGALG00000010031	289.145	234.48	343.809	1.46626	0.552142	0.0723168	1	4	32240431	32368307	+	127876	ARHGAP10	GO:0005096;GO:0005096;GO:0005096;GO:0005096;GO:0005829;GO:0005829;GO:0007010;GO:0007010;GO:0007165;GO:0043066;GO:0043066;GO:0043547;	K13736	-	-	-	Rho GTPase activating protein 10 [Source:HGNCSymbol;Acc:HGNC:26099]	422471	-
ENSGALG00000011013	371.402	443.74	299.064	0.673963	-0.569259	0.0723218	1	3	38978661	39103295	+	124634	PCNX2	GO:0016020;GO:0016021;GO:0016020;GO:0016021;	-	-	-	-	pecanex 2 [Source:HGNC Symbol;Acc:HGNC:8736]"	-	-
ENSGALG00000041034	4153.96	3463.43	4844.49	1.39875	0.484142	0.0724019	1	3	18041017	18067101	-	26084	MIA3	GO:0000139;GO:0005789;GO:0006888;GO:0009306;GO:0035459;GO:0042954;GO:0070971;	-	-	-	-	MIA family member 3, ER export factor [Source:NCBIgene;Acc:421337]	421337	-
ENSGALG00000010629	1035.61	843.973	1227.25	1.45413	0.540155	0.0724848	1	8	24470064	24511373	-	41309	TUT4	GO:0001556;GO:0001816;GO:0003676;GO:0005634;GO:0005730;GO:0005737;GO:0005829;GO:0008270;GO:0010586;GO:0016779;GO:0031123;GO:0031664;GO:0032088;GO:0032755;GO:0035198;GO:0050265;GO:0070102;GO:0070569;GO:0071076;GO:1990074;	K13291	EC:2.7.7.52	-	-	terminal uridylyl transferase 4 [Source:HGNCSymbol;Acc:HGNC:28981]	424642	E1C6A7
ENSGALG00000014768	2051.82	1578.04	2525.61	1.60047	0.678494	0.0726477	1	Z	20633113	20653774	-	20661	SGTB	GO:0005829;GO:0006620;GO:0016020;GO:0030433;GO:0032947;GO:0072380;GO:1903646;	-	-	-	-	small glutamine rich tetratricopeptide repeatcontaining beta [Source:NCBI gene;Acc:427166]	427166	Q5ZJ95
ENSGALG00000012219	1945.47	1616.57	2274.38	1.40691	0.492531	0.0727205	1	4	58980570	59219374	-	238804	UNC5C	GO:0005042;GO:0007165;GO:0016020;GO:0016021;GO:0016021;GO:0038007;GO:0005042;GO:0005042;GO:0005886;GO:0007165;GO:0007411;GO:0007420;GO:0016020;GO:0016021;GO:0016021;GO:0030334;GO:0033564;GO:0038007;GO:0043065;	K07521	-	-	-	unc-5 netrin receptor C [Source:NCBIgene;Acc:395101]	395101	Q7T2Z5
ENSGALG00000004127	29.9429	39.4961	20.3898	0.516249	-0.95386	0.0727325	1	4	1381871	1382524	+	653	-	GO:0004930;GO:0004930;GO:0005887;GO:0007186;GO:0016020;GO:0016021;GO:0016021;GO:0035025;GO:0051482;	-	-	-	-	-	-	-
ENSGALG00000014958	7.71944	3.40968	12.0292	3.52795	1.81883	0.0727893	1	Z	23845453	23867229	-	21776	ANKDD1B	GO:0007165;	-	-	-	-	ankyrin repeat and death domain containing 1B[Source:HGNC Symbol;Acc:HGNC:32525]	431596	-
ENSGALG00000038393	217.785	174.966	260.604	1.48945	0.574784	0.0729302	1	16	90602	93633	-	3031	DMB2	GO:0006955;GO:0016020;GO:0016020;GO:0016021;GO:0019882;GO:0042613;GO:0006955;GO:0016020;GO:0016020;GO:0016021;GO:0019882;GO:0042613;GO:0006955;GO:0016020;GO:0016020;GO:0016021;GO:0019882;GO:0042613;	K06752	-	-	-	major histocompatibility complex, class II, DM beta2 [Source:NCBI gene;Acc:417051]	417051	A5HUL8
ENSGALG00000009062	417.806	344.827	490.785	1.42328	0.50922	0.0729464	1	2	21877225	22125099	+	247874	CDK14	GO:0000086;GO:0000308;GO:0004672;GO:0004672;GO:0004693;GO:0004693;GO:0005524;GO:0005634;GO:0005634;GO:0005634;GO:0005737;GO:0005737;GO:0005829;GO:0005829;GO:0005829;GO:0005886;GO:0006468;GO:0006468;GO:0030332;GO:0030332;GO:0051726;GO:0060828;	-	-	-	-	cyclin dependent kinase 14 [Source:HGNCSymbol;Acc:HGNC:8883]	-	-
ENSGALG00000035809	16.7103	23.6638	9.75685	0.412311	-1.27819	0.0729996	1	20	7013499	7022042	+	8543	-	GO:0003779;GO:0003779;GO:0004864;GO:0008157;GO:0019888;GO:0032515;GO:0043666;	-	-	-	-	-	-	-
ENSGALG00000011271	1014.77	675.339	1354.21	2.00523	1.00377	0.0731694	1	1	43987396	43999595	-	12199	LUM	GO:0005518;GO:0005518;GO:0005576;GO:0005583;GO:0007601;GO:0030199;GO:0031012;GO:0032914;GO:0045944;GO:0062023;GO:0007601;GO:0030199;GO:0062023;	K08122	-	S	COG4886	lumican [Source:NCBI gene;Acc:417891]"	417891	P51890
ENSGALG00000028069	591.979	467.234	716.724	1.53397	0.617274	0.0733558	1	1	23246190	23256408	-	10218	WNT16	GO:0005102;GO:0005109;GO:0005576;GO:0005576;GO:0005615;GO:0005615;GO:0005737;GO:0007275;GO:0007275;GO:0010628;GO:0014068;GO:0016055;GO:0016055;GO:0016055;GO:0030182;GO:0030216;GO:0043616;GO:0045165;GO:0046330;GO:0046849;GO:0060317;GO:0060548;GO:0090399;GO:0090403;GO:0005102;GO:0005576;GO:0005576;GO:0007275;GO:0007275;GO:0016055;GO:0016055;	K01558	-	-	-	Wnt family member 16 [Source:HGNCSymbol;Acc:HGNC:16267]	427856	R4GLW1
ENSGALG00000043654	123.118	94.8573	151.379	1.59586	0.674336	0.0734507	1	27	254322	488075	-	233753	-	GO:0003823;GO:0006910;GO:0006911;GO:0006958;GO:0009897;GO:0034987;GO:0042571;GO:0042742;GO:0045087;GO:0050853;GO:0050871;	-	-	-	-	-	-	-
ENSGALG00000042199	432.78	522.14	343.421	0.657718	-0.604459	0.0735577	1	20	10778501	10801878	+	23377	SLC12A5	GO:0005215;GO:0005886;GO:0005887;GO:0006811;GO:0006811;GO:0006821;GO:0006873;GO:0006884;GO:0006971;GO:0007268;GO:0007268;GO:0007268;GO:0007612;GO:0010107;GO:0015108;GO:0015379;GO:0015379;GO:0015379;GO:0015379;GO:0016020;GO:0016020;GO:0016021;GO:0016021;GO:0016021;GO:0030644;GO:0035264;GO:0040040;GO:0042493;GO:0055064;GO:0055075;GO:0055085;GO:0060996;GO:1902476;GO:1902476;GO:0005887;GO:0006811;GO:…	K14427	-	-	-	solute carrier family 12 member 5 [Source:HGNCSymbol;Acc:HGNC:13818]	777252	-
ENSGALG00000002579	47.1481	61.5522	32.744	0.531971	-0.91058	0.073559	1	15	3240516	3345753	+	105237	RIMBP2	GO:0010923;	K17591	-	-	-	RIMS binding protein 2 [Source:NCBIgene;Acc:374105]	374105	Q8QFX1
ENSGALG00000006819	20.3497	33.7894	6.91001	0.204502	-2.28981	0.0735873	1	10	13624751	13893408	-	268657	AGBL1	GO:0004181;GO:0006508;GO:0008270;	-	-	-	-	ATP/GTP binding protein like 1 [Source:HGNCSymbol;Acc:HGNC:26504]	427507	-
ENSGALG00000013583	1542.15	1295.49	1788.81	1.3808	0.4655	0.0736788	1	4	69919249	69950396	-	31147	FAM114A1	GO:0005634;GO:0005654;GO:0005794;GO:0005829;	-	-	-	-	family with sequence similarity 114 member A1[Source:NCBI gene;Acc:426196]	426196	-
ENSGALG00000028626	178.024	214.142	141.906	0.662671	-0.593636	0.0738008	1	26	3770574	3773417	+	2843	DCLRE1B	GO:0000723;GO:0000781;GO:0000781;GO:0000784;GO:0000784;GO:0003684;GO:0005654;GO:0005813;GO:0006303;GO:0007093;GO:0008409;GO:0008409;GO:0010833;GO:0016233;GO:0016604;GO:0031627;GO:0031848;GO:0031848;GO:0031848;GO:0031860;GO:0035312;GO:0036297;GO:0036297;GO:0042803;GO:0044877;GO:0090305;	K15341	EC:3.1.-.-	-	-	DNA cross-link repair 1B [Source:NCBIgene;Acc:428269]	428269	Q5QJC3
ENSGALG00000033672	82.759	63.934	101.584	1.58889	0.668018	0.0738887	1	AADN04001431.1	6004	15863	-	9859	-	GO:0016020;GO:0016021;GO:0016020;GO:0016021;GO:0016020;GO:0016021;	-	-	-	-	-	-	-
ENSGALG00000012550	394.79	530.301	259.279	0.488928	-1.03231	0.0738998	1	1	52153748	52159902	-	6154	HMOX1	GO:0002246;GO:0004392;GO:0004392;GO:0004392;GO:0005634;GO:0005783;GO:0006788;GO:0006788;GO:0006788;GO:0006879;GO:0006979;GO:0006979;GO:0016020;GO:0016020;GO:0016021;GO:0016239;GO:0016242;GO:0020037;GO:0020037;GO:0034101;GO:0034395;GO:0034605;GO:0035094;GO:0042167;GO:0042167;GO:0042168;GO:0042803;GO:0043065;GO:0045766;GO:0048471;GO:0048661;GO:0048662;GO:0051260;GO:0055072;GO:0055072;GO:0055114;GO:…	K00510	EC:1.14.14.18	-	-	heme oxygenase 1 [Source:NCBI gene;Acc:396287]"	396287	P14791
ENSGALG00000026471	1595.12	1867.97	1322.26	0.707861	-0.498461	0.0739493	1	8	4011576	4021435	-	9859	CRIP2	GO:0005938;GO:0008284;GO:0030097;GO:0046872;	-	-	-	-	cysteine rich protein 2 [Source:HGNCSymbol;Acc:HGNC:2361]	424374	-
ENSGALG00000034988	134.356	163.88	104.832	0.639687	-0.644562	0.0740816	1	KQ759484.1	10270	13386	+	3116	RDH5	GO:0005788;	-	-	-	-	retinol dehydrogenase 5 [Source:NCBIgene;Acc:395452]	-	-
ENSGALG00000044260	5.75626	2.08756	9.42496	4.51481	2.17467	0.0745959	1	AADN04001322.1	6770	20021	-	13251	-	GO:0005634;GO:0005643;GO:0005737;GO:0005813;GO:0008536;GO:0046907;	-	-	-	-	-	-	-
ENSGALG00000041684	606.226	498.607	713.846	1.43168	0.517709	0.0748091	1	3	46680534	46695063	-	14529	FBXO30	GO:0008270;GO:0016567;GO:0046872;GO:0061630;GO:0008270;GO:0016567;GO:0046872;GO:0061630;GO:0008270;GO:0016567;GO:0046872;GO:0061630;	K10307	-	-	-	F-box protein 30 [Source:HGNCSymbol;Acc:HGNC:15600]	421612	A0A1D5PE84
ENSGALG00000012830	14.0483	20.1056	7.99096	0.39745	-1.33116	0.0751284	1	2	66654456	66724634	+	70178	IRF4	GO:0003677;GO:0003700;GO:0005634;GO:0006351;GO:0006355;GO:0006355;GO:0044212;GO:0045082;GO:0045086;GO:0045368;GO:0045404;GO:0045893;GO:0003677;GO:0003700;GO:0005634;GO:0006351;GO:0006355;GO:0006355;GO:0044212;	K09445	-	-	NOG39558	interferon regulatory factor 4 [Source:NCBIgene;Acc:374179]	374179	Q98TX7
ENSGALG00000040926	32.1378	42.6265	21.6491	0.50788	-0.977441	0.0751774	1	1	98116750	98151387	-	34637	SAMSN1	GO:0001784;GO:0001784;GO:0002820;GO:0005634;GO:0005634;GO:0005634;GO:0005829;GO:0005886;GO:0050732;GO:0050732;GO:0050869;GO:0050869;	-	-	-	-	SAM domain, SH3 domain and nuclear localizationsignals 1 [Source:NCBI gene;Acc:418470]	418470	A0A1D5P820;Q5ZLU1
ENSGALG00000008542	2429.78	1991.96	2867.61	1.43959	0.525656	0.0751936	1	6	25742152	25829646	+	87494	ADD3	GO:0000794;GO:0005198;GO:0005198;GO:0005654;GO:0005737;GO:0005856;GO:0005856;GO:0005856;GO:0005886;GO:0005903;GO:0005911;GO:0005938;GO:0014069;GO:0014069;GO:0016020;GO:0030507;GO:0044853;GO:0051015;GO:0051016;GO:0051017;GO:0005856;	K18622	-	-	-	adducin 3 (gamma) [Source:NCBI gene;Acc:373892]"	373892	Q8AVB3
ENSGALG00000014967	16.0796	7.19527	24.964	3.4695	1.79473	0.0753296	1	Z	23595155	23663809	-	68654	SV2C	GO:0005215;GO:0007268;GO:0008021;GO:0016020;GO:0016020;GO:0016021;GO:0016021;GO:0016021;GO:0022857;GO:0030672;GO:0043005;GO:0055085;	K06258	-	-	-	synaptic vesicle glycoprotein 2C [Source:HGNCSymbol;Acc:HGNC:30670]	431597	F1NCT9
ENSGALG00000006689	872.23	690.033	1054.43	1.52808	0.61172	0.0753802	1	10	12988140	13012103	-	23963	ABHD2	GO:0001669;GO:0003707;GO:0007340;GO:0009611;GO:0016298;GO:0030336;GO:0032570;GO:0034338;GO:0036126;GO:0036126;GO:0042562;GO:0043401;GO:0043401;GO:0044255;GO:0046464;GO:0046464;GO:0047372;GO:0047372;GO:0048240;GO:0048240;GO:0051792;GO:0051793;GO:0097524;GO:0097524;	K13697	-	-	-	abhydrolase domain containing 2 [Source:HGNCSymbol;Acc:HGNC:18717]	415493	F1P1V6
ENSGALG00000041873	2231.07	2616.02	1846.11	0.705694	-0.502886	0.0755415	1	9	17559908	17627801	-	67893	MFN1	GO:0003924;GO:0005525;GO:0005741;GO:0008053;GO:0016021;GO:0003924;GO:0003924;GO:0003924;GO:0005525;GO:0005739;GO:0005741;GO:0008053;GO:0008053;GO:0008053;GO:0008053;GO:0016021;GO:0016021;GO:0031306;GO:0031307;GO:0046039;GO:0051646;GO:0051646;GO:0098799;GO:1990613;	K21356	EC:3.6.5.-	-	-	mitofusin 1 [Source:NCBI gene;Acc:424973]"	424973	Q5ZKH5
ENSGALG00000032253	103.347	128.035	78.6578	0.614345	-0.70288	0.0756381	1	AADN04005812.1	3694	7764	+	4070	-	-	-	-	-	-	-	-	-
ENSGALG00000005042	739.276	603.654	874.898	1.44934	0.535392	0.0756542	1	12	5275752	5383940	-	108188	IQSEC1	GO:0005086;GO:0005730;GO:0030036;GO:0032012;GO:0043231;GO:0043547;	-	-	-	-	IQ motif and Sec7 domain 1 [Source:HGNCSymbol;Acc:HGNC:29112]	-	-
ENSGALG00000008905	10.1227	15.0253	5.22003	0.347416	-1.52527	0.0756613	1	6	27448803	27468649	+	19846	HABP2	GO:0004252;GO:0004252;GO:0005509;GO:0005576;GO:0005615;GO:0006508;GO:0006508;GO:0006508;GO:0008233;GO:0008236;GO:0016787;	K08648	EC:3.4.21.-	-	-	hyaluronan binding protein 2 [Source:NCBIgene;Acc:423898]	423898	-
ENSGALG00000008437	6147.96	5165.32	7130.61	1.38048	0.465168	0.0756895	1	1	1137276	1148688	-	11412	NET1	GO:0005085;GO:0005089;GO:0005622;GO:0035023;GO:0035556;GO:0043065;GO:0043547;GO:0051451;GO:0070301;GO:0071479;	K20683	-	T	COG5422	neuroepithelial cell transforming 1 [Source:NCBIgene;Acc:416693]	416693	Q5ZJM0
ENSGALG00000016227	66.2292	49.7018	82.7566	1.66506	0.735574	0.0757991	1	1	111894570	111895715	-	1145	GPR34	GO:0004930;GO:0004930;GO:0007165;GO:0007186;GO:0007186;GO:0007186;GO:0016020;GO:0016021;GO:0016021;GO:0035589;GO:0045028;	K08383	-	-	-	G protein-coupled receptor 34 [Source:NCBIgene;Acc:771199]	771199	Q6XCE1
ENSGALG00000006454	15.9137	22.4222	9.4052	0.41946	-1.25339	0.0763852	1	5	13150601	13199990	-	49389	SLC22A18	GO:0005215;GO:0005635;GO:0005737;GO:0006855;GO:0015238;GO:0015893;GO:0016020;GO:0016021;GO:0016021;GO:0016324;GO:0031625;GO:0055085;	-	-	-	-	solute carrier family 22 member 18 [Source:HGNCSymbol;Acc:HGNC:10964]	-	-
ENSGALG00000001968	43.7688	31.6903	55.8473	1.76229	0.817447	0.0763854	1	26	3814651	3824158	-	9507	SYT6	GO:0000149;GO:0001786;GO:0001786;GO:0005509;GO:0005544;GO:0005544;GO:0005886;GO:0007340;GO:0007340;GO:0014059;GO:0016020;GO:0016021;GO:0016021;GO:0016079;GO:0016192;GO:0017156;GO:0019905;GO:0019905;GO:0030276;GO:0030276;GO:0042802;GO:0042803;GO:0045202;GO:0048306;GO:0060478;GO:0070382;GO:0071277;GO:0097038;GO:0098793;	-	-	-	-	synaptotagmin 6 [Source:HGNCSymbol;Acc:HGNC:18638]	-	-
ENSGALG00000007078	1283.08	1037.12	1529.04	1.47431	0.560044	0.0764852	1	6	21986473	22024524	+	38051	ENTPD1	GO:0016020;GO:0016021;GO:0016787;GO:0016787;GO:0016020;GO:0016021;GO:0016787;GO:0016787;GO:0016020;GO:0016021;GO:0016787;GO:0016787;GO:0016020;GO:0016021;GO:0016787;GO:0016787;GO:0016020;GO:0016021;GO:0016787;GO:0016787;	K01510	EC:3.6.1.5	-	-	ectonucleoside triphosphate diphosphohydrolase 1[Source:NCBI gene;Acc:423826]	423826	A0A1D5PBT2
ENSGALG00000033654	191.398	231.882	150.914	0.65082	-0.619669	0.0765097	1	10	10720420	10725636	+	5216	-	GO:0005198;GO:0005886;GO:0017048;GO:0035023;	-	-	-	-	CDC42 small effector protein 2-C-like [Source:NCBIgene;Acc:100859848]	100859848	A0A1D5PLF3
ENSGALG00000042543	352.799	430.14	275.459	0.640394	-0.642969	0.076526	1	3	104943109	104952013	-	8904	-	GO:0004672;GO:0004692;GO:0005524;GO:0006468;	-	-	-	-	protein kinase, cAMP-dependent, catalytic, alpha[Source:NCBI gene;Acc:100859181]	100859181	A0A1D5P1N3
ENSGALG00000014892	290.974	232.024	349.925	1.50814	0.592771	0.0765552	1	3	63018384	63155719	+	137335	CEP85L	GO:0005813;	K16766	-	-	-	centrosomal protein 85 like [Source:HGNCSymbol;Acc:HGNC:21638]	100857774	A0A1D5PUH0
ENSGALG00000035930	16.8035	23.9493	9.65773	0.403257	-1.31023	0.0766108	1	20	6976640	6994754	+	18114	-	GO:0003779;GO:0008157;GO:0019888;GO:0043666;	-	-	-	-	-	-	-
ENSGALG00000022440	142.418	177.768	107.068	0.602294	-0.73146	0.0767609	1	23	4070118	4070674	+	556	EVA1B	GO:0016020;GO:0016021;	-	-	-	-	eva-1 homolog B [Source:HGNCSymbol;Acc:HGNC:25558]	101749609	H9L2U6
ENSGALG00000001130	459.413	606.855	311.972	0.51408	-0.959935	0.0768803	1	19	1074003	1259228	-	185225	GALNT17	GO:0000139;GO:0005794;GO:0005794;GO:0006486;GO:0016020;GO:0016021;GO:0016740;GO:0016757;GO:0030246;	K00710	EC:2.4.1.41	-	-	polypeptide N-acetylgalactosaminyltransferase 17[Source:HGNC Symbol;Acc:HGNC:16347]	417480	E1BVE9
ENSGALG00000030873	12.7218	18.8554	6.58816	0.349405	-1.51703	0.0769342	1	AADN04013357.1	2096	5978	+	3882	-	GO:0003712;GO:0005634;GO:0006357;GO:0016592;GO:0000978;GO:0003712;GO:0005634;GO:0006357;GO:0016592;GO:0016592;GO:0070847;	-	-	-	-	-	-	-
ENSGALG00000006174	784.883	563.412	1006.36	1.78618	0.836879	0.07711	1	6	18562592	18595001	-	32409	VSTM4	GO:0016020;GO:0016021;GO:0016021;	-	-	-	-	V-set and transmembrane domain containing 4[Source:HGNC Symbol;Acc:HGNC:26470]	423782	E1C946
ENSGALG00000037405	145.179	176.9	113.458	0.641368	-0.640775	0.0771762	1	AADN04010723.1	141	5252	-	5111	-	GO:0000139;GO:0005783;GO:0005794;GO:0005794;GO:0006024;GO:0006486;GO:0006486;GO:0008378;GO:0008378;GO:0016020;GO:0016020;GO:0016021;GO:0016740;GO:0016757;GO:0035250;	-	-	-	-	-	-	-
ENSGALG00000015056	187.757	128.944	246.57	1.91223	0.935259	0.0778096	1	2	103493136	103529171	+	36035	-	GO:0005102;GO:0007155;GO:0030155;GO:0030334;GO:0045995;	-	-	-	-	-	-	-
ENSGALG00000010002	3.36994	6.04178	0.698105	0.115546	-3.11346	0.0781177	1	5	35776779	35777955	-	1176	-	-	-	-	-	-	-	-	-
ENSGALG00000038652	1727.09	2013.13	1441.05	0.715825	-0.482321	0.0781865	1	3	88760377	88772621	+	12244	-	GO:0004364;	-	-	-	-	glutathione S-transferase class-alpha-like 1[Source:NCBI gene;Acc:395611]	395611	A0A1D5NT70
ENSGALG00000001921	70.4491	87.7032	53.1951	0.606536	-0.721335	0.0784281	1	17	8375202	8377212	+	2010	ENTR1	GO:0005768;GO:0005769;GO:0005813;GO:0030496;GO:0030904;GO:0032465;GO:0036064;GO:0045724;GO:0055037;GO:1903566;GO:1990126;	K22938	-	-	-	endosome associated trafficking regulator 1[Source:HGNC Symbol;Acc:HGNC:10667]	772136	A0A1L1RLV0
ENSGALG00000012163	90.5373	112.629	68.4458	0.607711	-0.718542	0.0785101	1	5	3715527	3747234	-	31707	BDNF	GO:0005102;GO:0005576;GO:0005615;GO:0005634;GO:0005737;GO:0005739;GO:0007169;GO:0007416;GO:0007422;GO:0007613;GO:0008021;GO:0008083;GO:0008083;GO:0009408;GO:0010469;GO:0016607;GO:0021675;GO:0030424;GO:0030425;GO:0031410;GO:0038180;GO:0043524;GO:0045664;GO:0048471;GO:0048668;GO:0048672;GO:0048812;GO:0050804;GO:0051965;GO:1900122;GO:0005102;GO:0005576;GO:0005615;GO:0005634;GO:0005737;GO:0007169;GO:…	K04355	-	-	NOG45248	brain derived neurotrophic factor [Source:NCBIgene;Acc:396186]	396186	P25429;K4MNE5
ENSGALG00000002855	176.242	141.453	211.032	1.49189	0.577143	0.0792279	1	17	7501369	7519642	-	18273	SARDH	GO:0005737;GO:0005739;GO:0005739;GO:0005759;GO:0008480;GO:0016491;GO:0016491;GO:0055114;GO:1901053;GO:0016491;GO:0055114;GO:0016491;GO:0055114;GO:0016491;GO:0055114;	K00314	EC:1.5.8.3	-	-	sarcosine dehydrogenase [Source:HGNCSymbol;Acc:HGNC:10536]	417146	F1NBJ7
ENSGALG00000003878	272.129	326.169	218.088	0.668634	-0.580711	0.0793951	1	4	1689848	1690541	-	693	PIN4	GO:0000413;GO:0003755;GO:0003755;GO:0005634;GO:0005730;GO:0016853;	K09579	EC:5.2.1.8	-	-	peptidylprolyl cis/trans isomerase, NIMA-interacting 4 [Source:HGNC Symbol;Acc:HGNC:8992]	422134	F1NCD7
ENSGALG00000037261	354.813	419.289	290.338	0.692453	-0.530213	0.0794709	1	28	3581995	3587068	-	5073	RFXANK	GO:0005634;GO:0005634;GO:0005654;GO:0005737;GO:0005829;GO:0007265;GO:0042826;GO:0045171;GO:0045944;GO:0005634;GO:0005634;	K08062	-	-	-	regulatory factor X associated ankyrin containingprotein [Source:NCBI gene;Acc:426623]	426623	Q5ZKT2
ENSGALG00000004882	593.213	696.952	489.474	0.702306	-0.509828	0.0795757	1	21	6455542	6459090	-	3548	PPCS	GO:0004632;GO:0015937;	-	-	-	-	phosphopantothenoylcysteine synthetase [Source:HGNCSymbol;Acc:HGNC:25686]	-	-
ENSGALG00000027887	20.2539	9.69247	30.8153	3.1793	1.66871	0.0796447	1	Z	10372696	10387368	-	14672	-	GO:0005576;GO:0005581;	-	-	-	-	C1q and tumor necrosis factor related protein 3[Source:NCBI gene;Acc:427430]	427430	R4GKL8
ENSGALG00000029416	72.5321	107.07	37.9943	0.354854	-1.4947	0.0796772	1	1	183074878	183166584	+	91706	TRPC6	GO:0005216;GO:0005262;GO:0006811;GO:0006811;GO:0016020;GO:0016020;GO:0016021;GO:0016021;GO:0055085;GO:0070588;GO:0005216;GO:0005216;GO:0005261;GO:0005262;GO:0005737;GO:0005886;GO:0005886;GO:0005887;GO:0006811;GO:0006811;GO:0006828;GO:0007204;GO:0007338;GO:0015279;GO:0015279;GO:0016020;GO:0016020;GO:0016020;GO:0016021;GO:0016021;GO:0032414;GO:0034703;GO:0036057;GO:0042803;GO:0051480;GO:0051928;GO:…	K04969	-	-	-	transient receptor potential cation channelsubfamily C member 6 [Source:HGNC Symbol;Acc:HGNC:12338]	418989	-
ENSGALG00000035029	455.734	375.054	536.414	1.43023	0.516248	0.0797457	1	14	14301197	14306560	-	5363	-	GO:0004672;GO:0005524;GO:0006468;GO:0018105;GO:0018107;	-	-	-	-	-	-	-
ENSGALG00000026704	304.868	236.303	373.432	1.58031	0.660205	0.0798335	1	Z	16696119	16699280	+	3161	GPX8	GO:0004601;GO:0004602;GO:0006979;GO:0016020;GO:0016021;GO:0016491;GO:0055114;GO:0055114;GO:0098869;GO:0004601;GO:0004602;GO:0006979;GO:0016491;GO:0055114;GO:0055114;GO:0098869;	K00432	EC:1.11.1.9	-	-	glutathione peroxidase 8 (putative) [Source:HGNCSymbol;Acc:HGNC:33100]	426170	-
ENSGALG00000033729	4.04432	1.1457	6.94294	6.05998	2.59931	0.0800423	1	AADN04005291.1	5670	7909	+	2239	-	GO:0016020;GO:0016021;GO:0016020;GO:0016021;	-	-	-	-	-	100858385	-
ENSGALG00000017238	3.50311	6.30812	0.698105	0.110668	-3.17569	0.0802428	1	1	188012289	188251626	+	239337	GRM5	GO:0001932;GO:0004930;GO:0004930;GO:0004930;GO:0005737;GO:0005886;GO:0005886;GO:0005887;GO:0005887;GO:0006448;GO:0007165;GO:0007186;GO:0007186;GO:0007216;GO:0007216;GO:0007611;GO:0007612;GO:0007626;GO:0008066;GO:0008066;GO:0016020;GO:0016021;GO:0016021;GO:0035584;GO:0035584;GO:0043005;GO:0048169;GO:0050808;GO:0050890;GO:0051966;GO:0060078;GO:0061098;GO:0090647;GO:0098839;GO:0099530;GO:0099530;GO:…	K04604	-	-	-	glutamate receptor, metabotropic 5 [Source:NCBIgene;Acc:373933]	373933	Q98UC4
ENSGALG00000020788	295.742	352.864	238.621	0.67624	-0.564392	0.0805717	1	7	15144369	15196130	+	51761	-	GO:0005737;GO:0005813;GO:0016020;GO:0016021;GO:0021799;GO:0051642;	-	-	-	-	coiled-coil domain containing 141 [Source:NCBIgene;Acc:770766]	770766	-
ENSGALG00000011206	623.289	515.945	730.633	1.41611	0.50193	0.0806147	1	1	42981399	43032887	-	51488	KITLG	GO:0001755;GO:0002687;GO:0002763;GO:0005125;GO:0005173;GO:0005173;GO:0005576;GO:0005615;GO:0005737;GO:0005737;GO:0005856;GO:0005886;GO:0005886;GO:0005886;GO:0007155;GO:0007155;GO:0008083;GO:0008284;GO:0008284;GO:0008584;GO:0010469;GO:0016020;GO:0016020;GO:0016021;GO:0016021;GO:0030027;GO:0030027;GO:0030175;GO:0030175;GO:0033026;GO:0035162;GO:0035234;GO:0042995;GO:0043066;GO:0043406;GO:0045636;GO:…	K05461	-	S	NOG39386	KIT ligand [Source:NCBI gene;Acc:396028]"	396028	Q09108;Q009U6
ENSGALG00000014721	439.729	368.115	511.344	1.38909	0.47414	0.0806676	1	Z	17479757	17499077	-	19320	-	GO:0000122;GO:0001103;GO:0003677;GO:0003714;GO:0005634;GO:0005634;GO:0005654;GO:0042826;GO:0003677;GO:0005634;GO:0003677;GO:0005634;	-	-	-	-	MIER family member 3 [Source:NCBI gene;Acc:427146]"	427146	F1N931
ENSGALG00000003908	8.92516	14.4045	3.44583	0.239219	-2.0636	0.0807921	1	5	2161580	2188356	+	26776	SLC6A5	GO:0005328;GO:0005886;GO:0005886;GO:0006836;GO:0015293;GO:0015375;GO:0015375;GO:0016020;GO:0016021;GO:0016021;GO:0060012;GO:0060012;GO:1903804;GO:1903804;GO:0005328;GO:0006836;GO:0015293;GO:0016020;GO:0016021;GO:0016021;GO:0055085;GO:0005328;GO:0006836;GO:0015293;GO:0016020;GO:0016021;GO:0016021;GO:0055085;	K05038	-	-	-	solute carrier family 6 member 5 [Source:HGNCSymbol;Acc:HGNC:11051]	422974	-
ENSGALG00000008444	482.378	389.132	575.624	1.47925	0.564867	0.0809821	1	1	1198475	1204984	+	6509	TUBAL3	GO:0000166;GO:0000226;GO:0000278;GO:0003924;GO:0003924;GO:0005200;GO:0005200;GO:0005525;GO:0005525;GO:0005525;GO:0005737;GO:0005737;GO:0005856;GO:0005874;GO:0005874;GO:0005874;GO:0007017;GO:0007017;GO:0000166;GO:0003924;GO:0003924;GO:0005200;GO:0005525;GO:0005525;GO:0005737;GO:0005856;GO:0005874;GO:0005874;GO:0007010;GO:0007017;	K07374	-	-	-	tubulin alpha like 3 [Source:NCBI gene;Acc:416694]"	416694	F1P5B0
ENSGALG00000023025	53.7446	67.6867	39.8025	0.58804	-0.766013	0.0812564	1	5	51775451	51776842	+	1391	-	GO:0003676;GO:0005634;GO:0006974;	-	-	-	-	zinc finger and BTB domain containing 42[Source:NCBI gene;Acc:428913]	428913	-
ENSGALG00000016926	169.63	137.169	202.092	1.47331	0.559058	0.0812754	1	1	155608716	155863461	+	254745	KLF12	GO:0000981;GO:0003676;GO:0005634;GO:0006357;GO:0003676;GO:0000122;GO:0000122;GO:0000977;GO:0000981;GO:0001227;GO:0003676;GO:0003677;GO:0003677;GO:0003700;GO:0003700;GO:0005634;GO:0005654;GO:0005829;GO:0006355;GO:0006357;GO:0045944;GO:0003676;GO:0000981;GO:0003676;GO:0005634;GO:0006357;	K09205	-	-	-	Kruppel like factor 12 [Source:HGNCSymbol;Acc:HGNC:6346]	418817	F1NAJ7
ENSGALG00000008638	51.0143	35.6334	66.3951	1.86328	0.897846	0.0813662	1	2	19525053	19554688	-	29635	MMR1L3	GO:0004888;GO:0016020;GO:0016021;	K06560	-	-	-	Gallus gallus macrophage mannose receptor 1-like 3(MMR1L3), mRNA. [Source:RefSeq mRNA;Acc:NM_001319006]	420515	M1XH40
ENSGALG00000004244	507.604	416.133	599.074	1.43962	0.525691	0.0814376	1	20	5549544	5557118	-	7574	TTPAL	-	-	-	-	NOG268786	alpha tocopherol transfer protein like [Source:NCBIgene;Acc:419197]	419197	Q5F355
ENSGALG00000005781	1691.18	1978.43	1403.93	0.709618	-0.494886	0.0815035	1	20	8976414	9002067	+	25653	ARFGAP1	GO:0000139;GO:0005096;GO:0005096;GO:0014069;GO:0030100;GO:0030100;GO:0043547;GO:0045202;GO:0045202;GO:0046872;GO:0005096;GO:0043547;GO:0046872;GO:0005096;GO:0043547;	K12492	-	-	-	ADP ribosylation factor GTPase activating protein 1[Source:NCBI gene;Acc:419241]	419241	Q5F3T0
ENSGALG00000011493	242.036	285.144	198.928	0.697638	-0.519449	0.0815573	1	7	23678886	23682106	-	3220	TMEM169	GO:0016020;GO:0016021;	-	-	-	-	transmembrane protein 169 [Source:HGNCSymbol;Acc:HGNC:25130]	424223	E1C4T0
ENSGALG00000002314	10.9313	5.23691	16.6256	3.1747	1.66662	0.0816212	1	6	3035224	3068706	-	33482	CDHR1	GO:0005509;GO:0005886;GO:0005887;GO:0005887;GO:0007155;GO:0007155;GO:0007156;GO:0008594;GO:0009987;GO:0016020;GO:0016020;GO:0016021;GO:0035845;GO:0042622;GO:0045494;GO:0045494;	K16501	-	-	-	cadherin related family member 1 [Source:NCBIgene;Acc:414847]	414847	Q8UVJ7
ENSGALG00000011222	16.0154	23.0448	8.98597	0.389935	-1.35869	0.0819786	1	8	28746656	28761878	+	15222	IL12RB2	GO:0004896;GO:0016020;GO:0019221;GO:0004896;GO:0004896;GO:0009897;GO:0009897;GO:0016020;GO:0018108;GO:0019221;GO:0019901;GO:0019955;GO:0032496;GO:0032609;GO:0032729;GO:0034097;GO:0043235;	K05064	-	-	-	interleukin 12 receptor subunit beta 2 [Source:NCBIgene;Acc:424705]	424705	Q5GR16
ENSGALG00000034456	4701.24	3950.39	5452.09	1.38014	0.464816	0.0820143	1	26	5170534	5172975	+	2441	PRELP	GO:0005201;GO:0007569;GO:0062023;	K08125	-	-	-	proline and arginine rich end leucine rich repeatprotein [Source:HGNC Symbol;Acc:HGNC:9357]	419933	A0A1D5PAN0
ENSGALG00000013920	985.532	819.556	1151.51	1.40504	0.490612	0.0820461	1	1	7449344	7459103	+	9759	SUV39H2	GO:0000122;GO:0000775;GO:0000785;GO:0005634;GO:0005634;GO:0005694;GO:0006325;GO:0006333;GO:0006338;GO:0007049;GO:0008168;GO:0008270;GO:0008270;GO:0016740;GO:0018024;GO:0018024;GO:0030154;GO:0032259;GO:0034968;GO:0046872;GO:0046974;GO:0051567;GO:0071456;GO:1904047;	K11419	EC:2.1.1.43	R	COG2940	suppressor of variegation 3-9 homolog 2[Source:NCBI gene;Acc:426314]	426314	Q5F3W5
ENSGALG00000015626	152.574	121.626	183.522	1.5089	0.5935	0.0822064	1	4	82573360	82637134	-	63774	RGS12	GO:0005634;GO:0005730;GO:0005829;GO:0007165;GO:0030695;GO:0030695;GO:0050790;	K16449	-	-	-	regulator of G protein signaling 12 [Source:HGNCSymbol;Acc:HGNC:9994]	395619	-
ENSGALG00000000407	14.3163	20.7276	7.90501	0.381377	-1.39071	0.0822304	1	28	539410	544254	-	4844	-	-	-	-	-	-	-	-	-
ENSGALG00000028284	10.6199	4.51207	16.7277	3.70733	1.89038	0.0822763	1	9	22816706	22822292	-	5586	PTX3	GO:0001550;GO:0001849;GO:0001849;GO:0001872;GO:0001878;GO:0005615;GO:0005615;GO:0008228;GO:0030198;GO:0031012;GO:0042802;GO:0044869;GO:0044871;GO:0045087;GO:0045087;GO:0045429;GO:0046597;GO:0046790;GO:0050766;GO:1903016;GO:1903019;GO:0001849;GO:0005615;GO:0045087;GO:0005576;GO:0046872;	-	-	-	-	pentraxin 3 [Source:NCBI gene;Acc:548626]"	548626	Q5UMH8
ENSGALG00000014678	1340.49	1088.5	1592.48	1.463	0.54893	0.0823182	1	Z	57266068	57319138	+	53070	ELL2	GO:0005654;GO:0006368;GO:0008023;GO:0008023;GO:0042795;GO:0006368;GO:0008023;GO:0006368;GO:0008023;	K15183	-	-	-	elongation factor for RNA polymerase II 2[Source:HGNC Symbol;Acc:HGNC:17064]	427119	-
ENSGALG00000007284	103.693	125.51	81.8745	0.652332	-0.616321	0.082424	1	12	13484582	13515800	+	31218	SYNPR	GO:0008021;GO:0016020;GO:0016020;GO:0016021;	-	-	S	NOG82723	synaptoporin [Source:NCBI gene;Acc:396359]"	396359	Q90661
ENSGALG00000040371	5194.08	4378.82	6009.34	1.37236	0.456663	0.0825014	1	5	18365005	18368679	-	3674	-	GO:0001971;	-	-	-	-	-	-	-
ENSGALG00000031518	85.1541	105.357	64.9517	0.616495	-0.69784	0.0825294	1	AADN04000923.1	10155	11488	+	1333	-	GO:0000978;GO:0001077;GO:0005737;GO:0006366;GO:0036488;GO:0045944;GO:0070059;GO:1990617;GO:1990622;	K04452	-	-	-	DNA damage inducible transcript 3 [Source:NCBIgene;Acc:100857832]	100857832	A0A0A7U2X8
ENSGALG00000007431	562.771	445.903	679.639	1.52418	0.608037	0.0825745	1	12	14025129	14316669	-	291540	MAGI1	GO:0005634;GO:0005654;GO:0005737;GO:0005737;GO:0005912;GO:0005923;GO:0016020;GO:0030054;GO:0032947;GO:0042995;GO:0051393;GO:0070997;GO:0098793;GO:0098978;GO:0005923;GO:0032947;	K05631	-	-	-	membrane associated guanylate kinase, WW and PDZdomain containing 1 [Source:HGNC Symbol;Acc:HGNC:946]	416083	-
ENSGALG00000034290	257.925	210.153	305.698	1.45465	0.540669	0.0826432	1	20	1458713	1497996	-	39283	-	GO:0005515;GO:0016021;GO:0005515;GO:0016021;GO:0005515;GO:0016021;	-	-	-	-	-	-	-
ENSGALG00000009042	10.5777	19.0264	2.12897	0.111896	-3.15977	0.082727	1	3	12714885	12753773	-	38888	ISM1	GO:0016525;	-	-	-	-	isthmin 1 [Source:HGNC Symbol;Acc:HGNC:16213]"	416740	-
ENSGALG00000031751	635.221	750.353	520.09	0.693127	-0.528809	0.0830236	1	7	16971650	17007677	-	36027	SCRN3	GO:0006508;GO:0016805;GO:0006508;GO:0006887;GO:0016805;	K14358	-	-	-	secernin 3 [Source:NCBI gene;Acc:426472]"	426472	-
ENSGALG00000015492	36.3696	47.7748	24.9644	0.522544	-0.936376	0.0830493	1	1	92516395	92522811	-	6416	PDZK1	GO:0015879;GO:0030165;GO:0032414;GO:1904064;	-	-	-	-	PDZ domain containing 1 [Source:HGNCSymbol;Acc:HGNC:8821]	418460	F1NRR6
ENSGALG00000031149	554.152	447.536	660.768	1.47646	0.562138	0.083373	1	26	2653656	2657098	+	3442	-	GO:0016020;GO:0016021;	K04006	-	-	-	CD55 molecule (Cromer blood group) [Source:NCBIgene;Acc:419852]	419852	-
ENSGALG00000016479	2106.41	1768.16	2444.65	1.38259	0.467376	0.0834389	1	3	101847634	101885533	-	37899	LAPTM4A	GO:0016020;GO:0016021;GO:0016021;GO:0016020;GO:0016021;GO:0016021;GO:0016020;GO:0016021;GO:0016021;GO:0016020;GO:0016021;GO:0016021;	K12387	-	-	-	lysosomal protein transmembrane 4 alpha[Source:NCBI gene;Acc:421959]	421959	Q5ZML7
ENSGALG00000002706	722.197	590.505	853.889	1.44603	0.532101	0.08353	1	9	10439333	10471471	-	32138	XRN1	GO:0000956;GO:0000956;GO:0003676;GO:0004527;GO:0004534;GO:0005634;GO:0005829;GO:0005886;GO:0008409;GO:0016075;GO:0071028;GO:0071044;GO:0090305;GO:0090503;	K12618	EC:3.1.13.-	-	-	5'-3' exoribonuclease 1 [Source:HGNCSymbol;Acc:HGNC:30654]	424778	-
ENSGALG00000006749	316.54	259.042	374.039	1.44394	0.530007	0.0835992	1	2	10437528	10468055	+	30527	WDR37	GO:0030687;GO:0070545;GO:0030687;GO:0070545;	-	-	-	-	WD repeat domain 37 [Source:HGNCSymbol;Acc:HGNC:31406]	420460	E1C008
ENSGALG00000004604	172.137	206.136	138.138	0.670129	-0.57749	0.083727	1	17	5822052	5825473	-	3421	-	GO:0003824;GO:0006575;GO:0009058;GO:0009617;GO:0016212;GO:0030170;GO:0047804;GO:0070189;GO:0070548;GO:0097052;	-	-	-	-	-	-	-
ENSGALG00000008081	589.513	488.832	690.194	1.41193	0.497664	0.083856	1	1	14409032	14442571	+	33539	PIK3CG	GO:0000166;GO:0001932;GO:0005524;GO:0005737;GO:0005737;GO:0005886;GO:0005886;GO:0005942;GO:0005944;GO:0005944;GO:0006468;GO:0006468;GO:0007186;GO:0014065;GO:0014065;GO:0016020;GO:0016020;GO:0016301;GO:0016301;GO:0016301;GO:0016303;GO:0016303;GO:0016310;GO:0016310;GO:0016477;GO:0016740;GO:0030168;GO:0035005;GO:0036092;GO:0042802;GO:0043085;GO:0043406;GO:0046854;GO:0046854;GO:0046875;GO:0046934;GO:…	K21289	EC:2.7.1.153	-	-	phosphatidylinositol-4,5-bisphosphate 3-kinasecatalytic subunit gamma [Source:NCBI gene;Acc:417706]	417706	E1C093
ENSGALG00000039533	1847.02	1557.42	2136.62	1.3719	0.456171	0.0839113	1	2	141406000	141466443	+	60443	EFR3A	GO:0005622;GO:0005829;GO:0005886;GO:0005886;GO:0072659;	K21842	-	-	-	EFR3 homolog A [Source:HGNC Symbol;Acc:HGNC:28970]"	420327	-
ENSGALG00000011802	2.53714	5.07428	0	0	-Inf	0.0839757	1	1	48311863	48318536	-	6673	GSG1	GO:0005783;GO:0005886;GO:0016020;GO:0016021;GO:0070063;	-	-	-	-	germ cell associated 1 [Source:HGNCSymbol;Acc:HGNC:19716]	769937	E1BQK0
ENSGALG00000000891	207.164	245.993	168.334	0.684304	-0.54729	0.0839798	1	19	305336	317088	+	11752	NSUN5	GO:0003723;GO:0005730;GO:0008168;GO:0008168;GO:0016740;GO:0032259;GO:0070475;GO:0003723;GO:0008168;GO:0008168;GO:0016740;GO:0032259;GO:0003723;GO:0008168;GO:0008168;GO:0016740;GO:0032259;GO:0003723;GO:0008168;GO:0008168;GO:0016740;GO:0032259;GO:0003723;GO:0005634;GO:0005730;GO:0005730;GO:0008168;GO:0008168;GO:0016740;GO:0032259;GO:0070475;	K15264	EC:2.1.1.311	-	-	NOP2/Sun RNA methyltransferase family member 5[Source:HGNC Symbol;Acc:HGNC:16385]	417462	E1C5I8
ENSGALG00000015377	2766.4	2343.28	3189.52	1.36113	0.444809	0.0839943	1	1	88509484	88552963	+	43479	PHLDB2	GO:0000226;GO:0005829;GO:0005886;GO:0005925;GO:0010470;GO:0010470;GO:0010717;GO:0010717;GO:0031252;GO:0045111;GO:0045180;GO:0045184;GO:0051497;GO:0051895;GO:0070507;GO:1903690;GO:1904261;GO:1904261;	-	-	-	-	pleckstrin homology like domain family B member 2[Source:HGNC Symbol;Acc:HGNC:29573]	-	-
ENSGALG00000009843	636.396	741.807	530.986	0.715801	-0.482369	0.084026	1	3	22074777	22095171	+	20394	INTS7	GO:0000077;GO:0005634;GO:0005694;GO:0005737;GO:0016180;GO:0016180;GO:0016604;GO:0032039;GO:0032039;GO:0032039;GO:0034472;GO:0071479;	K13144	-	-	-	integrator complex subunit 7 [Source:NCBIgene;Acc:421374]	421374	Q5ZL91
ENSGALG00000009865	199.196	145.837	252.555	1.73177	0.792247	0.0841854	1	4	30016125	30129472	-	113347	RNF150	GO:0006511;GO:0016020;GO:0016021;GO:0016567;GO:0061630;	-	-	-	-	ring finger protein 150 [Source:HGNCSymbol;Acc:HGNC:23138]	100858072	F1NSQ8
ENSGALG00000009830	30.0507	19.9056	40.1957	2.01931	1.01386	0.0843152	1	4	29895487	29925015	-	29528	MGAT4D	-	K00738	EC:2.4.1.145	-	-	MGAT4 family member D [Source:HGNCSymbol;Acc:HGNC:43619]	422448	F1NPD2
ENSGALG00000015052	1321.16	1102.76	1539.57	1.3961	0.481401	0.0844934	1	Z	27945311	28026709	+	81398	UHRF2	GO:0004842;GO:0005634;GO:0005634;GO:0005634;GO:0005654;GO:0005720;GO:0005720;GO:0008283;GO:0010216;GO:0016567;GO:0016567;GO:0030154;GO:0042393;GO:0046872;GO:0051865;GO:0061630;GO:0061630;GO:0071158;	K15713	EC:2.3.2.27	-	-	ubiquitin like with PHD and ring finger domains 2[Source:HGNC Symbol;Acc:HGNC:12557]	431601	F1NS44
ENSGALG00000035882	245.321	291.522	199.12	0.683035	-0.549969	0.084494	1	11	19136713	19151195	+	14482	-	-	-	-	-	-	-	-	-
ENSGALG00000005363	157.644	124.408	190.881	1.53431	0.617592	0.0845653	1	12	7220510	7234050	-	13540	CHDH	GO:0008812;GO:0008812;GO:0016614;GO:0019285;GO:0019285;GO:0050660;GO:0055114;	K00108	EC:1.1.99.1	-	-	choline dehydrogenase [Source:HGNCSymbol;Acc:HGNC:24288]	415993	E1C003
ENSGALG00000039727	321.187	264.756	377.618	1.42629	0.512263	0.0846444	1	6	530264	535057	+	4793	-	GO:0005887;GO:0008028;GO:0015718;GO:0016020;GO:0016021;GO:0016021;GO:0055085;	-	-	-	-	-	-	-
ENSGALG00000044339	18.2226	25.3201	11.125	0.439373	-1.18648	0.0846923	1	24	5430187	5431568	-	1381	-	GO:0016020;GO:0016020;GO:0016021;GO:0016021;GO:0046629;GO:0050900;	-	-	-	-	junction adhesion molecule like [Source:NCBIgene;Acc:419777]	-	-
ENSGALG00000007383	407.646	478.342	336.95	0.704413	-0.505507	0.0847436	1	15	9765688	9767739	-	2051	HSPB8	GO:0005622;GO:0005634;GO:0005737;GO:0005829;GO:0042802;	K08879	-	-	-	heat shock protein family B (small) member 8[Source:HGNC Symbol;Acc:HGNC:30171]	416988	E1C6V0
ENSGALG00000009473	43.7878	57.1996	30.376	0.531052	-0.913074	0.0848101	1	2	22706046	22711776	-	5730	EFCAB1	GO:0005509;	-	-	-	-	EF-hand calcium binding domain 1 [Source:HGNCSymbol;Acc:HGNC:25678]	420556	F1NVA6
ENSGALG00000019147	26.2467	34.9206	17.5728	0.503221	-0.990735	0.0848215	1	1	129240115	129253041	-	12926	-	GO:0004896;GO:0009897;GO:0016020;GO:0016021;GO:0019221;GO:0019955;GO:0043235;	-	-	-	-	granulocyte-macrophage colony-stimulating factorreceptor subunit alpha-like [Source:NCBI gene;Acc:418667]	418667	E1C777
ENSGALG00000016276	380.747	308.608	452.886	1.46751	0.553371	0.0850547	1	3	86406473	86714063	+	307590	KHDRBS2	GO:0003676;GO:0003723;GO:0008143;GO:0008266;GO:0017124;GO:0042169;GO:0042802;GO:0046982;GO:0048024;	K17843	-	-	-	KH RNA binding domain containing, signaltransduction associated 2 [Source:HGNCSymbol;Acc:HGNC:18114]	428643	E1BVW8
ENSGALG00000003742	283.587	233.76	333.413	1.42631	0.512284	0.0853861	1	28	4229272	4253848	+	24576	-	GO:0004866;GO:0005615;GO:0010951;	-	-	-	-	C3 and PZP like, alpha-2-macroglobulin domaincontaining 8 [Source:NCBI gene;Acc:420138]	-	-
ENSGALG00000012117	27.0409	37.0107	17.0712	0.46125	-1.11638	0.0855254	1	7	28555698	28573430	-	17732	STEAP3	GO:0005737;GO:0005768;GO:0005771;GO:0005886;GO:0008823;GO:0009306;GO:0015677;GO:0016020;GO:0016021;GO:0052851;GO:0055114;GO:0098706;GO:0016020;GO:0016021;GO:0016020;GO:0016021;	K10142	EC:1.16.1.-	-	-	STEAP3 metalloreductase [Source:HGNCSymbol;Acc:HGNC:24592]	424275	A0A1D5P106
ENSGALG00000007843	2246.82	1884.59	2609.04	1.38441	0.469268	0.0855817	1	4	12860852	12935606	-	74754	ATRX	GO:0000212;GO:0000228;GO:0000780;GO:0000784;GO:0000792;GO:0003682;GO:0003682;GO:0005524;GO:0005634;GO:0005654;GO:0005721;GO:0006334;GO:0006336;GO:0006338;GO:0007283;GO:0010571;GO:0015616;GO:0016604;GO:0016605;GO:0030330;GO:0030900;GO:0031297;GO:0031618;GO:0031933;GO:0032206;GO:0035064;GO:0035128;GO:0035264;GO:0042393;GO:0042393;GO:0045944;GO:0045944;GO:0046872;GO:0060009;GO:0070087;GO:0070192;GO:…	K10779	EC:3.6.4.12	-	-	ATRX, chromatin remodeler [Source:HGNCSymbol;Acc:HGNC:886]	422331	A0A1D5PZA1
ENSGALG00000027255	10.3196	4.83747	15.8017	3.26652	1.70776	0.0856066	1	5	40155940	40505519	+	349579	NRXN3	GO:0016020;GO:0016021;GO:0016021;GO:0098793;GO:0016020;GO:0016021;GO:0016021;	K07377	-	-	-	neurexin 3 [Source:NCBI gene;Acc:423385]"	423385	D0PRN3
ENSGALG00000036867	557.792	464.928	650.657	1.39948	0.484889	0.0856654	1	1	50804456	50812317	+	7861	CBX6	GO:0000122;GO:0000792;GO:0003727;GO:0005634;GO:0005634;GO:0005634;GO:0005886;GO:0009898;GO:0030175;GO:0030425;GO:0030426;GO:0031175;GO:0031519;GO:0043025;	K11453	-	-	-	chromobox 6 [Source:HGNC Symbol;Acc:HGNC:1556]"	107053684	-
ENSGALG00000002160	3062.69	3553.84	2571.53	0.723594	-0.466749	0.0856916	1	10	1254940	1257208	+	2268	B2M	GO:0001916;GO:0002237;GO:0002376;GO:0002474;GO:0002481;GO:0002726;GO:0005576;GO:0005794;GO:0005829;GO:0005886;GO:0006826;GO:0006955;GO:0009897;GO:0010977;GO:0019885;GO:0032092;GO:0033077;GO:0033216;GO:0042026;GO:0042612;GO:0042612;GO:0042802;GO:0045646;GO:0048260;GO:0055072;GO:0071281;GO:0071283;GO:1900121;GO:1900122;GO:1900390;GO:1904434;GO:1904437;GO:1990712;	K08055	-	S	NOG40777	beta-2-microglobulin [Source:NCBI gene;Acc:414830]"	414830	P21611;Q6L753
ENSGALG00000015363	579.242	476.121	682.363	1.43317	0.519212	0.085734	1	1	87675054	87689414	-	14360	HJURP	-	-	-	-	-	Holliday junction recognition protein [Source:NCBIgene;Acc:418413]	418413	A0A1D5PPV6
ENSGALG00000020417	631.231	739.027	523.435	0.708276	-0.497617	0.0859101	1	5	37966202	37967271	-	1069	ISCA2	GO:0005198;GO:0005506;GO:0005739;GO:0005829;GO:0016226;GO:0051536;GO:0051537;GO:0051539;GO:0051604;GO:0097428;	K22072	-	-	-	iron-sulfur cluster assembly 2 [Source:HGNCSymbol;Acc:HGNC:19857]	423352	-
ENSGALG00000031682	2.14301	0	4.28602	Inf	Inf	0.0861681	1	KQ759335.1	51083	53866	-	2783	-	-	-	-	-	-	-	-	-
ENSGALG00000007382	38.3934	27.5294	49.2574	1.78927	0.839368	0.0861952	1	21	4892861	4896434	+	3573	CDA	GO:0003824;GO:0004126;GO:0004126;GO:0004126;GO:0005829;GO:0008270;GO:0008270;GO:0008270;GO:0009972;GO:0009972;GO:0016787;GO:0016787;GO:0046872;	K01489	EC:3.5.4.5	-	-	cytidine deaminase [Source:NCBI gene;Acc:771849]"	771849	-
ENSGALG00000038359	118.828	144.664	92.9917	0.642812	-0.637531	0.08622	1	AADN04013123.1	21	6836	+	6815	-	GO:0008270;GO:0016925;GO:0019789;	-	-	-	-	-	-	-
ENSGALG00000044204	129.834	161.047	98.6211	0.612375	-0.707512	0.086237	1	10	13131918	13133662	-	1744	-	GO:0003676;GO:0090305;	K18340	EC:3.1.-.-	-	-	apoptosis enhancing nuclease [Source:NCBIgene;Acc:415496]	415496	A0A1L1RN59
ENSGALG00000010050	21.574	30.9503	12.1976	0.394103	-1.34335	0.0862822	1	3	28412916	28414292	+	1376	LRFN2	GO:0009986;	-	-	-	-	leucine rich repeat and fibronectin type III domaincontaining 2 [Source:HGNC Symbol;Acc:HGNC:21226]	-	-
ENSGALG00000014971	1701.62	1174.99	2228.25	1.89639	0.923258	0.0863386	1	4	78949520	79033938	+	84418	SLC2A9	GO:0005215;GO:0005355;GO:0005886;GO:0015143;GO:0015747;GO:0016020;GO:0016020;GO:0016021;GO:0016021;GO:0022857;GO:0046415;GO:0055085;GO:1904659;	K08146	-	-	-	solute carrier family 2 member 9 [Source:HGNCSymbol;Acc:HGNC:13446]	422843	-
ENSGALG00000017029	1.92681	0	3.85362	Inf	Inf	0.0864092	1	1	170476439	170481605	-	5166	-	-	-	-	-	-	fibrinogen-like protein 1-like [Source:NCBIgene;Acc:428073]	428073	F1P5A6
ENSGALG00000046504	152.35	205.755	98.9439	0.480881	-1.05625	0.0865533	1	AADN04001608.1	9182	23407	-	14225	-	GO:0005634;GO:0005643;GO:0005737;GO:0005813;GO:0008536;GO:0046907;	-	-	-	-	-	-	-
ENSGALG00000033631	673.012	792.169	553.856	0.699164	-0.516297	0.0865838	1	2	139845725	139849615	+	3890	MYC	GO:0000981;GO:0003677;GO:0003700;GO:0005634;GO:0005634;GO:0005654;GO:0006355;GO:0006357;GO:0046983;GO:0048730;	K04377	-	-	-	MYC proto-oncogene, bHLH transcription factor[Source:NCBI gene;Acc:420332]	420332	P01109;A0A167VDX5
ENSGALG00000045168	2889.46	2179.3	3599.63	1.65174	0.723988	0.086807	1	1	59380189	59387463	-	7274	-	-	-	-	-	-	KIAA1551 [Source:NCBI gene;Acc:418136]"	418136	-
ENSGALG00000014368	52.2738	68.6658	35.8818	0.522557	-0.936339	0.0869024	1	24	5103948	5105599	-	1651	APOA5	GO:0005543;GO:0005543;GO:0005576;GO:0005576;GO:0005576;GO:0005615;GO:0006641;GO:0006641;GO:0006695;GO:0006869;GO:0006869;GO:0006869;GO:0008047;GO:0008201;GO:0008289;GO:0008289;GO:0010873;GO:0010898;GO:0010898;GO:0010902;GO:0015485;GO:0017127;GO:0019433;GO:0019433;GO:0019899;GO:0030300;GO:0031210;GO:0031210;GO:0032374;GO:0033344;GO:0033700;GO:0034361;GO:0034364;GO:0034364;GO:0034370;GO:0034372;GO:…	K09025	-	-	-	apolipoprotein A5 [Source:HGNCSymbol;Acc:HGNC:17288]	419802	E1BT17
ENSGALG00000043669	485.29	388.489	582.09	1.49835	0.58337	0.0869686	1	4	47198237	47232926	+	34689	-	-	-	-	-	-	-	-	-
ENSGALG00000011008	856.128	703.78	1008.48	1.43294	0.51898	0.0870602	1	3	38936960	38976102	-	39142	MAP3K21	GO:0000165;GO:0000166;GO:0000186;GO:0004672;GO:0004674;GO:0004674;GO:0004706;GO:0004706;GO:0004709;GO:0004709;GO:0005524;GO:0005524;GO:0005622;GO:0006468;GO:0007256;GO:0007257;GO:0016301;GO:0016310;GO:0016740;	K17534	EC:2.7.11.25	-	-	mitogen-activated protein kinase kinase kinase 21[Source:HGNC Symbol;Acc:HGNC:29798]	428586	-
ENSGALG00000011677	162.088	194.036	130.141	0.670705	-0.57625	0.0871878	1	7	26599881	26632935	-	33054	HSPBAP1	-	K19375	-	-	-	HSPB1 associated protein 1 [Source:HGNCSymbol;Acc:HGNC:16389]	424245	F1NSE8
ENSGALG00000025971	340.386	448.501	232.27	0.51788	-0.949309	0.0871926	1	3	105661748	105672793	-	11045	KCNK3	GO:0005216;GO:0005252;GO:0005267;GO:0005267;GO:0005615;GO:0005886;GO:0005887;GO:0006811;GO:0006813;GO:0008083;GO:0010469;GO:0016020;GO:0016020;GO:0016021;GO:0016021;GO:0022841;GO:0022841;GO:0034220;GO:0044548;GO:0071805;GO:0071805;GO:0071805;	K04914	-	-	-	potassium two pore domain channel subfamily Kmember 3 [Source:HGNC Symbol;Acc:HGNC:6278]	428382	-
ENSGALG00000006547	473.191	397.666	548.716	1.37984	0.464505	0.0872145	1	9	4373444	4375233	-	1789	PROCR	GO:0016020;GO:0016021;GO:0038023;GO:0050819;	K06557	-	-	NOG44455	protein C receptor [Source:NCBI gene;Acc:424867]"	424867	Q4ADW2
ENSGALG00000044761	16.5306	28.2389	4.82228	0.170767	-2.5499	0.0876028	1	KQ759404.1	315980	317695	-	1715	-	GO:0003676;GO:0008270;GO:0016032;	-	-	-	-	-	-	-
ENSGALG00000011024	2686.37	2259.34	3113.4	1.37801	0.462589	0.0877029	1	8	28175499	28257343	+	81844	CACHD1	GO:0005245;GO:0005891;GO:0016020;GO:0016021;GO:0070588;	-	-	-	-	cache domain containing 1 [Source:HGNCSymbol;Acc:HGNC:29314]	424693	F1NML1
ENSGALG00000033623	57.2482	72.3306	42.1658	0.58296	-0.778532	0.087722	1	AADN04016568.1	147	4886	+	4739	-	-	-	-	-	-	-	-	-
ENSGALG00000042421	294.521	344.687	244.354	0.708917	-0.496311	0.0878385	1	17	2263272	2275302	+	12030	-	GO:0007605;GO:0019902;	-	-	-	-	taperin [Source:NCBI gene;Acc:417259]"	-	-
ENSGALG00000002046	204.249	264.847	143.65	0.542388	-0.882603	0.0879375	1	6	2706650	2717766	-	11116	-	GO:0000149;GO:0001786;GO:0005509;GO:0005544;GO:0005886;GO:0014059;GO:0016020;GO:0016021;GO:0016192;GO:0017156;GO:0019898;GO:0030276;GO:0070382;GO:0071277;GO:0016020;GO:0016021;GO:0016020;	K19914	-	-	-	synaptotagmin 15 [Source:NCBI gene;Acc:423614]"	423614	-
ENSGALG00000019286	150.607	179.042	122.172	0.682364	-0.551388	0.0880458	1	1	62114295	62118050	+	3755	PEX26	GO:0005777;GO:0005779;GO:0008022;GO:0016558;GO:0044877;GO:0044877;GO:0045046;GO:0051117;	K13340	-	-	-	peroxisomal biogenesis factor 26 [Source:HGNCSymbol;Acc:HGNC:22965]	418165	-
ENSGALG00000010733	1130.56	953.003	1308.13	1.37264	0.456949	0.0882252	1	3	35335865	35422784	+	86919	CEP170	GO:0005813;GO:0005814;GO:0005829;GO:0005886;GO:0120103;	K16463	-	-	-	centrosomal protein 170 [Source:HGNCSymbol;Acc:HGNC:28920]	421499	-
ENSGALG00000001206	52.607	92.5594	12.6545	0.136718	-2.87073	0.0883033	1	13	8366752	8370140	-	3388	-	GO:0005622;GO:0008270;GO:0046872;	-	-	-	-	-	-	-
ENSGALG00000013006	15.2726	21.5921	8.95304	0.414644	-1.27006	0.088372	1	2	78498575	78505697	-	7122	ROPN1L	GO:0001932;GO:0003341;GO:0005737;GO:0005929;GO:0030317;GO:0031514;GO:0031514;GO:0048240;	-	-	-	-	rhophilin associated tail protein 1 like[Source:HGNC Symbol;Acc:HGNC:24060]	420926	E1BXU3
ENSGALG00000007840	141.769	171.442	112.095	0.653835	-0.613002	0.0884717	1	15	10863851	10872814	-	8963	-	-	-	-	-	-	SEC14 like lipid binding 3 [Source:NCBIgene;Acc:101751363]	-	-
ENSGALG00000014835	632.775	476.144	789.406	1.65791	0.729368	0.0884721	1	Z	12937309	12956457	+	19148	C7	GO:0005579;GO:0005579;GO:0006955;GO:0006956;	K03996	-	-	-	Gallus gallus complement C7 (C7), mRNA.[Source:RefSeq mRNA;Acc:NM_001318402]	427187	F1DQG4
ENSGALG00000010486	7.56498	11.7039	3.42607	0.292729	-1.77236	0.0884823	1	6	34890408	34902709	+	12301	JAKMIP3	GO:0008017;GO:0019900;	-	-	-	-	Janus kinase and microtubule interacting protein 3[Source:HGNC Symbol;Acc:HGNC:23523]	-	-
ENSGALG00000001289	173.882	210.644	137.12	0.650958	-0.619363	0.0885181	1	28	2657406	2666166	-	8760	-	GO:0000187;GO:0005622;GO:0005886;GO:0030971;GO:0030971;GO:0035556;GO:0000187;GO:0005622;GO:0030971;GO:0035556;	K17447	-	-	-	SHC (Src homology 2 domain containing) transformingprotein 2 [Source:NCBI gene;Acc:770341]	770341	A0A1D5P4P4
ENSGALG00000044419	19.4494	27.4322	11.4666	0.417998	-1.25843	0.0885581	1	3	20751332	20756252	+	4920	-	GO:0016020;GO:0016021;	-	-	-	-	-	-	-
ENSGALG00000005414	515.153	609.219	421.086	0.69119	-0.532846	0.0887112	1	14	6157704	6160052	-	2348	MSRB1	GO:0003779;GO:0005634;GO:0005737;GO:0006979;GO:0008270;GO:0015629;GO:0016671;GO:0030041;GO:0030091;GO:0030091;GO:0033743;GO:0033743;GO:0045087;GO:0055114;GO:0070191;	K07305	EC:1.8.4.12	-	-	methionine sulfoxide reductase B1 [Source:NCBIgene;Acc:416540]	416540	-
ENSGALG00000004980	295.806	425.465	166.147	0.390507	-1.35658	0.0889261	1	6	13362771	13800472	+	437701	KCNMA1	GO:0005216;GO:0005244;GO:0005249;GO:0005267;GO:0005515;GO:0005886;GO:0006811;GO:0006811;GO:0006813;GO:0006813;GO:0008076;GO:0015269;GO:0015271;GO:0016020;GO:0016020;GO:0016021;GO:0016021;GO:0034765;GO:0042391;GO:0045211;GO:0046872;GO:0055085;GO:0060072;GO:0060072;GO:0071805;GO:0005216;GO:0005244;GO:0005249;GO:0005267;GO:0006811;GO:0006811;GO:0006813;GO:0006813;GO:0008076;GO:0016020;GO:0016020;GO:…	K04936	-	-	-	potassium calcium-activated channel subfamily Malpha 1 [Source:NCBI gene;Acc:374065]	374065	Q8AYS8
ENSGALG00000043930	143.623	174.288	112.958	0.648112	-0.625685	0.0890298	1	2	538252	539565	-	1313	-	GO:0003676;GO:0003677;	-	-	-	-	-	-	-
ENSGALG00000042048	173.543	140.746	206.341	1.46605	0.551934	0.0890337	1	3	17929002	17937715	-	8713	-	-	-	-	-	-	-	-	-
ENSGALG00000030876	33.0175	22.5373	43.4977	1.93003	0.948626	0.0892841	1	17	527332	536466	-	9134	-	GO:0016020;GO:0016021;	-	-	-	-	-	107054716	-
ENSGALG00000009252	815.194	687.07	943.319	1.37296	0.457288	0.0894751	1	9	19600701	19636193	+	35492	-	GO:0003824;GO:0004630;GO:0004630;GO:0005794;GO:0006654;GO:0016042;GO:0016787;GO:0032534;GO:0035091;GO:0048017;GO:0048870;GO:0070290;	K01115	EC:3.1.4.4	-	-	phospholipase D2 [Source:NCBI gene;Acc:424986]"	424986	-
ENSGALG00000015595	1.87396	0	3.74791	Inf	Inf	0.0896211	1	4	81736311	81741401	+	5090	-	GO:0004930;GO:0004930;GO:0005622;GO:0007186;GO:0007189;GO:0016020;GO:0016021;GO:0016021;	K08411	-	-	-	G protein-coupled receptor 78 [Source:NCBIgene;Acc:428798]	428798	E1C064
ENSGALG00000029152	560.166	660.073	460.26	0.697287	-0.520176	0.0897091	1	9	3421019	3426509	-	5490	IMP4	GO:0001650;GO:0005730;GO:0005730;GO:0006364;GO:0030515;GO:0030684;GO:0032040;GO:0034457;GO:0034457;GO:0042134;	K14561	-	-	-	IMP4, U3 small nucleolar ribonucleoprotein[Source:NCBI gene;Acc:100857200]	100857200	R4GJA5
ENSGALG00000006101	593.262	692.365	494.158	0.713724	-0.486562	0.0897938	1	20	9829353	9839972	+	10619	ARFRP1	GO:0000166;GO:0005525;GO:0005525;GO:0005622;GO:0005794;GO:0005794;GO:0005802;GO:0005829;GO:0006886;GO:0007369;GO:0016020;GO:0033365;GO:0034067;GO:0042147;GO:0043001;GO:0043001;	K07952	-	-	-	ADP ribosylation factor related protein 1[Source:HGNC Symbol;Acc:HGNC:662]	419261	E1C1J0
ENSGALG00000006821	588.353	828.565	348.142	0.420175	-1.25094	0.089965	1	4	5224423	5232217	-	7794	TNMD	GO:0001886;GO:0001937;GO:0016020;GO:0016021;GO:0016525;	-	-	-	-	tenomodulin [Source:NCBI gene;Acc:404530]"	404530	Q6YDP0
ENSGALG00000014718	1003.98	808.281	1199.69	1.48425	0.569731	0.0900549	1	Z	17406003	17465113	+	59110	MAP3K1	GO:0004672;GO:0004672;GO:0004674;GO:0005524;GO:0005622;GO:0005737;GO:0006468;GO:0008270;GO:0019901;GO:0023014;GO:0031098;GO:0032147;GO:0071260;GO:0004672;GO:0005524;GO:0006468;GO:0008270;	K04416	EC:2.7.11.25	-	-	mitogen-activated protein kinase kinase kinase 1[Source:HGNC Symbol;Acc:HGNC:6848]	427144	F1N938
ENSGALG00000038888	5.83065	2.02507	9.63624	4.75848	2.2505	0.0901185	1	AADN04000790.1	8267	11166	-	2899	-	GO:0016020;GO:0016021;GO:0016020;GO:0016021;	-	-	-	-	-	-	-
ENSGALG00000041079	11.7772	6.34154	17.2128	2.7143	1.44058	0.090162	1	19	4772390	4773608	-	1218	-	GO:0002548;GO:0005576;GO:0005615;GO:0006954;GO:0006955;GO:0007186;GO:0008009;GO:0008009;GO:0030593;GO:0043547;GO:0048020;GO:0048247;GO:0070098;GO:0070374;GO:0071346;GO:0071347;GO:0071356;	-	-	-	-	chemokine [Source:NCBI gene;Acc:417535]"	417535	F1P166
ENSGALG00000005757	552.977	646.824	459.13	0.709822	-0.494471	0.0901932	1	11	17821801	17827332	-	5531	IRF8	GO:0000122;GO:0000122;GO:0000122;GO:0000977;GO:0000978;GO:0001078;GO:0003677;GO:0003677;GO:0003700;GO:0005634;GO:0005634;GO:0005634;GO:0005654;GO:0005737;GO:0005737;GO:0006351;GO:0006355;GO:0006355;GO:0006909;GO:0006955;GO:0009617;GO:0030099;GO:0032729;GO:0032735;GO:0042742;GO:0042832;GO:0044130;GO:0044212;GO:0045893;GO:0045944;GO:0045944;GO:0071222;GO:0071346;GO:0071346;	K10155	-	-	-	interferon regulatory factor 8 [Source:NCBIgene;Acc:396385]	396385	Q90871;R9PXM4
ENSGALG00000015036	831.546	703.481	959.61	1.36409	0.447936	0.0906184	1	Z	27712579	27762732	+	50153	RIC1	GO:0000139;GO:0005829;GO:0005829;GO:0006886;GO:0016020;GO:0017112;GO:0017112;GO:0017137;GO:0017137;GO:0032991;GO:0034066;GO:0034066;GO:0042147;GO:0042147;GO:0043547;GO:1903363;	K20476	-	-	-	RIC1 homolog, RAB6A GEF complex partner 1[Source:HGNC Symbol;Acc:HGNC:17686]	427226	E1BZU6
ENSGALG00000016406	1519.68	1283.37	1755.99	1.36827	0.452353	0.0907311	1	1	119730475	119820379	+	89904	RPS6KA3	GO:0000166;GO:0000287;GO:0004672;GO:0004674;GO:0004674;GO:0004711;GO:0005524;GO:0005524;GO:0005622;GO:0006468;GO:0016301;GO:0016310;GO:0016740;GO:0035556;GO:0000166;GO:0000287;GO:0004672;GO:0004674;GO:0004674;GO:0004711;GO:0005524;GO:0005524;GO:0005622;GO:0006468;GO:0016301;GO:0016310;GO:0016740;GO:0035556;GO:0000166;GO:0000287;GO:0004672;GO:0004674;GO:0004674;GO:0005524;GO:0005524;GO:0005622;GO:…	K04373	EC:2.7.11.1	-	-	ribosomal protein S6 kinase A3 [Source:HGNCSymbol;Acc:HGNC:10432]	418605	-
ENSGALG00000011671	22.2479	14.3887	30.1072	2.09241	1.06517	0.0907567	1	7	26538902	26578711	+	39809	SLC15A2	GO:0005215;GO:0006857;GO:0016020;GO:0016020;GO:0016021;GO:0016021;GO:0022857;GO:0035672;GO:0035673;GO:0055085;GO:0005215;GO:0005887;GO:0006857;GO:0015333;GO:0016020;GO:0016020;GO:0016021;GO:0016021;GO:0016021;GO:0022857;GO:0035442;GO:0035672;GO:0035673;GO:0035673;GO:0055085;GO:0071916;GO:1902600;GO:1904680;	K14637	-	-	-	Gallus gallus solute carrier family 15 member 2(SLC15A2), mRNA. [Source:RefSeq mRNA;Acc:NM_001319028]	424244	U5TSZ8
ENSGALG00000016478	1731.96	1357.35	2106.57	1.55198	0.634109	0.0908282	1	3	101853568	101868845	-	15277	MATN3	GO:0003429;GO:0005509;GO:0005576;GO:0005615;GO:0031012;GO:0031012;	K19467	-	-	NOG300624	matrilin 3 [Source:NCBI gene;Acc:395954]"	395954	O42401
ENSGALG00000002587	566.246	656.891	475.601	0.724017	-0.465904	0.090847	1	19	4944774	4972405	+	27631	CRCP	GO:0000166;GO:0001635;GO:0001669;GO:0003824;GO:0003899;GO:0005666;GO:0005666;GO:0006352;GO:0006383;GO:0006384;GO:0006384;GO:0007218;GO:0009360;GO:0030880;GO:0044237;GO:0000166;GO:0003824;GO:0005666;GO:0006352;GO:0006384;GO:0030880;GO:0044237;GO:0000166;GO:0003824;GO:0005666;GO:0006352;GO:0006384;GO:0030880;GO:0044237;	-	-	-	-	CGRP receptor component [Source:NCBIgene;Acc:396022]	396022	F1NHW9
ENSGALG00000017134	84.0947	64.3775	103.812	1.61255	0.689344	0.0908738	1	1	178857676	178862588	-	4912	-	GO:0001822;GO:0005814;GO:0019894;GO:0036064;GO:0060122;GO:0097546;GO:0097730;GO:1905515;	-	-	-	-	-	-	-
ENSGALG00000036021	88.1494	67.9324	108.366	1.59521	0.673747	0.0909565	1	4	63499443	63529231	+	29788	-	GO:0046856;GO:0052866;GO:0046856;GO:0052866;	-	-	-	-	-	-	-
ENSGALG00000008378	356.575	421.098	292.051	0.693547	-0.527935	0.0910077	1	12	19376465	19441407	-	64942	SRGAP3	GO:0005096;GO:0005737;GO:0007165;GO:0030336;GO:0043547;GO:0048365;GO:0005096;GO:0007165;GO:0043547;GO:0007165;	K07526	-	-	-	SLIT-ROBO Rho GTPase activating protein 3[Source:NCBI gene;Acc:416115]	416115	Q5ZLH5
ENSGALG00000029346	191.693	230.577	152.81	0.662729	-0.593509	0.0911943	1	13	913251	918002	+	4751	-	GO:0004821;GO:0004821;GO:0005524;GO:0005737;GO:0005737;GO:0005739;GO:0005829;GO:0006427;GO:0006427;GO:0032543;GO:0042802;	K01892	EC:6.1.1.21	-	-	histidyl-tRNA synthetase 2, mitochondrial[Source:NCBI gene;Acc:768802]	768802	-
ENSGALG00000029701	472.577	384.084	561.071	1.4608	0.546762	0.0912482	1	7	12652295	12683284	+	30989	INO80D	GO:0005634;	K11668	-	-	-	INO80 complex subunit D [Source:HGNCSymbol;Acc:HGNC:25997]	424103	A0A1D5P5H5
ENSGALG00000012229	686.756	804.258	569.253	0.707799	-0.498589	0.0912864	1	5	57721101	57721662	-	561	RPS29	GO:0003735;GO:0003735;GO:0005622;GO:0005840;GO:0006412;GO:0008270;GO:0022627;	K02980	-	-	-	ribosomal protein S29 [Source:NCBIgene;Acc:776054]	776054	E1C3G8
ENSGALG00000029811	156.231	122.208	190.254	1.5568	0.638588	0.0913129	1	2	47688331	47834840	-	146509	BMPER	GO:0001657;GO:0002043;GO:0005576;GO:0005576;GO:0005615;GO:0010594;GO:0030514;GO:0030514;GO:0042118;GO:0048839;GO:0060393;GO:0070374;GO:1903672;	-	-	-	-	BMP binding endothelial regulator [Source:NCBIgene;Acc:420744]	420744	Q643S1
ENSGALG00000031874	442.037	353.187	530.887	1.50313	0.587971	0.0913174	1	1	48175690	48176349	+	659	HIST1H101	GO:0000786;GO:0003677;GO:0003677;GO:0003690;GO:0005515;GO:0005634;GO:0005634;GO:0005634;GO:0005694;GO:0006334;GO:0006355;GO:0016584;GO:0030261;GO:0031492;GO:0031936;GO:0045910;	K11275	-	-	-	histone cluster 1, H1.01 [Source:NCBIgene;Acc:417954]	417954	P08284
ENSGALG00000005527	560.006	466.889	653.123	1.39888	0.484275	0.0913475	1	12	8610054	8639123	+	29069	APPL1	GO:0005634;GO:0005634;GO:0005769;GO:0005829;GO:0008283;GO:0008286;GO:0008286;GO:0010008;GO:0010008;GO:0012506;GO:0016581;GO:0042802;GO:0042802;GO:0043422;GO:0046324;GO:0046324;GO:1903076;GO:1903076;	K08733	-	-	-	adaptor protein, phosphotyrosine interacting withPH domain and leucine zipper 1 [Source:HGNCSymbol;Acc:HGNC:24035]	416002	-
ENSGALG00000008554	5.3051	1.57467	9.03553	5.73804	2.52056	0.0913734	1	1	20036081	20070713	-	34632	IL17REL	GO:0019221;GO:0030368;	-	-	-	-	interleukin 17 receptor E like [Source:HGNCSymbol;Acc:HGNC:33808]	-	-
ENSGALG00000034354	387.434	469.138	305.73	0.651685	-0.617754	0.0913987	1	5	38371235	38372897	-	1662	-	GO:0016020;GO:0016021;GO:0016021;GO:0016021;GO:0005789;GO:0006696;GO:0016020;GO:0016021;GO:0016021;GO:0030674;	-	-	-	-	chromosome 5 C14orf1 homolog [Source:NCBIgene;Acc:423366]	423366	A0A1D5PJH0
ENSGALG00000019358	343.63	407.444	279.816	0.686759	-0.542123	0.0914398	1	1	34366644	34369315	-	2671	LLPH	GO:0001099;GO:0001099;GO:0001099;GO:0005634;GO:0005694;GO:0005694;GO:0005730;GO:0005730;GO:0005730;GO:0005730;GO:0060999;GO:0060999;GO:0097484;GO:0097484;GO:0097484;GO:0001099;GO:0001099;GO:0005634;GO:0005694;GO:0005730;GO:0005730;GO:0060999;GO:0097484;GO:0097484;GO:0001099;GO:0001099;GO:0005634;GO:0005694;GO:0005730;GO:0005730;GO:0060999;GO:0097484;GO:0097484;	-	-	-	NOG299149	LLP homolog, long-term synaptic facilitation[Source:NCBI gene;Acc:771027]	771027	Q5ZHK9
ENSGALG00000044278	182.27	216.05	148.489	0.687289	-0.541011	0.0915753	1	3	40814255	40818323	-	4068	-	-	-	-	-	-	-	-	-
ENSGALG00000004614	100.396	68.4152	132.376	1.9349	0.952258	0.0916928	1	8	7455261	7464528	+	9267	NPL	GO:0003824;GO:0008747;GO:0016829;GO:0016829;GO:0042802;GO:0003824;GO:0016829;	K01639	EC:4.1.3.3	-	-	N-acetylneuraminate pyruvate lyase [Source:NCBIgene;Acc:429074]	429074	Q5ZKD4
ENSGALG00000030746	97.0585	118.168	75.9487	0.642716	-0.637746	0.0918412	1	AADN04003412.1	7116	16379	+	9263	-	GO:0003824;GO:0003824;	K16860	EC:3.1.4.4	-	-	-	107049989	-
ENSGALG00000030512	181.996	277.232	86.7593	0.312948	-1.676	0.0919185	1	19	5796052	5798325	-	2273	-	GO:0004623;GO:0005576;GO:0006644;GO:0050482;	-	-	-	-	-	-	-
ENSGALG00000009733	586.997	692.021	481.974	0.696474	-0.52186	0.0920826	1	2	24349812	24356347	-	6535	SEM1	GO:0000724;GO:0000724;GO:0006406;GO:0008541;GO:0043248;	K10881	-	-	NOG300558	SEM1, 26S proteasome complex subunit [Source:NCBIgene;Acc:772237]	772237	Q5ZJW7
ENSGALG00000034188	897.74	751.652	1043.83	1.38871	0.473747	0.0920978	1	2	121738030	121812585	-	74555	PAG1	GO:0005622;GO:0005886;GO:0005886;GO:0016020;GO:0016021;GO:0035556;GO:0035556;GO:0035556;GO:0042169;GO:0042169;GO:0045121;GO:0045121;GO:0045121;GO:0050863;GO:0050868;GO:0050868;GO:0050868;	-	-	-	-	phosphoprotein membrane anchor withglycosphingolipid microdomains 1 [Source:HGNCSymbol;Acc:HGNC:30043]	420195	A0A1D5PVB3
ENSGALG00000017092	828.692	684.271	973.114	1.42212	0.508041	0.0921874	1	1	175945883	176020918	-	75035	PAN3	GO:0000166;GO:0000288;GO:0000289;GO:0000289;GO:0000289;GO:0000290;GO:0000290;GO:0000932;GO:0000932;GO:0000932;GO:0003723;GO:0004535;GO:0004672;GO:0005524;GO:0005524;GO:0005737;GO:0006397;GO:0006397;GO:0006468;GO:0006605;GO:0010606;GO:0010606;GO:0010606;GO:0031251;GO:0031251;GO:0031251;GO:0031251;GO:0090503;GO:0000166;GO:0000288;GO:0000289;GO:0000289;GO:0000932;GO:0003723;GO:0004672;GO:0005524;GO:…	K12572	-	-	-	poly(A) specific ribonuclease subunit PAN3[Source:HGNC Symbol;Acc:HGNC:29991]	418926	-
ENSGALG00000010448	14090.8	12076.9	16104.8	1.33352	0.415244	0.0922423	1	3	31210825	31393401	-	182576	LTBP1	GO:0005509;GO:0001527;GO:0003281;GO:0005509;GO:0031012;GO:0031012;GO:0032991;GO:0035904;GO:0050431;GO:0050436;GO:0060976;	K19559	-	-	-	latent transforming growth factor beta bindingprotein 1 [Source:NCBI gene;Acc:421461]	421461	-
ENSGALG00000042326	1014.81	1181.53	848.093	0.717791	-0.478365	0.0923303	1	KQ759558.1	22001	27787	+	5786	-	GO:0000836;GO:0006511;GO:0016020;GO:0016021;GO:0016567;GO:0030433;GO:0061630;GO:0061630;GO:0000836;GO:0016020;GO:0016021;GO:0016567;GO:0030433;GO:0061630;	-	-	-	-	-	-	-
ENSGALG00000031824	261.128	334.5	187.757	0.561306	-0.833141	0.0924446	1	AADN04003625.1	21	8379	-	8358	-	GO:0005737;GO:0005813;GO:0008017;GO:0030705;GO:0031122;GO:0051959;	-	-	-	-	-	107050016	-
ENSGALG00000030147	2166.63	1835.97	2497.3	1.36021	0.44383	0.0924521	1	13	17170799	17202684	-	31885	AFF4	GO:0001650;GO:0003690;GO:0003700;GO:0005634;GO:0005634;GO:0005634;GO:0006355;GO:0007286;GO:0008023;GO:0008023;GO:0032783;GO:0035327;GO:0003690;GO:0003700;GO:0005634;GO:0006355;GO:0008023;GO:0032783;	K15185	-	-	-	AF4/FMR2 family member 4 [Source:HGNCSymbol;Acc:HGNC:17869]	416337	A0A1D5PYP0
ENSGALG00000045484	64.2049	49.6647	78.7452	1.58554	0.664972	0.0926679	1	18	7137951	7138208	-	257	-	GO:0005548;GO:0005622;GO:0015914;	-	-	-	-	-	-	-
ENSGALG00000003533	277.708	327.714	227.701	0.694817	-0.525295	0.0927333	1	6	9398774	9403220	+	4446	ZNF511	GO:0003676;	-	-	-	-	zinc finger protein 511 [Source:HGNCSymbol;Acc:HGNC:28445]	428940	F1NM07
ENSGALG00000039686	51.6155	39.0203	64.2106	1.64557	0.718588	0.0927928	1	3	75774287	75776157	+	1870	-	-	-	-	-	-	-	-	-
ENSGALG00000002088	41.7566	30.4119	53.1012	1.74606	0.804106	0.0928023	1	18	4574940	4576977	-	2037	GALR2	GO:0004930;GO:0004930;GO:0004966;GO:0004966;GO:0005887;GO:0007165;GO:0007186;GO:0007186;GO:0007200;GO:0007218;GO:0008528;GO:0016021;GO:0016021;GO:0017046;GO:0031175;GO:0045944;GO:0090663;GO:1902608;	K04231	-	-	-	galanin receptor 2 [Source:NCBI gene;Acc:770030]"	770030	B2CL08
ENSGALG00000008819	567.543	667.861	467.224	0.699583	-0.515433	0.0930897	1	17	2026955	2051551	-	24596	LRSAM1	GO:0000209;GO:0000209;GO:0004842;GO:0005737;GO:0005737;GO:0005829;GO:0016020;GO:0016020;GO:0030163;GO:0045806;GO:0046755;GO:0051865;GO:0061630;GO:0061630;GO:0070086;GO:0070086;GO:1904417;GO:1904417;GO:2000786;GO:2000786;	K10641	EC:2.3.2.27	-	-	leucine rich repeat and sterile alpha motifcontaining 1 [Source:HGNC Symbol;Acc:HGNC:25135]	417265	A0A1D5P751
ENSGALG00000000336	1337.7	1115.99	1559.41	1.39734	0.482678	0.0933013	1	26	676571	696875	-	20304	PPP1R12B	GO:0019901;GO:0019901;GO:0004857;GO:0005737;GO:0019208;GO:0019901;GO:0030018;GO:0031672;GO:0043086;GO:0050790;	K12329	-	-	-	protein phosphatase 1 regulatory subunit 12B[Source:NCBI gene;Acc:395478]	395478	Q10729
ENSGALG00000038177	838.733	704.21	973.256	1.38205	0.466815	0.0933709	1	AADN04002358.1	21	18590	-	18569	-	GO:0005515;GO:0016020;GO:0016021;GO:0016021;GO:0005515;GO:0016020;GO:0016021;GO:0016021;GO:0005515;GO:0016020;GO:0016021;GO:0016021;GO:0005515;GO:0016020;GO:0016021;GO:0016021;GO:0005515;GO:0016020;GO:0016021;GO:0016021;	-	-	-	-	-	-	-
ENSGALG00000014435	875.805	1016.81	734.798	0.722649	-0.468632	0.0933995	1	1	76919241	76920800	-	1559	MRPL51	GO:0003735;GO:0003735;GO:0003735;GO:0003735;GO:0005739;GO:0005739;GO:0005761;GO:0005761;GO:0005762;GO:0005762;GO:0005762;GO:0005840;GO:0006412;GO:0006412;GO:0006412;	K17432	-	-	NOG317785	mitochondrial ribosomal protein L51 [Source:NCBIgene;Acc:418274]	418274	Q5ZKG1
ENSGALG00000017120	1185.79	922.055	1449.51	1.57205	0.652645	0.093442	1	1	177637907	177668206	+	30299	SACS	GO:0005634;GO:0005737;GO:0005739;GO:0030544;GO:0051087;GO:0070628;GO:0090084;	K17592	-	-	-	sacsin molecular chaperone [Source:HGNCSymbol;Acc:HGNC:10519]	418944	-
ENSGALG00000040185	339.491	275.385	403.596	1.46557	0.551466	0.0934435	1	16	254603	303146	-	48543	-	-	-	-	-	-	-	-	-
ENSGALG00000043018	1107.17	937.503	1276.84	1.36196	0.445681	0.0935053	1	6	13203928	13296880	+	92952	DLG5	GO:0042981;GO:0001837;GO:0005913;GO:0008013;GO:0008092;GO:0014069;GO:0030011;GO:0030054;GO:0030336;GO:0030859;GO:0030901;GO:0035331;GO:0035331;GO:0035332;GO:0036064;GO:0042130;GO:0045176;GO:0045186;GO:0045197;GO:0045880;GO:0051965;GO:0060441;GO:0060999;GO:0065003;GO:0071896;GO:0072205;	-	-	-	-	discs large MAGUK scaffold protein 5 [Source:HGNCSymbol;Acc:HGNC:2904]	423728	-
ENSGALG00000034040	1383.08	1165.18	1600.98	1.37402	0.458401	0.0936715	1	3	31092014	31117080	+	25066	ZNF318	GO:0003676;GO:0005634;GO:0005654;GO:0005829;GO:0008270;GO:0042803;GO:0045892;GO:0045893;GO:0046872;	-	-	-	-	zinc finger protein 318 [Source:HGNCSymbol;Acc:HGNC:13578]	421457	A0A1D5PHD3
ENSGALG00000014818	207.099	246.594	167.604	0.679677	-0.557079	0.0937726	1	1	79344205	79362567	+	18362	TRIM45	GO:0005622;GO:0005654;GO:0005829;GO:0008270;GO:0045171;GO:0060348;	-	-	-	-	tripartite motif containing 45 [Source:HGNCSymbol;Acc:HGNC:19018]	-	-
ENSGALG00000009740	166.477	134.859	198.096	1.46892	0.554753	0.0937733	1	5	30675311	30714811	+	39500	RASGRP1	GO:0005085;GO:0005085;GO:0005096;GO:0005509;GO:0005622;GO:0007264;GO:0007265;GO:0043087;GO:0043547;GO:0001786;GO:0001816;GO:0001934;GO:0002437;GO:0005085;GO:0005085;GO:0005088;GO:0005096;GO:0005509;GO:0005509;GO:0005794;GO:0005829;GO:0005886;GO:0007264;GO:0007265;GO:0008270;GO:0014066;GO:0019992;GO:0031210;GO:0032252;GO:0032725;GO:0032760;GO:0032816;GO:0032825;GO:0033089;GO:0035556;GO:0042629;GO:…	K04350	-	-	-	RAS guanyl releasing protein 1 [Source:HGNCSymbol;Acc:HGNC:9878]	423290	-
ENSGALG00000043823	472.551	549.022	396.08	0.721429	-0.471071	0.0939007	1	AADN04001212.1	20082	22840	+	2758	ECSIT	GO:0005634;GO:0005654;GO:0005737;GO:0005739;GO:0005829;GO:0016651;GO:0051341;GO:0055114;	-	-	-	-	ECSIT signalling integrator [Source:HGNCSymbol;Acc:HGNC:29548]	-	-
ENSGALG00000004741	412.725	348.123	477.327	1.37114	0.45538	0.0940103	1	21	5954684	6063215	-	108531	EPHB2	GO:0000166;GO:0000902;GO:0001525;GO:0001540;GO:0001655;GO:0001933;GO:0003407;GO:0004672;GO:0004713;GO:0004713;GO:0004713;GO:0004713;GO:0004714;GO:0004888;GO:0005003;GO:0005003;GO:0005005;GO:0005005;GO:0005102;GO:0005524;GO:0005524;GO:0005634;GO:0005737;GO:0005886;GO:0005887;GO:0005887;GO:0005887;GO:0006468;GO:0006468;GO:0006468;GO:0007169;GO:0007169;GO:0007411;GO:0007413;GO:0007420;GO:0007611;GO:…	K05111	EC:2.7.10.1	-	-	EPH receptor B2 [Source:NCBI gene;Acc:396513]"	396513	P28693;F1NHC7
ENSGALG00000006507	1022.75	873.62	1171.89	1.34142	0.423759	0.0940206	1	24	3030958	3068375	+	37417	CLMP	GO:0005881;GO:0005923;GO:0016020;GO:0016021;GO:0048565;	K06789	-	-	-	CXADR like membrane protein [Source:HGNCSymbol;Acc:HGNC:24039]	419747	E1BXB7
ENSGALG00000040402	88.4338	68.3428	108.525	1.58795	0.667165	0.0940781	1	AADN04004469.1	1528	6316	+	4788	-	-	-	-	-	-	-	-	-
ENSGALG00000044716	368.169	230.908	505.43	2.18888	1.13019	0.0940897	1	4	54141944	54156023	-	14079	-	GO:0048488;GO:0098793;	-	-	-	-	-	-	-
ENSGALG00000043174	50.729	31.5609	69.897	2.21467	1.14709	0.0940911	1	2	98109943	98165703	+	55760	-	GO:0005261;GO:0005886;GO:0008381;GO:0008381;GO:0016020;GO:0016021;GO:0016021;GO:0034220;GO:0042391;GO:0050982;GO:0055085;GO:0071260;GO:0098655;	-	-	-	-	-	-	-
ENSGALG00000013454	13.1581	19.0168	7.29944	0.383841	-1.38142	0.094127	1	27	3879443	3882191	+	2748	HOXB1	GO:0000977;GO:0000978;GO:0001077;GO:0001228;GO:0003677;GO:0003677;GO:0003677;GO:0003677;GO:0005634;GO:0006355;GO:0009653;GO:0009952;GO:0019904;GO:0021546;GO:0021570;GO:0021571;GO:0021612;GO:0021754;GO:0043565;GO:0043565;GO:0045944;GO:0045944;GO:0048646;GO:0048704;	K09301	-	-	-	homeobox B1 [Source:NCBI gene;Acc:395900]"	395900	F1NH11
ENSGALG00000001412	2086.43	1619.73	2553.12	1.57626	0.656509	0.0941296	1	10	2464702	2487049	+	22347	SEMA7A	GO:0001755;GO:0001934;GO:0005178;GO:0005178;GO:0005615;GO:0005887;GO:0007229;GO:0007229;GO:0007229;GO:0009897;GO:0009897;GO:0016020;GO:0021988;GO:0030215;GO:0030335;GO:0031175;GO:0038191;GO:0045499;GO:0045773;GO:0045773;GO:0045773;GO:0048675;GO:0048843;GO:0050727;GO:0050727;GO:0050919;GO:0060907;GO:0060907;GO:0070374;GO:0070374;GO:0070374;GO:0071526;	K06529	-	-	-	semaphorin 7A (John Milton Hagen blood group)[Source:NCBI gene;Acc:415298]	415298	F1NIZ9
ENSGALG00000000234	48.7725	35.2647	62.2803	1.76608	0.820552	0.0944725	1	Z	46187204	46301052	+	113848	EPB41L4A	GO:0005856;GO:0031032;GO:0005856;	-	-	-	-	erythrocyte membrane protein band 4.1 like 4A[Source:HGNC Symbol;Acc:HGNC:13278]	-	-
ENSGALG00000040959	5382.27	6461.92	4302.61	0.665841	-0.58675	0.094601	1	Z	912007	916668	+	4661	GRP	GO:0005184;GO:0005184;GO:0005615;GO:0007218;GO:0007218;GO:0010469;GO:0035176;GO:0036343;GO:0043207;GO:1900738;	K05224	-	-	-	gastrin releasing peptide [Source:NCBIgene;Acc:425213]	425213	A0A1D5PXC4
ENSGALG00000009110	145.234	174.953	115.515	0.660266	-0.59888	0.094625	1	1	24348924	24354638	-	5714	LSM8	GO:0000398;GO:0000398;GO:0000398;GO:0003723;GO:0005634;GO:0005688;GO:0005688;GO:0016070;GO:0046540;GO:0046540;GO:0046540;GO:0071005;GO:0120115;	K12627	-	-	-	LSM8 homolog, U6 small nuclear RNA associated[Source:NCBI gene;Acc:417765]	417765	E1BZ75
ENSGALG00000004309	71.637	88.1251	55.1489	0.625803	-0.676221	0.0946525	1	20	5623729	5634690	-	10961	GDAP1L1	GO:0016020;GO:0016021;	K22077	-	-	-	ganglioside induced differentiation associatedprotein 1 like 1 [Source:HGNC Symbol;Acc:HGNC:4213]	419201	F1NWU7
ENSGALG00000015403	1631.31	1351.69	1910.94	1.41374	0.499519	0.0948779	1	1	89165149	89382603	+	217454	EPHA3	GO:0000166;GO:0004672;GO:0004713;GO:0004713;GO:0004713;GO:0004714;GO:0004888;GO:0005003;GO:0005004;GO:0005005;GO:0005524;GO:0005524;GO:0005737;GO:0005769;GO:0005887;GO:0005887;GO:0005887;GO:0006468;GO:0007169;GO:0009968;GO:0010976;GO:0016020;GO:0016021;GO:0016021;GO:0016301;GO:0016310;GO:0016740;GO:0018108;GO:0030154;GO:0032956;GO:0043005;GO:0043066;GO:0043087;GO:0043235;GO:0043410;GO:0045806;GO:…	K05104	EC:2.7.10.1	-	-	EPH receptor A3 [Source:NCBI gene;Acc:396402]"	396402	P29318
ENSGALG00000013294	25508.8	19749.9	31267.7	1.58318	0.662829	0.0949499	1	10	9208018	9221830	-	13812	CYP19A1	GO:0002677;GO:0004497;GO:0005506;GO:0005783;GO:0006710;GO:0008209;GO:0008585;GO:0010760;GO:0016491;GO:0016705;GO:0016712;GO:0020037;GO:0020037;GO:0030540;GO:0030879;GO:0046872;GO:0055114;GO:0055114;GO:0060065;GO:0060736;GO:0061370;GO:0070330;GO:2000866;	K07434	EC:1.14.14.14	-	-	cytochrome P450 family 19 subfamily A member 1[Source:NCBI gene;Acc:414854]	414854	-
ENSGALG00000012386	1264.88	1063.73	1466.02	1.37818	0.462765	0.0950938	1	3	48334840	48350146	-	15306	LATS1	GO:0000278;GO:0004672;GO:0004674;GO:0005524;GO:0005622;GO:0006468;GO:0035329;GO:0000082;GO:0000086;GO:0000278;GO:0000287;GO:0000819;GO:0000922;GO:0000922;GO:0001827;GO:0001828;GO:0004672;GO:0004674;GO:0004674;GO:0004674;GO:0005524;GO:0005524;GO:0006468;GO:0006468;GO:0009755;GO:0018105;GO:0019901;GO:0030216;GO:0030331;GO:0030833;GO:0033138;GO:0033146;GO:0034613;GO:0035329;GO:0035329;GO:0035329;GO:…	K08791	EC:2.7.11.1	-	-	large tumor suppressor kinase 1 [Source:HGNCSymbol;Acc:HGNC:6514]	421627	E1C371
ENSGALG00000042134	421.173	350.642	491.704	1.4023	0.487791	0.0951158	1	2	98172895	98252307	+	79412	-	GO:0005261;GO:0005886;GO:0008381;GO:0008381;GO:0016020;GO:0016021;GO:0016021;GO:0034220;GO:0042391;GO:0050982;GO:0055085;GO:0071260;GO:0098655;GO:0008381;GO:0016020;GO:0016021;GO:0016021;GO:0055085;	K22128	-	-	-	piezo type mechanosensitive ion channel component 2[Source:NCBI gene;Acc:421052]	421052	-
ENSGALG00000008141	19790	16842.4	22737.6	1.35002	0.432977	0.0952416	1	4	13955889	14009116	-	53227	COL4A5	GO:0005201;GO:0005201;GO:0005581;GO:0005581;GO:0005587;GO:0005604;GO:0005615;GO:0007528;GO:0030198;GO:0031012;GO:0031594;GO:0038063;	K06237	-	-	-	collagen type IV alpha 5 chain [Source:HGNCSymbol;Acc:HGNC:2207]	422348	-
ENSGALG00000002557	40.3032	29.5835	51.0229	1.7247	0.786349	0.0952457	1	15	3066200	3191098	-	124898	ADGRD1	GO:0004888;GO:0004930;GO:0004930;GO:0004930;GO:0005622;GO:0005886;GO:0005887;GO:0007166;GO:0007186;GO:0007186;GO:0007189;GO:0007189;GO:0016020;GO:0016021;GO:0016021;GO:0004888;GO:0004930;GO:0007166;GO:0007186;GO:0016020;GO:0016021;GO:0016021;	K08465	-	-	-	adhesion G protein-coupled receptor D1 [Source:HGNCSymbol;Acc:HGNC:19893]	416803	A0A2H4I7A1
ENSGALG00000007253	225.586	270.221	180.952	0.669644	-0.578534	0.0952707	1	9	13905930	13926342	-	20412	IL1RAP	GO:0002114;GO:0004908;GO:0004908;GO:0007165;GO:0016020;GO:0016021;GO:0019221;GO:0032736;GO:0032754;GO:0038172;GO:0042094;GO:0051092;GO:0051965;GO:0072602;GO:2000778;	K04723	-	-	-	interleukin 1 receptor accessory protein[Source:HGNC Symbol;Acc:HGNC:5995]	424908	-
ENSGALG00000029596	77.1393	95.887	58.3915	0.608961	-0.715578	0.0953774	1	2	137467301	137485205	-	17904	HAS2	GO:0001570;GO:0005737;GO:0005887;GO:0005887;GO:0008284;GO:0016020;GO:0016021;GO:0030212;GO:0030213;GO:0030213;GO:0030213;GO:0030335;GO:0036120;GO:0036302;GO:0042802;GO:0045226;GO:0050501;GO:0050501;GO:0050501;GO:0060349;GO:0071347;GO:0071356;GO:0071498;GO:0085029;GO:0090500;GO:1900625;GO:0005887;GO:0016020;GO:0016021;GO:0030213;GO:0050501;	K00752	EC:2.4.1.212	-	-	hyaluronan synthase 2 [Source:NCBIgene;Acc:395594]	395594	A0A1D5NXM5
ENSGALG00000003930	333.922	272.904	394.94	1.44717	0.533239	0.0954653	1	10	5794553	5833007	+	38454	APBA2	GO:0001540;GO:0001540;GO:0001701;GO:0005737;GO:0005886;GO:0007268;GO:0007268;GO:0007268;GO:0007626;GO:0008021;GO:0010468;GO:0035264;GO:0043197;GO:0045202;	K20055	-	-	-	amyloid beta precursor protein binding family Amember 2 [Source:HGNC Symbol;Acc:HGNC:579]	415386	F1NYK4
ENSGALG00000007661	145.393	173.873	116.913	0.672407	-0.572592	0.0955736	1	18	10420643	10427959	-	7316	MYCBPAP	GO:0005737;GO:0007283;	-	-	-	-	MYCBP associated protein [Source:HGNCSymbol;Acc:HGNC:19677]	-	-
ENSGALG00000009959	403.784	497.084	310.483	0.624609	-0.678976	0.0956592	1	1	35565047	35594362	+	29315	-	-	K16779	-	-	-	RAB3A interacting protein [Source:NCBIgene;Acc:417850]	417850	E1C029
ENSGALG00000039535	161.572	194.617	128.527	0.660411	-0.598564	0.0956943	1	9	4759613	4802966	-	43353	D2HGDH	GO:0003824;GO:0016491;GO:0050660;GO:0055114;GO:0071949;GO:0003824;GO:0016491;GO:0050660;GO:0055114;GO:0071949;GO:0003824;GO:0004458;GO:0005739;GO:0016491;GO:0019516;GO:0022904;GO:0031234;GO:0050660;GO:0051990;GO:0055114;GO:0071949;GO:0071949;	K18204	EC:1.1.99.39	-	-	D-2-hydroxyglutarate dehydrogenase [Source:HGNCSymbol;Acc:HGNC:28358]	424853	A0A1D5PIB0
ENSGALG00000042005	626.082	736.395	515.77	0.700398	-0.513752	0.0958769	1	3	105003479	105010129	-	6650	-	GO:0000166;GO:0004849;GO:0004849;GO:0005524;GO:0005524;GO:0009116;GO:0016301;GO:0016301;GO:0016310;GO:0016740;GO:0044206;GO:0044211;GO:0000166;GO:0004849;GO:0005524;GO:0005524;GO:0009116;GO:0016301;GO:0016301;GO:0016310;GO:0016740;GO:0044206;GO:0044211;GO:0000166;GO:0004849;GO:0005524;GO:0005524;GO:0009116;GO:0016301;GO:0016301;GO:0016310;GO:0016740;GO:0044206;GO:0044211;	K00876	EC:2.7.1.48	-	-	-	776992	-
ENSGALG00000039643	412.55	498.437	326.663	0.655375	-0.609607	0.0958981	1	25	25563	27209	+	1646	TMEM79	GO:0002070;GO:0005737;GO:0005765;GO:0016020;GO:0016021;GO:0031069;GO:0032588;GO:0032588;GO:0042335;GO:0042802;GO:0045055;GO:0045684;GO:0061436;GO:0061436;GO:0070268;GO:0070268;	-	-	-	-	transmembrane protein 79 [Source:HGNCSymbol;Acc:HGNC:28196]	426758	-
ENSGALG00000010098	587.709	710.159	465.259	0.655149	-0.610106	0.0960684	1	8	20450923	20466358	-	15435	SLC6A9	GO:0003333;GO:0005283;GO:0005328;GO:0005887;GO:0006836;GO:0015293;GO:0016020;GO:0016020;GO:0016021;GO:0016021;GO:0055085;GO:1903825;GO:0003333;GO:0005283;GO:0005328;GO:0005886;GO:0005886;GO:0005887;GO:0006836;GO:0015187;GO:0015187;GO:0015293;GO:0015816;GO:0016020;GO:0016020;GO:0016021;GO:0016021;GO:0055085;GO:0061537;GO:0061537;GO:0098793;GO:1903825;	K05038	-	-	-	solute carrier family 6 member 9 [Source:NCBIgene;Acc:424576]	424576	Q5ZL10
ENSGALG00000034119	2674.54	2100.84	3248.24	1.54616	0.628692	0.0964396	1	2	55990571	56094186	+	103615	-	GO:0005198;GO:0005201;GO:0005581;GO:0005604;GO:0005615;GO:0007155;GO:0030198;GO:0031012;	K08135	-	-	-	collagen type XV alpha 1 chain [Source:NCBIgene;Acc:420803]	420803	A0A1D5P9J0
[truncated: 15,107 more rows]
