# Supplementary material for: Transcriptome Analysis of Ovarian Follicles Reveals Potential Pivotal Genes Associated With Increased and Decreased Rates of Chicken Egg Production
Source: Front Genet. 2021 Mar 10;12:622751. doi: 10.3389/fgene.2021.622751 (PMC7987945; doi:10.3389/fgene.2021.622751)
Supplement: Supplementary Table 8 — GO terms of DEGs in LWF of HR and LR hens. [file Table_5.XLSX]

## Sheet: Sheet1
Catergory	GO_Term	Cluster frequency	Genome frequency of use	Corrected P-value	Genes annotated to the term
cellular_component	GO:0016021 integral component of membrane	91 out of 203 genes, 44.8%	4483 out of 15747 genes, 28.5%	6.8e-05	ENSGALG00000015045,ENSGALG00000008656,ENSGALG00000003713,ENSGALG00000031094,ENSGALG00000012254,ENSGALG00000017046,ENSGALG00000037683,ENSGALG00000017394,ENSGALG00000005254,ENSGALG00000044527,ENSGALG00000016908,ENSGALG00000015126,ENSGALG00000033375,ENSGALG00000013838,ENSGALG00000012577,ENSGALG00000014754,ENSGALG00000002088,ENSGALG00000014820,ENSGALG00000036360,ENSGALG00000005801,ENSGALG00000005426,…
cellular_component	GO:0031224 intrinsic component of membrane	91 out of 203 genes, 44.8%	4531 out of 15747 genes, 28.8%	0.00011	ENSGALG00000015045,ENSGALG00000008656,ENSGALG00000003713,ENSGALG00000031094,ENSGALG00000012254,ENSGALG00000017046,ENSGALG00000037683,ENSGALG00000017394,ENSGALG00000005254,ENSGALG00000044527,ENSGALG00000016908,ENSGALG00000015126,ENSGALG00000033375,ENSGALG00000013838,ENSGALG00000012577,ENSGALG00000014754,ENSGALG00000002088,ENSGALG00000014820,ENSGALG00000036360,ENSGALG00000005801,ENSGALG00000005426,…
biological_process	GO:0002757 immune response-activating signal transduction	12 out of 203 genes, 5.9%	161 out of 15747 genes, 1.0%	0.00132	ENSGALG00000024357,ENSGALG00000011961,ENSGALG00000014754,ENSGALG00000040101,ENSGALG00000016661,ENSGALG00000026396,ENSGALG00000014821,ENSGALG00000014820,ENSGALG00000044802,ENSGALG00000032701,ENSGALG00000039480,ENSGALG00000013101
biological_process	GO:0002253 activation of immune response	13 out of 203 genes, 6.4%	193 out of 15747 genes, 1.2%	0.00149	ENSGALG00000024357,ENSGALG00000011961,ENSGALG00000005797,ENSGALG00000014754,ENSGALG00000040101,ENSGALG00000016661,ENSGALG00000026396,ENSGALG00000014821,ENSGALG00000014820,ENSGALG00000044802,ENSGALG00000032701,ENSGALG00000039480,ENSGALG00000013101
biological_process	GO:0002764 immune response-regulating signaling pathway	12 out of 203 genes, 5.9%	166 out of 15747 genes, 1.1%	0.00183	ENSGALG00000024357,ENSGALG00000011961,ENSGALG00000014754,ENSGALG00000040101,ENSGALG00000016661,ENSGALG00000026396,ENSGALG00000014821,ENSGALG00000014820,ENSGALG00000044802,ENSGALG00000032701,ENSGALG00000039480,ENSGALG00000013101
biological_process	GO:0050852 T cell receptor signaling pathway	8 out of 203 genes, 3.9%	67 out of 15747 genes, 0.4%	0.00254	ENSGALG00000024357,ENSGALG00000040101,ENSGALG00000026396,ENSGALG00000014821,ENSGALG00000014820,ENSGALG00000044802,ENSGALG00000039480,ENSGALG00000013101
biological_process	GO:0050851 antigen receptor-mediated signaling pathway	10 out of 203 genes, 4.9%	117 out of 15747 genes, 0.7%	0.00307	ENSGALG00000024357,ENSGALG00000014754,ENSGALG00000040101,ENSGALG00000016661,ENSGALG00000026396,ENSGALG00000014821,ENSGALG00000014820,ENSGALG00000044802,ENSGALG00000039480,ENSGALG00000013101
biological_process	GO:0002429 immune response-activating cell surface receptor signaling pathway	10 out of 203 genes, 4.9%	124 out of 15747 genes, 0.8%	0.00521	ENSGALG00000024357,ENSGALG00000014754,ENSGALG00000040101,ENSGALG00000016661,ENSGALG00000026396,ENSGALG00000014821,ENSGALG00000014820,ENSGALG00000044802,ENSGALG00000039480,ENSGALG00000013101
cellular_component	GO:0044425 membrane part	96 out of 203 genes, 47.3%	5323 out of 15747 genes, 33.8%	0.00672	ENSGALG00000015045,ENSGALG00000008656,ENSGALG00000003713,ENSGALG00000031094,ENSGALG00000012254,ENSGALG00000017046,ENSGALG00000037683,ENSGALG00000017394,ENSGALG00000005254,ENSGALG00000044527,ENSGALG00000016908,ENSGALG00000015126,ENSGALG00000033375,ENSGALG00000013838,ENSGALG00000046557,ENSGALG00000012577,ENSGALG00000014754,ENSGALG00000002088,ENSGALG00000014820,ENSGALG00000036360,ENSGALG00000005801,…
biological_process	GO:0002768 immune response-regulating cell surface receptor signaling pathway	10 out of 203 genes, 4.9%	128 out of 15747 genes, 0.8%	0.00692	ENSGALG00000024357,ENSGALG00000014754,ENSGALG00000040101,ENSGALG00000016661,ENSGALG00000026396,ENSGALG00000014821,ENSGALG00000014820,ENSGALG00000044802,ENSGALG00000039480,ENSGALG00000013101
cellular_component	GO:0016020 membrane	110 out of 203 genes, 54.2%	6481 out of 15747 genes, 41.2%	0.01723	ENSGALG00000015045,ENSGALG00000008656,ENSGALG00000003713,ENSGALG00000031094,ENSGALG00000012254,ENSGALG00000017046,ENSGALG00000037683,ENSGALG00000017394,ENSGALG00000005254,ENSGALG00000044527,ENSGALG00000016908,ENSGALG00000015126,ENSGALG00000033375,ENSGALG00000013838,ENSGALG00000002618,ENSGALG00000046557,ENSGALG00000033498,ENSGALG00000012577,ENSGALG00000014754,ENSGALG00000016142,ENSGALG00000002088,…
cellular_component	GO:0044459 plasma membrane part	39 out of 203 genes, 19.2%	1654 out of 15747 genes, 10.5%	0.02157	ENSGALG00000015045,ENSGALG00000024357,ENSGALG00000003713,ENSGALG00000040101,ENSGALG00000031094,ENSGALG00000012254,ENSGALG00000014983,ENSGALG00000028140,ENSGALG00000016908,ENSGALG00000046557,ENSGALG00000030368,ENSGALG00000016858,ENSGALG00000014754,ENSGALG00000010595,ENSGALG00000002088,ENSGALG00000038393,ENSGALG00000014820,ENSGALG00000036360,ENSGALG00000032701,ENSGALG00000005801,ENSGALG00000016934,…
biological_process	GO:0050778 positive regulation of immune response	14 out of 203 genes, 6.9%	289 out of 15747 genes, 1.8%	0.02663	ENSGALG00000024357,ENSGALG00000011961,ENSGALG00000005797,ENSGALG00000014754,ENSGALG00000040101,ENSGALG00000014984,ENSGALG00000016661,ENSGALG00000026396,ENSGALG00000014821,ENSGALG00000014820,ENSGALG00000044802,ENSGALG00000032701,ENSGALG00000039480,ENSGALG00000013101
cellular_component	GO:0098552 side of membrane	14 out of 203 genes, 6.9%	360 out of 15747 genes, 2.3%	0.03806	ENSGALG00000024357,ENSGALG00000017398,ENSGALG00000014754,ENSGALG00000040101,ENSGALG00000016661,ENSGALG00000026396,ENSGALG00000028140,ENSGALG00000014820,ENSGALG00000044802,ENSGALG00000013101,ENSGALG00000005801,ENSGALG00000039480,ENSGALG00000001573,ENSGALG00000046557
cellular_component	GO:0009897 external side of plasma membrane	11 out of 203 genes, 5.4%	242 out of 15747 genes, 1.5%	0.04806	ENSGALG00000024357,ENSGALG00000014754,ENSGALG00000040101,ENSGALG00000026396,ENSGALG00000028140,ENSGALG00000014820,ENSGALG00000044802,ENSGALG00000039480,ENSGALG00000001573,ENSGALG00000005801,ENSGALG00000013101
cellular_component	GO:0005886 plasma membrane	57 out of 203 genes, 28.1%	2891 out of 15747 genes, 18.4%	0.06522	ENSGALG00000014528,ENSGALG00000015045,ENSGALG00000024357,ENSGALG00000003713,ENSGALG00000003475,ENSGALG00000040101,ENSGALG00000031094,ENSGALG00000012254,ENSGALG00000014983,ENSGALG00000028140,ENSGALG00000005031,ENSGALG00000016908,ENSGALG00000002618,ENSGALG00000046557,ENSGALG00000030368,ENSGALG00000031578,ENSGALG00000016858,ENSGALG00000014144,ENSGALG00000014754,ENSGALG00000010595,ENSGALG00000002088,…
cellular_component	GO:0031012 extracellular matrix	11 out of 203 genes, 5.4%	253 out of 15747 genes, 1.6%	0.07004	ENSGALG00000027526,ENSGALG00000005797,ENSGALG00000006864,ENSGALG00000005426,ENSGALG00000033420,ENSGALG00000003589,ENSGALG00000030115,ENSGALG00000017046,ENSGALG00000041031,ENSGALG00000030647,ENSGALG00000033171
molecular_function	GO:0031681 G-protein beta-subunit binding	3 out of 203 genes, 1.5%	11 out of 15747 genes, 0.1%	0.07616	ENSGALG00000014983,ENSGALG00000014984,ENSGALG00000046557
molecular_function	GO:0005216 ion channel activity	14 out of 203 genes, 6.9%	370 out of 15747 genes, 2.3%	0.07653	ENSGALG00000003713,ENSGALG00000001698,ENSGALG00000005631,ENSGALG00000012254,ENSGALG00000007980,ENSGALG00000016868,ENSGALG00000015835,ENSGALG00000004280,ENSGALG00000010812,ENSGALG00000015126,ENSGALG00000036360,ENSGALG00000005801,ENSGALG00000001573,ENSGALG00000008960
molecular_function	GO:0022838 substrate-specific channel activity	14 out of 203 genes, 6.9%	377 out of 15747 genes, 2.4%	0.0924	ENSGALG00000003713,ENSGALG00000001698,ENSGALG00000005631,ENSGALG00000012254,ENSGALG00000007980,ENSGALG00000016868,ENSGALG00000015835,ENSGALG00000004280,ENSGALG00000010812,ENSGALG00000015126,ENSGALG00000036360,ENSGALG00000005801,ENSGALG00000001573,ENSGALG00000008960
molecular_function	GO:0022836 gated channel activity	12 out of 203 genes, 5.9%	291 out of 15747 genes, 1.8%	0.09537	ENSGALG00000003713,ENSGALG00000001698,ENSGALG00000005631,ENSGALG00000012254,ENSGALG00000007980,ENSGALG00000015835,ENSGALG00000004280,ENSGALG00000010812,ENSGALG00000015126,ENSGALG00000036360,ENSGALG00000005801,ENSGALG00000001573
molecular_function	GO:0015018 galactosylgalactosylxylosylprotein 3-beta-glucuronosyltransferase activity	2 out of 203 genes, 1.0%	3 out of 15747 genes, 0.0%	0.11609	ENSGALG00000001611,ENSGALG00000031590
molecular_function	GO:0022803 passive transmembrane transporter activity	14 out of 203 genes, 6.9%	390 out of 15747 genes, 2.5%	0.1294	ENSGALG00000003713,ENSGALG00000001698,ENSGALG00000005631,ENSGALG00000012254,ENSGALG00000007980,ENSGALG00000016868,ENSGALG00000015835,ENSGALG00000004280,ENSGALG00000010812,ENSGALG00000015126,ENSGALG00000036360,ENSGALG00000005801,ENSGALG00000001573,ENSGALG00000008960
molecular_function	GO:0015267 channel activity	14 out of 203 genes, 6.9%	390 out of 15747 genes, 2.5%	0.1294	ENSGALG00000003713,ENSGALG00000001698,ENSGALG00000005631,ENSGALG00000012254,ENSGALG00000007980,ENSGALG00000016868,ENSGALG00000015835,ENSGALG00000004280,ENSGALG00000010812,ENSGALG00000015126,ENSGALG00000036360,ENSGALG00000005801,ENSGALG00000001573,ENSGALG00000008960
biological_process	GO:0002376 immune system process	28 out of 203 genes, 13.8%	1017 out of 15747 genes, 6.5%	0.13025	ENSGALG00000024357,ENSGALG00000005797,ENSGALG00000034478,ENSGALG00000040101,ENSGALG00000023622,ENSGALG00000005254,ENSGALG00000013101,ENSGALG00000039480,ENSGALG00000030368,ENSGALG00000013723,ENSGALG00000011961,ENSGALG00000014754,ENSGALG00000043254,ENSGALG00000011551,ENSGALG00000003589,ENSGALG00000005631,ENSGALG00000016142,ENSGALG00000014984,ENSGALG00000014786,ENSGALG00000016661,ENSGALG00000026396,…
cellular_component	GO:0071944 cell periphery	58 out of 203 genes, 28.6%	3042 out of 15747 genes, 19.3%	0.13512	ENSGALG00000014528,ENSGALG00000015045,ENSGALG00000024357,ENSGALG00000003713,ENSGALG00000003475,ENSGALG00000040101,ENSGALG00000031094,ENSGALG00000012254,ENSGALG00000014983,ENSGALG00000028140,ENSGALG00000005031,ENSGALG00000016908,ENSGALG00000002618,ENSGALG00000046557,ENSGALG00000030368,ENSGALG00000031578,ENSGALG00000016858,ENSGALG00000014144,ENSGALG00000014754,ENSGALG00000010595,ENSGALG00000002088,…
biological_process	GO:2000778 positive regulation of interleukin-6 secretion	3 out of 203 genes, 1.5%	9 out of 15747 genes, 0.1%	0.18855	ENSGALG00000014983,ENSGALG00000036360,ENSGALG00000014984
biological_process	GO:0007189 adenylate cyclase-activating G-protein coupled receptor signaling pathway	7 out of 203 genes, 3.4%	92 out of 15747 genes, 0.6%	0.20849	ENSGALG00000035569,ENSGALG00000011104,ENSGALG00000002557,ENSGALG00000040035,ENSGALG00000010595,ENSGALG00000004064,ENSGALG00000046557
molecular_function	GO:0005102 receptor binding	25 out of 203 genes, 12.3%	989 out of 15747 genes, 6.3%	0.22718	ENSGALG00000024357,ENSGALG00000011104,ENSGALG00000033974,ENSGALG00000034478,ENSGALG00000040101,ENSGALG00000034196,ENSGALG00000015630,ENSGALG00000014983,ENSGALG00000028140,ENSGALG00000005254,ENSGALG00000013101,ENSGALG00000039480,ENSGALG00000014754,ENSGALG00000040007,ENSGALG00000043903,ENSGALG00000011551,ENSGALG00000002958,ENSGALG00000030115,ENSGALG00000014786,ENSGALG00000016661,ENSGALG00000026396,…
cellular_component	GO:0031226 intrinsic component of plasma membrane	23 out of 203 genes, 11.3%	910 out of 15747 genes, 5.8%	0.24019	ENSGALG00000015045,ENSGALG00000036782,ENSGALG00000003713,ENSGALG00000031094,ENSGALG00000007980,ENSGALG00000014983,ENSGALG00000028140,ENSGALG00000016908,ENSGALG00000001573,ENSGALG00000016941,ENSGALG00000002557,ENSGALG00000001698,ENSGALG00000005631,ENSGALG00000014984,ENSGALG00000010595,ENSGALG00000040035,ENSGALG00000002088,ENSGALG00000015835,ENSGALG00000036360,ENSGALG00000032701,ENSGALG00000016934,…
molecular_function	GO:0022834 ligand-gated channel activity	7 out of 203 genes, 3.4%	125 out of 15747 genes, 0.8%	0.2785	ENSGALG00000015835,ENSGALG00000001698,ENSGALG00000010812,ENSGALG00000005631,ENSGALG00000012254,ENSGALG00000005801,ENSGALG00000001573
molecular_function	GO:0015276 ligand-gated ion channel activity	7 out of 203 genes, 3.4%	125 out of 15747 genes, 0.8%	0.2785	ENSGALG00000015835,ENSGALG00000001698,ENSGALG00000010812,ENSGALG00000005631,ENSGALG00000012254,ENSGALG00000005801,ENSGALG00000001573
molecular_function	GO:0004872 receptor activity	25 out of 203 genes, 12.3%	1017 out of 15747 genes, 6.5%	0.33542	ENSGALG00000036782,ENSGALG00000006575,ENSGALG00000031094,ENSGALG00000012254,ENSGALG00000014983,ENSGALG00000028140,ENSGALG00000016288,ENSGALG00000004064,ENSGALG00000001573,ENSGALG00000035569,ENSGALG00000002557,ENSGALG00000001698,ENSGALG00000040730,ENSGALG00000003589,ENSGALG00000005631,ENSGALG00000014984,ENSGALG00000010595,ENSGALG00000040035,ENSGALG00000002088,ENSGALG00000015835,ENSGALG00000010812,…
molecular_function	GO:0060089 molecular transducer activity	25 out of 203 genes, 12.3%	1017 out of 15747 genes, 6.5%	0.33542	ENSGALG00000036782,ENSGALG00000006575,ENSGALG00000031094,ENSGALG00000012254,ENSGALG00000014983,ENSGALG00000028140,ENSGALG00000016288,ENSGALG00000004064,ENSGALG00000001573,ENSGALG00000035569,ENSGALG00000002557,ENSGALG00000001698,ENSGALG00000040730,ENSGALG00000003589,ENSGALG00000005631,ENSGALG00000014984,ENSGALG00000010595,ENSGALG00000040035,ENSGALG00000002088,ENSGALG00000015835,ENSGALG00000010812,…
cellular_component	GO:0005887 integral component of plasma membrane	22 out of 203 genes, 10.8%	878 out of 15747 genes, 5.6%	0.33848	ENSGALG00000015045,ENSGALG00000036782,ENSGALG00000003713,ENSGALG00000031094,ENSGALG00000007980,ENSGALG00000014983,ENSGALG00000028140,ENSGALG00000016908,ENSGALG00000001573,ENSGALG00000016941,ENSGALG00000002557,ENSGALG00000001698,ENSGALG00000005631,ENSGALG00000014984,ENSGALG00000010595,ENSGALG00000040035,ENSGALG00000002088,ENSGALG00000015835,ENSGALG00000036360,ENSGALG00000016934,ENSGALG00000005801,…
biological_process	GO:0034767 positive regulation of ion transmembrane transport	6 out of 203 genes, 3.0%	71 out of 15747 genes, 0.5%	0.34251	ENSGALG00000014983,ENSGALG00000011104,ENSGALG00000010812,ENSGALG00000040035,ENSGALG00000004064,ENSGALG00000002088
cellular_component	GO:0005576 extracellular region	27 out of 203 genes, 13.3%	1173 out of 15747 genes, 7.4%	0.36509	ENSGALG00000027526,ENSGALG00000011104,ENSGALG00000005797,ENSGALG00000033974,ENSGALG00000006864,ENSGALG00000005426,ENSGALG00000034478,ENSGALG00000034196,ENSGALG00000023622,ENSGALG00000017046,ENSGALG00000041031,ENSGALG00000028140,ENSGALG00000019552,ENSGALG00000005254,ENSGALG00000006995,ENSGALG00000030647,ENSGALG00000013083,ENSGALG00000043254,ENSGALG00000040007,ENSGALG00000014754,ENSGALG00000030712,…
molecular_function	GO:0038023 signaling receptor activity	23 out of 203 genes, 11.3%	926 out of 15747 genes, 5.9%	0.45784	ENSGALG00000036782,ENSGALG00000006575,ENSGALG00000031094,ENSGALG00000014983,ENSGALG00000028140,ENSGALG00000016288,ENSGALG00000004064,ENSGALG00000001573,ENSGALG00000035569,ENSGALG00000002557,ENSGALG00000001698,ENSGALG00000040730,ENSGALG00000005631,ENSGALG00000014984,ENSGALG00000010595,ENSGALG00000040035,ENSGALG00000002088,ENSGALG00000015835,ENSGALG00000010812,ENSGALG00000036360,ENSGALG00000032701,…
biological_process	GO:0098801 regulation of renal system process	3 out of 203 genes, 1.5%	12 out of 15747 genes, 0.1%	0.47991	ENSGALG00000014983,ENSGALG00000014144,ENSGALG00000014984
biological_process	GO:0050714 positive regulation of protein secretion	7 out of 203 genes, 3.4%	106 out of 15747 genes, 0.7%	0.49849	ENSGALG00000014983,ENSGALG00000011104,ENSGALG00000014820,ENSGALG00000036360,ENSGALG00000014984,ENSGALG00000016661,ENSGALG00000004064
biological_process	GO:0034764 positive regulation of transmembrane transport	6 out of 203 genes, 3.0%	77 out of 15747 genes, 0.5%	0.53193	ENSGALG00000014983,ENSGALG00000011104,ENSGALG00000010812,ENSGALG00000040035,ENSGALG00000004064,ENSGALG00000002088
biological_process	GO:0072643 interferon-gamma secretion	2 out of 203 genes, 1.0%	3 out of 15747 genes, 0.0%	0.55389	ENSGALG00000014820,ENSGALG00000014984
biological_process	GO:1900133 regulation of renin secretion into blood stream	2 out of 203 genes, 1.0%	3 out of 15747 genes, 0.0%	0.55389	ENSGALG00000014983,ENSGALG00000014984
molecular_function	GO:0015057 thrombin receptor activity	2 out of 203 genes, 1.0%	6 out of 15747 genes, 0.0%	0.56579	ENSGALG00000014983,ENSGALG00000014984
molecular_function	GO:0099600 transmembrane receptor activity	21 out of 203 genes, 10.3%	830 out of 15747 genes, 5.3%	0.5786	ENSGALG00000036782,ENSGALG00000006575,ENSGALG00000012254,ENSGALG00000014983,ENSGALG00000028140,ENSGALG00000016288,ENSGALG00000004064,ENSGALG00000001573,ENSGALG00000035569,ENSGALG00000002557,ENSGALG00000001698,ENSGALG00000005631,ENSGALG00000014984,ENSGALG00000010595,ENSGALG00000040035,ENSGALG00000002088,ENSGALG00000015835,ENSGALG00000010812,ENSGALG00000036360,ENSGALG00000005801,ENSGALG00000027765
molecular_function	GO:0004871 signal transducer activity	24 out of 203 genes, 11.8%	1002 out of 15747 genes, 6.4%	0.58821	ENSGALG00000036782,ENSGALG00000006575,ENSGALG00000031094,ENSGALG00000014983,ENSGALG00000028140,ENSGALG00000016288,ENSGALG00000004064,ENSGALG00000001573,ENSGALG00000035569,ENSGALG00000002557,ENSGALG00000040007,ENSGALG00000001698,ENSGALG00000040730,ENSGALG00000005631,ENSGALG00000014984,ENSGALG00000010595,ENSGALG00000040035,ENSGALG00000002088,ENSGALG00000015835,ENSGALG00000010812,ENSGALG00000036360,…
biological_process	GO:0060349 bone morphogenesis	6 out of 203 genes, 3.0%	80 out of 15747 genes, 0.5%	0.65301	ENSGALG00000041031,ENSGALG00000005797,ENSGALG00000017394,ENSGALG00000005426,ENSGALG00000036360,ENSGALG00000011489
cellular_component	GO:0042613 MHC class II protein complex	2 out of 203 genes, 1.0%	8 out of 15747 genes, 0.1%	0.68195	ENSGALG00000030368,ENSGALG00000038393
biological_process	GO:0007188 adenylate cyclase-modulating G-protein coupled receptor signaling pathway	8 out of 203 genes, 3.9%	146 out of 15747 genes, 0.9%	0.69068	ENSGALG00000035569,ENSGALG00000011104,ENSGALG00000002557,ENSGALG00000036782,ENSGALG00000040035,ENSGALG00000010595,ENSGALG00000004064,ENSGALG00000046557
biological_process	GO:0006937 regulation of muscle contraction	6 out of 203 genes, 3.0%	82 out of 15747 genes, 0.5%	0.74492	ENSGALG00000005448,ENSGALG00000010812,ENSGALG00000040035,ENSGALG00000004064,ENSGALG00000001573,ENSGALG00000027583
biological_process	GO:0006952 defense response	15 out of 203 genes, 7.4%	445 out of 15747 genes, 2.8%	0.75498	ENSGALG00000013723,ENSGALG00000005797,ENSGALG00000043254,ENSGALG00000040007,ENSGALG00000014754,ENSGALG00000034478,ENSGALG00000011551,ENSGALG00000016142,ENSGALG00000014984,ENSGALG00000023622,ENSGALG00000045085,ENSGALG00000014983,ENSGALG00000006997,ENSGALG00000032701,ENSGALG00000001573
molecular_function	GO:0004888 transmembrane signaling receptor activity	20 out of 203 genes, 9.9%	795 out of 15747 genes, 5.0%	0.78072	ENSGALG00000036782,ENSGALG00000006575,ENSGALG00000014983,ENSGALG00000028140,ENSGALG00000016288,ENSGALG00000004064,ENSGALG00000001573,ENSGALG00000035569,ENSGALG00000002557,ENSGALG00000001698,ENSGALG00000005631,ENSGALG00000010595,ENSGALG00000040035,ENSGALG00000014984,ENSGALG00000002088,ENSGALG00000015835,ENSGALG00000010812,ENSGALG00000036360,ENSGALG00000005801,ENSGALG00000027765
cellular_component	GO:0042611 MHC protein complex	2 out of 203 genes, 1.0%	9 out of 15747 genes, 0.1%	0.86938	ENSGALG00000030368,ENSGALG00000038393
biological_process	GO:0010959 regulation of metal ion transport	9 out of 203 genes, 4.4%	190 out of 15747 genes, 1.2%	0.91448	ENSGALG00000011104,ENSGALG00000040035,ENSGALG00000007980,ENSGALG00000002088,ENSGALG00000014983,ENSGALG00000010812,ENSGALG00000027583,ENSGALG00000001573,ENSGALG00000004064
biological_process	GO:0090279 regulation of calcium ion import	5 out of 203 genes, 2.5%	57 out of 15747 genes, 0.4%	0.92746	ENSGALG00000014983,ENSGALG00000011104,ENSGALG00000010812,ENSGALG00000004064,ENSGALG00000027583
biological_process	GO:0001819 positive regulation of cytokine production	9 out of 203 genes, 4.4%	191 out of 15747 genes, 1.2%	0.9492	ENSGALG00000043254,ENSGALG00000040007,ENSGALG00000033974,ENSGALG00000014984,ENSGALG00000014786,ENSGALG00000014983,ENSGALG00000014820,ENSGALG00000036360,ENSGALG00000032701
biological_process	GO:0044700 single organism signaling	53 out of 203 genes, 26.1%	3123 out of 15747 genes, 19.8%	1	ENSGALG00000024357,ENSGALG00000011104,ENSGALG00000034478,ENSGALG00000040101,ENSGALG00000006575,ENSGALG00000026264,ENSGALG00000014983,ENSGALG00000028140,ENSGALG00000017394,ENSGALG00000046557,ENSGALG00000033498,ENSGALG00000014754,ENSGALG00000040730,ENSGALG00000010595,ENSGALG00000014786,ENSGALG00000002088,ENSGALG00000020905,ENSGALG00000014821,ENSGALG00000017005,ENSGALG00000014820,ENSGALG00000036360,…
biological_process	GO:0009593 detection of chemical stimulus	2 out of 203 genes, 1.0%	162 out of 15747 genes, 1.0%	1	ENSGALG00000010812,ENSGALG00000032701
biological_process	GO:0002694 regulation of leukocyte activation	4 out of 203 genes, 2.0%	285 out of 15747 genes, 1.8%	1	ENSGALG00000014754,ENSGALG00000014820,ENSGALG00000014984,ENSGALG00000004064
biological_process	GO:0090130 tissue migration	2 out of 203 genes, 1.0%	54 out of 15747 genes, 0.3%	1	ENSGALG00000004320,ENSGALG00000011489
molecular_function	GO:0042562 hormone binding	4 out of 203 genes, 2.0%	61 out of 15747 genes, 0.4%	1	ENSGALG00000006575,ENSGALG00000014786,ENSGALG00000004064,ENSGALG00000002088
biological_process	GO:0032680 regulation of tumor necrosis factor production	2 out of 203 genes, 1.0%	58 out of 15747 genes, 0.4%	1	ENSGALG00000032701,ENSGALG00000014786
cellular_component	GO:0099568 cytoplasmic region	2 out of 203 genes, 1.0%	281 out of 15747 genes, 1.8%	1	ENSGALG00000036412,ENSGALG00000045408
biological_process	GO:0006066 alcohol metabolic process	2 out of 203 genes, 1.0%	181 out of 15747 genes, 1.1%	1	ENSGALG00000017394,ENSGALG00000011213
biological_process	GO:0050796 regulation of insulin secretion	3 out of 203 genes, 1.5%	82 out of 15747 genes, 0.5%	1	ENSGALG00000011104,ENSGALG00000016661,ENSGALG00000004064
biological_process	GO:0032104 regulation of response to extracellular stimulus	2 out of 203 genes, 1.0%	100 out of 15747 genes, 0.6%	1	ENSGALG00000011104,ENSGALG00000040035
biological_process	GO:0098868 bone growth	2 out of 203 genes, 1.0%	30 out of 15747 genes, 0.2%	1	ENSGALG00000041031,ENSGALG00000005797
biological_process	GO:0044237 cellular metabolic process	46 out of 203 genes, 22.7%	5255 out of 15747 genes, 33.4%	1	ENSGALG00000014528,ENSGALG00000032571,ENSGALG00000003475,ENSGALG00000026264,ENSGALG00000031656,ENSGALG00000016592,ENSGALG00000017394,ENSGALG00000003286,ENSGALG00000044527,ENSGALG00000033171,ENSGALG00000033498,ENSGALG00000028880,ENSGALG00000014144,ENSGALG00000001749,ENSGALG00000040730,ENSGALG00000014786,ENSGALG00000006073,ENSGALG00000014944,ENSGALG00000020905,ENSGALG00000017005,ENSGALG00000014681,…
cellular_component	GO:0005769 early endosome	5 out of 203 genes, 2.5%	167 out of 15747 genes, 1.1%	1	ENSGALG00000014983,ENSGALG00000002958,ENSGALG00000036412,ENSGALG00000014984,ENSGALG00000004064
cellular_component	GO:0043228 non-membrane-bounded organelle	21 out of 203 genes, 10.3%	3059 out of 15747 genes, 19.4%	1	ENSGALG00000005448,ENSGALG00000032571,ENSGALG00000045408,ENSGALG00000023772,ENSGALG00000035960,ENSGALG00000004064,ENSGALG00000033619,ENSGALG00000003991,ENSGALG00000012577,ENSGALG00000014144,ENSGALG00000005493,ENSGALG00000027064,ENSGALG00000036412,ENSGALG00000040995,ENSGALG00000006073,ENSGALG00000005402,ENSGALG00000041858,ENSGALG00000005739,ENSGALG00000010812,ENSGALG00000038876,ENSGALG00000011489
biological_process	GO:0001558 regulation of cell growth	2 out of 203 genes, 1.0%	228 out of 15747 genes, 1.4%	1	ENSGALG00000030115,ENSGALG00000012613
molecular_function	GO:0008092 cytoskeletal protein binding	7 out of 203 genes, 3.4%	707 out of 15747 genes, 4.5%	1	ENSGALG00000035960,ENSGALG00000005448,ENSGALG00000001933,ENSGALG00000034052,ENSGALG00000040995,ENSGALG00000016142,ENSGALG00000023772
molecular_function	GO:0031406 carboxylic acid binding	2 out of 203 genes, 1.0%	131 out of 15747 genes, 0.8%	1	ENSGALG00000036418,ENSGALG00000023622
biological_process	GO:1901019 regulation of calcium ion transmembrane transporter activity	2 out of 203 genes, 1.0%	41 out of 15747 genes, 0.3%	1	ENSGALG00000010812,ENSGALG00000027583
biological_process	GO:1903115 regulation of actin filament-based movement	2 out of 203 genes, 1.0%	23 out of 15747 genes, 0.1%	1	ENSGALG00000010812,ENSGALG00000027583
biological_process	GO:0019693 ribose phosphate metabolic process	2 out of 203 genes, 1.0%	219 out of 15747 genes, 1.4%	1	ENSGALG00000014528,ENSGALG00000016592
biological_process	GO:0009790 embryo development	7 out of 203 genes, 3.4%	681 out of 15747 genes, 4.3%	1	ENSGALG00000017394,ENSGALG00000002958,ENSGALG00000010812,ENSGALG00000016044,ENSGALG00000030647,ENSGALG00000032393,ENSGALG00000011489
biological_process	GO:0048598 embryonic morphogenesis	5 out of 203 genes, 2.5%	422 out of 15747 genes, 2.7%	1	ENSGALG00000017394,ENSGALG00000002958,ENSGALG00000010812,ENSGALG00000030647,ENSGALG00000011489
molecular_function	GO:0003677 DNA binding	10 out of 203 genes, 4.9%	1469 out of 15747 genes, 9.3%	1	ENSGALG00000011551,ENSGALG00000001252,ENSGALG00000040730,ENSGALG00000027064,ENSGALG00000026264,ENSGALG00000035944,ENSGALG00000016044,ENSGALG00000003952,ENSGALG00000011489,ENSGALG00000032393
biological_process	GO:0002064 epithelial cell development	3 out of 203 genes, 1.5%	146 out of 15747 genes, 0.9%	1	ENSGALG00000006821,ENSGALG00000002958,ENSGALG00000014984
biological_process	GO:0050709 negative regulation of protein secretion	2 out of 203 genes, 1.0%	64 out of 15747 genes, 0.4%	1	ENSGALG00000014983,ENSGALG00000014984
biological_process	GO:0097202 activation of cysteine-type endopeptidase activity	2 out of 203 genes, 1.0%	50 out of 15747 genes, 0.3%	1	ENSGALG00000014983,ENSGALG00000001573
biological_process	GO:0080090 regulation of primary metabolic process	35 out of 203 genes, 17.2%	3827 out of 15747 genes, 24.3%	1	ENSGALG00000011104,ENSGALG00000034478,ENSGALG00000007530,ENSGALG00000000241,ENSGALG00000029509,ENSGALG00000031094,ENSGALG00000026264,ENSGALG00000014983,ENSGALG00000019552,ENSGALG00000017394,ENSGALG00000035944,ENSGALG00000040730,ENSGALG00000014786,ENSGALG00000002088,ENSGALG00000032231,ENSGALG00000036360,ENSGALG00000011489,ENSGALG00000033974,ENSGALG00000028318,ENSGALG00000002579,ENSGALG00000006995,…
biological_process	GO:0030168 platelet activation	2 out of 203 genes, 1.0%	31 out of 15747 genes, 0.2%	1	ENSGALG00000014983,ENSGALG00000001573
molecular_function	GO:0003725 double-stranded RNA binding	2 out of 203 genes, 1.0%	56 out of 15747 genes, 0.4%	1	ENSGALG00000013723,ENSGALG00000007530
biological_process	GO:0060537 muscle tissue development	5 out of 203 genes, 2.5%	225 out of 15747 genes, 1.4%	1	ENSGALG00000005448,ENSGALG00000002958,ENSGALG00000040995,ENSGALG00000010812,ENSGALG00000027583
biological_process	GO:0002790 peptide secretion	2 out of 203 genes, 1.0%	43 out of 15747 genes, 0.3%	1	ENSGALG00000036360,ENSGALG00000026264
molecular_function	GO:0016705 oxidoreductase activity, acting on paired donors, with incorporation or reduction of molecular oxygen	4 out of 203 genes, 2.0%	128 out of 15747 genes, 0.8%	1	ENSGALG00000039257,ENSGALG00000005739,ENSGALG00000011213,ENSGALG00000038287
biological_process	GO:0010811 positive regulation of cell-substrate adhesion	2 out of 203 genes, 1.0%	76 out of 15747 genes, 0.5%	1	ENSGALG00000003589,ENSGALG00000015630
biological_process	GO:2001234 negative regulation of apoptotic signaling pathway	2 out of 203 genes, 1.0%	136 out of 15747 genes, 0.9%	1	ENSGALG00000033974,ENSGALG00000008947
biological_process	GO:0006810 transport	35 out of 203 genes, 17.2%	2650 out of 15747 genes, 16.8%	1	ENSGALG00000015045,ENSGALG00000003713,ENSGALG00000000241,ENSGALG00000012254,ENSGALG00000026264,ENSGALG00000042798,ENSGALG00000005254,ENSGALG00000015126,ENSGALG00000006728,ENSGALG00000016858,ENSGALG00000014754,ENSGALG00000003589,ENSGALG00000036412,ENSGALG00000014786,ENSGALG00000014820,ENSGALG00000036360,ENSGALG00000005801,ENSGALG00000007980,ENSGALG00000016868,ENSGALG00000044261,ENSGALG00000006995,…
biological_process	GO:0043280 positive regulation of cysteine-type endopeptidase activity involved in apoptotic process	2 out of 203 genes, 1.0%	64 out of 15747 genes, 0.4%	1	ENSGALG00000014983,ENSGALG00000001573
biological_process	GO:0019439 aromatic compound catabolic process	2 out of 203 genes, 1.0%	200 out of 15747 genes, 1.3%	1	ENSGALG00000032571,ENSGALG00000003991
biological_process	GO:0030072 peptide hormone secretion	2 out of 203 genes, 1.0%	41 out of 15747 genes, 0.3%	1	ENSGALG00000036360,ENSGALG00000026264
biological_process	GO:0006402 mRNA catabolic process	2 out of 203 genes, 1.0%	83 out of 15747 genes, 0.5%	1	ENSGALG00000032571,ENSGALG00000003991
biological_process	GO:0051172 negative regulation of nitrogen compound metabolic process	6 out of 203 genes, 3.0%	1104 out of 15747 genes, 7.0%	1	ENSGALG00000035944,ENSGALG00000027064,ENSGALG00000036360,ENSGALG00000016044,ENSGALG00000012613,ENSGALG00000011489
biological_process	GO:0032412 regulation of ion transmembrane transporter activity	6 out of 203 genes, 3.0%	131 out of 15747 genes, 0.8%	1	ENSGALG00000004280,ENSGALG00000010812,ENSGALG00000040035,ENSGALG00000027583,ENSGALG00000007980,ENSGALG00000002088
biological_process	GO:0098662 inorganic cation transmembrane transport	6 out of 203 genes, 3.0%	412 out of 15747 genes, 2.6%	1	ENSGALG00000010812,ENSGALG00000005631,ENSGALG00000036360,ENSGALG00000012254,ENSGALG00000007980,ENSGALG00000008960
biological_process	GO:0043436 oxoacid metabolic process	9 out of 203 genes, 4.4%	587 out of 15747 genes, 3.7%	1	ENSGALG00000014528,ENSGALG00000001749,ENSGALG00000003475,ENSGALG00000031590,ENSGALG00000028142,ENSGALG00000006073,ENSGALG00000001611,ENSGALG00000003286,ENSGALG00000005739
biological_process	GO:0015698 inorganic anion transport	3 out of 203 genes, 1.5%	117 out of 15747 genes, 0.7%	1	ENSGALG00000003713,ENSGALG00000001698,ENSGALG00000004280
biological_process	GO:0016310 phosphorylation	10 out of 203 genes, 4.9%	844 out of 15747 genes, 5.4%	1	ENSGALG00000014528,ENSGALG00000028982,ENSGALG00000040189,ENSGALG00000016661,ENSGALG00000014786,ENSGALG00000008947,ENSGALG00000020905,ENSGALG00000016592,ENSGALG00000017005,ENSGALG00000014179
biological_process	GO:0044707 single-multicellular organism process	44 out of 203 genes, 21.7%	3234 out of 15747 genes, 20.5%	1	ENSGALG00000005448,ENSGALG00000005797,ENSGALG00000034478,ENSGALG00000023772,ENSGALG00000014983,ENSGALG00000041031,ENSGALG00000031656,ENSGALG00000028140,ENSGALG00000017394,ENSGALG00000032393,ENSGALG00000005849,ENSGALG00000031578,ENSGALG00000040995,ENSGALG00000036412,ENSGALG00000003589,ENSGALG00000014786,ENSGALG00000002088,ENSGALG00000014944,ENSGALG00000007927,ENSGALG00000014821,ENSGALG00000014820,…
biological_process	GO:0043255 regulation of carbohydrate biosynthetic process	3 out of 203 genes, 1.5%	47 out of 15747 genes, 0.3%	1	ENSGALG00000011104,ENSGALG00000012613,ENSGALG00000004064
cellular_component	GO:0061695 transferase complex, transferring phosphorus-containing groups	2 out of 203 genes, 1.0%	236 out of 15747 genes, 1.5%	1	ENSGALG00000016592,ENSGALG00000014786
biological_process	GO:0043954 cellular component maintenance	2 out of 203 genes, 1.0%	25 out of 15747 genes, 0.2%	1	ENSGALG00000014983,ENSGALG00000014984
biological_process	GO:0006111 regulation of gluconeogenesis	2 out of 203 genes, 1.0%	24 out of 15747 genes, 0.2%	1	ENSGALG00000011104,ENSGALG00000012613
biological_process	GO:0030001 metal ion transport	9 out of 203 genes, 4.4%	420 out of 15747 genes, 2.7%	1	ENSGALG00000005631,ENSGALG00000012254,ENSGALG00000007980,ENSGALG00000010812,ENSGALG00000036360,ENSGALG00000027583,ENSGALG00000005801,ENSGALG00000006728,ENSGALG00000008960
biological_process	GO:0017157 regulation of exocytosis	2 out of 203 genes, 1.0%	106 out of 15747 genes, 0.7%	1	ENSGALG00000014984,ENSGALG00000016288
biological_process	GO:0022408 negative regulation of cell-cell adhesion	2 out of 203 genes, 1.0%	97 out of 15747 genes, 0.6%	1	ENSGALG00000014820,ENSGALG00000036360
biological_process	GO:0006821 chloride transport	3 out of 203 genes, 1.5%	74 out of 15747 genes, 0.5%	1	ENSGALG00000003713,ENSGALG00000001698,ENSGALG00000004280
biological_process	GO:0090277 positive regulation of peptide hormone secretion	3 out of 203 genes, 1.5%	44 out of 15747 genes, 0.3%	1	ENSGALG00000011104,ENSGALG00000016661,ENSGALG00000004064
biological_process	GO:1903706 regulation of hemopoiesis	2 out of 203 genes, 1.0%	208 out of 15747 genes, 1.3%	1	ENSGALG00000040007,ENSGALG00000014786
biological_process	GO:0045892 negative regulation of transcription, DNA-templated	6 out of 203 genes, 3.0%	850 out of 15747 genes, 5.4%	1	ENSGALG00000035944,ENSGALG00000027064,ENSGALG00000036360,ENSGALG00000016044,ENSGALG00000012613,ENSGALG00000011489
biological_process	GO:0009653 anatomical structure morphogenesis	18 out of 203 genes, 8.9%	1540 out of 15747 genes, 9.8%	1	ENSGALG00000005448,ENSGALG00000005797,ENSGALG00000033974,ENSGALG00000005426,ENSGALG00000041031,ENSGALG00000017394,ENSGALG00000030647,ENSGALG00000040189,ENSGALG00000002958,ENSGALG00000036412,ENSGALG00000040995,ENSGALG00000014944,ENSGALG00000007927,ENSGALG00000006821,ENSGALG00000010812,ENSGALG00000036360,ENSGALG00000011489,ENSGALG00000026491
biological_process	GO:0044270 cellular nitrogen compound catabolic process	2 out of 203 genes, 1.0%	189 out of 15747 genes, 1.2%	1	ENSGALG00000032571,ENSGALG00000003991
biological_process	GO:0046483 heterocycle metabolic process	15 out of 203 genes, 7.4%	2084 out of 15747 genes, 13.2%	1	ENSGALG00000014528,ENSGALG00000028982,ENSGALG00000032571,ENSGALG00000001252,ENSGALG00000040730,ENSGALG00000038287,ENSGALG00000026264,ENSGALG00000016502,ENSGALG00000016592,ENSGALG00000016044,ENSGALG00000036536,ENSGALG00000005801,ENSGALG00000003952,ENSGALG00000006608,ENSGALG00000003991
biological_process	GO:0010648 negative regulation of cell communication	10 out of 203 genes, 4.9%	848 out of 15747 genes, 5.4%	1	ENSGALG00000011961,ENSGALG00000033974,ENSGALG00000014984,ENSGALG00000040035,ENSGALG00000012613,ENSGALG00000008947,ENSGALG00000017394,ENSGALG00000006995,ENSGALG00000004064,ENSGALG00000016941
biological_process	GO:0006139 nucleobase-containing compound metabolic process	15 out of 203 genes, 7.4%	1985 out of 15747 genes, 12.6%	1	ENSGALG00000014528,ENSGALG00000028982,ENSGALG00000032571,ENSGALG00000001252,ENSGALG00000040730,ENSGALG00000038287,ENSGALG00000026264,ENSGALG00000016502,ENSGALG00000016592,ENSGALG00000016044,ENSGALG00000036536,ENSGALG00000005801,ENSGALG00000003952,ENSGALG00000006608,ENSGALG00000003991
biological_process	GO:0071229 cellular response to acid chemical	2 out of 203 genes, 1.0%	97 out of 15747 genes, 0.6%	1	ENSGALG00000006997,ENSGALG00000046557
biological_process	GO:0009889 regulation of biosynthetic process	25 out of 203 genes, 12.3%	2575 out of 15747 genes, 16.4%	1	ENSGALG00000011104,ENSGALG00000033974,ENSGALG00000007530,ENSGALG00000000241,ENSGALG00000029509,ENSGALG00000026264,ENSGALG00000014983,ENSGALG00000017394,ENSGALG00000035944,ENSGALG00000016044,ENSGALG00000004064,ENSGALG00000003952,ENSGALG00000040189,ENSGALG00000001252,ENSGALG00000040730,ENSGALG00000027064,ENSGALG00000014984,ENSGALG00000012613,ENSGALG00000014786,ENSGALG00000040035,ENSGALG00000002088,…
biological_process	GO:0033500 carbohydrate homeostasis	3 out of 203 genes, 1.5%	104 out of 15747 genes, 0.7%	1	ENSGALG00000036360,ENSGALG00000014786,ENSGALG00000004064
cellular_component	GO:1990351 transporter complex	6 out of 203 genes, 3.0%	233 out of 15747 genes, 1.5%	1	ENSGALG00000015835,ENSGALG00000001698,ENSGALG00000010812,ENSGALG00000005801,ENSGALG00000027583,ENSGALG00000007980
biological_process	GO:0035150 regulation of tube size	3 out of 203 genes, 1.5%	64 out of 15747 genes, 0.4%	1	ENSGALG00000014983,ENSGALG00000040035,ENSGALG00000001573
molecular_function	GO:0016740 transferase activity	20 out of 203 genes, 9.9%	1876 out of 15747 genes, 11.9%	1	ENSGALG00000028982,ENSGALG00000038879,ENSGALG00000007530,ENSGALG00000003475,ENSGALG00000031590,ENSGALG00000001611,ENSGALG00000016592,ENSGALG00000014179,ENSGALG00000012802,ENSGALG00000044527,ENSGALG00000001371,ENSGALG00000033171,ENSGALG00000028880,ENSGALG00000013723,ENSGALG00000040189,ENSGALG00000016661,ENSGALG00000008947,ENSGALG00000014944,ENSGALG00000020905,ENSGALG00000038876
biological_process	GO:0003231 cardiac ventricle development	2 out of 203 genes, 1.0%	91 out of 15747 genes, 0.6%	1	ENSGALG00000005448,ENSGALG00000010812
biological_process	GO:0048878 chemical homeostasis	11 out of 203 genes, 5.4%	599 out of 15747 genes, 3.8%	1	ENSGALG00000005631,ENSGALG00000014984,ENSGALG00000014786,ENSGALG00000010595,ENSGALG00000014983,ENSGALG00000017394,ENSGALG00000010812,ENSGALG00000036360,ENSGALG00000027583,ENSGALG00000004064,ENSGALG00000002618
biological_process	GO:0032409 regulation of transporter activity	7 out of 203 genes, 3.4%	143 out of 15747 genes, 0.9%	1	ENSGALG00000004280,ENSGALG00000010812,ENSGALG00000040035,ENSGALG00000027583,ENSGALG00000007980,ENSGALG00000002088,ENSGALG00000002618
biological_process	GO:0060562 epithelial tube morphogenesis	2 out of 203 genes, 1.0%	215 out of 15747 genes, 1.4%	1	ENSGALG00000010812,ENSGALG00000011489
biological_process	GO:0006023 aminoglycan biosynthetic process	2 out of 203 genes, 1.0%	34 out of 15747 genes, 0.2%	1	ENSGALG00000001611,ENSGALG00000031590
biological_process	GO:0051282 regulation of sequestering of calcium ion	5 out of 203 genes, 2.5%	73 out of 15747 genes, 0.5%	1	ENSGALG00000014983,ENSGALG00000010812,ENSGALG00000005631,ENSGALG00000004064,ENSGALG00000027583
biological_process	GO:0044711 single-organism biosynthetic process	14 out of 203 genes, 6.9%	787 out of 15747 genes, 5.0%	1	ENSGALG00000028880,ENSGALG00000028982,ENSGALG00000003475,ENSGALG00000031590,ENSGALG00000028142,ENSGALG00000011213,ENSGALG00000012613,ENSGALG00000006073,ENSGALG00000001611,ENSGALG00000016592,ENSGALG00000017394,ENSGALG00000005739,ENSGALG00000044527,ENSGALG00000001573
biological_process	GO:0060284 regulation of cell development	4 out of 203 genes, 2.0%	632 out of 15747 genes, 4.0%	1	ENSGALG00000031578,ENSGALG00000006997,ENSGALG00000004064,ENSGALG00000007948
biological_process	GO:0008283 cell proliferation	4 out of 203 genes, 2.0%	362 out of 15747 genes, 2.3%	1	ENSGALG00000033974,ENSGALG00000005254,ENSGALG00000014984,ENSGALG00000046557
biological_process	GO:0009141 nucleoside triphosphate metabolic process	2 out of 203 genes, 1.0%	150 out of 15747 genes, 1.0%	1	ENSGALG00000014528,ENSGALG00000028982
biological_process	GO:0009312 oligosaccharide biosynthetic process	2 out of 203 genes, 1.0%	12 out of 15747 genes, 0.1%	1	ENSGALG00000012613,ENSGALG00000006073
biological_process	GO:0015849 organic acid transport	2 out of 203 genes, 1.0%	180 out of 15747 genes, 1.1%	1	ENSGALG00000015045,ENSGALG00000016858
biological_process	GO:0006974 cellular response to DNA damage stimulus	4 out of 203 genes, 2.0%	461 out of 15747 genes, 2.9%	1	ENSGALG00000038287,ENSGALG00000014786,ENSGALG00000036536,ENSGALG00000005801
biological_process	GO:0051492 regulation of stress fiber assembly	2 out of 203 genes, 1.0%	55 out of 15747 genes, 0.3%	1	ENSGALG00000014786,ENSGALG00000010595
biological_process	GO:0090171 chondrocyte morphogenesis	2 out of 203 genes, 1.0%	12 out of 15747 genes, 0.1%	1	ENSGALG00000041031,ENSGALG00000005797
molecular_function	GO:0046914 transition metal ion binding	7 out of 203 genes, 3.4%	748 out of 15747 genes, 4.8%	1	ENSGALG00000039257,ENSGALG00000005493,ENSGALG00000041327,ENSGALG00000005739,ENSGALG00000005031,ENSGALG00000040730,ENSGALG00000038287
biological_process	GO:0099536 synaptic signaling	6 out of 203 genes, 3.0%	257 out of 15747 genes, 1.6%	1	ENSGALG00000014983,ENSGALG00000015835,ENSGALG00000001698,ENSGALG00000016288,ENSGALG00000005801,ENSGALG00000001573
biological_process	GO:0071219 cellular response to molecule of bacterial origin	3 out of 203 genes, 1.5%	83 out of 15747 genes, 0.5%	1	ENSGALG00000028982,ENSGALG00000011961,ENSGALG00000032701
molecular_function	GO:0030246 carbohydrate binding	2 out of 203 genes, 1.0%	116 out of 15747 genes, 0.7%	1	ENSGALG00000005797,ENSGALG00000003589
biological_process	GO:1903034 regulation of response to wounding	7 out of 203 genes, 3.4%	231 out of 15747 genes, 1.5%	1	ENSGALG00000014983,ENSGALG00000040007,ENSGALG00000033974,ENSGALG00000006995,ENSGALG00000036360,ENSGALG00000014984,ENSGALG00000004064
biological_process	GO:1901894 regulation of calcium-transporting ATPase activity	2 out of 203 genes, 1.0%	4 out of 15747 genes, 0.0%	1	ENSGALG00000010812,ENSGALG00000027583
biological_process	GO:0008284 positive regulation of cell proliferation	5 out of 203 genes, 2.5%	507 out of 15747 genes, 3.2%	1	ENSGALG00000028140,ENSGALG00000033974,ENSGALG00000014820,ENSGALG00000004064,ENSGALG00000011489
biological_process	GO:0070838 divalent metal ion transport	5 out of 203 genes, 2.5%	208 out of 15747 genes, 1.3%	1	ENSGALG00000010812,ENSGALG00000005631,ENSGALG00000036360,ENSGALG00000005801,ENSGALG00000027583
molecular_function	GO:0022824 transmitter-gated ion channel activity	3 out of 203 genes, 1.5%	50 out of 15747 genes, 0.3%	1	ENSGALG00000015835,ENSGALG00000001698,ENSGALG00000005801
biological_process	GO:0015850 organic hydroxy compound transport	3 out of 203 genes, 1.5%	95 out of 15747 genes, 0.6%	1	ENSGALG00000016858,ENSGALG00000000241,ENSGALG00000001573
biological_process	GO:0072594 establishment of protein localization to organelle	3 out of 203 genes, 1.5%	197 out of 15747 genes, 1.3%	1	ENSGALG00000042798,ENSGALG00000010812,ENSGALG00000014786
biological_process	GO:0018209 peptidyl-serine modification	2 out of 203 genes, 1.0%	134 out of 15747 genes, 0.9%	1	ENSGALG00000014179,ENSGALG00000038876
biological_process	GO:0048869 cellular developmental process	25 out of 203 genes, 12.3%	2357 out of 15747 genes, 15.0%	1	ENSGALG00000005797,ENSGALG00000033974,ENSGALG00000034196,ENSGALG00000041031,ENSGALG00000004064,ENSGALG00000032393,ENSGALG00000005849,ENSGALG00000031578,ENSGALG00000002958,ENSGALG00000040995,ENSGALG00000036412,ENSGALG00000003589,ENSGALG00000005631,ENSGALG00000014984,ENSGALG00000040035,ENSGALG00000014786,ENSGALG00000016661,ENSGALG00000002088,ENSGALG00000007948,ENSGALG00000007927,ENSGALG00000014821,…
biological_process	GO:0051046 regulation of secretion	10 out of 203 genes, 4.9%	391 out of 15747 genes, 2.5%	1	ENSGALG00000014144,ENSGALG00000011104,ENSGALG00000014984,ENSGALG00000016661,ENSGALG00000014983,ENSGALG00000014820,ENSGALG00000036360,ENSGALG00000016288,ENSGALG00000004064,ENSGALG00000005801
biological_process	GO:0072524 pyridine-containing compound metabolic process	2 out of 203 genes, 1.0%	62 out of 15747 genes, 0.4%	1	ENSGALG00000014528,ENSGALG00000016502
biological_process	GO:0006796 phosphate-containing compound metabolic process	17 out of 203 genes, 8.4%	1410 out of 15747 genes, 9.0%	1	ENSGALG00000014528,ENSGALG00000028982,ENSGALG00000016502,ENSGALG00000031656,ENSGALG00000016592,ENSGALG00000014179,ENSGALG00000044527,ENSGALG00000040189,ENSGALG00000040855,ENSGALG00000012613,ENSGALG00000014786,ENSGALG00000016661,ENSGALG00000008947,ENSGALG00000006073,ENSGALG00000017005,ENSGALG00000020905,ENSGALG00000006608
cellular_component	GO:0098590 plasma membrane region	11 out of 203 genes, 5.4%	491 out of 15747 genes, 3.1%	1	ENSGALG00000016858,ENSGALG00000001698,ENSGALG00000040035,ENSGALG00000012254,ENSGALG00000014983,ENSGALG00000015835,ENSGALG00000028140,ENSGALG00000036360,ENSGALG00000001573,ENSGALG00000005801,ENSGALG00000026491
biological_process	GO:0007165 signal transduction	53 out of 203 genes, 26.1%	2913 out of 15747 genes, 18.5%	1	ENSGALG00000024357,ENSGALG00000011104,ENSGALG00000034478,ENSGALG00000040101,ENSGALG00000006575,ENSGALG00000026264,ENSGALG00000014983,ENSGALG00000028140,ENSGALG00000017394,ENSGALG00000046557,ENSGALG00000033498,ENSGALG00000014754,ENSGALG00000040730,ENSGALG00000010595,ENSGALG00000014786,ENSGALG00000002088,ENSGALG00000020905,ENSGALG00000014821,ENSGALG00000017005,ENSGALG00000014820,ENSGALG00000036360,…
biological_process	GO:0014068 positive regulation of phosphatidylinositol 3-kinase signaling	4 out of 203 genes, 2.0%	44 out of 15747 genes, 0.3%	1	ENSGALG00000014983,ENSGALG00000033974,ENSGALG00000014984,ENSGALG00000004064
biological_process	GO:0050810 regulation of steroid biosynthetic process	2 out of 203 genes, 1.0%	33 out of 15747 genes, 0.2%	1	ENSGALG00000017394,ENSGALG00000000241
biological_process	GO:1900046 regulation of hemostasis	2 out of 203 genes, 1.0%	45 out of 15747 genes, 0.3%	1	ENSGALG00000014983,ENSGALG00000014984
biological_process	GO:0048858 cell projection morphogenesis	3 out of 203 genes, 1.5%	477 out of 15747 genes, 3.0%	1	ENSGALG00000007927,ENSGALG00000036412,ENSGALG00000026491
biological_process	GO:0045944 positive regulation of transcription from RNA polymerase II promoter	12 out of 203 genes, 5.9%	859 out of 15747 genes, 5.5%	1	ENSGALG00000011104,ENSGALG00000001252,ENSGALG00000040730,ENSGALG00000014984,ENSGALG00000040035,ENSGALG00000014786,ENSGALG00000002088,ENSGALG00000026264,ENSGALG00000017394,ENSGALG00000004064,ENSGALG00000003952,ENSGALG00000011489
biological_process	GO:0007156 homophilic cell adhesion via plasma membrane adhesion molecules	6 out of 203 genes, 3.0%	120 out of 15747 genes, 0.8%	1	ENSGALG00000007927,ENSGALG00000017398,ENSGALG00000016908,ENSGALG00000004320,ENSGALG00000016934,ENSGALG00000016941
biological_process	GO:0033036 macromolecule localization	12 out of 203 genes, 5.9%	1546 out of 15747 genes, 9.8%	1	ENSGALG00000016858,ENSGALG00000000241,ENSGALG00000014984,ENSGALG00000014786,ENSGALG00000021395,ENSGALG00000026264,ENSGALG00000044261,ENSGALG00000042798,ENSGALG00000017394,ENSGALG00000006995,ENSGALG00000010812,ENSGALG00000014820
biological_process	GO:0051726 regulation of cell cycle	3 out of 203 genes, 1.5%	647 out of 15747 genes, 4.1%	1	ENSGALG00000028318,ENSGALG00000006997,ENSGALG00000004064
biological_process	GO:0060401 cytosolic calcium ion transport	2 out of 203 genes, 1.0%	47 out of 15747 genes, 0.3%	1	ENSGALG00000010812,ENSGALG00000005631
biological_process	GO:0006629 lipid metabolic process	13 out of 203 genes, 6.4%	714 out of 15747 genes, 4.5%	1	ENSGALG00000028880,ENSGALG00000001749,ENSGALG00000003475,ENSGALG00000028142,ENSGALG00000011213,ENSGALG00000014786,ENSGALG00000006073,ENSGALG00000017394,ENSGALG00000005739,ENSGALG00000003286,ENSGALG00000006995,ENSGALG00000044527,ENSGALG00000001573
biological_process	GO:0045926 negative regulation of growth	2 out of 203 genes, 1.0%	149 out of 15747 genes, 0.9%	1	ENSGALG00000040035,ENSGALG00000012613
biological_process	GO:0045937 positive regulation of phosphate metabolic process	11 out of 203 genes, 5.4%	722 out of 15747 genes, 4.6%	1	ENSGALG00000011104,ENSGALG00000033974,ENSGALG00000034478,ENSGALG00000031094,ENSGALG00000014984,ENSGALG00000040035,ENSGALG00000008947,ENSGALG00000014983,ENSGALG00000028318,ENSGALG00000036360,ENSGALG00000004064
biological_process	GO:0055114 oxidation-reduction process	7 out of 203 genes, 3.4%	699 out of 15747 genes, 4.4%	1	ENSGALG00000039257,ENSGALG00000043254,ENSGALG00000008040,ENSGALG00000005739,ENSGALG00000011213,ENSGALG00000038287,ENSGALG00000016502
biological_process	GO:0035637 multicellular organismal signaling	2 out of 203 genes, 1.0%	76 out of 15747 genes, 0.5%	1	ENSGALG00000010812,ENSGALG00000027583
biological_process	GO:0098771 inorganic ion homeostasis	9 out of 203 genes, 4.4%	399 out of 15747 genes, 2.5%	1	ENSGALG00000005631,ENSGALG00000014984,ENSGALG00000010595,ENSGALG00000014983,ENSGALG00000010812,ENSGALG00000036360,ENSGALG00000027583,ENSGALG00000004064,ENSGALG00000002618
biological_process	GO:0046579 positive regulation of Ras protein signal transduction	3 out of 203 genes, 1.5%	44 out of 15747 genes, 0.3%	1	ENSGALG00000014983,ENSGALG00000014984,ENSGALG00000010595
biological_process	GO:0090257 regulation of muscle system process	6 out of 203 genes, 3.0%	110 out of 15747 genes, 0.7%	1	ENSGALG00000005448,ENSGALG00000010812,ENSGALG00000040035,ENSGALG00000004064,ENSGALG00000001573,ENSGALG00000027583
biological_process	GO:0072676 lymphocyte migration	2 out of 203 genes, 1.0%	32 out of 15747 genes, 0.2%	1	ENSGALG00000034478,ENSGALG00000005254
biological_process	GO:0050853 B cell receptor signaling pathway	2 out of 203 genes, 1.0%	56 out of 15747 genes, 0.4%	1	ENSGALG00000014754,ENSGALG00000016661
biological_process	GO:0071417 cellular response to organonitrogen compound	6 out of 203 genes, 3.0%	261 out of 15747 genes, 1.7%	1	ENSGALG00000010812,ENSGALG00000005631,ENSGALG00000040035,ENSGALG00000014786,ENSGALG00000004064,ENSGALG00000046557
biological_process	GO:0044723 single-organism carbohydrate metabolic process	6 out of 203 genes, 3.0%	387 out of 15747 genes, 2.5%	1	ENSGALG00000014528,ENSGALG00000001611,ENSGALG00000031590,ENSGALG00000006995,ENSGALG00000012613,ENSGALG00000006073
biological_process	GO:0030593 neutrophil chemotaxis	2 out of 203 genes, 1.0%	47 out of 15747 genes, 0.3%	1	ENSGALG00000034478,ENSGALG00000005254
cellular_component	GO:0045111 intermediate filament cytoskeleton	2 out of 203 genes, 1.0%	298 out of 15747 genes, 1.9%	1	ENSGALG00000041858,ENSGALG00000004064
cellular_component	GO:0005882 intermediate filament	2 out of 203 genes, 1.0%	273 out of 15747 genes, 1.7%	1	ENSGALG00000041858,ENSGALG00000004064
molecular_function	GO:0005543 phospholipid binding	2 out of 203 genes, 1.0%	317 out of 15747 genes, 2.0%	1	ENSGALG00000011551,ENSGALG00000036418
biological_process	GO:0006954 inflammatory response	4 out of 203 genes, 2.0%	150 out of 15747 genes, 1.0%	1	ENSGALG00000014983,ENSGALG00000040007,ENSGALG00000034478,ENSGALG00000001573
biological_process	GO:0070509 calcium ion import	3 out of 203 genes, 1.5%	70 out of 15747 genes, 0.4%	1	ENSGALG00000010812,ENSGALG00000005631,ENSGALG00000036360
biological_process	GO:0003417 growth plate cartilage development	2 out of 203 genes, 1.0%	24 out of 15747 genes, 0.2%	1	ENSGALG00000041031,ENSGALG00000005797
molecular_function	GO:0008134 transcription factor binding	2 out of 203 genes, 1.0%	418 out of 15747 genes, 2.7%	1	ENSGALG00000014786,ENSGALG00000011489
cellular_component	GO:0005783 endoplasmic reticulum	12 out of 203 genes, 5.9%	913 out of 15747 genes, 5.8%	1	ENSGALG00000033498,ENSGALG00000001252,ENSGALG00000028142,ENSGALG00000011213,ENSGALG00000014786,ENSGALG00000017394,ENSGALG00000005739,ENSGALG00000006997,ENSGALG00000010812,ENSGALG00000044527,ENSGALG00000004064,ENSGALG00000027583
cellular_component	GO:0098796 membrane protein complex	15 out of 203 genes, 7.4%	856 out of 15747 genes, 5.4%	1	ENSGALG00000030368,ENSGALG00000014754,ENSGALG00000001698,ENSGALG00000014786,ENSGALG00000007980,ENSGALG00000006073,ENSGALG00000038393,ENSGALG00000015835,ENSGALG00000028140,ENSGALG00000017394,ENSGALG00000010812,ENSGALG00000032701,ENSGALG00000005801,ENSGALG00000027583,ENSGALG00000046557
biological_process	GO:0002831 regulation of response to biotic stimulus	2 out of 203 genes, 1.0%	63 out of 15747 genes, 0.4%	1	ENSGALG00000014984,ENSGALG00000032701
biological_process	GO:0048738 cardiac muscle tissue development	4 out of 203 genes, 2.0%	115 out of 15747 genes, 0.7%	1	ENSGALG00000005448,ENSGALG00000040995,ENSGALG00000010812,ENSGALG00000027583
cellular_component	GO:0031982 vesicle	4 out of 203 genes, 2.0%	681 out of 15747 genes, 4.3%	1	ENSGALG00000000241,ENSGALG00000010812,ENSGALG00000005631,ENSGALG00000004064
biological_process	GO:0060255 regulation of macromolecule metabolic process	34 out of 203 genes, 16.7%	3866 out of 15747 genes, 24.6%	1	ENSGALG00000011104,ENSGALG00000034478,ENSGALG00000007530,ENSGALG00000029509,ENSGALG00000031094,ENSGALG00000026264,ENSGALG00000014983,ENSGALG00000019552,ENSGALG00000017394,ENSGALG00000035944,ENSGALG00000040730,ENSGALG00000014786,ENSGALG00000002088,ENSGALG00000032231,ENSGALG00000036360,ENSGALG00000011489,ENSGALG00000033974,ENSGALG00000028318,ENSGALG00000002579,ENSGALG00000006995,ENSGALG00000016044,…
biological_process	GO:1903829 positive regulation of cellular protein localization	2 out of 203 genes, 1.0%	175 out of 15747 genes, 1.1%	1	ENSGALG00000014786,ENSGALG00000004064
biological_process	GO:0070489 T cell aggregation	2 out of 203 genes, 1.0%	169 out of 15747 genes, 1.1%	1	ENSGALG00000014821,ENSGALG00000014984
biological_process	GO:0043065 positive regulation of apoptotic process	3 out of 203 genes, 1.5%	315 out of 15747 genes, 2.0%	1	ENSGALG00000014983,ENSGALG00000023933,ENSGALG00000001573
molecular_function	GO:0004721 phosphoprotein phosphatase activity	2 out of 203 genes, 1.0%	151 out of 15747 genes, 1.0%	1	ENSGALG00000031656,ENSGALG00000040855
biological_process	GO:1904589 regulation of protein import	2 out of 203 genes, 1.0%	62 out of 15747 genes, 0.4%	1	ENSGALG00000006995,ENSGALG00000014786
biological_process	GO:0007218 neuropeptide signaling pathway	3 out of 203 genes, 1.5%	79 out of 15747 genes, 0.5%	1	ENSGALG00000035569,ENSGALG00000036782,ENSGALG00000002088
biological_process	GO:0045087 innate immune response	6 out of 203 genes, 3.0%	180 out of 15747 genes, 1.1%	1	ENSGALG00000005797,ENSGALG00000014754,ENSGALG00000034478,ENSGALG00000011551,ENSGALG00000016142,ENSGALG00000032701
cellular_component	GO:0044427 chromosomal part	2 out of 203 genes, 1.0%	608 out of 15747 genes, 3.9%	1	ENSGALG00000027064,ENSGALG00000011489
molecular_function	GO:0016755 transferase activity, transferring amino-acyl groups	2 out of 203 genes, 1.0%	17 out of 15747 genes, 0.1%	1	ENSGALG00000012802,ENSGALG00000033171
molecular_function	GO:0005125 cytokine activity	3 out of 203 genes, 1.5%	123 out of 15747 genes, 0.8%	1	ENSGALG00000040007,ENSGALG00000034478,ENSGALG00000005254
biological_process	GO:0030154 cell differentiation	23 out of 203 genes, 11.3%	2168 out of 15747 genes, 13.8%	1	ENSGALG00000005797,ENSGALG00000034196,ENSGALG00000041031,ENSGALG00000004064,ENSGALG00000032393,ENSGALG00000005849,ENSGALG00000031578,ENSGALG00000002958,ENSGALG00000040995,ENSGALG00000003589,ENSGALG00000005631,ENSGALG00000036412,ENSGALG00000014984,ENSGALG00000040035,ENSGALG00000014786,ENSGALG00000016661,ENSGALG00000002088,ENSGALG00000007948,ENSGALG00000007927,ENSGALG00000014821,ENSGALG00000006821,…
biological_process	GO:0043066 negative regulation of apoptotic process	5 out of 203 genes, 2.5%	524 out of 15747 genes, 3.3%	1	ENSGALG00000028140,ENSGALG00000011104,ENSGALG00000033974,ENSGALG00000014786,ENSGALG00000008947
biological_process	GO:0023056 positive regulation of signaling	16 out of 203 genes, 7.9%	1031 out of 15747 genes, 6.5%	1	ENSGALG00000011104,ENSGALG00000033974,ENSGALG00000034478,ENSGALG00000031094,ENSGALG00000023933,ENSGALG00000014983,ENSGALG00000004064,ENSGALG00000036412,ENSGALG00000010595,ENSGALG00000014786,ENSGALG00000016661,ENSGALG00000040035,ENSGALG00000014984,ENSGALG00000007927,ENSGALG00000032701,ENSGALG00000036360
molecular_function	GO:0030414 peptidase inhibitor activity	2 out of 203 genes, 1.0%	105 out of 15747 genes, 0.7%	1	ENSGALG00000019552,ENSGALG00000032231
biological_process	GO:0001666 response to hypoxia	2 out of 203 genes, 1.0%	112 out of 15747 genes, 0.7%	1	ENSGALG00000010812,ENSGALG00000005801
biological_process	GO:0032410 negative regulation of transporter activity	2 out of 203 genes, 1.0%	43 out of 15747 genes, 0.3%	1	ENSGALG00000004280,ENSGALG00000027583
biological_process	GO:0031960 response to corticosteroid	2 out of 203 genes, 1.0%	40 out of 15747 genes, 0.3%	1	ENSGALG00000027374,ENSGALG00000003286
biological_process	GO:0051235 maintenance of location	2 out of 203 genes, 1.0%	146 out of 15747 genes, 0.9%	1	ENSGALG00000017394,ENSGALG00000000241
molecular_function	GO:0005539 glycosaminoglycan binding	3 out of 203 genes, 1.5%	118 out of 15747 genes, 0.7%	1	ENSGALG00000011551,ENSGALG00000030115,ENSGALG00000017046
biological_process	GO:0071773 cellular response to BMP stimulus	2 out of 203 genes, 1.0%	60 out of 15747 genes, 0.4%	1	ENSGALG00000010812,ENSGALG00000011489
biological_process	GO:0046467 membrane lipid biosynthetic process	4 out of 203 genes, 2.0%	86 out of 15747 genes, 0.5%	1	ENSGALG00000028142,ENSGALG00000011213,ENSGALG00000001573,ENSGALG00000006073
biological_process	GO:0045595 regulation of cell differentiation	8 out of 203 genes, 3.9%	1062 out of 15747 genes, 6.7%	1	ENSGALG00000031578,ENSGALG00000033974,ENSGALG00000014786,ENSGALG00000007948,ENSGALG00000017394,ENSGALG00000006997,ENSGALG00000036360,ENSGALG00000004064
molecular_function	GO:0022804 active transmembrane transporter activity	4 out of 203 genes, 2.0%	251 out of 15747 genes, 1.6%	1	ENSGALG00000044261,ENSGALG00000016858,ENSGALG00000006728,ENSGALG00000021395
biological_process	GO:0050878 regulation of body fluid levels	5 out of 203 genes, 2.5%	165 out of 15747 genes, 1.0%	1	ENSGALG00000014983,ENSGALG00000012802,ENSGALG00000036360,ENSGALG00000014984,ENSGALG00000001573
molecular_function	GO:0000976 transcription regulatory region sequence-specific DNA binding	6 out of 203 genes, 3.0%	614 out of 15747 genes, 3.9%	1	ENSGALG00000001252,ENSGALG00000035944,ENSGALG00000040730,ENSGALG00000003952,ENSGALG00000026264,ENSGALG00000011489
biological_process	GO:0035556 intracellular signal transduction	10 out of 203 genes, 4.9%	1039 out of 15747 genes, 6.6%	1	ENSGALG00000011104,ENSGALG00000005631,ENSGALG00000014786,ENSGALG00000045408,ENSGALG00000008947,ENSGALG00000026264,ENSGALG00000028318,ENSGALG00000020905,ENSGALG00000010812,ENSGALG00000027583
molecular_function	GO:0044877 macromolecular complex binding	11 out of 203 genes, 5.4%	1164 out of 15747 genes, 7.4%	1	ENSGALG00000011551,ENSGALG00000001933,ENSGALG00000040995,ENSGALG00000027064,ENSGALG00000016142,ENSGALG00000030115,ENSGALG00000040035,ENSGALG00000015630,ENSGALG00000014786,ENSGALG00000004064,ENSGALG00000003952
biological_process	GO:0044802 single-organism membrane organization	3 out of 203 genes, 1.5%	555 out of 15747 genes, 3.5%	1	ENSGALG00000042798,ENSGALG00000004280,ENSGALG00000016142
cellular_component	GO:1902495 transmembrane transporter complex	6 out of 203 genes, 3.0%	227 out of 15747 genes, 1.4%	1	ENSGALG00000015835,ENSGALG00000001698,ENSGALG00000010812,ENSGALG00000005801,ENSGALG00000027583,ENSGALG00000007980
biological_process	GO:0006470 protein dephosphorylation	2 out of 203 genes, 1.0%	168 out of 15747 genes, 1.1%	1	ENSGALG00000031656,ENSGALG00000040855
biological_process	GO:0001934 positive regulation of protein phosphorylation	11 out of 203 genes, 5.4%	651 out of 15747 genes, 4.1%	1	ENSGALG00000011104,ENSGALG00000033974,ENSGALG00000034478,ENSGALG00000031094,ENSGALG00000014984,ENSGALG00000040035,ENSGALG00000008947,ENSGALG00000014983,ENSGALG00000028318,ENSGALG00000036360,ENSGALG00000004064
molecular_function	GO:0048037 cofactor binding	3 out of 203 genes, 1.5%	225 out of 15747 genes, 1.4%	1	ENSGALG00000003475,ENSGALG00000006073,ENSGALG00000016502
biological_process	GO:0044249 cellular biosynthetic process	19 out of 203 genes, 9.4%	1871 out of 15747 genes, 11.9%	1	ENSGALG00000028982,ENSGALG00000003475,ENSGALG00000031590,ENSGALG00000028142,ENSGALG00000011213,ENSGALG00000026264,ENSGALG00000001611,ENSGALG00000016592,ENSGALG00000044527,ENSGALG00000016044,ENSGALG00000003952,ENSGALG00000001573,ENSGALG00000028880,ENSGALG00000001252,ENSGALG00000040730,ENSGALG00000012613,ENSGALG00000006073,ENSGALG00000014681,ENSGALG00000005739
molecular_function	GO:0015079 potassium ion transmembrane transporter activity	3 out of 203 genes, 1.5%	133 out of 15747 genes, 0.8%	1	ENSGALG00000012254,ENSGALG00000007980,ENSGALG00000008960
biological_process	GO:0043933 macromolecular complex subunit organization	14 out of 203 genes, 6.9%	1604 out of 15747 genes, 10.2%	1	ENSGALG00000032571,ENSGALG00000039376,ENSGALG00000040995,ENSGALG00000027064,ENSGALG00000016142,ENSGALG00000012613,ENSGALG00000007980,ENSGALG00000006073,ENSGALG00000041031,ENSGALG00000034052,ENSGALG00000015126,ENSGALG00000036360,ENSGALG00000003991,ENSGALG00000002618
biological_process	GO:0043085 positive regulation of catalytic activity	12 out of 203 genes, 5.9%	955 out of 15747 genes, 6.1%	1	ENSGALG00000011104,ENSGALG00000033974,ENSGALG00000034478,ENSGALG00000014984,ENSGALG00000040035,ENSGALG00000010595,ENSGALG00000045408,ENSGALG00000008947,ENSGALG00000028318,ENSGALG00000014983,ENSGALG00000010812,ENSGALG00000001573
biological_process	GO:0018193 peptidyl-amino acid modification	3 out of 203 genes, 1.5%	592 out of 15747 genes, 3.8%	1	ENSGALG00000014179,ENSGALG00000016661,ENSGALG00000038876
molecular_function	GO:0032549 ribonucleoside binding	17 out of 203 genes, 8.4%	1479 out of 15747 genes, 9.4%	1	ENSGALG00000028982,ENSGALG00000003475,ENSGALG00000035960,ENSGALG00000016592,ENSGALG00000014179,ENSGALG00000001573,ENSGALG00000013723,ENSGALG00000033498,ENSGALG00000040189,ENSGALG00000016142,ENSGALG00000012613,ENSGALG00000016661,ENSGALG00000008947,ENSGALG00000021395,ENSGALG00000045021,ENSGALG00000020905,ENSGALG00000036360
molecular_function	GO:0050839 cell adhesion molecule binding	4 out of 203 genes, 2.0%	138 out of 15747 genes, 0.9%	1	ENSGALG00000030115,ENSGALG00000015630,ENSGALG00000017046,ENSGALG00000007948
biological_process	GO:0045598 regulation of fat cell differentiation	3 out of 203 genes, 1.5%	79 out of 15747 genes, 0.5%	1	ENSGALG00000017394,ENSGALG00000036360,ENSGALG00000004064
biological_process	GO:1901701 cellular response to oxygen-containing compound	12 out of 203 genes, 5.9%	468 out of 15747 genes, 3.0%	1	ENSGALG00000028982,ENSGALG00000011961,ENSGALG00000040035,ENSGALG00000014786,ENSGALG00000017046,ENSGALG00000027374,ENSGALG00000017394,ENSGALG00000006997,ENSGALG00000010812,ENSGALG00000032701,ENSGALG00000004064,ENSGALG00000046557
biological_process	GO:0034765 regulation of ion transmembrane transport	10 out of 203 genes, 4.9%	265 out of 15747 genes, 1.7%	1	ENSGALG00000011104,ENSGALG00000040035,ENSGALG00000012254,ENSGALG00000007980,ENSGALG00000002088,ENSGALG00000014983,ENSGALG00000010812,ENSGALG00000004280,ENSGALG00000027583,ENSGALG00000004064
biological_process	GO:0071495 cellular response to endogenous stimulus	10 out of 203 genes, 4.9%	634 out of 15747 genes, 4.0%	1	ENSGALG00000040730,ENSGALG00000036412,ENSGALG00000005631,ENSGALG00000040035,ENSGALG00000014786,ENSGALG00000027374,ENSGALG00000010812,ENSGALG00000004064,ENSGALG00000011489,ENSGALG00000046557
biological_process	GO:0006366 transcription from RNA polymerase II promoter	3 out of 203 genes, 1.5%	415 out of 15747 genes, 2.6%	1	ENSGALG00000001252,ENSGALG00000003952,ENSGALG00000026264
biological_process	GO:0019752 carboxylic acid metabolic process	7 out of 203 genes, 3.4%	539 out of 15747 genes, 3.4%	1	ENSGALG00000014528,ENSGALG00000001749,ENSGALG00000005739,ENSGALG00000003475,ENSGALG00000003286,ENSGALG00000028142,ENSGALG00000006073
biological_process	GO:0001817 regulation of cytokine production	10 out of 203 genes, 4.9%	314 out of 15747 genes, 2.0%	1	ENSGALG00000043254,ENSGALG00000040007,ENSGALG00000033974,ENSGALG00000014984,ENSGALG00000014786,ENSGALG00000014983,ENSGALG00000006995,ENSGALG00000014820,ENSGALG00000036360,ENSGALG00000032701
molecular_function	GO:0019904 protein domain specific binding	2 out of 203 genes, 1.0%	365 out of 15747 genes, 2.3%	1	ENSGALG00000036360,ENSGALG00000012254
biological_process	GO:0031327 negative regulation of cellular biosynthetic process	7 out of 203 genes, 3.4%	1064 out of 15747 genes, 6.8%	1	ENSGALG00000017394,ENSGALG00000035944,ENSGALG00000027064,ENSGALG00000036360,ENSGALG00000016044,ENSGALG00000012613,ENSGALG00000011489
biological_process	GO:0098742 cell-cell adhesion via plasma-membrane adhesion molecules	7 out of 203 genes, 3.4%	151 out of 15747 genes, 1.0%	1	ENSGALG00000007927,ENSGALG00000017398,ENSGALG00000016908,ENSGALG00000004320,ENSGALG00000016934,ENSGALG00000016941,ENSGALG00000007948
biological_process	GO:0043401 steroid hormone mediated signaling pathway	2 out of 203 genes, 1.0%	80 out of 15747 genes, 0.5%	1	ENSGALG00000040730,ENSGALG00000004064
cellular_component	GO:0031984 organelle subcompartment	2 out of 203 genes, 1.0%	216 out of 15747 genes, 1.4%	1	ENSGALG00000004064,ENSGALG00000017046
molecular_function	GO:0019899 enzyme binding	8 out of 203 genes, 3.9%	1311 out of 15747 genes, 8.3%	1	ENSGALG00000028142,ENSGALG00000040035,ENSGALG00000014786,ENSGALG00000008947,ENSGALG00000026396,ENSGALG00000010812,ENSGALG00000036360,ENSGALG00000033619
molecular_function	GO:0008324 cation transmembrane transporter activity	11 out of 203 genes, 5.4%	508 out of 15747 genes, 3.2%	1	ENSGALG00000016858,ENSGALG00000005631,ENSGALG00000012254,ENSGALG00000007980,ENSGALG00000016868,ENSGALG00000010812,ENSGALG00000015126,ENSGALG00000036360,ENSGALG00000001573,ENSGALG00000006728,ENSGALG00000008960
biological_process	GO:0044089 positive regulation of cellular component biogenesis	4 out of 203 genes, 2.0%	318 out of 15747 genes, 2.0%	1	ENSGALG00000011551,ENSGALG00000034052,ENSGALG00000014984,ENSGALG00000010595
biological_process	GO:0071840 cellular component organization or biogenesis	37 out of 203 genes, 18.2%	4107 out of 15747 genes, 26.1%	1	ENSGALG00000027526,ENSGALG00000005797,ENSGALG00000032571,ENSGALG00000006864,ENSGALG00000017046,ENSGALG00000042798,ENSGALG00000014983,ENSGALG00000041031,ENSGALG00000015126,ENSGALG00000002618,ENSGALG00000012577,ENSGALG00000014754,ENSGALG00000040995,ENSGALG00000036412,ENSGALG00000003589,ENSGALG00000016142,ENSGALG00000010595,ENSGALG00000002088,ENSGALG00000006073,ENSGALG00000007927,ENSGALG00000036360,…
biological_process	GO:0022613 ribonucleoprotein complex biogenesis	2 out of 203 genes, 1.0%	313 out of 15747 genes, 2.0%	1	ENSGALG00000032571,ENSGALG00000003991
biological_process	GO:0009914 hormone transport	2 out of 203 genes, 1.0%	64 out of 15747 genes, 0.4%	1	ENSGALG00000036360,ENSGALG00000026264
biological_process	GO:0006518 peptide metabolic process	2 out of 203 genes, 1.0%	358 out of 15747 genes, 2.3%	1	ENSGALG00000014144,ENSGALG00000014681
biological_process	GO:0032270 positive regulation of cellular protein metabolic process	12 out of 203 genes, 5.9%	1008 out of 15747 genes, 6.4%	1	ENSGALG00000011104,ENSGALG00000033974,ENSGALG00000034478,ENSGALG00000031094,ENSGALG00000014984,ENSGALG00000040035,ENSGALG00000008947,ENSGALG00000028318,ENSGALG00000014983,ENSGALG00000036360,ENSGALG00000001573,ENSGALG00000004064
molecular_function	GO:0004896 cytokine receptor activity	2 out of 203 genes, 1.0%	69 out of 15747 genes, 0.4%	1	ENSGALG00000028140,ENSGALG00000016288
biological_process	GO:1903533 regulation of protein targeting	2 out of 203 genes, 1.0%	86 out of 15747 genes, 0.5%	1	ENSGALG00000006995,ENSGALG00000014786
molecular_function	GO:0008194 UDP-glycosyltransferase activity	3 out of 203 genes, 1.5%	99 out of 15747 genes, 0.6%	1	ENSGALG00000001611,ENSGALG00000031590,ENSGALG00000014944
biological_process	GO:0009749 response to glucose	2 out of 203 genes, 1.0%	46 out of 15747 genes, 0.3%	1	ENSGALG00000004064,ENSGALG00000026264
biological_process	GO:0044272 sulfur compound biosynthetic process	3 out of 203 genes, 1.5%	79 out of 15747 genes, 0.5%	1	ENSGALG00000001611,ENSGALG00000003475,ENSGALG00000031590
cellular_component	GO:0005604 basement membrane	2 out of 203 genes, 1.0%	53 out of 15747 genes, 0.3%	1	ENSGALG00000027526,ENSGALG00000005426
biological_process	GO:0007610 behavior	7 out of 203 genes, 3.4%	361 out of 15747 genes, 2.3%	1	ENSGALG00000028140,ENSGALG00000036782,ENSGALG00000006997,ENSGALG00000005801,ENSGALG00000008947,ENSGALG00000016941,ENSGALG00000014944
cellular_component	GO:0005654 nucleoplasm	12 out of 203 genes, 5.9%	1906 out of 15747 genes, 12.1%	1	ENSGALG00000028880,ENSGALG00000013723,ENSGALG00000014144,ENSGALG00000015737,ENSGALG00000003475,ENSGALG00000029509,ENSGALG00000008947,ENSGALG00000023772,ENSGALG00000006073,ENSGALG00000027374,ENSGALG00000016044,ENSGALG00000036418
biological_process	GO:1903729 regulation of plasma membrane organization	2 out of 203 genes, 1.0%	66 out of 15747 genes, 0.4%	1	ENSGALG00000014786,ENSGALG00000004064
biological_process	GO:0007507 heart development	6 out of 203 genes, 3.0%	369 out of 15747 genes, 2.3%	1	ENSGALG00000005448,ENSGALG00000040995,ENSGALG00000010812,ENSGALG00000027583,ENSGALG00000023772,ENSGALG00000011489
molecular_function	GO:0043492 ATPase activity, coupled to movement of substances	2 out of 203 genes, 1.0%	104 out of 15747 genes, 0.7%	1	ENSGALG00000044261,ENSGALG00000021395
biological_process	GO:0050678 regulation of epithelial cell proliferation	2 out of 203 genes, 1.0%	184 out of 15747 genes, 1.2%	1	ENSGALG00000027374,ENSGALG00000006821
biological_process	GO:0009408 response to heat	3 out of 203 genes, 1.5%	63 out of 15747 genes, 0.4%	1	ENSGALG00000033498,ENSGALG00000005631,ENSGALG00000036360
biological_process	GO:0032102 negative regulation of response to external stimulus	4 out of 203 genes, 2.0%	205 out of 15747 genes, 1.3%	1	ENSGALG00000011104,ENSGALG00000033974,ENSGALG00000006995,ENSGALG00000004064
biological_process	GO:0001678 cellular glucose homeostasis	2 out of 203 genes, 1.0%	33 out of 15747 genes, 0.2%	1	ENSGALG00000014786,ENSGALG00000004064
molecular_function	GO:0043168 anion binding	24 out of 203 genes, 11.8%	2135 out of 15747 genes, 13.6%	1	ENSGALG00000028982,ENSGALG00000003475,ENSGALG00000023622,ENSGALG00000017046,ENSGALG00000016502,ENSGALG00000035960,ENSGALG00000016592,ENSGALG00000014179,ENSGALG00000001573,ENSGALG00000033498,ENSGALG00000013723,ENSGALG00000040189,ENSGALG00000011551,ENSGALG00000016142,ENSGALG00000030115,ENSGALG00000012613,ENSGALG00000016661,ENSGALG00000008947,ENSGALG00000021395,ENSGALG00000045021,ENSGALG00000006073,…
biological_process	GO:0010562 positive regulation of phosphorus metabolic process	11 out of 203 genes, 5.4%	722 out of 15747 genes, 4.6%	1	ENSGALG00000011104,ENSGALG00000033974,ENSGALG00000034478,ENSGALG00000031094,ENSGALG00000014984,ENSGALG00000040035,ENSGALG00000008947,ENSGALG00000014983,ENSGALG00000028318,ENSGALG00000036360,ENSGALG00000004064
biological_process	GO:0003433 chondrocyte development involved in endochondral bone morphogenesis	2 out of 203 genes, 1.0%	16 out of 15747 genes, 0.1%	1	ENSGALG00000041031,ENSGALG00000005797
molecular_function	GO:0032559 adenyl ribonucleotide binding	15 out of 203 genes, 7.4%	1196 out of 15747 genes, 7.6%	1	ENSGALG00000033498,ENSGALG00000028982,ENSGALG00000013723,ENSGALG00000040189,ENSGALG00000003475,ENSGALG00000016661,ENSGALG00000012613,ENSGALG00000021395,ENSGALG00000008947,ENSGALG00000035960,ENSGALG00000020905,ENSGALG00000016592,ENSGALG00000014179,ENSGALG00000036360,ENSGALG00000001573
biological_process	GO:0010558 negative regulation of macromolecule biosynthetic process	6 out of 203 genes, 3.0%	1035 out of 15747 genes, 6.6%	1	ENSGALG00000035944,ENSGALG00000027064,ENSGALG00000036360,ENSGALG00000016044,ENSGALG00000012613,ENSGALG00000011489
biological_process	GO:0033365 protein localization to organelle	4 out of 203 genes, 2.0%	394 out of 15747 genes, 2.5%	1	ENSGALG00000042798,ENSGALG00000017394,ENSGALG00000010812,ENSGALG00000014786
biological_process	GO:0032387 negative regulation of intracellular transport	2 out of 203 genes, 1.0%	68 out of 15747 genes, 0.4%	1	ENSGALG00000017394,ENSGALG00000006995
biological_process	GO:1901652 response to peptide	4 out of 203 genes, 2.0%	176 out of 15747 genes, 1.1%	1	ENSGALG00000036360,ENSGALG00000040035,ENSGALG00000014786,ENSGALG00000004064
biological_process	GO:0044765 single-organism transport	31 out of 203 genes, 15.3%	2276 out of 15747 genes, 14.5%	1	ENSGALG00000015045,ENSGALG00000003713,ENSGALG00000000241,ENSGALG00000012254,ENSGALG00000007980,ENSGALG00000026264,ENSGALG00000016868,ENSGALG00000044261,ENSGALG00000042798,ENSGALG00000005254,ENSGALG00000006995,ENSGALG00000004280,ENSGALG00000015126,ENSGALG00000006728,ENSGALG00000001573,ENSGALG00000035026,ENSGALG00000016858,ENSGALG00000014754,ENSGALG00000001698,ENSGALG00000005631,ENSGALG00000036412,…
biological_process	GO:0046903 secretion	6 out of 203 genes, 3.0%	321 out of 15747 genes, 2.0%	1	ENSGALG00000005254,ENSGALG00000014820,ENSGALG00000036360,ENSGALG00000014984,ENSGALG00000001573,ENSGALG00000026264
biological_process	GO:0001659 temperature homeostasis	2 out of 203 genes, 1.0%	22 out of 15747 genes, 0.1%	1	ENSGALG00000005631,ENSGALG00000040035
biological_process	GO:0014070 response to organic cyclic compound	10 out of 203 genes, 4.9%	407 out of 15747 genes, 2.6%	1	ENSGALG00000040730,ENSGALG00000005631,ENSGALG00000027374,ENSGALG00000017394,ENSGALG00000003286,ENSGALG00000010812,ENSGALG00000001573,ENSGALG00000004064,ENSGALG00000005801,ENSGALG00000046557
biological_process	GO:0003006 developmental process involved in reproduction	2 out of 203 genes, 1.0%	383 out of 15747 genes, 2.4%	1	ENSGALG00000028140,ENSGALG00000032393
biological_process	GO:0018130 heterocycle biosynthetic process	7 out of 203 genes, 3.4%	852 out of 15747 genes, 5.4%	1	ENSGALG00000028982,ENSGALG00000016592,ENSGALG00000001252,ENSGALG00000040730,ENSGALG00000016044,ENSGALG00000003952,ENSGALG00000026264
cellular_component	GO:0044430 cytoskeletal part	5 out of 203 genes, 2.5%	1245 out of 15747 genes, 7.9%	1	ENSGALG00000035960,ENSGALG00000005402,ENSGALG00000041858,ENSGALG00000004064,ENSGALG00000033619
biological_process	GO:0002063 chondrocyte development	2 out of 203 genes, 1.0%	32 out of 15747 genes, 0.2%	1	ENSGALG00000041031,ENSGALG00000005797
biological_process	GO:0071868 cellular response to monoamine stimulus	2 out of 203 genes, 1.0%	15 out of 15747 genes, 0.1%	1	ENSGALG00000010812,ENSGALG00000046557
biological_process	GO:0000122 negative regulation of transcription from RNA polymerase II promoter	6 out of 203 genes, 3.0%	603 out of 15747 genes, 3.8%	1	ENSGALG00000035944,ENSGALG00000027064,ENSGALG00000036360,ENSGALG00000016044,ENSGALG00000012613,ENSGALG00000011489
biological_process	GO:0050707 regulation of cytokine secretion	4 out of 203 genes, 2.0%	78 out of 15747 genes, 0.5%	1	ENSGALG00000014983,ENSGALG00000014820,ENSGALG00000036360,ENSGALG00000014984
biological_process	GO:0060538 skeletal muscle organ development	2 out of 203 genes, 1.0%	104 out of 15747 genes, 0.7%	1	ENSGALG00000028140,ENSGALG00000002958
biological_process	GO:0048513 animal organ development	23 out of 203 genes, 11.3%	1870 out of 15747 genes, 11.9%	1	ENSGALG00000005448,ENSGALG00000005797,ENSGALG00000033974,ENSGALG00000005426,ENSGALG00000034478,ENSGALG00000023772,ENSGALG00000041031,ENSGALG00000028140,ENSGALG00000017394,ENSGALG00000016044,ENSGALG00000030647,ENSGALG00000002958,ENSGALG00000005631,ENSGALG00000036412,ENSGALG00000040995,ENSGALG00000014984,ENSGALG00000014786,ENSGALG00000014944,ENSGALG00000014821,ENSGALG00000010812,ENSGALG00000036360,…
biological_process	GO:0046883 regulation of hormone secretion	3 out of 203 genes, 1.5%	132 out of 15747 genes, 0.8%	1	ENSGALG00000011104,ENSGALG00000016661,ENSGALG00000004064
biological_process	GO:0050900 leukocyte migration	5 out of 203 genes, 2.5%	107 out of 15747 genes, 0.7%	1	ENSGALG00000043254,ENSGALG00000034478,ENSGALG00000005254,ENSGALG00000005631,ENSGALG00000014984
biological_process	GO:0003413 chondrocyte differentiation involved in endochondral bone morphogenesis	2 out of 203 genes, 1.0%	21 out of 15747 genes, 0.1%	1	ENSGALG00000041031,ENSGALG00000005797
biological_process	GO:0051090 regulation of sequence-specific DNA binding transcription factor activity	2 out of 203 genes, 1.0%	231 out of 15747 genes, 1.5%	1	ENSGALG00000040189,ENSGALG00000011489
biological_process	GO:0044710 single-organism metabolic process	35 out of 203 genes, 17.2%	2924 out of 15747 genes, 18.6%	1	ENSGALG00000014528,ENSGALG00000039257,ENSGALG00000005797,ENSGALG00000008040,ENSGALG00000003475,ENSGALG00000016592,ENSGALG00000017394,ENSGALG00000003286,ENSGALG00000044527,ENSGALG00000033498,ENSGALG00000028880,ENSGALG00000001749,ENSGALG00000014754,ENSGALG00000014786,ENSGALG00000006073,ENSGALG00000017005,ENSGALG00000005739,ENSGALG00000036360,ENSGALG00000036536,ENSGALG00000005801,ENSGALG00000028982,…
biological_process	GO:0032526 response to retinoic acid	2 out of 203 genes, 1.0%	45 out of 15747 genes, 0.3%	1	ENSGALG00000042798,ENSGALG00000006997
biological_process	GO:0010817 regulation of hormone levels	8 out of 203 genes, 3.9%	275 out of 15747 genes, 1.7%	1	ENSGALG00000014144,ENSGALG00000011104,ENSGALG00000016661,ENSGALG00000026264,ENSGALG00000014944,ENSGALG00000014681,ENSGALG00000036360,ENSGALG00000004064
biological_process	GO:0006464 cellular protein modification process	15 out of 203 genes, 7.4%	1991 out of 15747 genes, 12.6%	1	ENSGALG00000040189,ENSGALG00000040855,ENSGALG00000031590,ENSGALG00000016661,ENSGALG00000014786,ENSGALG00000008947,ENSGALG00000006073,ENSGALG00000001611,ENSGALG00000020905,ENSGALG00000017005,ENSGALG00000031656,ENSGALG00000014179,ENSGALG00000012802,ENSGALG00000033171,ENSGALG00000038876
cellular_component	GO:0030529 intracellular ribonucleoprotein complex	2 out of 203 genes, 1.0%	583 out of 15747 genes, 3.7%	1	ENSGALG00000038876,ENSGALG00000006073
biological_process	GO:0002685 regulation of leukocyte migration	3 out of 203 genes, 1.5%	89 out of 15747 genes, 0.6%	1	ENSGALG00000006995,ENSGALG00000036360,ENSGALG00000014984
biological_process	GO:0003013 circulatory system process	9 out of 203 genes, 4.4%	205 out of 15747 genes, 1.3%	1	ENSGALG00000005448,ENSGALG00000014144,ENSGALG00000014984,ENSGALG00000040035,ENSGALG00000014983,ENSGALG00000010812,ENSGALG00000036360,ENSGALG00000027583,ENSGALG00000001573
biological_process	GO:0043068 positive regulation of programmed cell death	3 out of 203 genes, 1.5%	316 out of 15747 genes, 2.0%	1	ENSGALG00000014983,ENSGALG00000023933,ENSGALG00000001573
biological_process	GO:0010952 positive regulation of peptidase activity	2 out of 203 genes, 1.0%	93 out of 15747 genes, 0.6%	1	ENSGALG00000014983,ENSGALG00000001573
biological_process	GO:1903036 positive regulation of response to wounding	3 out of 203 genes, 1.5%	71 out of 15747 genes, 0.5%	1	ENSGALG00000014983,ENSGALG00000040007,ENSGALG00000036360
biological_process	GO:0051047 positive regulation of secretion	7 out of 203 genes, 3.4%	185 out of 15747 genes, 1.2%	1	ENSGALG00000014983,ENSGALG00000011104,ENSGALG00000014820,ENSGALG00000036360,ENSGALG00000014984,ENSGALG00000016661,ENSGALG00000004064
biological_process	GO:0050794 regulation of cellular process	87 out of 203 genes, 42.9%	7321 out of 15747 genes, 46.5%	1	ENSGALG00000011104,ENSGALG00000034478,ENSGALG00000000241,ENSGALG00000031094,ENSGALG00000015630,ENSGALG00000012254,ENSGALG00000017046,ENSGALG00000019552,ENSGALG00000017394,ENSGALG00000035944,ENSGALG00000046557,ENSGALG00000033498,ENSGALG00000040007,ENSGALG00000014754,ENSGALG00000040730,ENSGALG00000003589,ENSGALG00000030115,ENSGALG00000002088,ENSGALG00000007927,ENSGALG00000020905,ENSGALG00000032231,…
biological_process	GO:0046907 intracellular transport	7 out of 203 genes, 3.4%	1135 out of 15747 genes, 7.2%	1	ENSGALG00000042798,ENSGALG00000000241,ENSGALG00000036412,ENSGALG00000010812,ENSGALG00000005631,ENSGALG00000014786,ENSGALG00000033619
biological_process	GO:0001952 regulation of cell-matrix adhesion	2 out of 203 genes, 1.0%	74 out of 15747 genes, 0.5%	1	ENSGALG00000006995,ENSGALG00000014786
biological_process	GO:0007346 regulation of mitotic cell cycle	2 out of 203 genes, 1.0%	350 out of 15747 genes, 2.2%	1	ENSGALG00000028318,ENSGALG00000006997
biological_process	GO:0042127 regulation of cell proliferation	10 out of 203 genes, 4.9%	895 out of 15747 genes, 5.7%	1	ENSGALG00000033974,ENSGALG00000039376,ENSGALG00000014983,ENSGALG00000028140,ENSGALG00000027374,ENSGALG00000006821,ENSGALG00000006995,ENSGALG00000014820,ENSGALG00000004064,ENSGALG00000011489
molecular_function	GO:0003690 double-stranded DNA binding	6 out of 203 genes, 3.0%	701 out of 15747 genes, 4.5%	1	ENSGALG00000001252,ENSGALG00000035944,ENSGALG00000040730,ENSGALG00000003952,ENSGALG00000026264,ENSGALG00000011489
biological_process	GO:0031399 regulation of protein modification process	12 out of 203 genes, 5.9%	1227 out of 15747 genes, 7.8%	1	ENSGALG00000011104,ENSGALG00000033974,ENSGALG00000034478,ENSGALG00000031094,ENSGALG00000014984,ENSGALG00000040035,ENSGALG00000008947,ENSGALG00000028318,ENSGALG00000014983,ENSGALG00000002579,ENSGALG00000036360,ENSGALG00000004064
biological_process	GO:0030193 regulation of blood coagulation	2 out of 203 genes, 1.0%	45 out of 15747 genes, 0.3%	1	ENSGALG00000014983,ENSGALG00000014984
cellular_component	GO:0031234 extrinsic component of cytoplasmic side of plasma membrane	2 out of 203 genes, 1.0%	69 out of 15747 genes, 0.4%	1	ENSGALG00000016661,ENSGALG00000046557
biological_process	GO:0071902 positive regulation of protein serine/threonine kinase activity	2 out of 203 genes, 1.0%	189 out of 15747 genes, 1.2%	1	ENSGALG00000033974,ENSGALG00000040035
biological_process	GO:2000147 positive regulation of cell motility	6 out of 203 genes, 3.0%	293 out of 15747 genes, 1.9%	1	ENSGALG00000014983,ENSGALG00000033974,ENSGALG00000036360,ENSGALG00000014984,ENSGALG00000014786,ENSGALG00000004064
biological_process	GO:0060249 anatomical structure homeostasis	2 out of 203 genes, 1.0%	179 out of 15747 genes, 1.1%	1	ENSGALG00000014983,ENSGALG00000040035
biological_process	GO:0050866 negative regulation of cell activation	2 out of 203 genes, 1.0%	96 out of 15747 genes, 0.6%	1	ENSGALG00000014820,ENSGALG00000004064
molecular_function	GO:0016462 pyrophosphatase activity	9 out of 203 genes, 4.4%	725 out of 15747 genes, 4.6%	1	ENSGALG00000033498,ENSGALG00000016142,ENSGALG00000005631,ENSGALG00000021395,ENSGALG00000005402,ENSGALG00000035960,ENSGALG00000044261,ENSGALG00000045940,ENSGALG00000046557
biological_process	GO:0014066 regulation of phosphatidylinositol 3-kinase signaling	4 out of 203 genes, 2.0%	57 out of 15747 genes, 0.4%	1	ENSGALG00000014983,ENSGALG00000033974,ENSGALG00000014984,ENSGALG00000004064
cellular_component	GO:0043292 contractile fiber	4 out of 203 genes, 2.0%	134 out of 15747 genes, 0.9%	1	ENSGALG00000005448,ENSGALG00000005493,ENSGALG00000040995,ENSGALG00000010812
biological_process	GO:0010628 positive regulation of gene expression	16 out of 203 genes, 7.9%	1392 out of 15747 genes, 8.8%	1	ENSGALG00000011104,ENSGALG00000033974,ENSGALG00000026264,ENSGALG00000014983,ENSGALG00000017394,ENSGALG00000004064,ENSGALG00000003952,ENSGALG00000040189,ENSGALG00000001252,ENSGALG00000040730,ENSGALG00000014786,ENSGALG00000040035,ENSGALG00000014984,ENSGALG00000002088,ENSGALG00000036360,ENSGALG00000011489
cellular_component	GO:0048471 perinuclear region of cytoplasm	3 out of 203 genes, 1.5%	308 out of 15747 genes, 2.0%	1	ENSGALG00000006995,ENSGALG00000014786,ENSGALG00000004064
molecular_function	GO:0061135 endopeptidase regulator activity	2 out of 203 genes, 1.0%	106 out of 15747 genes, 0.7%	1	ENSGALG00000019552,ENSGALG00000032231
biological_process	GO:0007275 multicellular organism development	34 out of 203 genes, 16.7%	2819 out of 15747 genes, 17.9%	1	ENSGALG00000005448,ENSGALG00000005797,ENSGALG00000034478,ENSGALG00000023772,ENSGALG00000041031,ENSGALG00000031656,ENSGALG00000028140,ENSGALG00000017394,ENSGALG00000032393,ENSGALG00000005849,ENSGALG00000031578,ENSGALG00000040995,ENSGALG00000036412,ENSGALG00000003589,ENSGALG00000014786,ENSGALG00000002088,ENSGALG00000014944,ENSGALG00000007927,ENSGALG00000014821,ENSGALG00000006997,ENSGALG00000036360,…
molecular_function	GO:0022890 inorganic cation transmembrane transporter activity	8 out of 203 genes, 3.9%	433 out of 15747 genes, 2.7%	1	ENSGALG00000016858,ENSGALG00000005631,ENSGALG00000012254,ENSGALG00000007980,ENSGALG00000010812,ENSGALG00000036360,ENSGALG00000006728,ENSGALG00000008960
biological_process	GO:0009617 response to bacterium	9 out of 203 genes, 4.4%	294 out of 15747 genes, 1.9%	1	ENSGALG00000028982,ENSGALG00000016858,ENSGALG00000011961,ENSGALG00000043254,ENSGALG00000014754,ENSGALG00000011551,ENSGALG00000023622,ENSGALG00000014983,ENSGALG00000032701
molecular_function	GO:0005342 organic acid transmembrane transporter activity	2 out of 203 genes, 1.0%	119 out of 15747 genes, 0.8%	1	ENSGALG00000015045,ENSGALG00000016858
molecular_function	GO:0003723 RNA binding	4 out of 203 genes, 2.0%	778 out of 15747 genes, 4.9%	1	ENSGALG00000045085,ENSGALG00000013723,ENSGALG00000007530,ENSGALG00000036938
biological_process	GO:0051224 negative regulation of protein transport	4 out of 203 genes, 2.0%	107 out of 15747 genes, 0.7%	1	ENSGALG00000014983,ENSGALG00000017394,ENSGALG00000006995,ENSGALG00000014984
biological_process	GO:0043900 regulation of multi-organism process	2 out of 203 genes, 1.0%	197 out of 15747 genes, 1.3%	1	ENSGALG00000014984,ENSGALG00000032701
biological_process	GO:0060078 regulation of postsynaptic membrane potential	3 out of 203 genes, 1.5%	68 out of 15747 genes, 0.4%	1	ENSGALG00000001698,ENSGALG00000005801,ENSGALG00000001573
molecular_function	GO:0005253 anion channel activity	3 out of 203 genes, 1.5%	66 out of 15747 genes, 0.4%	1	ENSGALG00000003713,ENSGALG00000001698,ENSGALG00000004280
biological_process	GO:2001237 negative regulation of extrinsic apoptotic signaling pathway	2 out of 203 genes, 1.0%	62 out of 15747 genes, 0.4%	1	ENSGALG00000033974,ENSGALG00000008947
cellular_component	GO:0043226 organelle	69 out of 203 genes, 34.0%	8602 out of 15747 genes, 54.6%	1	ENSGALG00000000241,ENSGALG00000017046,ENSGALG00000035960,ENSGALG00000017394,ENSGALG00000035944,ENSGALG00000044527,ENSGALG00000033171,ENSGALG00000032393,ENSGALG00000033498,ENSGALG00000012577,ENSGALG00000005493,ENSGALG00000040730,ENSGALG00000040995,ENSGALG00000016142,ENSGALG00000036360,ENSGALG00000036536,ENSGALG00000011489,ENSGALG00000031590,ENSGALG00000011213,ENSGALG00000028142,ENSGALG00000023933,…
biological_process	GO:0006793 phosphorus metabolic process	18 out of 203 genes, 8.9%	1447 out of 15747 genes, 9.2%	1	ENSGALG00000014528,ENSGALG00000028982,ENSGALG00000003475,ENSGALG00000016502,ENSGALG00000031656,ENSGALG00000016592,ENSGALG00000014179,ENSGALG00000044527,ENSGALG00000040189,ENSGALG00000040855,ENSGALG00000012613,ENSGALG00000014786,ENSGALG00000016661,ENSGALG00000008947,ENSGALG00000006073,ENSGALG00000017005,ENSGALG00000020905,ENSGALG00000006608
biological_process	GO:0006873 cellular ion homeostasis	9 out of 203 genes, 4.4%	352 out of 15747 genes, 2.2%	1	ENSGALG00000005631,ENSGALG00000014984,ENSGALG00000010595,ENSGALG00000014983,ENSGALG00000010812,ENSGALG00000036360,ENSGALG00000027583,ENSGALG00000004064,ENSGALG00000002618
cellular_component	GO:0030017 sarcomere	4 out of 203 genes, 2.0%	112 out of 15747 genes, 0.7%	1	ENSGALG00000005448,ENSGALG00000005493,ENSGALG00000040995,ENSGALG00000010812
biological_process	GO:0001885 endothelial cell development	2 out of 203 genes, 1.0%	30 out of 15747 genes, 0.2%	1	ENSGALG00000006821,ENSGALG00000014984
molecular_function	GO:0016788 hydrolase activity, acting on ester bonds	7 out of 203 genes, 3.4%	581 out of 15747 genes, 3.7%	1	ENSGALG00000031656,ENSGALG00000040855,ENSGALG00000001749,ENSGALG00000034854,ENSGALG00000016654,ENSGALG00000012613,ENSGALG00000006608
biological_process	GO:0061024 membrane organization	4 out of 203 genes, 2.0%	635 out of 15747 genes, 4.0%	1	ENSGALG00000042798,ENSGALG00000014754,ENSGALG00000004280,ENSGALG00000016142
biological_process	GO:0050769 positive regulation of neurogenesis	2 out of 203 genes, 1.0%	245 out of 15747 genes, 1.6%	1	ENSGALG00000006997,ENSGALG00000004064
biological_process	GO:0050793 regulation of developmental process	11 out of 203 genes, 5.4%	1585 out of 15747 genes, 10.1%	1	ENSGALG00000031578,ENSGALG00000040007,ENSGALG00000033974,ENSGALG00000040035,ENSGALG00000014786,ENSGALG00000007948,ENSGALG00000017394,ENSGALG00000006821,ENSGALG00000006997,ENSGALG00000036360,ENSGALG00000004064
cellular_component	GO:0044444 cytoplasmic part	49 out of 203 genes, 24.1%	5332 out of 15747 genes, 33.9%	1	ENSGALG00000014528,ENSGALG00000005448,ENSGALG00000003475,ENSGALG00000000241,ENSGALG00000029509,ENSGALG00000017046,ENSGALG00000042798,ENSGALG00000014983,ENSGALG00000017394,ENSGALG00000044527,ENSGALG00000033171,ENSGALG00000002618,ENSGALG00000033498,ENSGALG00000028880,ENSGALG00000005493,ENSGALG00000001749,ENSGALG00000040995,ENSGALG00000036412,ENSGALG00000016142,ENSGALG00000030115,ENSGALG00000014786,…
molecular_function	GO:0032403 protein complex binding	8 out of 203 genes, 3.9%	662 out of 15747 genes, 4.2%	1	ENSGALG00000011551,ENSGALG00000001933,ENSGALG00000040995,ENSGALG00000027064,ENSGALG00000016142,ENSGALG00000030115,ENSGALG00000015630,ENSGALG00000014786
cellular_component	GO:0031090 organelle membrane	16 out of 203 genes, 7.9%	1420 out of 15747 genes, 9.0%	1	ENSGALG00000031590,ENSGALG00000028142,ENSGALG00000011213,ENSGALG00000001611,ENSGALG00000042798,ENSGALG00000017394,ENSGALG00000004064,ENSGALG00000001573,ENSGALG00000005631,ENSGALG00000016142,ENSGALG00000036412,ENSGALG00000006073,ENSGALG00000005739,ENSGALG00000010812,ENSGALG00000027583,ENSGALG00000026491
molecular_function	GO:0060589 nucleoside-triphosphatase regulator activity	2 out of 203 genes, 1.0%	319 out of 15747 genes, 2.0%	1	ENSGALG00000045408,ENSGALG00000027583
biological_process	GO:0009117 nucleotide metabolic process	5 out of 203 genes, 2.5%	297 out of 15747 genes, 1.9%	1	ENSGALG00000014528,ENSGALG00000028982,ENSGALG00000016592,ENSGALG00000006608,ENSGALG00000016502
biological_process	GO:1902533 positive regulation of intracellular signal transduction	10 out of 203 genes, 4.9%	611 out of 15747 genes, 3.9%	1	ENSGALG00000011104,ENSGALG00000033974,ENSGALG00000034478,ENSGALG00000031094,ENSGALG00000014984,ENSGALG00000040035,ENSGALG00000010595,ENSGALG00000014983,ENSGALG00000036360,ENSGALG00000004064
biological_process	GO:0022008 neurogenesis	10 out of 203 genes, 4.9%	1067 out of 15747 genes, 6.8%	1	ENSGALG00000031578,ENSGALG00000002958,ENSGALG00000036412,ENSGALG00000003589,ENSGALG00000034196,ENSGALG00000002088,ENSGALG00000007948,ENSGALG00000007927,ENSGALG00000006997,ENSGALG00000004064
biological_process	GO:0071363 cellular response to growth factor stimulus	4 out of 203 genes, 2.0%	262 out of 15747 genes, 1.7%	1	ENSGALG00000033974,ENSGALG00000036412,ENSGALG00000010812,ENSGALG00000011489
cellular_component	GO:0005581 collagen trimer	2 out of 203 genes, 1.0%	47 out of 15747 genes, 0.3%	1	ENSGALG00000027526,ENSGALG00000030712
biological_process	GO:0006605 protein targeting	2 out of 203 genes, 1.0%	215 out of 15747 genes, 1.4%	1	ENSGALG00000042798,ENSGALG00000014786
biological_process	GO:0010646 regulation of cell communication	27 out of 203 genes, 13.3%	2174 out of 15747 genes, 13.8%	1	ENSGALG00000011104,ENSGALG00000033974,ENSGALG00000034478,ENSGALG00000031094,ENSGALG00000023933,ENSGALG00000017046,ENSGALG00000014983,ENSGALG00000017394,ENSGALG00000006995,ENSGALG00000004064,ENSGALG00000016941,ENSGALG00000011961,ENSGALG00000040007,ENSGALG00000036412,ENSGALG00000014984,ENSGALG00000040035,ENSGALG00000010595,ENSGALG00000012613,ENSGALG00000014786,ENSGALG00000016661,ENSGALG00000008947,…
biological_process	GO:0043266 regulation of potassium ion transport	2 out of 203 genes, 1.0%	45 out of 15747 genes, 0.3%	1	ENSGALG00000007980,ENSGALG00000002088
biological_process	GO:0071826 ribonucleoprotein complex subunit organization	2 out of 203 genes, 1.0%	176 out of 15747 genes, 1.1%	1	ENSGALG00000032571,ENSGALG00000003991
biological_process	GO:0007154 cell communication	55 out of 203 genes, 27.1%	3207 out of 15747 genes, 20.4%	1	ENSGALG00000024357,ENSGALG00000011104,ENSGALG00000034478,ENSGALG00000040101,ENSGALG00000006575,ENSGALG00000026264,ENSGALG00000017046,ENSGALG00000014983,ENSGALG00000028140,ENSGALG00000017394,ENSGALG00000046557,ENSGALG00000033498,ENSGALG00000014754,ENSGALG00000040730,ENSGALG00000010595,ENSGALG00000014786,ENSGALG00000002088,ENSGALG00000020905,ENSGALG00000014821,ENSGALG00000017005,ENSGALG00000014820,…
cellular_component	GO:0098791 Golgi subcompartment	2 out of 203 genes, 1.0%	198 out of 15747 genes, 1.3%	1	ENSGALG00000004064,ENSGALG00000017046
biological_process	GO:0070304 positive regulation of stress-activated protein kinase signaling cascade	3 out of 203 genes, 1.5%	100 out of 15747 genes, 0.6%	1	ENSGALG00000036360,ENSGALG00000031094,ENSGALG00000014984
molecular_function	GO:0035639 purine ribonucleoside triphosphate binding	16 out of 203 genes, 7.9%	1469 out of 15747 genes, 9.3%	1	ENSGALG00000028982,ENSGALG00000003475,ENSGALG00000035960,ENSGALG00000016592,ENSGALG00000014179,ENSGALG00000001573,ENSGALG00000013723,ENSGALG00000033498,ENSGALG00000040189,ENSGALG00000016142,ENSGALG00000016661,ENSGALG00000008947,ENSGALG00000021395,ENSGALG00000045021,ENSGALG00000020905,ENSGALG00000036360
biological_process	GO:1903507 negative regulation of nucleic acid-templated transcription	6 out of 203 genes, 3.0%	879 out of 15747 genes, 5.6%	1	ENSGALG00000035944,ENSGALG00000027064,ENSGALG00000036360,ENSGALG00000016044,ENSGALG00000012613,ENSGALG00000011489
cellular_component	GO:0005929 cilium	3 out of 203 genes, 1.5%	356 out of 15747 genes, 2.3%	1	ENSGALG00000005402,ENSGALG00000036360,ENSGALG00000026491
biological_process	GO:0035295 tube development	3 out of 203 genes, 1.5%	406 out of 15747 genes, 2.6%	1	ENSGALG00000010812,ENSGALG00000016044,ENSGALG00000011489
biological_process	GO:0060429 epithelium development	6 out of 203 genes, 3.0%	657 out of 15747 genes, 4.2%	1	ENSGALG00000040189,ENSGALG00000006821,ENSGALG00000002958,ENSGALG00000010812,ENSGALG00000014984,ENSGALG00000011489
biological_process	GO:0009101 glycoprotein biosynthetic process	2 out of 203 genes, 1.0%	223 out of 15747 genes, 1.4%	1	ENSGALG00000001611,ENSGALG00000031590
biological_process	GO:0098655 cation transmembrane transport	9 out of 203 genes, 4.4%	455 out of 15747 genes, 2.9%	1	ENSGALG00000005631,ENSGALG00000012254,ENSGALG00000007980,ENSGALG00000016868,ENSGALG00000010812,ENSGALG00000015126,ENSGALG00000036360,ENSGALG00000001573,ENSGALG00000008960
biological_process	GO:0048522 positive regulation of cellular process	37 out of 203 genes, 18.2%	3447 out of 15747 genes, 21.9%	1	ENSGALG00000011104,ENSGALG00000034478,ENSGALG00000000241,ENSGALG00000031094,ENSGALG00000015630,ENSGALG00000026264,ENSGALG00000014983,ENSGALG00000028140,ENSGALG00000017394,ENSGALG00000014754,ENSGALG00000040730,ENSGALG00000036412,ENSGALG00000003589,ENSGALG00000010595,ENSGALG00000014786,ENSGALG00000002088,ENSGALG00000007927,ENSGALG00000014820,ENSGALG00000006997,ENSGALG00000036360,ENSGALG00000032701,…
biological_process	GO:0008277 regulation of G-protein coupled receptor protein signaling pathway	2 out of 203 genes, 1.0%	59 out of 15747 genes, 0.4%	1	ENSGALG00000040035,ENSGALG00000004064
biological_process	GO:0019725 cellular homeostasis	10 out of 203 genes, 4.9%	481 out of 15747 genes, 3.1%	1	ENSGALG00000005631,ENSGALG00000014984,ENSGALG00000014786,ENSGALG00000010595,ENSGALG00000014983,ENSGALG00000010812,ENSGALG00000036360,ENSGALG00000027583,ENSGALG00000004064,ENSGALG00000002618
molecular_function	GO:0033218 amide binding	7 out of 203 genes, 3.4%	177 out of 15747 genes, 1.1%	1	ENSGALG00000036782,ENSGALG00000006575,ENSGALG00000040035,ENSGALG00000014786,ENSGALG00000002088,ENSGALG00000006073,ENSGALG00000023622
molecular_function	GO:0043565 sequence-specific DNA binding	6 out of 203 genes, 3.0%	899 out of 15747 genes, 5.7%	1	ENSGALG00000001252,ENSGALG00000035944,ENSGALG00000040730,ENSGALG00000003952,ENSGALG00000026264,ENSGALG00000011489
molecular_function	GO:0098632 protein binding involved in cell-cell adhesion	2 out of 203 genes, 1.0%	21 out of 15747 genes, 0.1%	1	ENSGALG00000007927,ENSGALG00000007948
biological_process	GO:0051384 response to glucocorticoid	2 out of 203 genes, 1.0%	39 out of 15747 genes, 0.2%	1	ENSGALG00000027374,ENSGALG00000003286
biological_process	GO:0051186 cofactor metabolic process	3 out of 203 genes, 1.5%	202 out of 15747 genes, 1.3%	1	ENSGALG00000014528,ENSGALG00000003475,ENSGALG00000016502
biological_process	GO:0002683 negative regulation of immune system process	6 out of 203 genes, 3.0%	233 out of 15747 genes, 1.5%	1	ENSGALG00000040007,ENSGALG00000006995,ENSGALG00000014820,ENSGALG00000014984,ENSGALG00000014786,ENSGALG00000004064
biological_process	GO:0010639 negative regulation of organelle organization	2 out of 203 genes, 1.0%	316 out of 15747 genes, 2.0%	1	ENSGALG00000017394,ENSGALG00000033974
biological_process	GO:0032268 regulation of cellular protein metabolic process	16 out of 203 genes, 7.9%	1709 out of 15747 genes, 10.9%	1	ENSGALG00000011104,ENSGALG00000033974,ENSGALG00000034478,ENSGALG00000007530,ENSGALG00000031094,ENSGALG00000028318,ENSGALG00000014983,ENSGALG00000019552,ENSGALG00000002579,ENSGALG00000004064,ENSGALG00000001573,ENSGALG00000040035,ENSGALG00000014984,ENSGALG00000008947,ENSGALG00000032231,ENSGALG00000036360
cellular_component	GO:0031975 envelope	7 out of 203 genes, 3.4%	651 out of 15747 genes, 4.1%	1	ENSGALG00000042798,ENSGALG00000016142,ENSGALG00000004064,ENSGALG00000001573,ENSGALG00000027583,ENSGALG00000033619,ENSGALG00000006073
biological_process	GO:0002224 toll-like receptor signaling pathway	2 out of 203 genes, 1.0%	35 out of 15747 genes, 0.2%	1	ENSGALG00000011961,ENSGALG00000032701
molecular_function	GO:0032561 guanyl ribonucleotide binding	2 out of 203 genes, 1.0%	323 out of 15747 genes, 2.1%	1	ENSGALG00000016142,ENSGALG00000045021
biological_process	GO:0019220 regulation of phosphate metabolic process	14 out of 203 genes, 6.9%	1129 out of 15747 genes, 7.2%	1	ENSGALG00000011104,ENSGALG00000033974,ENSGALG00000034478,ENSGALG00000031094,ENSGALG00000014984,ENSGALG00000040035,ENSGALG00000014786,ENSGALG00000012613,ENSGALG00000008947,ENSGALG00000028318,ENSGALG00000014983,ENSGALG00000002579,ENSGALG00000036360,ENSGALG00000004064
biological_process	GO:0035640 exploration behavior	2 out of 203 genes, 1.0%	18 out of 15747 genes, 0.1%	1	ENSGALG00000006997,ENSGALG00000005801
biological_process	GO:0052547 regulation of peptidase activity	5 out of 203 genes, 2.5%	236 out of 15747 genes, 1.5%	1	ENSGALG00000014983,ENSGALG00000019552,ENSGALG00000033974,ENSGALG00000032231,ENSGALG00000001573
biological_process	GO:0071772 response to BMP	2 out of 203 genes, 1.0%	60 out of 15747 genes, 0.4%	1	ENSGALG00000010812,ENSGALG00000011489
cellular_component	GO:0031300 intrinsic component of organelle membrane	3 out of 203 genes, 1.5%	223 out of 15747 genes, 1.4%	1	ENSGALG00000042798,ENSGALG00000017394,ENSGALG00000001573
biological_process	GO:0045859 regulation of protein kinase activity	5 out of 203 genes, 2.5%	486 out of 15747 genes, 3.1%	1	ENSGALG00000028318,ENSGALG00000011104,ENSGALG00000033974,ENSGALG00000040035,ENSGALG00000008947
biological_process	GO:0008217 regulation of blood pressure	4 out of 203 genes, 2.0%	93 out of 15747 genes, 0.6%	1	ENSGALG00000014983,ENSGALG00000014144,ENSGALG00000014984,ENSGALG00000040035
biological_process	GO:0016051 carbohydrate biosynthetic process	2 out of 203 genes, 1.0%	74 out of 15747 genes, 0.5%	1	ENSGALG00000012613,ENSGALG00000006073
biological_process	GO:0002218 activation of innate immune response	2 out of 203 genes, 1.0%	51 out of 15747 genes, 0.3%	1	ENSGALG00000011961,ENSGALG00000032701
biological_process	GO:0006725 cellular aromatic compound metabolic process	16 out of 203 genes, 7.9%	2099 out of 15747 genes, 13.3%	1	ENSGALG00000014528,ENSGALG00000028982,ENSGALG00000032571,ENSGALG00000038287,ENSGALG00000026264,ENSGALG00000016502,ENSGALG00000016592,ENSGALG00000016044,ENSGALG00000003952,ENSGALG00000003991,ENSGALG00000001252,ENSGALG00000040730,ENSGALG00000014944,ENSGALG00000006608,ENSGALG00000005801,ENSGALG00000036536
biological_process	GO:0071222 cellular response to lipopolysaccharide	3 out of 203 genes, 1.5%	82 out of 15747 genes, 0.5%	1	ENSGALG00000028982,ENSGALG00000011961,ENSGALG00000032701
biological_process	GO:0002252 immune effector process	6 out of 203 genes, 3.0%	251 out of 15747 genes, 1.6%	1	ENSGALG00000045085,ENSGALG00000013723,ENSGALG00000005797,ENSGALG00000014754,ENSGALG00000016142,ENSGALG00000014984
biological_process	GO:0019219 regulation of nucleobase-containing compound metabolic process	23 out of 203 genes, 11.3%	2473 out of 15747 genes, 15.7%	1	ENSGALG00000011104,ENSGALG00000033974,ENSGALG00000026264,ENSGALG00000014983,ENSGALG00000017394,ENSGALG00000035944,ENSGALG00000016044,ENSGALG00000004064,ENSGALG00000003952,ENSGALG00000013723,ENSGALG00000040189,ENSGALG00000001252,ENSGALG00000040730,ENSGALG00000027064,ENSGALG00000014984,ENSGALG00000012613,ENSGALG00000014786,ENSGALG00000040035,ENSGALG00000002088,ENSGALG00000027374,ENSGALG00000010812,…
biological_process	GO:0051480 regulation of cytosolic calcium ion concentration	7 out of 203 genes, 3.4%	153 out of 15747 genes, 1.0%	1	ENSGALG00000014983,ENSGALG00000010812,ENSGALG00000005631,ENSGALG00000036360,ENSGALG00000014984,ENSGALG00000010595,ENSGALG00000004064
biological_process	GO:0007015 actin filament organization	3 out of 203 genes, 1.5%	199 out of 15747 genes, 1.3%	1	ENSGALG00000034052,ENSGALG00000040995,ENSGALG00000036360
molecular_function	GO:0005515 protein binding	59 out of 203 genes, 29.1%	4823 out of 15747 genes, 30.6%	1	ENSGALG00000005448,ENSGALG00000024357,ENSGALG00000011104,ENSGALG00000034478,ENSGALG00000040101,ENSGALG00000015630,ENSGALG00000012254,ENSGALG00000023772,ENSGALG00000017046,ENSGALG00000035960,ENSGALG00000014983,ENSGALG00000028140,ENSGALG00000016592,ENSGALG00000041327,ENSGALG00000005254,ENSGALG00000046557,ENSGALG00000033498,ENSGALG00000040007,ENSGALG00000014754,ENSGALG00000040995,ENSGALG00000016142,…
biological_process	GO:0006959 humoral immune response	4 out of 203 genes, 2.0%	88 out of 15747 genes, 0.6%	1	ENSGALG00000005797,ENSGALG00000014754,ENSGALG00000011551,ENSGALG00000023622
biological_process	GO:0048468 cell development	10 out of 203 genes, 4.9%	1123 out of 15747 genes, 7.1%	1	ENSGALG00000005797,ENSGALG00000002958,ENSGALG00000040995,ENSGALG00000036412,ENSGALG00000014984,ENSGALG00000002088,ENSGALG00000007927,ENSGALG00000041031,ENSGALG00000006821,ENSGALG00000032393
biological_process	GO:0070201 regulation of establishment of protein localization	10 out of 203 genes, 4.9%	368 out of 15747 genes, 2.3%	1	ENSGALG00000011104,ENSGALG00000014984,ENSGALG00000016661,ENSGALG00000014786,ENSGALG00000014983,ENSGALG00000017394,ENSGALG00000006995,ENSGALG00000014820,ENSGALG00000036360,ENSGALG00000004064
biological_process	GO:0006936 muscle contraction	2 out of 203 genes, 1.0%	115 out of 15747 genes, 0.7%	1	ENSGALG00000005448,ENSGALG00000010812
molecular_function	GO:0042277 peptide binding	5 out of 203 genes, 2.5%	158 out of 15747 genes, 1.0%	1	ENSGALG00000036782,ENSGALG00000006575,ENSGALG00000040035,ENSGALG00000014786,ENSGALG00000002088
biological_process	GO:0006812 cation transport	12 out of 203 genes, 5.9%	584 out of 15747 genes, 3.7%	1	ENSGALG00000005631,ENSGALG00000012254,ENSGALG00000007980,ENSGALG00000016868,ENSGALG00000010812,ENSGALG00000015126,ENSGALG00000036360,ENSGALG00000027583,ENSGALG00000001573,ENSGALG00000005801,ENSGALG00000006728,ENSGALG00000008960
biological_process	GO:0042326 negative regulation of phosphorylation	4 out of 203 genes, 2.0%	282 out of 15747 genes, 1.8%	1	ENSGALG00000033974,ENSGALG00000014984,ENSGALG00000012613,ENSGALG00000004064
biological_process	GO:0050654 chondroitin sulfate proteoglycan metabolic process	2 out of 203 genes, 1.0%	18 out of 15747 genes, 0.1%	1	ENSGALG00000001611,ENSGALG00000031590
biological_process	GO:0071375 cellular response to peptide hormone stimulus	2 out of 203 genes, 1.0%	118 out of 15747 genes, 0.7%	1	ENSGALG00000014786,ENSGALG00000004064
cellular_component	GO:0097708 intracellular vesicle	4 out of 203 genes, 2.0%	586 out of 15747 genes, 3.7%	1	ENSGALG00000000241,ENSGALG00000010812,ENSGALG00000005631,ENSGALG00000004064
molecular_function	GO:0015485 cholesterol binding	2 out of 203 genes, 1.0%	34 out of 15747 genes, 0.2%	1	ENSGALG00000006995,ENSGALG00000000241
biological_process	GO:0034620 cellular response to unfolded protein	2 out of 203 genes, 1.0%	42 out of 15747 genes, 0.3%	1	ENSGALG00000033498,ENSGALG00000001252
biological_process	GO:0051252 regulation of RNA metabolic process	22 out of 203 genes, 10.8%	2276 out of 15747 genes, 14.5%	1	ENSGALG00000011104,ENSGALG00000026264,ENSGALG00000014983,ENSGALG00000017394,ENSGALG00000035944,ENSGALG00000016044,ENSGALG00000004064,ENSGALG00000003952,ENSGALG00000013723,ENSGALG00000040189,ENSGALG00000001252,ENSGALG00000040730,ENSGALG00000027064,ENSGALG00000012613,ENSGALG00000014786,ENSGALG00000040035,ENSGALG00000014984,ENSGALG00000002088,ENSGALG00000027374,ENSGALG00000010812,ENSGALG00000036360,…
biological_process	GO:0034142 toll-like receptor 4 signaling pathway	2 out of 203 genes, 1.0%	10 out of 15747 genes, 0.1%	1	ENSGALG00000011961,ENSGALG00000032701
molecular_function	GO:0005244 voltage-gated ion channel activity	3 out of 203 genes, 1.5%	158 out of 15747 genes, 1.0%	1	ENSGALG00000003713,ENSGALG00000012254,ENSGALG00000007980
biological_process	GO:0042060 wound healing	4 out of 203 genes, 2.0%	160 out of 15747 genes, 1.0%	1	ENSGALG00000014983,ENSGALG00000012802,ENSGALG00000014984,ENSGALG00000001573
molecular_function	GO:0017171 serine hydrolase activity	4 out of 203 genes, 2.0%	134 out of 15747 genes, 0.9%	1	ENSGALG00000014144,ENSGALG00000014681,ENSGALG00000033974,ENSGALG00000019221
biological_process	GO:0090066 regulation of anatomical structure size	5 out of 203 genes, 2.5%	316 out of 15747 genes, 2.0%	1	ENSGALG00000014983,ENSGALG00000034052,ENSGALG00000014984,ENSGALG00000040035,ENSGALG00000001573
biological_process	GO:0045935 positive regulation of nucleobase-containing compound metabolic process	15 out of 203 genes, 7.4%	1345 out of 15747 genes, 8.5%	1	ENSGALG00000040189,ENSGALG00000011104,ENSGALG00000033974,ENSGALG00000001252,ENSGALG00000040730,ENSGALG00000014984,ENSGALG00000040035,ENSGALG00000014786,ENSGALG00000002088,ENSGALG00000026264,ENSGALG00000014983,ENSGALG00000017394,ENSGALG00000004064,ENSGALG00000003952,ENSGALG00000011489
biological_process	GO:0051128 regulation of cellular component organization	16 out of 203 genes, 7.9%	1649 out of 15747 genes, 10.5%	1	ENSGALG00000011104,ENSGALG00000033974,ENSGALG00000017394,ENSGALG00000006995,ENSGALG00000034052,ENSGALG00000004064,ENSGALG00000016941,ENSGALG00000031578,ENSGALG00000011551,ENSGALG00000010595,ENSGALG00000012613,ENSGALG00000014786,ENSGALG00000040035,ENSGALG00000014984,ENSGALG00000030115,ENSGALG00000007948
biological_process	GO:0051604 protein maturation	4 out of 203 genes, 2.0%	156 out of 15747 genes, 1.0%	1	ENSGALG00000014983,ENSGALG00000014144,ENSGALG00000014681,ENSGALG00000001573
biological_process	GO:0043410 positive regulation of MAPK cascade	9 out of 203 genes, 4.4%	345 out of 15747 genes, 2.2%	1	ENSGALG00000011104,ENSGALG00000033974,ENSGALG00000034478,ENSGALG00000031094,ENSGALG00000014984,ENSGALG00000040035,ENSGALG00000014983,ENSGALG00000036360,ENSGALG00000004064
biological_process	GO:0070374 positive regulation of ERK1 and ERK2 cascade	6 out of 203 genes, 3.0%	156 out of 15747 genes, 1.0%	1	ENSGALG00000014983,ENSGALG00000011104,ENSGALG00000034478,ENSGALG00000036360,ENSGALG00000014984,ENSGALG00000004064
biological_process	GO:0046700 heterocycle catabolic process	2 out of 203 genes, 1.0%	193 out of 15747 genes, 1.2%	1	ENSGALG00000032571,ENSGALG00000003991
biological_process	GO:0044085 cellular component biogenesis	12 out of 203 genes, 5.9%	1542 out of 15747 genes, 9.8%	1	ENSGALG00000032571,ENSGALG00000040995,ENSGALG00000027064,ENSGALG00000016142,ENSGALG00000012613,ENSGALG00000007980,ENSGALG00000006073,ENSGALG00000015126,ENSGALG00000036360,ENSGALG00000016941,ENSGALG00000003991,ENSGALG00000002618
biological_process	GO:0030199 collagen fibril organization	2 out of 203 genes, 1.0%	35 out of 15747 genes, 0.2%	1	ENSGALG00000041031,ENSGALG00000039376
cellular_component	GO:0005737 cytoplasm	63 out of 203 genes, 31.0%	6811 out of 15747 genes, 43.3%	1	ENSGALG00000014528,ENSGALG00000005448,ENSGALG00000011104,ENSGALG00000032571,ENSGALG00000007530,ENSGALG00000003475,ENSGALG00000000241,ENSGALG00000029509,ENSGALG00000023772,ENSGALG00000017046,ENSGALG00000042798,ENSGALG00000014983,ENSGALG00000016592,ENSGALG00000017394,ENSGALG00000003286,ENSGALG00000044527,ENSGALG00000033171,ENSGALG00000002618,ENSGALG00000033498,ENSGALG00000028880,ENSGALG00000005493,…
cellular_component	GO:0016528 sarcoplasm	2 out of 203 genes, 1.0%	36 out of 15747 genes, 0.2%	1	ENSGALG00000010812,ENSGALG00000027583
biological_process	GO:0071875 adrenergic receptor signaling pathway	2 out of 203 genes, 1.0%	17 out of 15747 genes, 0.1%	1	ENSGALG00000040035,ENSGALG00000027583
molecular_function	GO:0005496 steroid binding	3 out of 203 genes, 1.5%	60 out of 15747 genes, 0.4%	1	ENSGALG00000006995,ENSGALG00000000241,ENSGALG00000004064
biological_process	GO:0006006 glucose metabolic process	2 out of 203 genes, 1.0%	50 out of 15747 genes, 0.3%	1	ENSGALG00000006995,ENSGALG00000012613
biological_process	GO:0008152 metabolic process	59 out of 203 genes, 29.1%	6075 out of 15747 genes, 38.6%	1	ENSGALG00000014528,ENSGALG00000039257,ENSGALG00000005797,ENSGALG00000032571,ENSGALG00000008040,ENSGALG00000038879,ENSGALG00000003475,ENSGALG00000026264,ENSGALG00000014983,ENSGALG00000031656,ENSGALG00000016592,ENSGALG00000017394,ENSGALG00000003286,ENSGALG00000044527,ENSGALG00000013838,ENSGALG00000033171,ENSGALG00000033498,ENSGALG00000028880,ENSGALG00000014144,ENSGALG00000001749,ENSGALG00000014754,…
biological_process	GO:1900015 regulation of cytokine production involved in inflammatory response	2 out of 203 genes, 1.0%	18 out of 15747 genes, 0.1%	1	ENSGALG00000040007,ENSGALG00000006995
biological_process	GO:0015718 monocarboxylic acid transport	2 out of 203 genes, 1.0%	91 out of 15747 genes, 0.6%	1	ENSGALG00000015045,ENSGALG00000016858
molecular_function	GO:0003924 GTPase activity	3 out of 203 genes, 1.5%	257 out of 15747 genes, 1.6%	1	ENSGALG00000016142,ENSGALG00000045940,ENSGALG00000046557
biological_process	GO:0032535 regulation of cellular component size	2 out of 203 genes, 1.0%	251 out of 15747 genes, 1.6%	1	ENSGALG00000034052,ENSGALG00000014984
biological_process	GO:0003208 cardiac ventricle morphogenesis	2 out of 203 genes, 1.0%	51 out of 15747 genes, 0.3%	1	ENSGALG00000005448,ENSGALG00000010812
biological_process	GO:0030522 intracellular receptor signaling pathway	2 out of 203 genes, 1.0%	88 out of 15747 genes, 0.6%	1	ENSGALG00000040730,ENSGALG00000004064
biological_process	GO:0009306 protein secretion	3 out of 203 genes, 1.5%	89 out of 15747 genes, 0.6%	1	ENSGALG00000014820,ENSGALG00000014984,ENSGALG00000026264
biological_process	GO:0016055 Wnt signaling pathway	3 out of 203 genes, 1.5%	121 out of 15747 genes, 0.8%	1	ENSGALG00000010812,ENSGALG00000034196,ENSGALG00000011489
biological_process	GO:0090596 sensory organ morphogenesis	3 out of 203 genes, 1.5%	191 out of 15747 genes, 1.2%	1	ENSGALG00000017394,ENSGALG00000002958,ENSGALG00000030647
cellular_component	GO:0005840 ribosome	2 out of 203 genes, 1.0%	182 out of 15747 genes, 1.2%	1	ENSGALG00000038876,ENSGALG00000006073
molecular_function	GO:0000287 magnesium ion binding	3 out of 203 genes, 1.5%	147 out of 15747 genes, 0.9%	1	ENSGALG00000014528,ENSGALG00000016592,ENSGALG00000006608
biological_process	GO:0051051 negative regulation of transport	7 out of 203 genes, 3.4%	255 out of 15747 genes, 1.6%	1	ENSGALG00000014983,ENSGALG00000017394,ENSGALG00000006995,ENSGALG00000004280,ENSGALG00000014984,ENSGALG00000016288,ENSGALG00000027583
biological_process	GO:0003044 regulation of systemic arterial blood pressure mediated by a chemical signal	2 out of 203 genes, 1.0%	31 out of 15747 genes, 0.2%	1	ENSGALG00000014144,ENSGALG00000040035
biological_process	GO:0042325 regulation of phosphorylation	13 out of 203 genes, 6.4%	1006 out of 15747 genes, 6.4%	1	ENSGALG00000011104,ENSGALG00000033974,ENSGALG00000034478,ENSGALG00000031094,ENSGALG00000014984,ENSGALG00000040035,ENSGALG00000014786,ENSGALG00000012613,ENSGALG00000008947,ENSGALG00000028318,ENSGALG00000014983,ENSGALG00000036360,ENSGALG00000004064
biological_process	GO:0019229 regulation of vasoconstriction	2 out of 203 genes, 1.0%	26 out of 15747 genes, 0.2%	1	ENSGALG00000014983,ENSGALG00000001573
molecular_function	GO:0015075 ion transmembrane transporter activity	17 out of 203 genes, 8.4%	715 out of 15747 genes, 4.5%	1	ENSGALG00000015045,ENSGALG00000003713,ENSGALG00000012254,ENSGALG00000007980,ENSGALG00000016868,ENSGALG00000004280,ENSGALG00000015126,ENSGALG00000006728,ENSGALG00000001573,ENSGALG00000016858,ENSGALG00000001698,ENSGALG00000005631,ENSGALG00000015835,ENSGALG00000010812,ENSGALG00000036360,ENSGALG00000005801,ENSGALG00000008960
biological_process	GO:0071214 cellular response to abiotic stimulus	2 out of 203 genes, 1.0%	165 out of 15747 genes, 1.0%	1	ENSGALG00000036360,ENSGALG00000014786
biological_process	GO:0060350 endochondral bone morphogenesis	3 out of 203 genes, 1.5%	53 out of 15747 genes, 0.3%	1	ENSGALG00000041031,ENSGALG00000005797,ENSGALG00000036360
cellular_component	GO:0070161 anchoring junction	2 out of 203 genes, 1.0%	205 out of 15747 genes, 1.3%	1	ENSGALG00000036360,ENSGALG00000004320
biological_process	GO:0002520 immune system development	5 out of 203 genes, 2.5%	443 out of 15747 genes, 2.8%	1	ENSGALG00000014821,ENSGALG00000034478,ENSGALG00000005631,ENSGALG00000014984,ENSGALG00000014786
biological_process	GO:0097306 cellular response to alcohol	3 out of 203 genes, 1.5%	59 out of 15747 genes, 0.4%	1	ENSGALG00000027374,ENSGALG00000017394,ENSGALG00000004064
molecular_function	GO:0017111 nucleoside-triphosphatase activity	8 out of 203 genes, 3.9%	688 out of 15747 genes, 4.4%	1	ENSGALG00000033498,ENSGALG00000016142,ENSGALG00000021395,ENSGALG00000005402,ENSGALG00000035960,ENSGALG00000044261,ENSGALG00000045940,ENSGALG00000046557
molecular_function	GO:0016747 transferase activity, transferring acyl groups other than amino-acyl groups	2 out of 203 genes, 1.0%	169 out of 15747 genes, 1.1%	1	ENSGALG00000044527,ENSGALG00000038876
biological_process	GO:0071396 cellular response to lipid	9 out of 203 genes, 4.4%	257 out of 15747 genes, 1.6%	1	ENSGALG00000028982,ENSGALG00000011961,ENSGALG00000040730,ENSGALG00000017394,ENSGALG00000027374,ENSGALG00000006997,ENSGALG00000032701,ENSGALG00000004064,ENSGALG00000046557
biological_process	GO:0051704 multi-organism process	22 out of 203 genes, 10.8%	969 out of 15747 genes, 6.2%	1	ENSGALG00000028982,ENSGALG00000023622,ENSGALG00000014983,ENSGALG00000028140,ENSGALG00000001573,ENSGALG00000032393,ENSGALG00000013723,ENSGALG00000016858,ENSGALG00000011961,ENSGALG00000013083,ENSGALG00000014144,ENSGALG00000014754,ENSGALG00000043254,ENSGALG00000011551,ENSGALG00000016142,ENSGALG00000014984,ENSGALG00000014944,ENSGALG00000045085,ENSGALG00000014820,ENSGALG00000006997,ENSGALG00000032701,…
biological_process	GO:0010243 response to organonitrogen compound	9 out of 203 genes, 4.4%	358 out of 15747 genes, 2.3%	1	ENSGALG00000005631,ENSGALG00000040035,ENSGALG00000014786,ENSGALG00000010812,ENSGALG00000036360,ENSGALG00000001573,ENSGALG00000004064,ENSGALG00000005801,ENSGALG00000046557
biological_process	GO:0042063 gliogenesis	2 out of 203 genes, 1.0%	133 out of 15747 genes, 0.8%	1	ENSGALG00000002958,ENSGALG00000003589
biological_process	GO:0080135 regulation of cellular response to stress	7 out of 203 genes, 3.4%	465 out of 15747 genes, 3.0%	1	ENSGALG00000017394,ENSGALG00000033974,ENSGALG00000036360,ENSGALG00000031094,ENSGALG00000014984,ENSGALG00000040035,ENSGALG00000014786
biological_process	GO:0007267 cell-cell signaling	10 out of 203 genes, 4.9%	375 out of 15747 genes, 2.4%	1	ENSGALG00000033974,ENSGALG00000001698,ENSGALG00000026264,ENSGALG00000015835,ENSGALG00000014983,ENSGALG00000010812,ENSGALG00000036360,ENSGALG00000016288,ENSGALG00000001573,ENSGALG00000005801
biological_process	GO:0044260 cellular macromolecule metabolic process	27 out of 203 genes, 13.3%	3927 out of 15747 genes, 24.9%	1	ENSGALG00000032571,ENSGALG00000031590,ENSGALG00000038287,ENSGALG00000026264,ENSGALG00000001611,ENSGALG00000031656,ENSGALG00000014179,ENSGALG00000012802,ENSGALG00000016044,ENSGALG00000003952,ENSGALG00000033171,ENSGALG00000003991,ENSGALG00000033498,ENSGALG00000040189,ENSGALG00000040855,ENSGALG00000002958,ENSGALG00000001252,ENSGALG00000040730,ENSGALG00000014786,ENSGALG00000016661,ENSGALG00000008947,…
biological_process	GO:0098602 single organism cell adhesion	2 out of 203 genes, 1.0%	287 out of 15747 genes, 1.8%	1	ENSGALG00000014821,ENSGALG00000014984
molecular_function	GO:0070011 peptidase activity, acting on L-amino acid peptides	5 out of 203 genes, 2.5%	462 out of 15747 genes, 2.9%	1	ENSGALG00000014144,ENSGALG00000014681,ENSGALG00000033974,ENSGALG00000019221,ENSGALG00000013838
biological_process	GO:0016071 mRNA metabolic process	2 out of 203 genes, 1.0%	310 out of 15747 genes, 2.0%	1	ENSGALG00000032571,ENSGALG00000003991
biological_process	GO:0048609 multicellular organismal reproductive process	4 out of 203 genes, 2.0%	370 out of 15747 genes, 2.3%	1	ENSGALG00000006997,ENSGALG00000001573,ENSGALG00000032393,ENSGALG00000011489
biological_process	GO:0010975 regulation of neuron projection development	2 out of 203 genes, 1.0%	291 out of 15747 genes, 1.8%	1	ENSGALG00000031578,ENSGALG00000007948
biological_process	GO:0002687 positive regulation of leukocyte migration	2 out of 203 genes, 1.0%	54 out of 15747 genes, 0.3%	1	ENSGALG00000036360,ENSGALG00000014984
biological_process	GO:0030855 epithelial cell differentiation	3 out of 203 genes, 1.5%	327 out of 15747 genes, 2.1%	1	ENSGALG00000006821,ENSGALG00000002958,ENSGALG00000014984
biological_process	GO:0000003 reproduction	7 out of 203 genes, 3.4%	696 out of 15747 genes, 4.4%	1	ENSGALG00000028140,ENSGALG00000014144,ENSGALG00000013083,ENSGALG00000006997,ENSGALG00000001573,ENSGALG00000032393,ENSGALG00000011489
biological_process	GO:0055001 muscle cell development	2 out of 203 genes, 1.0%	108 out of 15747 genes, 0.7%	1	ENSGALG00000002958,ENSGALG00000040995
biological_process	GO:0032677 regulation of interleukin-8 production	3 out of 203 genes, 1.5%	23 out of 15747 genes, 0.1%	1	ENSGALG00000014983,ENSGALG00000040007,ENSGALG00000014984
biological_process	GO:0034220 ion transmembrane transport	14 out of 203 genes, 6.9%	642 out of 15747 genes, 4.1%	1	ENSGALG00000003713,ENSGALG00000001698,ENSGALG00000005631,ENSGALG00000012254,ENSGALG00000007980,ENSGALG00000016868,ENSGALG00000015835,ENSGALG00000004280,ENSGALG00000010812,ENSGALG00000015126,ENSGALG00000036360,ENSGALG00000005801,ENSGALG00000001573,ENSGALG00000008960
cellular_component	GO:0016023 cytoplasmic, membrane-bounded vesicle	3 out of 203 genes, 1.5%	480 out of 15747 genes, 3.0%	1	ENSGALG00000010812,ENSGALG00000005631,ENSGALG00000004064
biological_process	GO:0050880 regulation of blood vessel size	3 out of 203 genes, 1.5%	63 out of 15747 genes, 0.4%	1	ENSGALG00000014983,ENSGALG00000040035,ENSGALG00000001573
biological_process	GO:0050728 negative regulation of inflammatory response	3 out of 203 genes, 1.5%	70 out of 15747 genes, 0.4%	1	ENSGALG00000033974,ENSGALG00000006995,ENSGALG00000004064
molecular_function	GO:0046983 protein dimerization activity	9 out of 203 genes, 4.4%	841 out of 15747 genes, 5.3%	1	ENSGALG00000040007,ENSGALG00000011551,ENSGALG00000001252,ENSGALG00000027064,ENSGALG00000040035,ENSGALG00000014786,ENSGALG00000016502,ENSGALG00000016592,ENSGALG00000016044
biological_process	GO:1903076 regulation of protein localization to plasma membrane	2 out of 203 genes, 1.0%	60 out of 15747 genes, 0.4%	1	ENSGALG00000014786,ENSGALG00000004064
biological_process	GO:0007389 pattern specification process	2 out of 203 genes, 1.0%	325 out of 15747 genes, 2.1%	1	ENSGALG00000016044,ENSGALG00000011489
biological_process	GO:1901700 response to oxygen-containing compound	19 out of 203 genes, 9.4%	668 out of 15747 genes, 4.2%	1	ENSGALG00000028982,ENSGALG00000026264,ENSGALG00000017046,ENSGALG00000042798,ENSGALG00000014983,ENSGALG00000017394,ENSGALG00000006995,ENSGALG00000004064,ENSGALG00000001573,ENSGALG00000046557,ENSGALG00000011961,ENSGALG00000005631,ENSGALG00000014786,ENSGALG00000040035,ENSGALG00000027374,ENSGALG00000010812,ENSGALG00000006997,ENSGALG00000036360,ENSGALG00000032701
biological_process	GO:1903523 negative regulation of blood circulation	2 out of 203 genes, 1.0%	19 out of 15747 genes, 0.1%	1	ENSGALG00000014983,ENSGALG00000027583
biological_process	GO:0051345 positive regulation of hydrolase activity	7 out of 203 genes, 3.4%	542 out of 15747 genes, 3.4%	1	ENSGALG00000014983,ENSGALG00000034478,ENSGALG00000010812,ENSGALG00000014984,ENSGALG00000010595,ENSGALG00000045408,ENSGALG00000001573
biological_process	GO:2000145 regulation of cell motility	7 out of 203 genes, 3.4%	535 out of 15747 genes, 3.4%	1	ENSGALG00000014983,ENSGALG00000033974,ENSGALG00000006995,ENSGALG00000036360,ENSGALG00000014984,ENSGALG00000014786,ENSGALG00000004064
biological_process	GO:0034613 cellular protein localization	4 out of 203 genes, 2.0%	995 out of 15747 genes, 6.3%	1	ENSGALG00000042798,ENSGALG00000017394,ENSGALG00000010812,ENSGALG00000014786
molecular_function	GO:0015081 sodium ion transmembrane transporter activity	2 out of 203 genes, 1.0%	115 out of 15747 genes, 0.7%	1	ENSGALG00000016858,ENSGALG00000006728
biological_process	GO:0070588 calcium ion transmembrane transport	3 out of 203 genes, 1.5%	134 out of 15747 genes, 0.9%	1	ENSGALG00000010812,ENSGALG00000005631,ENSGALG00000036360
biological_process	GO:0034763 negative regulation of transmembrane transport	2 out of 203 genes, 1.0%	49 out of 15747 genes, 0.3%	1	ENSGALG00000004280,ENSGALG00000027583
biological_process	GO:0006986 response to unfolded protein	2 out of 203 genes, 1.0%	49 out of 15747 genes, 0.3%	1	ENSGALG00000033498,ENSGALG00000001252
cellular_component	GO:0043232 intracellular non-membrane-bounded organelle	21 out of 203 genes, 10.3%	3059 out of 15747 genes, 19.4%	1	ENSGALG00000005448,ENSGALG00000032571,ENSGALG00000045408,ENSGALG00000023772,ENSGALG00000035960,ENSGALG00000004064,ENSGALG00000033619,ENSGALG00000003991,ENSGALG00000012577,ENSGALG00000014144,ENSGALG00000005493,ENSGALG00000027064,ENSGALG00000036412,ENSGALG00000040995,ENSGALG00000006073,ENSGALG00000005402,ENSGALG00000041858,ENSGALG00000005739,ENSGALG00000010812,ENSGALG00000038876,ENSGALG00000011489
biological_process	GO:1901655 cellular response to ketone	3 out of 203 genes, 1.5%	42 out of 15747 genes, 0.3%	1	ENSGALG00000027374,ENSGALG00000046557,ENSGALG00000017046
biological_process	GO:0006950 response to stress	29 out of 203 genes, 14.3%	1673 out of 15747 genes, 10.6%	1	ENSGALG00000005797,ENSGALG00000034478,ENSGALG00000038287,ENSGALG00000023622,ENSGALG00000014983,ENSGALG00000017394,ENSGALG00000012802,ENSGALG00000006995,ENSGALG00000001573,ENSGALG00000033498,ENSGALG00000013723,ENSGALG00000014754,ENSGALG00000040007,ENSGALG00000043254,ENSGALG00000011551,ENSGALG00000001252,ENSGALG00000005631,ENSGALG00000016142,ENSGALG00000014984,ENSGALG00000014786,ENSGALG00000040035,…
biological_process	GO:0051270 regulation of cellular component movement	9 out of 203 genes, 4.4%	580 out of 15747 genes, 3.7%	1	ENSGALG00000033974,ENSGALG00000014984,ENSGALG00000014786,ENSGALG00000014983,ENSGALG00000006995,ENSGALG00000010812,ENSGALG00000036360,ENSGALG00000027583,ENSGALG00000004064
biological_process	GO:0051960 regulation of nervous system development	4 out of 203 genes, 2.0%	572 out of 15747 genes, 3.6%	1	ENSGALG00000031578,ENSGALG00000006997,ENSGALG00000004064,ENSGALG00000007948
molecular_function	GO:0043177 organic acid binding	2 out of 203 genes, 1.0%	138 out of 15747 genes, 0.9%	1	ENSGALG00000036418,ENSGALG00000023622
biological_process	GO:0032970 regulation of actin filament-based process	6 out of 203 genes, 3.0%	251 out of 15747 genes, 1.6%	1	ENSGALG00000034052,ENSGALG00000010812,ENSGALG00000014984,ENSGALG00000014786,ENSGALG00000010595,ENSGALG00000027583
cellular_component	GO:0005829 cytosol	18 out of 203 genes, 8.9%	2150 out of 15747 genes, 13.7%	1	ENSGALG00000014528,ENSGALG00000003475,ENSGALG00000029509,ENSGALG00000042798,ENSGALG00000002618,ENSGALG00000013723,ENSGALG00000028880,ENSGALG00000001749,ENSGALG00000012613,ENSGALG00000014786,ENSGALG00000030115,ENSGALG00000006073,ENSGALG00000045085,ENSGALG00000020905,ENSGALG00000027374,ENSGALG00000006776,ENSGALG00000006608,ENSGALG00000038876
cellular_component	GO:0005667 transcription factor complex	2 out of 203 genes, 1.0%	295 out of 15747 genes, 1.9%	1	ENSGALG00000040730,ENSGALG00000003952
biological_process	GO:0071415 cellular response to purine-containing compound	2 out of 203 genes, 1.0%	6 out of 15747 genes, 0.0%	1	ENSGALG00000010812,ENSGALG00000005631
biological_process	GO:0050808 synapse organization	3 out of 203 genes, 1.5%	110 out of 15747 genes, 0.7%	1	ENSGALG00000036412,ENSGALG00000016941,ENSGALG00000007948
biological_process	GO:1903508 positive regulation of nucleic acid-templated transcription	14 out of 203 genes, 6.9%	1192 out of 15747 genes, 7.6%	1	ENSGALG00000040189,ENSGALG00000011104,ENSGALG00000001252,ENSGALG00000040730,ENSGALG00000014984,ENSGALG00000040035,ENSGALG00000014786,ENSGALG00000002088,ENSGALG00000026264,ENSGALG00000014983,ENSGALG00000017394,ENSGALG00000004064,ENSGALG00000003952,ENSGALG00000011489
biological_process	GO:0060348 bone development	6 out of 203 genes, 3.0%	142 out of 15747 genes, 0.9%	1	ENSGALG00000041031,ENSGALG00000005797,ENSGALG00000017394,ENSGALG00000005426,ENSGALG00000036360,ENSGALG00000011489
biological_process	GO:0002696 positive regulation of leukocyte activation	3 out of 203 genes, 1.5%	182 out of 15747 genes, 1.2%	1	ENSGALG00000014754,ENSGALG00000014820,ENSGALG00000014984
biological_process	GO:0009890 negative regulation of biosynthetic process	8 out of 203 genes, 3.9%	1072 out of 15747 genes, 6.8%	1	ENSGALG00000027064,ENSGALG00000012613,ENSGALG00000017394,ENSGALG00000035944,ENSGALG00000016044,ENSGALG00000036360,ENSGALG00000004064,ENSGALG00000011489
biological_process	GO:0061041 regulation of wound healing	2 out of 203 genes, 1.0%	72 out of 15747 genes, 0.5%	1	ENSGALG00000014983,ENSGALG00000014984
biological_process	GO:1904064 positive regulation of cation transmembrane transport	4 out of 203 genes, 2.0%	51 out of 15747 genes, 0.3%	1	ENSGALG00000014983,ENSGALG00000010812,ENSGALG00000004064,ENSGALG00000002088
cellular_component	GO:0005802 trans-Golgi network	2 out of 203 genes, 1.0%	149 out of 15747 genes, 0.9%	1	ENSGALG00000004064,ENSGALG00000017046
biological_process	GO:0006996 organelle organization	13 out of 203 genes, 6.4%	2499 out of 15747 genes, 15.9%	1	ENSGALG00000012577,ENSGALG00000032571,ENSGALG00000040995,ENSGALG00000036412,ENSGALG00000027064,ENSGALG00000016142,ENSGALG00000010595,ENSGALG00000008947,ENSGALG00000006073,ENSGALG00000042798,ENSGALG00000034052,ENSGALG00000036360,ENSGALG00000003991
biological_process	GO:0031325 positive regulation of cellular metabolic process	22 out of 203 genes, 10.8%	2200 out of 15747 genes, 14.0%	1	ENSGALG00000011104,ENSGALG00000033974,ENSGALG00000034478,ENSGALG00000000241,ENSGALG00000031094,ENSGALG00000026264,ENSGALG00000028318,ENSGALG00000014983,ENSGALG00000017394,ENSGALG00000004064,ENSGALG00000003952,ENSGALG00000001573,ENSGALG00000040189,ENSGALG00000001252,ENSGALG00000040730,ENSGALG00000014786,ENSGALG00000040035,ENSGALG00000014984,ENSGALG00000002088,ENSGALG00000008947,ENSGALG00000036360,…
cellular_component	GO:0031253 cell projection membrane	2 out of 203 genes, 1.0%	155 out of 15747 genes, 1.0%	1	ENSGALG00000001698,ENSGALG00000026491
biological_process	GO:0071870 cellular response to catecholamine stimulus	2 out of 203 genes, 1.0%	15 out of 15747 genes, 0.1%	1	ENSGALG00000010812,ENSGALG00000046557
biological_process	GO:0019637 organophosphate metabolic process	9 out of 203 genes, 4.4%	590 out of 15747 genes, 3.7%	1	ENSGALG00000014528,ENSGALG00000028982,ENSGALG00000014786,ENSGALG00000012613,ENSGALG00000006073,ENSGALG00000016502,ENSGALG00000016592,ENSGALG00000044527,ENSGALG00000006608
biological_process	GO:0007423 sensory organ development	3 out of 203 genes, 1.5%	382 out of 15747 genes, 2.4%	1	ENSGALG00000017394,ENSGALG00000002958,ENSGALG00000030647
biological_process	GO:0048589 developmental growth	3 out of 203 genes, 1.5%	269 out of 15747 genes, 1.7%	1	ENSGALG00000041031,ENSGALG00000005797,ENSGALG00000036412
biological_process	GO:0040007 growth	3 out of 203 genes, 1.5%	272 out of 15747 genes, 1.7%	1	ENSGALG00000041031,ENSGALG00000005797,ENSGALG00000036412
biological_process	GO:0072330 monocarboxylic acid biosynthetic process	4 out of 203 genes, 2.0%	86 out of 15747 genes, 0.5%	1	ENSGALG00000005739,ENSGALG00000003475,ENSGALG00000028142,ENSGALG00000006073
biological_process	GO:0050821 protein stabilization	2 out of 203 genes, 1.0%	105 out of 15747 genes, 0.7%	1	ENSGALG00000017398,ENSGALG00000014786
biological_process	GO:0046513 ceramide biosynthetic process	2 out of 203 genes, 1.0%	29 out of 15747 genes, 0.2%	1	ENSGALG00000011213,ENSGALG00000001573
molecular_function	GO:0003707 steroid hormone receptor activity	2 out of 203 genes, 1.0%	49 out of 15747 genes, 0.3%	1	ENSGALG00000040730,ENSGALG00000004064
biological_process	GO:0043467 regulation of generation of precursor metabolites and energy	2 out of 203 genes, 1.0%	54 out of 15747 genes, 0.3%	1	ENSGALG00000036360,ENSGALG00000012613
biological_process	GO:0046486 glycerolipid metabolic process	3 out of 203 genes, 1.5%	230 out of 15747 genes, 1.5%	1	ENSGALG00000017394,ENSGALG00000044527,ENSGALG00000014786
biological_process	GO:0009746 response to hexose	2 out of 203 genes, 1.0%	47 out of 15747 genes, 0.3%	1	ENSGALG00000004064,ENSGALG00000026264
biological_process	GO:0009968 negative regulation of signal transduction	9 out of 203 genes, 4.4%	787 out of 15747 genes, 5.0%	1	ENSGALG00000011961,ENSGALG00000033974,ENSGALG00000014984,ENSGALG00000040035,ENSGALG00000012613,ENSGALG00000008947,ENSGALG00000017394,ENSGALG00000006995,ENSGALG00000004064
biological_process	GO:0051674 localization of cell	8 out of 203 genes, 3.9%	573 out of 15747 genes, 3.6%	1	ENSGALG00000043254,ENSGALG00000033974,ENSGALG00000034478,ENSGALG00000005631,ENSGALG00000014984,ENSGALG00000005254,ENSGALG00000004320,ENSGALG00000011489
cellular_component	GO:0042571 immunoglobulin complex, circulating	2 out of 203 genes, 1.0%	29 out of 15747 genes, 0.2%	1	ENSGALG00000014754,ENSGALG00000011551
biological_process	GO:0008654 phospholipid biosynthetic process	2 out of 203 genes, 1.0%	108 out of 15747 genes, 0.7%	1	ENSGALG00000044527,ENSGALG00000006073
biological_process	GO:0044699 single-organism process	127 out of 203 genes, 62.6%	9496 out of 15747 genes, 60.3%	1	ENSGALG00000027526,ENSGALG00000015045,ENSGALG00000011104,ENSGALG00000005797,ENSGALG00000006864,ENSGALG00000034478,ENSGALG00000003713,ENSGALG00000000241,ENSGALG00000012254,ENSGALG00000017046,ENSGALG00000041031,ENSGALG00000031656,ENSGALG00000016592,ENSGALG00000017394,ENSGALG00000005254,ENSGALG00000044527,ENSGALG00000015126,ENSGALG00000002618,ENSGALG00000046557,ENSGALG00000032393,ENSGALG00000033498,…
biological_process	GO:0009058 biosynthetic process	20 out of 203 genes, 9.9%	2001 out of 15747 genes, 12.7%	1	ENSGALG00000028982,ENSGALG00000003475,ENSGALG00000031590,ENSGALG00000028142,ENSGALG00000011213,ENSGALG00000026264,ENSGALG00000001611,ENSGALG00000016592,ENSGALG00000017394,ENSGALG00000044527,ENSGALG00000016044,ENSGALG00000003952,ENSGALG00000001573,ENSGALG00000028880,ENSGALG00000001252,ENSGALG00000040730,ENSGALG00000012613,ENSGALG00000006073,ENSGALG00000014681,ENSGALG00000005739
biological_process	GO:0016485 protein processing	4 out of 203 genes, 2.0%	131 out of 15747 genes, 0.8%	1	ENSGALG00000014983,ENSGALG00000014144,ENSGALG00000014681,ENSGALG00000001573
biological_process	GO:0045446 endothelial cell differentiation	2 out of 203 genes, 1.0%	44 out of 15747 genes, 0.3%	1	ENSGALG00000006821,ENSGALG00000014984
biological_process	GO:0031400 negative regulation of protein modification process	4 out of 203 genes, 2.0%	396 out of 15747 genes, 2.5%	1	ENSGALG00000002579,ENSGALG00000033974,ENSGALG00000014984,ENSGALG00000004064
biological_process	GO:0030968 endoplasmic reticulum unfolded protein response	2 out of 203 genes, 1.0%	36 out of 15747 genes, 0.2%	1	ENSGALG00000033498,ENSGALG00000001252
biological_process	GO:0030166 proteoglycan biosynthetic process	2 out of 203 genes, 1.0%	34 out of 15747 genes, 0.2%	1	ENSGALG00000001611,ENSGALG00000031590
biological_process	GO:2001141 regulation of RNA biosynthetic process	21 out of 203 genes, 10.3%	2154 out of 15747 genes, 13.7%	1	ENSGALG00000011104,ENSGALG00000026264,ENSGALG00000014983,ENSGALG00000017394,ENSGALG00000035944,ENSGALG00000016044,ENSGALG00000004064,ENSGALG00000003952,ENSGALG00000040189,ENSGALG00000001252,ENSGALG00000040730,ENSGALG00000027064,ENSGALG00000012613,ENSGALG00000014786,ENSGALG00000040035,ENSGALG00000014984,ENSGALG00000002088,ENSGALG00000027374,ENSGALG00000010812,ENSGALG00000036360,ENSGALG00000011489
biological_process	GO:1904375 regulation of protein localization to cell periphery	2 out of 203 genes, 1.0%	64 out of 15747 genes, 0.4%	1	ENSGALG00000014786,ENSGALG00000004064
biological_process	GO:1901653 cellular response to peptide	3 out of 203 genes, 1.5%	139 out of 15747 genes, 0.9%	1	ENSGALG00000040035,ENSGALG00000014786,ENSGALG00000004064
biological_process	GO:0009893 positive regulation of metabolic process	26 out of 203 genes, 12.8%	2696 out of 15747 genes, 17.1%	1	ENSGALG00000011104,ENSGALG00000033974,ENSGALG00000034478,ENSGALG00000000241,ENSGALG00000031094,ENSGALG00000045408,ENSGALG00000026264,ENSGALG00000028318,ENSGALG00000014983,ENSGALG00000017394,ENSGALG00000004064,ENSGALG00000003952,ENSGALG00000001573,ENSGALG00000040189,ENSGALG00000001252,ENSGALG00000011551,ENSGALG00000040730,ENSGALG00000014984,ENSGALG00000010595,ENSGALG00000014786,ENSGALG00000040035,…
biological_process	GO:0055117 regulation of cardiac muscle contraction	2 out of 203 genes, 1.0%	41 out of 15747 genes, 0.3%	1	ENSGALG00000010812,ENSGALG00000027583
biological_process	GO:0007005 mitochondrion organization	3 out of 203 genes, 1.5%	304 out of 15747 genes, 1.9%	1	ENSGALG00000042798,ENSGALG00000016142,ENSGALG00000006073
biological_process	GO:0032846 positive regulation of homeostatic process	4 out of 203 genes, 2.0%	117 out of 15747 genes, 0.7%	1	ENSGALG00000014983,ENSGALG00000011104,ENSGALG00000010812,ENSGALG00000004064
cellular_component	GO:0034702 ion channel complex	5 out of 203 genes, 2.5%	206 out of 15747 genes, 1.3%	1	ENSGALG00000015835,ENSGALG00000001698,ENSGALG00000010812,ENSGALG00000005801,ENSGALG00000007980
biological_process	GO:0002221 pattern recognition receptor signaling pathway	2 out of 203 genes, 1.0%	40 out of 15747 genes, 0.3%	1	ENSGALG00000011961,ENSGALG00000032701
molecular_function	GO:0030554 adenyl nucleotide binding	15 out of 203 genes, 7.4%	1203 out of 15747 genes, 7.6%	1	ENSGALG00000033498,ENSGALG00000028982,ENSGALG00000013723,ENSGALG00000040189,ENSGALG00000003475,ENSGALG00000016661,ENSGALG00000012613,ENSGALG00000021395,ENSGALG00000008947,ENSGALG00000035960,ENSGALG00000020905,ENSGALG00000016592,ENSGALG00000014179,ENSGALG00000036360,ENSGALG00000001573
cellular_component	GO:0005789 endoplasmic reticulum membrane	6 out of 203 genes, 3.0%	386 out of 15747 genes, 2.5%	1	ENSGALG00000017394,ENSGALG00000005739,ENSGALG00000028142,ENSGALG00000011213,ENSGALG00000010812,ENSGALG00000027583
biological_process	GO:0043902 positive regulation of multi-organism process	2 out of 203 genes, 1.0%	98 out of 15747 genes, 0.6%	1	ENSGALG00000014984,ENSGALG00000032701
biological_process	GO:0097553 calcium ion transmembrane import into cytosol	2 out of 203 genes, 1.0%	40 out of 15747 genes, 0.3%	1	ENSGALG00000010812,ENSGALG00000005631
biological_process	GO:0051279 regulation of release of sequestered calcium ion into cytosol	4 out of 203 genes, 2.0%	43 out of 15747 genes, 0.3%	1	ENSGALG00000014983,ENSGALG00000010812,ENSGALG00000004064,ENSGALG00000027583
biological_process	GO:2000116 regulation of cysteine-type endopeptidase activity	3 out of 203 genes, 1.5%	121 out of 15747 genes, 0.8%	1	ENSGALG00000014983,ENSGALG00000033974,ENSGALG00000001573
biological_process	GO:0090280 positive regulation of calcium ion import	3 out of 203 genes, 1.5%	28 out of 15747 genes, 0.2%	1	ENSGALG00000014983,ENSGALG00000011104,ENSGALG00000004064
biological_process	GO:1903530 regulation of secretion by cell	9 out of 203 genes, 4.4%	362 out of 15747 genes, 2.3%	1	ENSGALG00000011104,ENSGALG00000014984,ENSGALG00000016661,ENSGALG00000014983,ENSGALG00000014820,ENSGALG00000036360,ENSGALG00000004064,ENSGALG00000005801,ENSGALG00000016288
molecular_function	GO:0008009 chemokine activity	2 out of 203 genes, 1.0%	27 out of 15747 genes, 0.2%	1	ENSGALG00000034478,ENSGALG00000005254
biological_process	GO:0010605 negative regulation of macromolecule metabolic process	13 out of 203 genes, 6.4%	1654 out of 15747 genes, 10.5%	1	ENSGALG00000033974,ENSGALG00000027064,ENSGALG00000014984,ENSGALG00000012613,ENSGALG00000019552,ENSGALG00000002579,ENSGALG00000032231,ENSGALG00000006995,ENSGALG00000035944,ENSGALG00000036360,ENSGALG00000016044,ENSGALG00000004064,ENSGALG00000011489
biological_process	GO:1902582 single-organism intracellular transport	6 out of 203 genes, 3.0%	972 out of 15747 genes, 6.2%	1	ENSGALG00000042798,ENSGALG00000000241,ENSGALG00000036412,ENSGALG00000010812,ENSGALG00000005631,ENSGALG00000014786
biological_process	GO:0010038 response to metal ion	2 out of 203 genes, 1.0%	141 out of 15747 genes, 0.9%	1	ENSGALG00000010812,ENSGALG00000012613
biological_process	GO:0010942 positive regulation of cell death	3 out of 203 genes, 1.5%	333 out of 15747 genes, 2.1%	1	ENSGALG00000014983,ENSGALG00000023933,ENSGALG00000001573
biological_process	GO:0032868 response to insulin	2 out of 203 genes, 1.0%	100 out of 15747 genes, 0.6%	1	ENSGALG00000036360,ENSGALG00000014786
biological_process	GO:0045664 regulation of neuron differentiation	3 out of 203 genes, 1.5%	403 out of 15747 genes, 2.6%	1	ENSGALG00000031578,ENSGALG00000006997,ENSGALG00000007948
molecular_function	GO:0042803 protein homodimerization activity	6 out of 203 genes, 3.0%	515 out of 15747 genes, 3.3%	1	ENSGALG00000016592,ENSGALG00000040007,ENSGALG00000011551,ENSGALG00000001252,ENSGALG00000040035,ENSGALG00000016502
biological_process	GO:0001667 ameboidal-type cell migration	2 out of 203 genes, 1.0%	121 out of 15747 genes, 0.8%	1	ENSGALG00000004320,ENSGALG00000011489
molecular_function	GO:0003779 actin binding	5 out of 203 genes, 2.5%	319 out of 15747 genes, 2.0%	1	ENSGALG00000035960,ENSGALG00000005448,ENSGALG00000001933,ENSGALG00000034052,ENSGALG00000040995
biological_process	GO:1900180 regulation of protein localization to nucleus	2 out of 203 genes, 1.0%	94 out of 15747 genes, 0.6%	1	ENSGALG00000006995,ENSGALG00000014786
biological_process	GO:2001236 regulation of extrinsic apoptotic signaling pathway	3 out of 203 genes, 1.5%	99 out of 15747 genes, 0.6%	1	ENSGALG00000033974,ENSGALG00000023933,ENSGALG00000008947
biological_process	GO:0065009 regulation of molecular function	25 out of 203 genes, 12.3%	2075 out of 15747 genes, 13.2%	1	ENSGALG00000011104,ENSGALG00000033974,ENSGALG00000034478,ENSGALG00000045408,ENSGALG00000007980,ENSGALG00000028318,ENSGALG00000014983,ENSGALG00000019552,ENSGALG00000002579,ENSGALG00000004280,ENSGALG00000001573,ENSGALG00000002618,ENSGALG00000013723,ENSGALG00000040189,ENSGALG00000040007,ENSGALG00000014984,ENSGALG00000010595,ENSGALG00000014786,ENSGALG00000040035,ENSGALG00000002088,ENSGALG00000008947,…
biological_process	GO:0043087 regulation of GTPase activity	5 out of 203 genes, 2.5%	413 out of 15747 genes, 2.6%	1	ENSGALG00000014983,ENSGALG00000034478,ENSGALG00000014984,ENSGALG00000010595,ENSGALG00000045408
cellular_component	GO:1990904 ribonucleoprotein complex	2 out of 203 genes, 1.0%	646 out of 15747 genes, 4.1%	1	ENSGALG00000038876,ENSGALG00000006073
molecular_function	GO:0016757 transferase activity, transferring glycosyl groups	3 out of 203 genes, 1.5%	237 out of 15747 genes, 1.5%	1	ENSGALG00000001611,ENSGALG00000031590,ENSGALG00000014944
biological_process	GO:0044092 negative regulation of molecular function	8 out of 203 genes, 3.9%	622 out of 15747 genes, 3.9%	1	ENSGALG00000033974,ENSGALG00000040035,ENSGALG00000019552,ENSGALG00000032231,ENSGALG00000002579,ENSGALG00000004280,ENSGALG00000027583,ENSGALG00000011489
molecular_function	GO:0005112 Notch binding	2 out of 203 genes, 1.0%	17 out of 15747 genes, 0.1%	1	ENSGALG00000007927,ENSGALG00000002958
biological_process	GO:0070271 protein complex biogenesis	7 out of 203 genes, 3.4%	711 out of 15747 genes, 4.5%	1	ENSGALG00000027064,ENSGALG00000016142,ENSGALG00000015126,ENSGALG00000012613,ENSGALG00000007980,ENSGALG00000006073,ENSGALG00000002618
biological_process	GO:0051222 positive regulation of protein transport	8 out of 203 genes, 3.9%	193 out of 15747 genes, 1.2%	1	ENSGALG00000011104,ENSGALG00000014984,ENSGALG00000016661,ENSGALG00000014786,ENSGALG00000014983,ENSGALG00000014820,ENSGALG00000036360,ENSGALG00000004064
biological_process	GO:0009615 response to virus	4 out of 203 genes, 2.0%	127 out of 15747 genes, 0.8%	1	ENSGALG00000045085,ENSGALG00000013723,ENSGALG00000016142,ENSGALG00000014984
biological_process	GO:0014706 striated muscle tissue development	5 out of 203 genes, 2.5%	214 out of 15747 genes, 1.4%	1	ENSGALG00000005448,ENSGALG00000002958,ENSGALG00000040995,ENSGALG00000010812,ENSGALG00000027583
biological_process	GO:0016043 cellular component organization	37 out of 203 genes, 18.2%	3979 out of 15747 genes, 25.3%	1	ENSGALG00000027526,ENSGALG00000005797,ENSGALG00000032571,ENSGALG00000006864,ENSGALG00000017046,ENSGALG00000042798,ENSGALG00000014983,ENSGALG00000041031,ENSGALG00000015126,ENSGALG00000002618,ENSGALG00000012577,ENSGALG00000014754,ENSGALG00000040995,ENSGALG00000036412,ENSGALG00000003589,ENSGALG00000016142,ENSGALG00000010595,ENSGALG00000002088,ENSGALG00000006073,ENSGALG00000007927,ENSGALG00000036360,…
biological_process	GO:0043069 negative regulation of programmed cell death	5 out of 203 genes, 2.5%	533 out of 15747 genes, 3.4%	1	ENSGALG00000028140,ENSGALG00000011104,ENSGALG00000033974,ENSGALG00000014786,ENSGALG00000008947
biological_process	GO:0009165 nucleotide biosynthetic process	2 out of 203 genes, 1.0%	151 out of 15747 genes, 1.0%	1	ENSGALG00000028982,ENSGALG00000016592
biological_process	GO:2000021 regulation of ion homeostasis	6 out of 203 genes, 3.0%	109 out of 15747 genes, 0.7%	1	ENSGALG00000014983,ENSGALG00000014144,ENSGALG00000010812,ENSGALG00000005631,ENSGALG00000004064,ENSGALG00000027583
biological_process	GO:0048285 organelle fission	2 out of 203 genes, 1.0%	220 out of 15747 genes, 1.4%	1	ENSGALG00000042798,ENSGALG00000016142
molecular_function	GO:0022892 substrate-specific transporter activity	18 out of 203 genes, 8.9%	923 out of 15747 genes, 5.9%	1	ENSGALG00000015045,ENSGALG00000003713,ENSGALG00000000241,ENSGALG00000012254,ENSGALG00000007980,ENSGALG00000016868,ENSGALG00000004280,ENSGALG00000015126,ENSGALG00000006728,ENSGALG00000001573,ENSGALG00000016858,ENSGALG00000001698,ENSGALG00000005631,ENSGALG00000015835,ENSGALG00000010812,ENSGALG00000036360,ENSGALG00000005801,ENSGALG00000008960
molecular_function	GO:0019207 kinase regulator activity	2 out of 203 genes, 1.0%	141 out of 15747 genes, 0.9%	1	ENSGALG00000028318,ENSGALG00000014786
biological_process	GO:1901566 organonitrogen compound biosynthetic process	8 out of 203 genes, 3.9%	634 out of 15747 genes, 4.0%	1	ENSGALG00000028982,ENSGALG00000031590,ENSGALG00000028142,ENSGALG00000011213,ENSGALG00000001611,ENSGALG00000016592,ENSGALG00000014681,ENSGALG00000001573
molecular_function	GO:0003700 transcription factor activity, sequence-specific DNA binding	8 out of 203 genes, 3.9%	800 out of 15747 genes, 5.1%	1	ENSGALG00000001252,ENSGALG00000040730,ENSGALG00000026264,ENSGALG00000027374,ENSGALG00000035944,ENSGALG00000016044,ENSGALG00000003952,ENSGALG00000011489
biological_process	GO:0000904 cell morphogenesis involved in differentiation	5 out of 203 genes, 2.5%	410 out of 15747 genes, 2.6%	1	ENSGALG00000007927,ENSGALG00000041031,ENSGALG00000005797,ENSGALG00000006821,ENSGALG00000002958
biological_process	GO:0033993 response to lipid	12 out of 203 genes, 5.9%	373 out of 15747 genes, 2.4%	1	ENSGALG00000028982,ENSGALG00000011961,ENSGALG00000040730,ENSGALG00000042798,ENSGALG00000014983,ENSGALG00000027374,ENSGALG00000017394,ENSGALG00000003286,ENSGALG00000006997,ENSGALG00000032701,ENSGALG00000004064,ENSGALG00000046557
biological_process	GO:0032757 positive regulation of interleukin-8 production	3 out of 203 genes, 1.5%	16 out of 15747 genes, 0.1%	1	ENSGALG00000014983,ENSGALG00000040007,ENSGALG00000014984
biological_process	GO:0043408 regulation of MAPK cascade	10 out of 203 genes, 4.9%	489 out of 15747 genes, 3.1%	1	ENSGALG00000011104,ENSGALG00000033974,ENSGALG00000034478,ENSGALG00000031094,ENSGALG00000014984,ENSGALG00000040035,ENSGALG00000008947,ENSGALG00000014983,ENSGALG00000036360,ENSGALG00000004064
cellular_component	GO:0005912 adherens junction	2 out of 203 genes, 1.0%	200 out of 15747 genes, 1.3%	1	ENSGALG00000036360,ENSGALG00000004320
molecular_function	GO:0001071 nucleic acid binding transcription factor activity	8 out of 203 genes, 3.9%	800 out of 15747 genes, 5.1%	1	ENSGALG00000001252,ENSGALG00000040730,ENSGALG00000026264,ENSGALG00000027374,ENSGALG00000035944,ENSGALG00000016044,ENSGALG00000003952,ENSGALG00000011489
cellular_component	GO:0044445 cytosolic part	2 out of 203 genes, 1.0%	163 out of 15747 genes, 1.0%	1	ENSGALG00000014528,ENSGALG00000038876
biological_process	GO:0043623 cellular protein complex assembly	2 out of 203 genes, 1.0%	305 out of 15747 genes, 1.9%	1	ENSGALG00000016142,ENSGALG00000006073
biological_process	GO:0031348 negative regulation of defense response	3 out of 203 genes, 1.5%	96 out of 15747 genes, 0.6%	1	ENSGALG00000033974,ENSGALG00000006995,ENSGALG00000004064
biological_process	GO:0006355 regulation of transcription, DNA-templated	21 out of 203 genes, 10.3%	2114 out of 15747 genes, 13.4%	1	ENSGALG00000011104,ENSGALG00000026264,ENSGALG00000014983,ENSGALG00000017394,ENSGALG00000035944,ENSGALG00000016044,ENSGALG00000004064,ENSGALG00000003952,ENSGALG00000040189,ENSGALG00000001252,ENSGALG00000040730,ENSGALG00000027064,ENSGALG00000012613,ENSGALG00000014786,ENSGALG00000040035,ENSGALG00000014984,ENSGALG00000002088,ENSGALG00000027374,ENSGALG00000010812,ENSGALG00000036360,ENSGALG00000011489
biological_process	GO:0035335 peptidyl-tyrosine dephosphorylation	2 out of 203 genes, 1.0%	92 out of 15747 genes, 0.6%	1	ENSGALG00000031656,ENSGALG00000040855
molecular_function	GO:0004467 long-chain fatty acid-CoA ligase activity	2 out of 203 genes, 1.0%	10 out of 15747 genes, 0.1%	1	ENSGALG00000001749,ENSGALG00000003286
biological_process	GO:0009792 embryo development ending in birth or egg hatching	2 out of 203 genes, 1.0%	462 out of 15747 genes, 2.9%	1	ENSGALG00000032393,ENSGALG00000011489
biological_process	GO:0033043 regulation of organelle organization	8 out of 203 genes, 3.9%	861 out of 15747 genes, 5.5%	1	ENSGALG00000011104,ENSGALG00000033974,ENSGALG00000014984,ENSGALG00000040035,ENSGALG00000014786,ENSGALG00000010595,ENSGALG00000017394,ENSGALG00000034052
molecular_function	GO:0019900 kinase binding	2 out of 203 genes, 1.0%	469 out of 15747 genes, 3.0%	1	ENSGALG00000010812,ENSGALG00000036360
molecular_function	GO:0004866 endopeptidase inhibitor activity	2 out of 203 genes, 1.0%	102 out of 15747 genes, 0.6%	1	ENSGALG00000019552,ENSGALG00000032231
biological_process	GO:0022407 regulation of cell-cell adhesion	2 out of 203 genes, 1.0%	221 out of 15747 genes, 1.4%	1	ENSGALG00000014820,ENSGALG00000036360
biological_process	GO:0009755 hormone-mediated signaling pathway	2 out of 203 genes, 1.0%	113 out of 15747 genes, 0.7%	1	ENSGALG00000040730,ENSGALG00000004064
biological_process	GO:0048662 negative regulation of smooth muscle cell proliferation	2 out of 203 genes, 1.0%	26 out of 15747 genes, 0.2%	1	ENSGALG00000006995,ENSGALG00000004064
biological_process	GO:0007018 microtubule-based movement	2 out of 203 genes, 1.0%	177 out of 15747 genes, 1.1%	1	ENSGALG00000005402,ENSGALG00000036412
biological_process	GO:0032653 regulation of interleukin-10 production	2 out of 203 genes, 1.0%	19 out of 15747 genes, 0.1%	1	ENSGALG00000043254,ENSGALG00000033974
biological_process	GO:0019882 antigen processing and presentation	2 out of 203 genes, 1.0%	36 out of 15747 genes, 0.2%	1	ENSGALG00000030368,ENSGALG00000038393
cellular_component	GO:0044432 endoplasmic reticulum part	8 out of 203 genes, 3.9%	458 out of 15747 genes, 2.9%	1	ENSGALG00000033498,ENSGALG00000028142,ENSGALG00000011213,ENSGALG00000014786,ENSGALG00000017394,ENSGALG00000005739,ENSGALG00000010812,ENSGALG00000027583
biological_process	GO:0008219 cell death	8 out of 203 genes, 3.9%	431 out of 15747 genes, 2.7%	1	ENSGALG00000033974,ENSGALG00000023933,ENSGALG00000014786,ENSGALG00000008947,ENSGALG00000014983,ENSGALG00000006997,ENSGALG00000010812,ENSGALG00000001573
biological_process	GO:0044703 multi-organism reproductive process	5 out of 203 genes, 2.5%	426 out of 15747 genes, 2.7%	1	ENSGALG00000014144,ENSGALG00000013083,ENSGALG00000001573,ENSGALG00000032393,ENSGALG00000011489
cellular_component	GO:0009986 cell surface	13 out of 203 genes, 6.4%	504 out of 15747 genes, 3.2%	1	ENSGALG00000024357,ENSGALG00000014144,ENSGALG00000014754,ENSGALG00000040101,ENSGALG00000026396,ENSGALG00000014983,ENSGALG00000028140,ENSGALG00000014820,ENSGALG00000044802,ENSGALG00000039480,ENSGALG00000001573,ENSGALG00000005801,ENSGALG00000013101
biological_process	GO:0042692 muscle cell differentiation	3 out of 203 genes, 1.5%	188 out of 15747 genes, 1.2%	1	ENSGALG00000002958,ENSGALG00000040995,ENSGALG00000011489
biological_process	GO:0010467 gene expression	11 out of 203 genes, 5.4%	1545 out of 15747 genes, 9.8%	1	ENSGALG00000014144,ENSGALG00000032571,ENSGALG00000001252,ENSGALG00000040730,ENSGALG00000026264,ENSGALG00000014983,ENSGALG00000014681,ENSGALG00000016044,ENSGALG00000001573,ENSGALG00000003952,ENSGALG00000003991
molecular_function	GO:0001883 purine nucleoside binding	17 out of 203 genes, 8.4%	1477 out of 15747 genes, 9.4%	1	ENSGALG00000028982,ENSGALG00000003475,ENSGALG00000035960,ENSGALG00000016592,ENSGALG00000014179,ENSGALG00000001573,ENSGALG00000013723,ENSGALG00000033498,ENSGALG00000040189,ENSGALG00000016142,ENSGALG00000012613,ENSGALG00000016661,ENSGALG00000008947,ENSGALG00000021395,ENSGALG00000045021,ENSGALG00000020905,ENSGALG00000036360
biological_process	GO:0009056 catabolic process	4 out of 203 genes, 2.0%	1136 out of 15747 genes, 7.2%	1	ENSGALG00000033498,ENSGALG00000014528,ENSGALG00000032571,ENSGALG00000003991
biological_process	GO:0007049 cell cycle	2 out of 203 genes, 1.0%	680 out of 15747 genes, 4.3%	1	ENSGALG00000028318,ENSGALG00000006997
biological_process	GO:0042981 regulation of apoptotic process	8 out of 203 genes, 3.9%	855 out of 15747 genes, 5.4%	1	ENSGALG00000011104,ENSGALG00000033974,ENSGALG00000023933,ENSGALG00000014786,ENSGALG00000008947,ENSGALG00000028140,ENSGALG00000014983,ENSGALG00000001573
biological_process	GO:0007187 G-protein coupled receptor signaling pathway, coupled to cyclic nucleotide second messenger	8 out of 203 genes, 3.9%	160 out of 15747 genes, 1.0%	1	ENSGALG00000035569,ENSGALG00000011104,ENSGALG00000002557,ENSGALG00000036782,ENSGALG00000040035,ENSGALG00000010595,ENSGALG00000004064,ENSGALG00000046557
molecular_function	GO:0051015 actin filament binding	2 out of 203 genes, 1.0%	161 out of 15747 genes, 1.0%	1	ENSGALG00000001933,ENSGALG00000040995
molecular_function	GO:0019903 protein phosphatase binding	2 out of 203 genes, 1.0%	83 out of 15747 genes, 0.5%	1	ENSGALG00000026396,ENSGALG00000014786
biological_process	GO:0007166 cell surface receptor signaling pathway	27 out of 203 genes, 13.3%	1217 out of 15747 genes, 7.7%	1	ENSGALG00000024357,ENSGALG00000033974,ENSGALG00000034478,ENSGALG00000040101,ENSGALG00000006575,ENSGALG00000023933,ENSGALG00000034196,ENSGALG00000028140,ENSGALG00000016288,ENSGALG00000013101,ENSGALG00000001573,ENSGALG00000039480,ENSGALG00000002557,ENSGALG00000014754,ENSGALG00000014786,ENSGALG00000016661,ENSGALG00000026396,ENSGALG00000014821,ENSGALG00000015835,ENSGALG00000014820,ENSGALG00000010812,…
biological_process	GO:0070486 leukocyte aggregation	2 out of 203 genes, 1.0%	173 out of 15747 genes, 1.1%	1	ENSGALG00000014821,ENSGALG00000014984
biological_process	GO:0019216 regulation of lipid metabolic process	6 out of 203 genes, 3.0%	188 out of 15747 genes, 1.2%	1	ENSGALG00000017394,ENSGALG00000006995,ENSGALG00000000241,ENSGALG00000040035,ENSGALG00000014786,ENSGALG00000004064
biological_process	GO:1904427 positive regulation of calcium ion transmembrane transport	3 out of 203 genes, 1.5%	31 out of 15747 genes, 0.2%	1	ENSGALG00000014983,ENSGALG00000010812,ENSGALG00000004064
biological_process	GO:0050877 neurological system process	6 out of 203 genes, 3.0%	653 out of 15747 genes, 4.1%	1	ENSGALG00000031656,ENSGALG00000001698,ENSGALG00000015126,ENSGALG00000006997,ENSGALG00000005801,ENSGALG00000008947
biological_process	GO:0007270 neuron-neuron synaptic transmission	2 out of 203 genes, 1.0%	61 out of 15747 genes, 0.4%	1	ENSGALG00000015835,ENSGALG00000001698
biological_process	GO:0009605 response to external stimulus	25 out of 203 genes, 12.3%	995 out of 15747 genes, 6.3%	1	ENSGALG00000028982,ENSGALG00000011104,ENSGALG00000033974,ENSGALG00000034478,ENSGALG00000023622,ENSGALG00000017046,ENSGALG00000014983,ENSGALG00000005254,ENSGALG00000015126,ENSGALG00000013723,ENSGALG00000016858,ENSGALG00000011961,ENSGALG00000014754,ENSGALG00000043254,ENSGALG00000011551,ENSGALG00000005631,ENSGALG00000016142,ENSGALG00000014984,ENSGALG00000040035,ENSGALG00000007927,ENSGALG00000045085,…
biological_process	GO:0030036 actin cytoskeleton organization	5 out of 203 genes, 2.5%	377 out of 15747 genes, 2.4%	1	ENSGALG00000012577,ENSGALG00000034052,ENSGALG00000040995,ENSGALG00000036360,ENSGALG00000010595
biological_process	GO:0044060 regulation of endocrine process	2 out of 203 genes, 1.0%	31 out of 15747 genes, 0.2%	1	ENSGALG00000014983,ENSGALG00000014984
biological_process	GO:1903651 positive regulation of cytoplasmic transport	3 out of 203 genes, 1.5%	104 out of 15747 genes, 0.7%	1	ENSGALG00000014983,ENSGALG00000014786,ENSGALG00000004064
biological_process	GO:0030148 sphingolipid biosynthetic process	3 out of 203 genes, 1.5%	50 out of 15747 genes, 0.3%	1	ENSGALG00000028142,ENSGALG00000011213,ENSGALG00000001573
molecular_function	GO:0003824 catalytic activity	53 out of 203 genes, 26.1%	4729 out of 15747 genes, 30.0%	1	ENSGALG00000014528,ENSGALG00000039257,ENSGALG00000008040,ENSGALG00000038879,ENSGALG00000007530,ENSGALG00000003475,ENSGALG00000035960,ENSGALG00000031656,ENSGALG00000016592,ENSGALG00000003286,ENSGALG00000044527,ENSGALG00000013838,ENSGALG00000001371,ENSGALG00000033171,ENSGALG00000046557,ENSGALG00000033498,ENSGALG00000028880,ENSGALG00000014144,ENSGALG00000001749,ENSGALG00000016142,ENSGALG00000014944,…
biological_process	GO:0051240 positive regulation of multicellular organismal process	13 out of 203 genes, 6.4%	939 out of 15747 genes, 6.0%	1	ENSGALG00000043254,ENSGALG00000040007,ENSGALG00000033974,ENSGALG00000014984,ENSGALG00000040035,ENSGALG00000014786,ENSGALG00000014983,ENSGALG00000014820,ENSGALG00000006997,ENSGALG00000010812,ENSGALG00000036360,ENSGALG00000032701,ENSGALG00000004064
biological_process	GO:0032879 regulation of localization	25 out of 203 genes, 12.3%	1612 out of 15747 genes, 10.2%	1	ENSGALG00000011104,ENSGALG00000033974,ENSGALG00000012254,ENSGALG00000007980,ENSGALG00000014983,ENSGALG00000017394,ENSGALG00000006995,ENSGALG00000004280,ENSGALG00000016288,ENSGALG00000004064,ENSGALG00000001573,ENSGALG00000016941,ENSGALG00000002618,ENSGALG00000014144,ENSGALG00000005631,ENSGALG00000014984,ENSGALG00000014786,ENSGALG00000016661,ENSGALG00000040035,ENSGALG00000002088,ENSGALG00000014820,…
cellular_component	GO:0097060 synaptic membrane	4 out of 203 genes, 2.0%	136 out of 15747 genes, 0.9%	1	ENSGALG00000015835,ENSGALG00000001698,ENSGALG00000005801,ENSGALG00000001573
biological_process	GO:0044702 single organism reproductive process	3 out of 203 genes, 1.5%	647 out of 15747 genes, 4.1%	1	ENSGALG00000013083,ENSGALG00000032393,ENSGALG00000011489
biological_process	GO:0051606 detection of stimulus	3 out of 203 genes, 1.5%	241 out of 15747 genes, 1.5%	1	ENSGALG00000015126,ENSGALG00000010812,ENSGALG00000032701
biological_process	GO:0032414 positive regulation of ion transmembrane transporter activity	3 out of 203 genes, 1.5%	44 out of 15747 genes, 0.3%	1	ENSGALG00000010812,ENSGALG00000040035,ENSGALG00000002088
biological_process	GO:0042327 positive regulation of phosphorylation	11 out of 203 genes, 5.4%	676 out of 15747 genes, 4.3%	1	ENSGALG00000011104,ENSGALG00000033974,ENSGALG00000034478,ENSGALG00000031094,ENSGALG00000014984,ENSGALG00000040035,ENSGALG00000008947,ENSGALG00000014983,ENSGALG00000028318,ENSGALG00000036360,ENSGALG00000004064
biological_process	GO:0050921 positive regulation of chemotaxis	2 out of 203 genes, 1.0%	67 out of 15747 genes, 0.4%	1	ENSGALG00000036360,ENSGALG00000014984
biological_process	GO:0008104 protein localization	7 out of 203 genes, 3.4%	1266 out of 15747 genes, 8.0%	1	ENSGALG00000042798,ENSGALG00000017394,ENSGALG00000014820,ENSGALG00000010812,ENSGALG00000014984,ENSGALG00000014786,ENSGALG00000026264
biological_process	GO:0006919 activation of cysteine-type endopeptidase activity involved in apoptotic process	2 out of 203 genes, 1.0%	45 out of 15747 genes, 0.3%	1	ENSGALG00000014983,ENSGALG00000001573
biological_process	GO:0031638 zymogen activation	2 out of 203 genes, 1.0%	62 out of 15747 genes, 0.4%	1	ENSGALG00000014983,ENSGALG00000001573
cellular_component	GO:0042995 cell projection	12 out of 203 genes, 5.9%	1189 out of 15747 genes, 7.6%	1	ENSGALG00000016858,ENSGALG00000015737,ENSGALG00000002958,ENSGALG00000001698,ENSGALG00000036412,ENSGALG00000014984,ENSGALG00000005402,ENSGALG00000007927,ENSGALG00000006997,ENSGALG00000036360,ENSGALG00000005801,ENSGALG00000026491
biological_process	GO:0051174 regulation of phosphorus metabolic process	14 out of 203 genes, 6.9%	1133 out of 15747 genes, 7.2%	1	ENSGALG00000011104,ENSGALG00000033974,ENSGALG00000034478,ENSGALG00000031094,ENSGALG00000014984,ENSGALG00000040035,ENSGALG00000014786,ENSGALG00000012613,ENSGALG00000008947,ENSGALG00000028318,ENSGALG00000014983,ENSGALG00000002579,ENSGALG00000036360,ENSGALG00000004064
molecular_function	GO:0005506 iron ion binding	3 out of 203 genes, 1.5%	129 out of 15747 genes, 0.8%	1	ENSGALG00000039257,ENSGALG00000005739,ENSGALG00000038287
biological_process	GO:0002758 innate immune response-activating signal transduction	2 out of 203 genes, 1.0%	40 out of 15747 genes, 0.3%	1	ENSGALG00000011961,ENSGALG00000032701
cellular_component	GO:0098802 plasma membrane receptor complex	4 out of 203 genes, 2.0%	121 out of 15747 genes, 0.8%	1	ENSGALG00000028140,ENSGALG00000015835,ENSGALG00000014754,ENSGALG00000005801
cellular_component	GO:0019814 immunoglobulin complex	2 out of 203 genes, 1.0%	31 out of 15747 genes, 0.2%	1	ENSGALG00000014754,ENSGALG00000011551
molecular_function	GO:0015293 symporter activity	2 out of 203 genes, 1.0%	81 out of 15747 genes, 0.5%	1	ENSGALG00000016858,ENSGALG00000006728
biological_process	GO:0031329 regulation of cellular catabolic process	2 out of 203 genes, 1.0%	403 out of 15747 genes, 2.6%	1	ENSGALG00000040035,ENSGALG00000012613
biological_process	GO:0032107 regulation of response to nutrient levels	2 out of 203 genes, 1.0%	100 out of 15747 genes, 0.6%	1	ENSGALG00000011104,ENSGALG00000040035
biological_process	GO:0061025 membrane fusion	2 out of 203 genes, 1.0%	95 out of 15747 genes, 0.6%	1	ENSGALG00000042798,ENSGALG00000016142
biological_process	GO:0006941 striated muscle contraction	2 out of 203 genes, 1.0%	56 out of 15747 genes, 0.4%	1	ENSGALG00000005448,ENSGALG00000010812
biological_process	GO:0048812 neuron projection morphogenesis	2 out of 203 genes, 1.0%	294 out of 15747 genes, 1.9%	1	ENSGALG00000007927,ENSGALG00000036412
biological_process	GO:0032774 RNA biosynthetic process	5 out of 203 genes, 2.5%	592 out of 15747 genes, 3.8%	1	ENSGALG00000001252,ENSGALG00000040730,ENSGALG00000016044,ENSGALG00000003952,ENSGALG00000026264
biological_process	GO:0006732 coenzyme metabolic process	3 out of 203 genes, 1.5%	176 out of 15747 genes, 1.1%	1	ENSGALG00000014528,ENSGALG00000003475,ENSGALG00000016502
biological_process	GO:0031323 regulation of cellular metabolic process	35 out of 203 genes, 17.2%	3870 out of 15747 genes, 24.6%	1	ENSGALG00000011104,ENSGALG00000034478,ENSGALG00000007530,ENSGALG00000000241,ENSGALG00000029509,ENSGALG00000031094,ENSGALG00000026264,ENSGALG00000014983,ENSGALG00000019552,ENSGALG00000017394,ENSGALG00000035944,ENSGALG00000040730,ENSGALG00000014786,ENSGALG00000002088,ENSGALG00000032231,ENSGALG00000036360,ENSGALG00000011489,ENSGALG00000033974,ENSGALG00000028318,ENSGALG00000002579,ENSGALG00000006995,…
cellular_component	GO:0005739 mitochondrion	9 out of 203 genes, 4.4%	961 out of 15747 genes, 6.1%	1	ENSGALG00000028982,ENSGALG00000001749,ENSGALG00000016142,ENSGALG00000023933,ENSGALG00000008947,ENSGALG00000006073,ENSGALG00000042798,ENSGALG00000027583,ENSGALG00000036536
biological_process	GO:0000902 cell morphogenesis	8 out of 203 genes, 3.9%	674 out of 15747 genes, 4.3%	1	ENSGALG00000005797,ENSGALG00000033974,ENSGALG00000002958,ENSGALG00000036412,ENSGALG00000007927,ENSGALG00000041031,ENSGALG00000006821,ENSGALG00000026491
biological_process	GO:0003229 ventricular cardiac muscle tissue development	2 out of 203 genes, 1.0%	39 out of 15747 genes, 0.2%	1	ENSGALG00000005448,ENSGALG00000010812
biological_process	GO:0007417 central nervous system development	3 out of 203 genes, 1.5%	534 out of 15747 genes, 3.4%	1	ENSGALG00000002958,ENSGALG00000036412,ENSGALG00000003589
biological_process	GO:0050790 regulation of catalytic activity	18 out of 203 genes, 8.9%	1518 out of 15747 genes, 9.6%	1	ENSGALG00000011104,ENSGALG00000033974,ENSGALG00000034478,ENSGALG00000045408,ENSGALG00000028318,ENSGALG00000014983,ENSGALG00000019552,ENSGALG00000002579,ENSGALG00000001573,ENSGALG00000013723,ENSGALG00000010595,ENSGALG00000014786,ENSGALG00000040035,ENSGALG00000014984,ENSGALG00000008947,ENSGALG00000032231,ENSGALG00000010812,ENSGALG00000027583
cellular_component	GO:0044449 contractile fiber part	4 out of 203 genes, 2.0%	124 out of 15747 genes, 0.8%	1	ENSGALG00000005448,ENSGALG00000005493,ENSGALG00000040995,ENSGALG00000010812
biological_process	GO:0009887 organ morphogenesis	11 out of 203 genes, 5.4%	675 out of 15747 genes, 4.3%	1	ENSGALG00000005448,ENSGALG00000005797,ENSGALG00000005426,ENSGALG00000002958,ENSGALG00000014944,ENSGALG00000041031,ENSGALG00000017394,ENSGALG00000010812,ENSGALG00000036360,ENSGALG00000030647,ENSGALG00000011489
biological_process	GO:0002833 positive regulation of response to biotic stimulus	2 out of 203 genes, 1.0%	24 out of 15747 genes, 0.2%	1	ENSGALG00000014984,ENSGALG00000032701
biological_process	GO:0002682 regulation of immune system process	19 out of 203 genes, 9.4%	720 out of 15747 genes, 4.6%	1	ENSGALG00000024357,ENSGALG00000005797,ENSGALG00000040101,ENSGALG00000006995,ENSGALG00000013101,ENSGALG00000004064,ENSGALG00000039480,ENSGALG00000011961,ENSGALG00000014754,ENSGALG00000040007,ENSGALG00000014786,ENSGALG00000016661,ENSGALG00000014984,ENSGALG00000026396,ENSGALG00000014821,ENSGALG00000014820,ENSGALG00000044802,ENSGALG00000036360,ENSGALG00000032701
biological_process	GO:0003418 growth plate cartilage chondrocyte differentiation	2 out of 203 genes, 1.0%	16 out of 15747 genes, 0.1%	1	ENSGALG00000041031,ENSGALG00000005797
biological_process	GO:1901362 organic cyclic compound biosynthetic process	8 out of 203 genes, 3.9%	918 out of 15747 genes, 5.8%	1	ENSGALG00000028982,ENSGALG00000001252,ENSGALG00000040730,ENSGALG00000026264,ENSGALG00000016592,ENSGALG00000017394,ENSGALG00000016044,ENSGALG00000003952
biological_process	GO:0033554 cellular response to stress	9 out of 203 genes, 4.4%	954 out of 15747 genes, 6.1%	1	ENSGALG00000033498,ENSGALG00000001252,ENSGALG00000038287,ENSGALG00000014786,ENSGALG00000008947,ENSGALG00000017394,ENSGALG00000036360,ENSGALG00000036536,ENSGALG00000005801
biological_process	GO:0051260 protein homooligomerization	3 out of 203 genes, 1.5%	184 out of 15747 genes, 1.2%	1	ENSGALG00000012613,ENSGALG00000007980,ENSGALG00000002618
biological_process	GO:0046496 nicotinamide nucleotide metabolic process	2 out of 203 genes, 1.0%	59 out of 15747 genes, 0.4%	1	ENSGALG00000014528,ENSGALG00000016502
biological_process	GO:0032956 regulation of actin cytoskeleton organization	4 out of 203 genes, 2.0%	228 out of 15747 genes, 1.4%	1	ENSGALG00000034052,ENSGALG00000014984,ENSGALG00000014786,ENSGALG00000010595
biological_process	GO:0048520 positive regulation of behavior	2 out of 203 genes, 1.0%	75 out of 15747 genes, 0.5%	1	ENSGALG00000036360,ENSGALG00000014984
molecular_function	GO:0008236 serine-type peptidase activity	4 out of 203 genes, 2.0%	131 out of 15747 genes, 0.8%	1	ENSGALG00000014144,ENSGALG00000014681,ENSGALG00000033974,ENSGALG00000019221
biological_process	GO:0071804 cellular potassium ion transport	3 out of 203 genes, 1.5%	137 out of 15747 genes, 0.9%	1	ENSGALG00000012254,ENSGALG00000007980,ENSGALG00000008960
biological_process	GO:0048523 negative regulation of cellular process	34 out of 203 genes, 16.7%	3073 out of 15747 genes, 19.5%	1	ENSGALG00000011104,ENSGALG00000014983,ENSGALG00000028140,ENSGALG00000019552,ENSGALG00000017394,ENSGALG00000035944,ENSGALG00000030115,ENSGALG00000014786,ENSGALG00000032231,ENSGALG00000014820,ENSGALG00000006997,ENSGALG00000036360,ENSGALG00000011489,ENSGALG00000033974,ENSGALG00000039376,ENSGALG00000028318,ENSGALG00000002579,ENSGALG00000006995,ENSGALG00000004280,ENSGALG00000016044,ENSGALG00000004064,…
biological_process	GO:0051259 protein oligomerization	4 out of 203 genes, 2.0%	275 out of 15747 genes, 1.7%	1	ENSGALG00000015126,ENSGALG00000012613,ENSGALG00000007980,ENSGALG00000002618
biological_process	GO:0060341 regulation of cellular localization	15 out of 203 genes, 7.4%	741 out of 15747 genes, 4.7%	1	ENSGALG00000011104,ENSGALG00000014984,ENSGALG00000016661,ENSGALG00000014786,ENSGALG00000014983,ENSGALG00000017394,ENSGALG00000006995,ENSGALG00000014820,ENSGALG00000010812,ENSGALG00000036360,ENSGALG00000016288,ENSGALG00000027583,ENSGALG00000004064,ENSGALG00000005801,ENSGALG00000016941
molecular_function	GO:0046873 metal ion transmembrane transporter activity	8 out of 203 genes, 3.9%	353 out of 15747 genes, 2.2%	1	ENSGALG00000016858,ENSGALG00000005631,ENSGALG00000012254,ENSGALG00000007980,ENSGALG00000010812,ENSGALG00000036360,ENSGALG00000006728,ENSGALG00000008960
cellular_component	GO:0070013 intracellular organelle lumen	17 out of 203 genes, 8.4%	2704 out of 15747 genes, 17.2%	1	ENSGALG00000032571,ENSGALG00000003475,ENSGALG00000029509,ENSGALG00000023772,ENSGALG00000016044,ENSGALG00000003991,ENSGALG00000033498,ENSGALG00000013723,ENSGALG00000028880,ENSGALG00000014144,ENSGALG00000015737,ENSGALG00000008947,ENSGALG00000006073,ENSGALG00000027374,ENSGALG00000005739,ENSGALG00000036418,ENSGALG00000011489
biological_process	GO:0070372 regulation of ERK1 and ERK2 cascade	6 out of 203 genes, 3.0%	198 out of 15747 genes, 1.3%	1	ENSGALG00000014983,ENSGALG00000011104,ENSGALG00000034478,ENSGALG00000036360,ENSGALG00000014984,ENSGALG00000004064
biological_process	GO:0019438 aromatic compound biosynthetic process	7 out of 203 genes, 3.4%	844 out of 15747 genes, 5.4%	1	ENSGALG00000028982,ENSGALG00000016592,ENSGALG00000001252,ENSGALG00000040730,ENSGALG00000016044,ENSGALG00000003952,ENSGALG00000026264
biological_process	GO:0055010 ventricular cardiac muscle tissue morphogenesis	2 out of 203 genes, 1.0%	34 out of 15747 genes, 0.2%	1	ENSGALG00000005448,ENSGALG00000010812
molecular_function	GO:0019902 phosphatase binding	2 out of 203 genes, 1.0%	112 out of 15747 genes, 0.7%	1	ENSGALG00000026396,ENSGALG00000014786
biological_process	GO:0034331 cell junction maintenance	2 out of 203 genes, 1.0%	11 out of 15747 genes, 0.1%	1	ENSGALG00000014983,ENSGALG00000014984
biological_process	GO:0032880 regulation of protein localization	10 out of 203 genes, 4.9%	540 out of 15747 genes, 3.4%	1	ENSGALG00000011104,ENSGALG00000014984,ENSGALG00000016661,ENSGALG00000014786,ENSGALG00000014983,ENSGALG00000017394,ENSGALG00000006995,ENSGALG00000014820,ENSGALG00000036360,ENSGALG00000004064
biological_process	GO:0001953 negative regulation of cell-matrix adhesion	2 out of 203 genes, 1.0%	27 out of 15747 genes, 0.2%	1	ENSGALG00000006995,ENSGALG00000014786
biological_process	GO:0009966 regulation of signal transduction	23 out of 203 genes, 11.3%	1932 out of 15747 genes, 12.3%	1	ENSGALG00000011104,ENSGALG00000033974,ENSGALG00000034478,ENSGALG00000031094,ENSGALG00000023933,ENSGALG00000017046,ENSGALG00000014983,ENSGALG00000017394,ENSGALG00000006995,ENSGALG00000004064,ENSGALG00000011961,ENSGALG00000040007,ENSGALG00000036412,ENSGALG00000014984,ENSGALG00000010595,ENSGALG00000012613,ENSGALG00000014786,ENSGALG00000040035,ENSGALG00000008947,ENSGALG00000007927,ENSGALG00000036360,…
biological_process	GO:0006461 protein complex assembly	7 out of 203 genes, 3.4%	711 out of 15747 genes, 4.5%	1	ENSGALG00000027064,ENSGALG00000016142,ENSGALG00000015126,ENSGALG00000012613,ENSGALG00000007980,ENSGALG00000006073,ENSGALG00000002618
biological_process	GO:1904062 regulation of cation transmembrane transport	6 out of 203 genes, 3.0%	137 out of 15747 genes, 0.9%	1	ENSGALG00000014983,ENSGALG00000010812,ENSGALG00000004064,ENSGALG00000027583,ENSGALG00000007980,ENSGALG00000002088
biological_process	GO:0090087 regulation of peptide transport	3 out of 203 genes, 1.5%	104 out of 15747 genes, 0.7%	1	ENSGALG00000011104,ENSGALG00000016661,ENSGALG00000004064
biological_process	GO:1902531 regulation of intracellular signal transduction	14 out of 203 genes, 6.9%	1133 out of 15747 genes, 7.2%	1	ENSGALG00000011961,ENSGALG00000011104,ENSGALG00000033974,ENSGALG00000034478,ENSGALG00000031094,ENSGALG00000014984,ENSGALG00000040035,ENSGALG00000012613,ENSGALG00000010595,ENSGALG00000008947,ENSGALG00000014983,ENSGALG00000036360,ENSGALG00000004064,ENSGALG00000027583
biological_process	GO:0035051 cardiocyte differentiation	2 out of 203 genes, 1.0%	80 out of 15747 genes, 0.5%	1	ENSGALG00000040995,ENSGALG00000011489
biological_process	GO:0033135 regulation of peptidyl-serine phosphorylation	2 out of 203 genes, 1.0%	88 out of 15747 genes, 0.6%	1	ENSGALG00000011104,ENSGALG00000033974
biological_process	GO:0016192 vesicle-mediated transport	6 out of 203 genes, 3.0%	791 out of 15747 genes, 5.0%	1	ENSGALG00000014754,ENSGALG00000034052,ENSGALG00000036412,ENSGALG00000003589,ENSGALG00000040035,ENSGALG00000001573
biological_process	GO:0071407 cellular response to organic cyclic compound	7 out of 203 genes, 3.4%	272 out of 15747 genes, 1.7%	1	ENSGALG00000027374,ENSGALG00000017394,ENSGALG00000040730,ENSGALG00000010812,ENSGALG00000005631,ENSGALG00000004064,ENSGALG00000046557
biological_process	GO:0097305 response to alcohol	3 out of 203 genes, 1.5%	103 out of 15747 genes, 0.7%	1	ENSGALG00000027374,ENSGALG00000017394,ENSGALG00000004064
biological_process	GO:0009892 negative regulation of metabolic process	15 out of 203 genes, 7.4%	1790 out of 15747 genes, 11.4%	1	ENSGALG00000033974,ENSGALG00000027064,ENSGALG00000014984,ENSGALG00000012613,ENSGALG00000019552,ENSGALG00000017394,ENSGALG00000002579,ENSGALG00000032231,ENSGALG00000035944,ENSGALG00000006995,ENSGALG00000036360,ENSGALG00000016044,ENSGALG00000004064,ENSGALG00000027583,ENSGALG00000011489
cellular_component	GO:0045202 synapse	5 out of 203 genes, 2.5%	529 out of 15747 genes, 3.4%	1	ENSGALG00000015835,ENSGALG00000001698,ENSGALG00000036412,ENSGALG00000005801,ENSGALG00000001573
biological_process	GO:0003158 endothelium development	2 out of 203 genes, 1.0%	51 out of 15747 genes, 0.3%	1	ENSGALG00000006821,ENSGALG00000014984
biological_process	GO:0048705 skeletal system morphogenesis	6 out of 203 genes, 3.0%	195 out of 15747 genes, 1.2%	1	ENSGALG00000041031,ENSGALG00000005797,ENSGALG00000017394,ENSGALG00000005426,ENSGALG00000036360,ENSGALG00000011489
molecular_function	GO:0005249 voltage-gated potassium channel activity	2 out of 203 genes, 1.0%	88 out of 15747 genes, 0.6%	1	ENSGALG00000012254,ENSGALG00000007980
biological_process	GO:0008064 regulation of actin polymerization or depolymerization	2 out of 203 genes, 1.0%	122 out of 15747 genes, 0.8%	1	ENSGALG00000034052,ENSGALG00000014984
biological_process	GO:0051247 positive regulation of protein metabolic process	12 out of 203 genes, 5.9%	1078 out of 15747 genes, 6.8%	1	ENSGALG00000011104,ENSGALG00000033974,ENSGALG00000034478,ENSGALG00000031094,ENSGALG00000014984,ENSGALG00000040035,ENSGALG00000008947,ENSGALG00000028318,ENSGALG00000014983,ENSGALG00000036360,ENSGALG00000001573,ENSGALG00000004064
biological_process	GO:0030029 actin filament-based process	6 out of 203 genes, 3.0%	410 out of 15747 genes, 2.6%	1	ENSGALG00000012577,ENSGALG00000034052,ENSGALG00000040995,ENSGALG00000010812,ENSGALG00000036360,ENSGALG00000010595
biological_process	GO:0002027 regulation of heart rate	2 out of 203 genes, 1.0%	62 out of 15747 genes, 0.4%	1	ENSGALG00000010812,ENSGALG00000027583
biological_process	GO:0001775 cell activation	7 out of 203 genes, 3.4%	327 out of 15747 genes, 2.1%	1	ENSGALG00000014983,ENSGALG00000014821,ENSGALG00000034478,ENSGALG00000014984,ENSGALG00000014786,ENSGALG00000005801,ENSGALG00000001573
biological_process	GO:0048584 positive regulation of response to stimulus	28 out of 203 genes, 13.8%	1293 out of 15747 genes, 8.2%	1	ENSGALG00000024357,ENSGALG00000011104,ENSGALG00000005797,ENSGALG00000033974,ENSGALG00000034478,ENSGALG00000040101,ENSGALG00000031094,ENSGALG00000023933,ENSGALG00000014983,ENSGALG00000013101,ENSGALG00000004064,ENSGALG00000039480,ENSGALG00000011961,ENSGALG00000014754,ENSGALG00000040007,ENSGALG00000036412,ENSGALG00000014984,ENSGALG00000010595,ENSGALG00000014786,ENSGALG00000016661,ENSGALG00000040035,…
biological_process	GO:1901564 organonitrogen compound metabolic process	12 out of 203 genes, 5.9%	1089 out of 15747 genes, 6.9%	1	ENSGALG00000014528,ENSGALG00000028982,ENSGALG00000014144,ENSGALG00000031590,ENSGALG00000028142,ENSGALG00000011213,ENSGALG00000016502,ENSGALG00000014944,ENSGALG00000001611,ENSGALG00000016592,ENSGALG00000014681,ENSGALG00000001573
biological_process	GO:0009123 nucleoside monophosphate metabolic process	3 out of 203 genes, 1.5%	164 out of 15747 genes, 1.0%	1	ENSGALG00000014528,ENSGALG00000028982,ENSGALG00000016592
biological_process	GO:0010882 regulation of cardiac muscle contraction by calcium ion signaling	2 out of 203 genes, 1.0%	9 out of 15747 genes, 0.1%	1	ENSGALG00000010812,ENSGALG00000027583
biological_process	GO:0045913 positive regulation of carbohydrate metabolic process	2 out of 203 genes, 1.0%	37 out of 15747 genes, 0.2%	1	ENSGALG00000011104,ENSGALG00000004064
cellular_component	GO:0019898 extrinsic component of membrane	3 out of 203 genes, 1.5%	181 out of 15747 genes, 1.1%	1	ENSGALG00000016661,ENSGALG00000014786,ENSGALG00000046557
cellular_component	GO:0043025 neuronal cell body	3 out of 203 genes, 1.5%	181 out of 15747 genes, 1.1%	1	ENSGALG00000014528,ENSGALG00000002958,ENSGALG00000006997
cellular_component	GO:0032991 macromolecular complex	33 out of 203 genes, 16.3%	4040 out of 15747 genes, 25.7%	1	ENSGALG00000014528,ENSGALG00000027526,ENSGALG00000003475,ENSGALG00000035960,ENSGALG00000028140,ENSGALG00000016592,ENSGALG00000017394,ENSGALG00000046557,ENSGALG00000033498,ENSGALG00000030368,ENSGALG00000014754,ENSGALG00000040730,ENSGALG00000014786,ENSGALG00000006073,ENSGALG00000038393,ENSGALG00000005402,ENSGALG00000014821,ENSGALG00000032701,ENSGALG00000005801,ENSGALG00000011489,ENSGALG00000026491,…
molecular_function	GO:0005178 integrin binding	2 out of 203 genes, 1.0%	71 out of 15747 genes, 0.5%	1	ENSGALG00000030115,ENSGALG00000015630
cellular_component	GO:0005623 cell	125 out of 203 genes, 61.6%	11718 out of 15747 genes, 74.4%	1	ENSGALG00000015045,ENSGALG00000011104,ENSGALG00000003713,ENSGALG00000000241,ENSGALG00000031094,ENSGALG00000012254,ENSGALG00000017046,ENSGALG00000035960,ENSGALG00000016592,ENSGALG00000017394,ENSGALG00000041327,ENSGALG00000035944,ENSGALG00000044527,ENSGALG00000016908,ENSGALG00000033171,ENSGALG00000002618,ENSGALG00000046557,ENSGALG00000032393,ENSGALG00000033498,ENSGALG00000012577,ENSGALG00000005493,…
biological_process	GO:0046939 nucleotide phosphorylation	2 out of 203 genes, 1.0%	43 out of 15747 genes, 0.3%	1	ENSGALG00000014528,ENSGALG00000028982
biological_process	GO:0051249 regulation of lymphocyte activation	2 out of 203 genes, 1.0%	244 out of 15747 genes, 1.5%	1	ENSGALG00000014754,ENSGALG00000014820
biological_process	GO:0001818 negative regulation of cytokine production	4 out of 203 genes, 2.0%	112 out of 15747 genes, 0.7%	1	ENSGALG00000043254,ENSGALG00000033974,ENSGALG00000006995,ENSGALG00000014984
molecular_function	GO:0097159 organic cyclic compound binding	42 out of 203 genes, 20.7%	4222 out of 15747 genes, 26.8%	1	ENSGALG00000039257,ENSGALG00000007530,ENSGALG00000003475,ENSGALG00000000241,ENSGALG00000026264,ENSGALG00000023622,ENSGALG00000035960,ENSGALG00000016592,ENSGALG00000035944,ENSGALG00000032393,ENSGALG00000033498,ENSGALG00000040730,ENSGALG00000016142,ENSGALG00000020905,ENSGALG00000036360,ENSGALG00000011489,ENSGALG00000028982,ENSGALG00000016502,ENSGALG00000046540,ENSGALG00000014179,ENSGALG00000006995,…
biological_process	GO:1990266 neutrophil migration	2 out of 203 genes, 1.0%	52 out of 15747 genes, 0.3%	1	ENSGALG00000034478,ENSGALG00000005254
biological_process	GO:0003073 regulation of systemic arterial blood pressure	4 out of 203 genes, 2.0%	53 out of 15747 genes, 0.3%	1	ENSGALG00000014983,ENSGALG00000014144,ENSGALG00000014984,ENSGALG00000040035
biological_process	GO:0010035 response to inorganic substance	2 out of 203 genes, 1.0%	212 out of 15747 genes, 1.3%	1	ENSGALG00000010812,ENSGALG00000012613
biological_process	GO:0010720 positive regulation of cell development	2 out of 203 genes, 1.0%	316 out of 15747 genes, 2.0%	1	ENSGALG00000006997,ENSGALG00000004064
biological_process	GO:0097094 craniofacial suture morphogenesis	2 out of 203 genes, 1.0%	11 out of 15747 genes, 0.1%	1	ENSGALG00000017394,ENSGALG00000005426
biological_process	GO:0070887 cellular response to chemical stimulus	24 out of 203 genes, 11.8%	1442 out of 15747 genes, 9.2%	1	ENSGALG00000028982,ENSGALG00000033974,ENSGALG00000034478,ENSGALG00000017046,ENSGALG00000028140,ENSGALG00000017394,ENSGALG00000005254,ENSGALG00000016288,ENSGALG00000004064,ENSGALG00000046557,ENSGALG00000033498,ENSGALG00000011961,ENSGALG00000001252,ENSGALG00000040730,ENSGALG00000005631,ENSGALG00000036412,ENSGALG00000012613,ENSGALG00000014786,ENSGALG00000040035,ENSGALG00000027374,ENSGALG00000010812,…
biological_process	GO:0032502 developmental process	41 out of 203 genes, 20.2%	3356 out of 15747 genes, 21.3%	1	ENSGALG00000005448,ENSGALG00000005797,ENSGALG00000034478,ENSGALG00000023772,ENSGALG00000017046,ENSGALG00000041031,ENSGALG00000031656,ENSGALG00000028140,ENSGALG00000017394,ENSGALG00000032393,ENSGALG00000005849,ENSGALG00000031578,ENSGALG00000040995,ENSGALG00000036412,ENSGALG00000003589,ENSGALG00000014786,ENSGALG00000002088,ENSGALG00000014944,ENSGALG00000007927,ENSGALG00000014821,ENSGALG00000006997,…
biological_process	GO:0042445 hormone metabolic process	3 out of 203 genes, 1.5%	89 out of 15747 genes, 0.6%	1	ENSGALG00000014144,ENSGALG00000014681,ENSGALG00000014944
biological_process	GO:0050801 ion homeostasis	9 out of 203 genes, 4.4%	421 out of 15747 genes, 2.7%	1	ENSGALG00000005631,ENSGALG00000014984,ENSGALG00000010595,ENSGALG00000014983,ENSGALG00000010812,ENSGALG00000036360,ENSGALG00000027583,ENSGALG00000004064,ENSGALG00000002618
biological_process	GO:0010675 regulation of cellular carbohydrate metabolic process	3 out of 203 genes, 1.5%	91 out of 15747 genes, 0.6%	1	ENSGALG00000011104,ENSGALG00000012613,ENSGALG00000004064
biological_process	GO:0051962 positive regulation of nervous system development	2 out of 203 genes, 1.0%	293 out of 15747 genes, 1.9%	1	ENSGALG00000006997,ENSGALG00000004064
biological_process	GO:0022898 regulation of transmembrane transporter activity	6 out of 203 genes, 3.0%	137 out of 15747 genes, 0.9%	1	ENSGALG00000004280,ENSGALG00000010812,ENSGALG00000040035,ENSGALG00000027583,ENSGALG00000007980,ENSGALG00000002088
cellular_component	GO:0030424 axon	3 out of 203 genes, 1.5%	278 out of 15747 genes, 1.8%	1	ENSGALG00000007927,ENSGALG00000015737,ENSGALG00000036412
molecular_function	GO:0001159 core promoter proximal region DNA binding	4 out of 203 genes, 2.0%	393 out of 15747 genes, 2.5%	1	ENSGALG00000035944,ENSGALG00000003952,ENSGALG00000026264,ENSGALG00000011489
biological_process	GO:0016070 RNA metabolic process	7 out of 203 genes, 3.4%	1246 out of 15747 genes, 7.9%	1	ENSGALG00000032571,ENSGALG00000001252,ENSGALG00000040730,ENSGALG00000016044,ENSGALG00000003952,ENSGALG00000003991,ENSGALG00000026264
biological_process	GO:0006401 RNA catabolic process	2 out of 203 genes, 1.0%	101 out of 15747 genes, 0.6%	1	ENSGALG00000032571,ENSGALG00000003991
molecular_function	GO:0030234 enzyme regulator activity	6 out of 203 genes, 3.0%	735 out of 15747 genes, 4.7%	1	ENSGALG00000028318,ENSGALG00000019552,ENSGALG00000032231,ENSGALG00000014786,ENSGALG00000045408,ENSGALG00000027583
biological_process	GO:0090304 nucleic acid metabolic process	10 out of 203 genes, 4.9%	1626 out of 15747 genes, 10.3%	1	ENSGALG00000032571,ENSGALG00000001252,ENSGALG00000040730,ENSGALG00000038287,ENSGALG00000026264,ENSGALG00000016044,ENSGALG00000036536,ENSGALG00000003952,ENSGALG00000005801,ENSGALG00000003991
biological_process	GO:0043434 response to peptide hormone	3 out of 203 genes, 1.5%	143 out of 15747 genes, 0.9%	1	ENSGALG00000036360,ENSGALG00000014786,ENSGALG00000004064
biological_process	GO:0043462 regulation of ATPase activity	2 out of 203 genes, 1.0%	47 out of 15747 genes, 0.3%	1	ENSGALG00000010812,ENSGALG00000027583
biological_process	GO:1901699 cellular response to nitrogen compound	6 out of 203 genes, 3.0%	302 out of 15747 genes, 1.9%	1	ENSGALG00000010812,ENSGALG00000005631,ENSGALG00000040035,ENSGALG00000014786,ENSGALG00000004064,ENSGALG00000046557
molecular_function	GO:0044212 transcription regulatory region DNA binding	6 out of 203 genes, 3.0%	706 out of 15747 genes, 4.5%	1	ENSGALG00000001252,ENSGALG00000035944,ENSGALG00000040730,ENSGALG00000003952,ENSGALG00000026264,ENSGALG00000011489
biological_process	GO:0032870 cellular response to hormone stimulus	5 out of 203 genes, 2.5%	312 out of 15747 genes, 2.0%	1	ENSGALG00000027374,ENSGALG00000040730,ENSGALG00000014786,ENSGALG00000004064,ENSGALG00000046557
biological_process	GO:0001894 tissue homeostasis	2 out of 203 genes, 1.0%	103 out of 15747 genes, 0.7%	1	ENSGALG00000014983,ENSGALG00000040035
biological_process	GO:0019222 regulation of metabolic process	39 out of 203 genes, 19.2%	4504 out of 15747 genes, 28.6%	1	ENSGALG00000011104,ENSGALG00000034478,ENSGALG00000007530,ENSGALG00000000241,ENSGALG00000029509,ENSGALG00000031094,ENSGALG00000026264,ENSGALG00000014983,ENSGALG00000019552,ENSGALG00000017394,ENSGALG00000035944,ENSGALG00000040730,ENSGALG00000010595,ENSGALG00000014786,ENSGALG00000002088,ENSGALG00000032231,ENSGALG00000036360,ENSGALG00000011489,ENSGALG00000033974,ENSGALG00000045408,ENSGALG00000028318,…
biological_process	GO:1901016 regulation of potassium ion transmembrane transporter activity	2 out of 203 genes, 1.0%	27 out of 15747 genes, 0.2%	1	ENSGALG00000007980,ENSGALG00000002088
biological_process	GO:1901657 glycosyl compound metabolic process	2 out of 203 genes, 1.0%	219 out of 15747 genes, 1.4%	1	ENSGALG00000014528,ENSGALG00000016592
biological_process	GO:0010812 negative regulation of cell-substrate adhesion	2 out of 203 genes, 1.0%	41 out of 15747 genes, 0.3%	1	ENSGALG00000006995,ENSGALG00000014786
cellular_component	GO:0031966 mitochondrial membrane	4 out of 203 genes, 2.0%	315 out of 15747 genes, 2.0%	1	ENSGALG00000042798,ENSGALG00000016142,ENSGALG00000027583,ENSGALG00000006073
molecular_function	GO:0008509 anion transmembrane transporter activity	5 out of 203 genes, 2.5%	226 out of 15747 genes, 1.4%	1	ENSGALG00000015045,ENSGALG00000016858,ENSGALG00000003713,ENSGALG00000001698,ENSGALG00000004280
biological_process	GO:2000026 regulation of multicellular organismal development	9 out of 203 genes, 4.4%	1208 out of 15747 genes, 7.7%	1	ENSGALG00000031578,ENSGALG00000040007,ENSGALG00000033974,ENSGALG00000040035,ENSGALG00000014786,ENSGALG00000007948,ENSGALG00000006821,ENSGALG00000006997,ENSGALG00000004064
cellular_component	GO:0042175 nuclear outer membrane-endoplasmic reticulum membrane network	7 out of 203 genes, 3.4%	395 out of 15747 genes, 2.5%	1	ENSGALG00000017394,ENSGALG00000005739,ENSGALG00000028142,ENSGALG00000011213,ENSGALG00000010812,ENSGALG00000014786,ENSGALG00000027583
molecular_function	GO:0000981 RNA polymerase II transcription factor activity, sequence-specific DNA binding	8 out of 203 genes, 3.9%	595 out of 15747 genes, 3.8%	1	ENSGALG00000001252,ENSGALG00000040730,ENSGALG00000026264,ENSGALG00000027374,ENSGALG00000035944,ENSGALG00000016044,ENSGALG00000003952,ENSGALG00000011489
molecular_function	GO:1901265 nucleoside phosphate binding	19 out of 203 genes, 9.4%	1694 out of 15747 genes, 10.8%	1	ENSGALG00000028982,ENSGALG00000003475,ENSGALG00000016502,ENSGALG00000035960,ENSGALG00000016592,ENSGALG00000014179,ENSGALG00000001573,ENSGALG00000013723,ENSGALG00000033498,ENSGALG00000040189,ENSGALG00000016142,ENSGALG00000012613,ENSGALG00000016661,ENSGALG00000008947,ENSGALG00000021395,ENSGALG00000045021,ENSGALG00000020905,ENSGALG00000036360,ENSGALG00000006608
biological_process	GO:0071356 cellular response to tumor necrosis factor	2 out of 203 genes, 1.0%	80 out of 15747 genes, 0.5%	1	ENSGALG00000034478,ENSGALG00000004064
molecular_function	GO:0016874 ligase activity	2 out of 203 genes, 1.0%	128 out of 15747 genes, 0.8%	1	ENSGALG00000001749,ENSGALG00000003286
molecular_function	GO:0016817 hydrolase activity, acting on acid anhydrides	9 out of 203 genes, 4.4%	730 out of 15747 genes, 4.6%	1	ENSGALG00000033498,ENSGALG00000016142,ENSGALG00000005631,ENSGALG00000021395,ENSGALG00000005402,ENSGALG00000035960,ENSGALG00000044261,ENSGALG00000045940,ENSGALG00000046557
biological_process	GO:0031344 regulation of cell projection organization	3 out of 203 genes, 1.5%	396 out of 15747 genes, 2.5%	1	ENSGALG00000031578,ENSGALG00000014984,ENSGALG00000007948
biological_process	GO:0008016 regulation of heart contraction	3 out of 203 genes, 1.5%	111 out of 15747 genes, 0.7%	1	ENSGALG00000005448,ENSGALG00000010812,ENSGALG00000027583
biological_process	GO:0050896 response to stimulus	80 out of 203 genes, 39.4%	4795 out of 15747 genes, 30.5%	1	ENSGALG00000011104,ENSGALG00000005797,ENSGALG00000034478,ENSGALG00000017046,ENSGALG00000017394,ENSGALG00000005254,ENSGALG00000015126,ENSGALG00000046557,ENSGALG00000033498,ENSGALG00000040007,ENSGALG00000014754,ENSGALG00000040730,ENSGALG00000016142,ENSGALG00000003589,ENSGALG00000002088,ENSGALG00000007927,ENSGALG00000020905,ENSGALG00000014820,ENSGALG00000036360,ENSGALG00000036536,ENSGALG00000005801,…
molecular_function	GO:0099604 ligand-gated calcium channel activity	2 out of 203 genes, 1.0%	26 out of 15747 genes, 0.2%	1	ENSGALG00000010812,ENSGALG00000005631
molecular_function	GO:0016835 carbon-oxygen lyase activity	2 out of 203 genes, 1.0%	64 out of 15747 genes, 0.4%	1	ENSGALG00000014528,ENSGALG00000028142
biological_process	GO:0086004 regulation of cardiac muscle cell contraction	2 out of 203 genes, 1.0%	21 out of 15747 genes, 0.1%	1	ENSGALG00000010812,ENSGALG00000027583
biological_process	GO:1902476 chloride transmembrane transport	2 out of 203 genes, 1.0%	63 out of 15747 genes, 0.4%	1	ENSGALG00000003713,ENSGALG00000001698
biological_process	GO:0043393 regulation of protein binding	2 out of 203 genes, 1.0%	138 out of 15747 genes, 0.9%	1	ENSGALG00000011104,ENSGALG00000040035
biological_process	GO:0009991 response to extracellular stimulus	4 out of 203 genes, 2.0%	185 out of 15747 genes, 1.2%	1	ENSGALG00000011104,ENSGALG00000036360,ENSGALG00000040035,ENSGALG00000017046
cellular_component	GO:0015630 microtubule cytoskeleton	2 out of 203 genes, 1.0%	826 out of 15747 genes, 5.2%	1	ENSGALG00000005402,ENSGALG00000033619
biological_process	GO:1903169 regulation of calcium ion transmembrane transport	4 out of 203 genes, 2.0%	73 out of 15747 genes, 0.5%	1	ENSGALG00000014983,ENSGALG00000010812,ENSGALG00000004064,ENSGALG00000027583
biological_process	GO:0009266 response to temperature stimulus	5 out of 203 genes, 2.5%	98 out of 15747 genes, 0.6%	1	ENSGALG00000033498,ENSGALG00000015126,ENSGALG00000005631,ENSGALG00000036360,ENSGALG00000040035
molecular_function	GO:0001664 G-protein coupled receptor binding	4 out of 203 genes, 2.0%	163 out of 15747 genes, 1.0%	1	ENSGALG00000011104,ENSGALG00000034478,ENSGALG00000005254,ENSGALG00000034196
biological_process	GO:0043281 regulation of cysteine-type endopeptidase activity involved in apoptotic process	3 out of 203 genes, 1.5%	112 out of 15747 genes, 0.7%	1	ENSGALG00000014983,ENSGALG00000033974,ENSGALG00000001573
biological_process	GO:0055086 nucleobase-containing small molecule metabolic process	5 out of 203 genes, 2.5%	338 out of 15747 genes, 2.1%	1	ENSGALG00000014528,ENSGALG00000028982,ENSGALG00000016592,ENSGALG00000006608,ENSGALG00000016502
biological_process	GO:0010524 positive regulation of calcium ion transport into cytosol	2 out of 203 genes, 1.0%	27 out of 15747 genes, 0.2%	1	ENSGALG00000014983,ENSGALG00000004064
biological_process	GO:0060047 heart contraction	2 out of 203 genes, 1.0%	58 out of 15747 genes, 0.4%	1	ENSGALG00000005448,ENSGALG00000010812
molecular_function	GO:0005525 GTP binding	2 out of 203 genes, 1.0%	309 out of 15747 genes, 2.0%	1	ENSGALG00000016142,ENSGALG00000045021
biological_process	GO:0009987 cellular process	130 out of 203 genes, 64.0%	10771 out of 15747 genes, 68.4%	1	ENSGALG00000006864,ENSGALG00000034478,ENSGALG00000003713,ENSGALG00000012254,ENSGALG00000031656,ENSGALG00000017394,ENSGALG00000005254,ENSGALG00000044527,ENSGALG00000033171,ENSGALG00000002618,ENSGALG00000014754,ENSGALG00000040730,ENSGALG00000002088,ENSGALG00000014681,ENSGALG00000036360,ENSGALG00000036536,ENSGALG00000005426,ENSGALG00000028142,ENSGALG00000011213,ENSGALG00000023933,ENSGALG00000016502,…
biological_process	GO:0042113 B cell activation	2 out of 203 genes, 1.0%	95 out of 15747 genes, 0.6%	1	ENSGALG00000014786,ENSGALG00000005801
biological_process	GO:0009132 nucleoside diphosphate metabolic process	2 out of 203 genes, 1.0%	54 out of 15747 genes, 0.3%	1	ENSGALG00000014528,ENSGALG00000028982
cellular_component	GO:0043229 intracellular organelle	66 out of 203 genes, 32.5%	8407 out of 15747 genes, 53.4%	1	ENSGALG00000017046,ENSGALG00000035960,ENSGALG00000017394,ENSGALG00000035944,ENSGALG00000044527,ENSGALG00000033171,ENSGALG00000032393,ENSGALG00000033498,ENSGALG00000012577,ENSGALG00000005493,ENSGALG00000040730,ENSGALG00000040995,ENSGALG00000016142,ENSGALG00000036536,ENSGALG00000011489,ENSGALG00000031590,ENSGALG00000011213,ENSGALG00000028142,ENSGALG00000023933,ENSGALG00000038287,ENSGALG00000028318,…
molecular_function	GO:0031267 small GTPase binding	2 out of 203 genes, 1.0%	226 out of 15747 genes, 1.4%	1	ENSGALG00000008947,ENSGALG00000033619
biological_process	GO:0044265 cellular macromolecule catabolic process	3 out of 203 genes, 1.5%	577 out of 15747 genes, 3.7%	1	ENSGALG00000033498,ENSGALG00000032571,ENSGALG00000003991
biological_process	GO:0043271 negative regulation of ion transport	2 out of 203 genes, 1.0%	66 out of 15747 genes, 0.4%	1	ENSGALG00000004280,ENSGALG00000027583
biological_process	GO:0003008 system process	16 out of 203 genes, 7.9%	946 out of 15747 genes, 6.0%	1	ENSGALG00000005448,ENSGALG00000014983,ENSGALG00000031656,ENSGALG00000015126,ENSGALG00000001573,ENSGALG00000014144,ENSGALG00000001698,ENSGALG00000011551,ENSGALG00000040035,ENSGALG00000014984,ENSGALG00000008947,ENSGALG00000010812,ENSGALG00000006997,ENSGALG00000036360,ENSGALG00000027583,ENSGALG00000005801
biological_process	GO:0098660 inorganic ion transmembrane transport	8 out of 203 genes, 3.9%	473 out of 15747 genes, 3.0%	1	ENSGALG00000003713,ENSGALG00000001698,ENSGALG00000005631,ENSGALG00000012254,ENSGALG00000007980,ENSGALG00000010812,ENSGALG00000036360,ENSGALG00000008960
biological_process	GO:0044712 single-organism catabolic process	2 out of 203 genes, 1.0%	545 out of 15747 genes, 3.5%	1	ENSGALG00000033498,ENSGALG00000014528
biological_process	GO:0032845 negative regulation of homeostatic process	2 out of 203 genes, 1.0%	87 out of 15747 genes, 0.6%	1	ENSGALG00000010812,ENSGALG00000005631
biological_process	GO:0006897 endocytosis	4 out of 203 genes, 2.0%	304 out of 15747 genes, 1.9%	1	ENSGALG00000014754,ENSGALG00000036412,ENSGALG00000003589,ENSGALG00000040035
biological_process	GO:1903650 negative regulation of cytoplasmic transport	2 out of 203 genes, 1.0%	54 out of 15747 genes, 0.3%	1	ENSGALG00000017394,ENSGALG00000006995
cellular_component	GO:0030659 cytoplasmic vesicle membrane	3 out of 203 genes, 1.5%	163 out of 15747 genes, 1.0%	1	ENSGALG00000010812,ENSGALG00000005631,ENSGALG00000004064
biological_process	GO:0051641 cellular localization	8 out of 203 genes, 3.9%	1634 out of 15747 genes, 10.4%	1	ENSGALG00000000241,ENSGALG00000036412,ENSGALG00000005631,ENSGALG00000014786,ENSGALG00000042798,ENSGALG00000017394,ENSGALG00000010812,ENSGALG00000033619
biological_process	GO:0000266 mitochondrial fission	2 out of 203 genes, 1.0%	11 out of 15747 genes, 0.1%	1	ENSGALG00000042798,ENSGALG00000016142
biological_process	GO:0032504 multicellular organism reproduction	4 out of 203 genes, 2.0%	376 out of 15747 genes, 2.4%	1	ENSGALG00000006997,ENSGALG00000001573,ENSGALG00000032393,ENSGALG00000011489
cellular_component	GO:0036477 somatodendritic compartment	4 out of 203 genes, 2.0%	360 out of 15747 genes, 2.3%	1	ENSGALG00000014528,ENSGALG00000002958,ENSGALG00000036412,ENSGALG00000006997
biological_process	GO:0015711 organic anion transport	2 out of 203 genes, 1.0%	277 out of 15747 genes, 1.8%	1	ENSGALG00000015045,ENSGALG00000016858
molecular_function	GO:0016779 nucleotidyltransferase activity	2 out of 203 genes, 1.0%	102 out of 15747 genes, 0.6%	1	ENSGALG00000013723,ENSGALG00000007530
molecular_function	GO:0042626 ATPase activity, coupled to transmembrane movement of substances	2 out of 203 genes, 1.0%	87 out of 15747 genes, 0.6%	1	ENSGALG00000044261,ENSGALG00000021395
biological_process	GO:0031589 cell-substrate adhesion	3 out of 203 genes, 1.5%	98 out of 15747 genes, 0.6%	1	ENSGALG00000005426,ENSGALG00000003589,ENSGALG00000004320
biological_process	GO:0044767 single-organism developmental process	40 out of 203 genes, 19.7%	3328 out of 15747 genes, 21.1%	1	ENSGALG00000005448,ENSGALG00000005797,ENSGALG00000034478,ENSGALG00000023772,ENSGALG00000041031,ENSGALG00000031656,ENSGALG00000028140,ENSGALG00000017394,ENSGALG00000032393,ENSGALG00000005849,ENSGALG00000031578,ENSGALG00000040995,ENSGALG00000036412,ENSGALG00000003589,ENSGALG00000014786,ENSGALG00000002088,ENSGALG00000014944,ENSGALG00000007927,ENSGALG00000014821,ENSGALG00000006997,ENSGALG00000036360,…
cellular_component	GO:0005578 proteinaceous extracellular matrix	3 out of 203 genes, 1.5%	79 out of 15747 genes, 0.5%	1	ENSGALG00000027526,ENSGALG00000005426,ENSGALG00000030647
biological_process	GO:0022603 regulation of anatomical structure morphogenesis	3 out of 203 genes, 1.5%	691 out of 15747 genes, 4.4%	1	ENSGALG00000033974,ENSGALG00000006821,ENSGALG00000007948
biological_process	GO:0090276 regulation of peptide hormone secretion	3 out of 203 genes, 1.5%	100 out of 15747 genes, 0.6%	1	ENSGALG00000011104,ENSGALG00000016661,ENSGALG00000004064
biological_process	GO:0009725 response to hormone	7 out of 203 genes, 3.4%	392 out of 15747 genes, 2.5%	1	ENSGALG00000027374,ENSGALG00000003286,ENSGALG00000040730,ENSGALG00000036360,ENSGALG00000014786,ENSGALG00000004064,ENSGALG00000046557
molecular_function	GO:0005262 calcium channel activity	3 out of 203 genes, 1.5%	98 out of 15747 genes, 0.6%	1	ENSGALG00000010812,ENSGALG00000005631,ENSGALG00000036360
molecular_function	GO:0016772 transferase activity, transferring phosphorus-containing groups	9 out of 203 genes, 4.4%	805 out of 15747 genes, 5.1%	1	ENSGALG00000028982,ENSGALG00000013723,ENSGALG00000040189,ENSGALG00000007530,ENSGALG00000016661,ENSGALG00000008947,ENSGALG00000016592,ENSGALG00000020905,ENSGALG00000014179
molecular_function	GO:0046943 carboxylic acid transmembrane transporter activity	2 out of 203 genes, 1.0%	117 out of 15747 genes, 0.7%	1	ENSGALG00000015045,ENSGALG00000016858
molecular_function	GO:0036094 small molecule binding	26 out of 203 genes, 12.8%	1936 out of 15747 genes, 12.3%	1	ENSGALG00000028982,ENSGALG00000005797,ENSGALG00000003475,ENSGALG00000000241,ENSGALG00000023622,ENSGALG00000016502,ENSGALG00000035960,ENSGALG00000016592,ENSGALG00000014179,ENSGALG00000006995,ENSGALG00000001573,ENSGALG00000033498,ENSGALG00000013723,ENSGALG00000040189,ENSGALG00000011551,ENSGALG00000016142,ENSGALG00000012613,ENSGALG00000016661,ENSGALG00000008947,ENSGALG00000021395,ENSGALG00000045021,…
cellular_component	GO:0030425 dendrite	2 out of 203 genes, 1.0%	251 out of 15747 genes, 1.6%	1	ENSGALG00000002958,ENSGALG00000006997
biological_process	GO:0032872 regulation of stress-activated MAPK cascade	4 out of 203 genes, 2.0%	136 out of 15747 genes, 0.9%	1	ENSGALG00000033974,ENSGALG00000036360,ENSGALG00000031094,ENSGALG00000014984
biological_process	GO:0022414 reproductive process	7 out of 203 genes, 3.4%	693 out of 15747 genes, 4.4%	1	ENSGALG00000028140,ENSGALG00000014144,ENSGALG00000013083,ENSGALG00000006997,ENSGALG00000001573,ENSGALG00000032393,ENSGALG00000011489
biological_process	GO:0042593 glucose homeostasis	3 out of 203 genes, 1.5%	103 out of 15747 genes, 0.7%	1	ENSGALG00000036360,ENSGALG00000014786,ENSGALG00000004064
biological_process	GO:0060415 muscle tissue morphogenesis	2 out of 203 genes, 1.0%	62 out of 15747 genes, 0.4%	1	ENSGALG00000005448,ENSGALG00000010812
molecular_function	GO:0005319 lipid transporter activity	3 out of 203 genes, 1.5%	107 out of 15747 genes, 0.7%	1	ENSGALG00000016858,ENSGALG00000004280,ENSGALG00000000241
biological_process	GO:0098542 defense response to other organism	8 out of 203 genes, 3.9%	197 out of 15747 genes, 1.3%	1	ENSGALG00000013723,ENSGALG00000043254,ENSGALG00000014754,ENSGALG00000011551,ENSGALG00000016142,ENSGALG00000014984,ENSGALG00000023622,ENSGALG00000045085
biological_process	GO:0044255 cellular lipid metabolic process	12 out of 203 genes, 5.9%	575 out of 15747 genes, 3.7%	1	ENSGALG00000028880,ENSGALG00000001749,ENSGALG00000003475,ENSGALG00000028142,ENSGALG00000011213,ENSGALG00000014786,ENSGALG00000006073,ENSGALG00000017394,ENSGALG00000005739,ENSGALG00000003286,ENSGALG00000044527,ENSGALG00000001573
molecular_function	GO:0022891 substrate-specific transmembrane transporter activity	17 out of 203 genes, 8.4%	765 out of 15747 genes, 4.9%	1	ENSGALG00000015045,ENSGALG00000003713,ENSGALG00000012254,ENSGALG00000007980,ENSGALG00000016868,ENSGALG00000004280,ENSGALG00000015126,ENSGALG00000006728,ENSGALG00000001573,ENSGALG00000016858,ENSGALG00000001698,ENSGALG00000005631,ENSGALG00000015835,ENSGALG00000010812,ENSGALG00000036360,ENSGALG00000005801,ENSGALG00000008960
biological_process	GO:0009607 response to biotic stimulus	14 out of 203 genes, 6.9%	433 out of 15747 genes, 2.7%	1	ENSGALG00000028982,ENSGALG00000013723,ENSGALG00000016858,ENSGALG00000011961,ENSGALG00000043254,ENSGALG00000014754,ENSGALG00000011551,ENSGALG00000016142,ENSGALG00000014984,ENSGALG00000023622,ENSGALG00000045085,ENSGALG00000014983,ENSGALG00000014820,ENSGALG00000032701
biological_process	GO:0042110 T cell activation	2 out of 203 genes, 1.0%	169 out of 15747 genes, 1.1%	1	ENSGALG00000014821,ENSGALG00000014984
biological_process	GO:0071900 regulation of protein serine/threonine kinase activity	2 out of 203 genes, 1.0%	314 out of 15747 genes, 2.0%	1	ENSGALG00000033974,ENSGALG00000040035
cellular_component	GO:0031301 integral component of organelle membrane	3 out of 203 genes, 1.5%	214 out of 15747 genes, 1.4%	1	ENSGALG00000042798,ENSGALG00000017394,ENSGALG00000001573
biological_process	GO:1901137 carbohydrate derivative biosynthetic process	5 out of 203 genes, 2.5%	419 out of 15747 genes, 2.7%	1	ENSGALG00000001611,ENSGALG00000028982,ENSGALG00000016592,ENSGALG00000031590,ENSGALG00000006073
biological_process	GO:0070972 protein localization to endoplasmic reticulum	2 out of 203 genes, 1.0%	45 out of 15747 genes, 0.3%	1	ENSGALG00000017394,ENSGALG00000010812
biological_process	GO:0030509 BMP signaling pathway	2 out of 203 genes, 1.0%	50 out of 15747 genes, 0.3%	1	ENSGALG00000010812,ENSGALG00000011489
cellular_component	GO:0043005 neuron projection	7 out of 203 genes, 3.4%	625 out of 15747 genes, 4.0%	1	ENSGALG00000007927,ENSGALG00000015737,ENSGALG00000002958,ENSGALG00000001698,ENSGALG00000036412,ENSGALG00000006997,ENSGALG00000005801
biological_process	GO:0055065 metal ion homeostasis	9 out of 203 genes, 4.4%	338 out of 15747 genes, 2.1%	1	ENSGALG00000005631,ENSGALG00000014984,ENSGALG00000010595,ENSGALG00000014983,ENSGALG00000010812,ENSGALG00000036360,ENSGALG00000027583,ENSGALG00000004064,ENSGALG00000002618
biological_process	GO:0007160 cell-matrix adhesion	2 out of 203 genes, 1.0%	65 out of 15747 genes, 0.4%	1	ENSGALG00000005426,ENSGALG00000003589
biological_process	GO:0044057 regulation of system process	9 out of 203 genes, 4.4%	259 out of 15747 genes, 1.6%	1	ENSGALG00000005448,ENSGALG00000014144,ENSGALG00000014984,ENSGALG00000040035,ENSGALG00000014983,ENSGALG00000010812,ENSGALG00000027583,ENSGALG00000001573,ENSGALG00000004064
biological_process	GO:0051493 regulation of cytoskeleton organization	4 out of 203 genes, 2.0%	423 out of 15747 genes, 2.7%	1	ENSGALG00000034052,ENSGALG00000014984,ENSGALG00000014786,ENSGALG00000010595
molecular_function	GO:0051020 GTPase binding	2 out of 203 genes, 1.0%	248 out of 15747 genes, 1.6%	1	ENSGALG00000008947,ENSGALG00000033619
biological_process	GO:0042886 amide transport	2 out of 203 genes, 1.0%	72 out of 15747 genes, 0.5%	1	ENSGALG00000036360,ENSGALG00000026264
cellular_component	GO:0045177 apical part of cell	5 out of 203 genes, 2.5%	182 out of 15747 genes, 1.2%	1	ENSGALG00000016858,ENSGALG00000028140,ENSGALG00000002958,ENSGALG00000036360,ENSGALG00000040035
biological_process	GO:0006396 RNA processing	2 out of 203 genes, 1.0%	523 out of 15747 genes, 3.3%	1	ENSGALG00000032571,ENSGALG00000003991
biological_process	GO:0052548 regulation of endopeptidase activity	5 out of 203 genes, 2.5%	221 out of 15747 genes, 1.4%	1	ENSGALG00000014983,ENSGALG00000019552,ENSGALG00000033974,ENSGALG00000032231,ENSGALG00000001573
molecular_function	GO:0001012 RNA polymerase II regulatory region DNA binding	5 out of 203 genes, 2.5%	578 out of 15747 genes, 3.7%	1	ENSGALG00000001252,ENSGALG00000035944,ENSGALG00000003952,ENSGALG00000026264,ENSGALG00000011489
biological_process	GO:0048870 cell motility	8 out of 203 genes, 3.9%	573 out of 15747 genes, 3.6%	1	ENSGALG00000043254,ENSGALG00000033974,ENSGALG00000034478,ENSGALG00000005631,ENSGALG00000014984,ENSGALG00000005254,ENSGALG00000004320,ENSGALG00000011489
biological_process	GO:0005975 carbohydrate metabolic process	6 out of 203 genes, 3.0%	458 out of 15747 genes, 2.9%	1	ENSGALG00000014528,ENSGALG00000001611,ENSGALG00000031590,ENSGALG00000006995,ENSGALG00000012613,ENSGALG00000006073
biological_process	GO:1901575 organic substance catabolic process	4 out of 203 genes, 2.0%	1053 out of 15747 genes, 6.7%	1	ENSGALG00000033498,ENSGALG00000014528,ENSGALG00000032571,ENSGALG00000003991
biological_process	GO:1902532 negative regulation of intracellular signal transduction	4 out of 203 genes, 2.0%	332 out of 15747 genes, 2.1%	1	ENSGALG00000011961,ENSGALG00000014984,ENSGALG00000012613,ENSGALG00000004064
biological_process	GO:0006029 proteoglycan metabolic process	2 out of 203 genes, 1.0%	47 out of 15747 genes, 0.3%	1	ENSGALG00000001611,ENSGALG00000031590
biological_process	GO:0032874 positive regulation of stress-activated MAPK cascade	3 out of 203 genes, 1.5%	99 out of 15747 genes, 0.6%	1	ENSGALG00000036360,ENSGALG00000031094,ENSGALG00000014984
biological_process	GO:0009161 ribonucleoside monophosphate metabolic process	2 out of 203 genes, 1.0%	145 out of 15747 genes, 0.9%	1	ENSGALG00000014528,ENSGALG00000016592
biological_process	GO:0046890 regulation of lipid biosynthetic process	3 out of 203 genes, 1.5%	79 out of 15747 genes, 0.5%	1	ENSGALG00000017394,ENSGALG00000000241,ENSGALG00000004064
biological_process	GO:2001257 regulation of cation channel activity	3 out of 203 genes, 1.5%	56 out of 15747 genes, 0.4%	1	ENSGALG00000027583,ENSGALG00000007980,ENSGALG00000002088
biological_process	GO:0010557 positive regulation of macromolecule biosynthetic process	15 out of 203 genes, 7.4%	1337 out of 15747 genes, 8.5%	1	ENSGALG00000040189,ENSGALG00000011104,ENSGALG00000033974,ENSGALG00000001252,ENSGALG00000040730,ENSGALG00000014984,ENSGALG00000040035,ENSGALG00000014786,ENSGALG00000002088,ENSGALG00000026264,ENSGALG00000014983,ENSGALG00000017394,ENSGALG00000004064,ENSGALG00000003952,ENSGALG00000011489
molecular_function	GO:0004674 protein serine/threonine kinase activity	2 out of 203 genes, 1.0%	335 out of 15747 genes, 2.1%	1	ENSGALG00000014179,ENSGALG00000008947
biological_process	GO:0060548 negative regulation of cell death	6 out of 203 genes, 3.0%	581 out of 15747 genes, 3.7%	1	ENSGALG00000028140,ENSGALG00000011104,ENSGALG00000033974,ENSGALG00000030115,ENSGALG00000014786,ENSGALG00000008947
biological_process	GO:2000112 regulation of cellular macromolecule biosynthetic process	24 out of 203 genes, 11.8%	2403 out of 15747 genes, 15.3%	1	ENSGALG00000011104,ENSGALG00000033974,ENSGALG00000007530,ENSGALG00000029509,ENSGALG00000026264,ENSGALG00000014983,ENSGALG00000017394,ENSGALG00000035944,ENSGALG00000016044,ENSGALG00000004064,ENSGALG00000003952,ENSGALG00000040189,ENSGALG00000001252,ENSGALG00000040730,ENSGALG00000027064,ENSGALG00000014984,ENSGALG00000012613,ENSGALG00000014786,ENSGALG00000040035,ENSGALG00000002088,ENSGALG00000027374,…
biological_process	GO:0072359 circulatory system development	6 out of 203 genes, 3.0%	569 out of 15747 genes, 3.6%	1	ENSGALG00000005448,ENSGALG00000040995,ENSGALG00000010812,ENSGALG00000027583,ENSGALG00000023772,ENSGALG00000011489
biological_process	GO:0002009 morphogenesis of an epithelium	3 out of 203 genes, 1.5%	302 out of 15747 genes, 1.9%	1	ENSGALG00000040189,ENSGALG00000010812,ENSGALG00000011489
biological_process	GO:2001056 positive regulation of cysteine-type endopeptidase activity	2 out of 203 genes, 1.0%	71 out of 15747 genes, 0.5%	1	ENSGALG00000014983,ENSGALG00000001573
biological_process	GO:0006259 DNA metabolic process	3 out of 203 genes, 1.5%	457 out of 15747 genes, 2.9%	1	ENSGALG00000038287,ENSGALG00000036536,ENSGALG00000005801
molecular_function	GO:0015370 solute:sodium symporter activity	2 out of 203 genes, 1.0%	42 out of 15747 genes, 0.3%	1	ENSGALG00000016858,ENSGALG00000006728
biological_process	GO:0018149 peptide cross-linking	2 out of 203 genes, 1.0%	16 out of 15747 genes, 0.1%	1	ENSGALG00000012802,ENSGALG00000033171
molecular_function	GO:0008188 neuropeptide receptor activity	2 out of 203 genes, 1.0%	46 out of 15747 genes, 0.3%	1	ENSGALG00000035569,ENSGALG00000002088
molecular_function	GO:1901363 heterocyclic compound binding	37 out of 203 genes, 18.2%	4165 out of 15747 genes, 26.4%	1	ENSGALG00000039257,ENSGALG00000007530,ENSGALG00000003475,ENSGALG00000026264,ENSGALG00000023622,ENSGALG00000035960,ENSGALG00000016592,ENSGALG00000035944,ENSGALG00000032393,ENSGALG00000033498,ENSGALG00000040730,ENSGALG00000016142,ENSGALG00000020905,ENSGALG00000036360,ENSGALG00000011489,ENSGALG00000028982,ENSGALG00000016502,ENSGALG00000046540,ENSGALG00000014179,ENSGALG00000016044,ENSGALG00000001573,…
molecular_function	GO:0016301 kinase activity	7 out of 203 genes, 3.4%	678 out of 15747 genes, 4.3%	1	ENSGALG00000028982,ENSGALG00000040189,ENSGALG00000020905,ENSGALG00000016592,ENSGALG00000014179,ENSGALG00000016661,ENSGALG00000008947
biological_process	GO:0023057 negative regulation of signaling	10 out of 203 genes, 4.9%	833 out of 15747 genes, 5.3%	1	ENSGALG00000011961,ENSGALG00000033974,ENSGALG00000014984,ENSGALG00000040035,ENSGALG00000012613,ENSGALG00000008947,ENSGALG00000017394,ENSGALG00000006995,ENSGALG00000004064,ENSGALG00000016941
cellular_component	GO:0019866 organelle inner membrane	2 out of 203 genes, 1.0%	247 out of 15747 genes, 1.6%	1	ENSGALG00000001573,ENSGALG00000006073
biological_process	GO:0044248 cellular catabolic process	3 out of 203 genes, 1.5%	935 out of 15747 genes, 5.9%	1	ENSGALG00000033498,ENSGALG00000032571,ENSGALG00000003991
biological_process	GO:0061061 muscle structure development	6 out of 203 genes, 3.0%	302 out of 15747 genes, 1.9%	1	ENSGALG00000005448,ENSGALG00000028140,ENSGALG00000002958,ENSGALG00000040995,ENSGALG00000010812,ENSGALG00000011489
biological_process	GO:1902680 positive regulation of RNA biosynthetic process	14 out of 203 genes, 6.9%	1194 out of 15747 genes, 7.6%	1	ENSGALG00000040189,ENSGALG00000011104,ENSGALG00000001252,ENSGALG00000040730,ENSGALG00000014984,ENSGALG00000040035,ENSGALG00000014786,ENSGALG00000002088,ENSGALG00000026264,ENSGALG00000014983,ENSGALG00000017394,ENSGALG00000004064,ENSGALG00000003952,ENSGALG00000011489
biological_process	GO:0099565 chemical synaptic transmission, postsynaptic	2 out of 203 genes, 1.0%	51 out of 15747 genes, 0.3%	1	ENSGALG00000005801,ENSGALG00000001573
molecular_function	GO:0019001 guanyl nucleotide binding	2 out of 203 genes, 1.0%	323 out of 15747 genes, 2.1%	1	ENSGALG00000016142,ENSGALG00000045021
biological_process	GO:0048646 anatomical structure formation involved in morphogenesis	2 out of 203 genes, 1.0%	631 out of 15747 genes, 4.0%	1	ENSGALG00000040995,ENSGALG00000011489
biological_process	GO:0051928 positive regulation of calcium ion transport	4 out of 203 genes, 2.0%	55 out of 15747 genes, 0.3%	1	ENSGALG00000014983,ENSGALG00000011104,ENSGALG00000010812,ENSGALG00000004064
biological_process	GO:0023014 signal transduction by protein phosphorylation	2 out of 203 genes, 1.0%	126 out of 15747 genes, 0.8%	1	ENSGALG00000017005,ENSGALG00000008947
cellular_component	GO:0098588 bounding membrane of organelle	12 out of 203 genes, 5.9%	1024 out of 15747 genes, 6.5%	1	ENSGALG00000031590,ENSGALG00000036412,ENSGALG00000028142,ENSGALG00000011213,ENSGALG00000005631,ENSGALG00000001611,ENSGALG00000042798,ENSGALG00000017394,ENSGALG00000005739,ENSGALG00000010812,ENSGALG00000027583,ENSGALG00000026491
biological_process	GO:0051057 positive regulation of small GTPase mediated signal transduction	3 out of 203 genes, 1.5%	48 out of 15747 genes, 0.3%	1	ENSGALG00000014983,ENSGALG00000014984,ENSGALG00000010595
biological_process	GO:0032496 response to lipopolysaccharide	4 out of 203 genes, 2.0%	125 out of 15747 genes, 0.8%	1	ENSGALG00000028982,ENSGALG00000014983,ENSGALG00000011961,ENSGALG00000032701
biological_process	GO:1901379 regulation of potassium ion transmembrane transport	2 out of 203 genes, 1.0%	40 out of 15747 genes, 0.3%	1	ENSGALG00000007980,ENSGALG00000002088
biological_process	GO:0050804 modulation of synaptic transmission	5 out of 203 genes, 2.5%	211 out of 15747 genes, 1.3%	1	ENSGALG00000014983,ENSGALG00000015835,ENSGALG00000036412,ENSGALG00000040035,ENSGALG00000016941
molecular_function	GO:0016836 hydro-lyase activity	2 out of 203 genes, 1.0%	46 out of 15747 genes, 0.3%	1	ENSGALG00000014528,ENSGALG00000028142
biological_process	GO:0032101 regulation of response to external stimulus	10 out of 203 genes, 4.9%	478 out of 15747 genes, 3.0%	1	ENSGALG00000011104,ENSGALG00000040007,ENSGALG00000033974,ENSGALG00000014984,ENSGALG00000040035,ENSGALG00000014983,ENSGALG00000006995,ENSGALG00000036360,ENSGALG00000032701,ENSGALG00000004064
biological_process	GO:1902656 calcium ion import into cytosol	2 out of 203 genes, 1.0%	44 out of 15747 genes, 0.3%	1	ENSGALG00000010812,ENSGALG00000005631
biological_process	GO:0010033 response to organic substance	29 out of 203 genes, 14.3%	1463 out of 15747 genes, 9.3%	1	ENSGALG00000028982,ENSGALG00000033974,ENSGALG00000034478,ENSGALG00000026264,ENSGALG00000017046,ENSGALG00000042798,ENSGALG00000014983,ENSGALG00000028140,ENSGALG00000017394,ENSGALG00000003286,ENSGALG00000016288,ENSGALG00000004064,ENSGALG00000001573,ENSGALG00000046557,ENSGALG00000033498,ENSGALG00000011961,ENSGALG00000001252,ENSGALG00000040730,ENSGALG00000005631,ENSGALG00000036412,ENSGALG00000014786,…
biological_process	GO:0003206 cardiac chamber morphogenesis	2 out of 203 genes, 1.0%	97 out of 15747 genes, 0.6%	1	ENSGALG00000005448,ENSGALG00000010812
biological_process	GO:0048839 inner ear development	2 out of 203 genes, 1.0%	149 out of 15747 genes, 0.9%	1	ENSGALG00000017394,ENSGALG00000002958
biological_process	GO:0006163 purine nucleotide metabolic process	2 out of 203 genes, 1.0%	205 out of 15747 genes, 1.3%	1	ENSGALG00000014528,ENSGALG00000016592
biological_process	GO:0034766 negative regulation of ion transmembrane transport	2 out of 203 genes, 1.0%	44 out of 15747 genes, 0.3%	1	ENSGALG00000004280,ENSGALG00000027583
molecular_function	GO:0005201 extracellular matrix structural constituent	4 out of 203 genes, 2.0%	60 out of 15747 genes, 0.4%	1	ENSGALG00000027526,ENSGALG00000030712,ENSGALG00000006864,ENSGALG00000033420
biological_process	GO:0001816 cytokine production	2 out of 203 genes, 1.0%	84 out of 15747 genes, 0.5%	1	ENSGALG00000014820,ENSGALG00000014984
molecular_function	GO:0032555 purine ribonucleotide binding	17 out of 203 genes, 8.4%	1503 out of 15747 genes, 9.5%	1	ENSGALG00000028982,ENSGALG00000003475,ENSGALG00000035960,ENSGALG00000016592,ENSGALG00000014179,ENSGALG00000001573,ENSGALG00000013723,ENSGALG00000033498,ENSGALG00000040189,ENSGALG00000016142,ENSGALG00000012613,ENSGALG00000016661,ENSGALG00000008947,ENSGALG00000021395,ENSGALG00000045021,ENSGALG00000020905,ENSGALG00000036360
biological_process	GO:2000484 positive regulation of interleukin-8 secretion	2 out of 203 genes, 1.0%	5 out of 15747 genes, 0.0%	1	ENSGALG00000014983,ENSGALG00000014984
biological_process	GO:0006644 phospholipid metabolic process	3 out of 203 genes, 1.5%	251 out of 15747 genes, 1.6%	1	ENSGALG00000044527,ENSGALG00000014786,ENSGALG00000006073
biological_process	GO:0043412 macromolecule modification	16 out of 203 genes, 7.9%	2132 out of 15747 genes, 13.5%	1	ENSGALG00000031590,ENSGALG00000038287,ENSGALG00000001611,ENSGALG00000031656,ENSGALG00000014179,ENSGALG00000012802,ENSGALG00000033171,ENSGALG00000040189,ENSGALG00000040855,ENSGALG00000014786,ENSGALG00000016661,ENSGALG00000008947,ENSGALG00000006073,ENSGALG00000017005,ENSGALG00000020905,ENSGALG00000038876
biological_process	GO:0006955 immune response	12 out of 203 genes, 5.9%	490 out of 15747 genes, 3.1%	1	ENSGALG00000030368,ENSGALG00000013723,ENSGALG00000005797,ENSGALG00000014754,ENSGALG00000034478,ENSGALG00000011551,ENSGALG00000016142,ENSGALG00000003589,ENSGALG00000014984,ENSGALG00000023622,ENSGALG00000038393,ENSGALG00000032701
biological_process	GO:0007268 synaptic transmission	4 out of 203 genes, 2.0%	249 out of 15747 genes, 1.6%	1	ENSGALG00000015835,ENSGALG00000001698,ENSGALG00000005801,ENSGALG00000001573
molecular_function	GO:0008514 organic anion transmembrane transporter activity	2 out of 203 genes, 1.0%	142 out of 15747 genes, 0.9%	1	ENSGALG00000015045,ENSGALG00000016858
biological_process	GO:0035023 regulation of Rho protein signal transduction	3 out of 203 genes, 1.5%	118 out of 15747 genes, 0.7%	1	ENSGALG00000014983,ENSGALG00000014984,ENSGALG00000010595
cellular_component	GO:0044428 nuclear part	20 out of 203 genes, 9.9%	2882 out of 15747 genes, 18.3%	1	ENSGALG00000032571,ENSGALG00000003475,ENSGALG00000029509,ENSGALG00000023772,ENSGALG00000016044,ENSGALG00000004064,ENSGALG00000001573,ENSGALG00000033619,ENSGALG00000003991,ENSGALG00000028880,ENSGALG00000013723,ENSGALG00000014144,ENSGALG00000015737,ENSGALG00000008947,ENSGALG00000006073,ENSGALG00000014821,ENSGALG00000027374,ENSGALG00000005739,ENSGALG00000036418,ENSGALG00000011489
biological_process	GO:0019318 hexose metabolic process	2 out of 203 genes, 1.0%	74 out of 15747 genes, 0.5%	1	ENSGALG00000006995,ENSGALG00000012613
biological_process	GO:0098661 inorganic anion transmembrane transport	2 out of 203 genes, 1.0%	76 out of 15747 genes, 0.5%	1	ENSGALG00000003713,ENSGALG00000001698
biological_process	GO:0051093 negative regulation of developmental process	9 out of 203 genes, 4.4%	579 out of 15747 genes, 3.7%	1	ENSGALG00000040007,ENSGALG00000033974,ENSGALG00000040035,ENSGALG00000014786,ENSGALG00000017394,ENSGALG00000006821,ENSGALG00000006997,ENSGALG00000036360,ENSGALG00000004064
biological_process	GO:0003012 muscle system process	2 out of 203 genes, 1.0%	141 out of 15747 genes, 0.9%	1	ENSGALG00000005448,ENSGALG00000010812
molecular_function	GO:0003774 motor activity	2 out of 203 genes, 1.0%	123 out of 15747 genes, 0.8%	1	ENSGALG00000035960,ENSGALG00000005402
biological_process	GO:0006024 glycosaminoglycan biosynthetic process	2 out of 203 genes, 1.0%	28 out of 15747 genes, 0.2%	1	ENSGALG00000001611,ENSGALG00000031590
biological_process	GO:0048666 neuron development	4 out of 203 genes, 2.0%	530 out of 15747 genes, 3.4%	1	ENSGALG00000007927,ENSGALG00000002958,ENSGALG00000036412,ENSGALG00000002088
biological_process	GO:0045216 cell-cell junction organization	3 out of 203 genes, 1.5%	105 out of 15747 genes, 0.7%	1	ENSGALG00000014983,ENSGALG00000036360,ENSGALG00000014984
biological_process	GO:0042472 inner ear morphogenesis	2 out of 203 genes, 1.0%	80 out of 15747 genes, 0.5%	1	ENSGALG00000017394,ENSGALG00000002958
biological_process	GO:0051253 negative regulation of RNA metabolic process	6 out of 203 genes, 3.0%	915 out of 15747 genes, 5.8%	1	ENSGALG00000035944,ENSGALG00000027064,ENSGALG00000036360,ENSGALG00000016044,ENSGALG00000012613,ENSGALG00000011489
biological_process	GO:0071383 cellular response to steroid hormone stimulus	3 out of 203 genes, 1.5%	128 out of 15747 genes, 0.8%	1	ENSGALG00000027374,ENSGALG00000040730,ENSGALG00000004064
biological_process	GO:0009611 response to wounding	4 out of 203 genes, 2.0%	201 out of 15747 genes, 1.3%	1	ENSGALG00000014983,ENSGALG00000012802,ENSGALG00000014984,ENSGALG00000001573
biological_process	GO:0048729 tissue morphogenesis	7 out of 203 genes, 3.4%	430 out of 15747 genes, 2.7%	1	ENSGALG00000005448,ENSGALG00000040189,ENSGALG00000041031,ENSGALG00000005797,ENSGALG00000010812,ENSGALG00000014944,ENSGALG00000011489
biological_process	GO:0016337 single organismal cell-cell adhesion	2 out of 203 genes, 1.0%	265 out of 15747 genes, 1.7%	1	ENSGALG00000014821,ENSGALG00000014984
molecular_function	GO:0032553 ribonucleotide binding	17 out of 203 genes, 8.4%	1515 out of 15747 genes, 9.6%	1	ENSGALG00000028982,ENSGALG00000003475,ENSGALG00000035960,ENSGALG00000016592,ENSGALG00000014179,ENSGALG00000001573,ENSGALG00000013723,ENSGALG00000033498,ENSGALG00000040189,ENSGALG00000016142,ENSGALG00000012613,ENSGALG00000016661,ENSGALG00000008947,ENSGALG00000021395,ENSGALG00000045021,ENSGALG00000020905,ENSGALG00000036360
biological_process	GO:0032990 cell part morphogenesis	3 out of 203 genes, 1.5%	492 out of 15747 genes, 3.1%	1	ENSGALG00000007927,ENSGALG00000036412,ENSGALG00000026491
biological_process	GO:0051262 protein tetramerization	2 out of 203 genes, 1.0%	78 out of 15747 genes, 0.5%	1	ENSGALG00000015126,ENSGALG00000012613
cellular_component	GO:0098589 membrane region	11 out of 203 genes, 5.4%	585 out of 15747 genes, 3.7%	1	ENSGALG00000016858,ENSGALG00000001698,ENSGALG00000040035,ENSGALG00000012254,ENSGALG00000014983,ENSGALG00000015835,ENSGALG00000028140,ENSGALG00000036360,ENSGALG00000001573,ENSGALG00000005801,ENSGALG00000026491
biological_process	GO:0051173 positive regulation of nitrogen compound metabolic process	15 out of 203 genes, 7.4%	1421 out of 15747 genes, 9.0%	1	ENSGALG00000040189,ENSGALG00000011104,ENSGALG00000033974,ENSGALG00000001252,ENSGALG00000040730,ENSGALG00000014984,ENSGALG00000040035,ENSGALG00000014786,ENSGALG00000002088,ENSGALG00000026264,ENSGALG00000014983,ENSGALG00000017394,ENSGALG00000004064,ENSGALG00000003952,ENSGALG00000011489
biological_process	GO:0006665 sphingolipid metabolic process	3 out of 203 genes, 1.5%	91 out of 15747 genes, 0.6%	1	ENSGALG00000028142,ENSGALG00000011213,ENSGALG00000001573
cellular_component	GO:0043227 membrane-bounded organelle	59 out of 203 genes, 29.1%	7312 out of 15747 genes, 46.4%	1	ENSGALG00000032571,ENSGALG00000003475,ENSGALG00000000241,ENSGALG00000029509,ENSGALG00000023772,ENSGALG00000026264,ENSGALG00000017046,ENSGALG00000042798,ENSGALG00000014983,ENSGALG00000017394,ENSGALG00000035944,ENSGALG00000044527,ENSGALG00000033171,ENSGALG00000032393,ENSGALG00000033498,ENSGALG00000028880,ENSGALG00000014144,ENSGALG00000001749,ENSGALG00000040730,ENSGALG00000036412,ENSGALG00000016142,…
biological_process	GO:0032413 negative regulation of ion transmembrane transporter activity	2 out of 203 genes, 1.0%	36 out of 15747 genes, 0.2%	1	ENSGALG00000004280,ENSGALG00000027583
molecular_function	GO:0046906 tetrapyrrole binding	2 out of 203 genes, 1.0%	122 out of 15747 genes, 0.8%	1	ENSGALG00000039257,ENSGALG00000043254
molecular_function	GO:0015291 secondary active transmembrane transporter activity	2 out of 203 genes, 1.0%	154 out of 15747 genes, 1.0%	1	ENSGALG00000016858,ENSGALG00000006728
biological_process	GO:0007200 phospholipase C-activating G-protein coupled receptor signaling pathway	4 out of 203 genes, 2.0%	59 out of 15747 genes, 0.4%	1	ENSGALG00000014983,ENSGALG00000014984,ENSGALG00000010595,ENSGALG00000002088
biological_process	GO:0034470 ncRNA processing	2 out of 203 genes, 1.0%	255 out of 15747 genes, 1.6%	1	ENSGALG00000032571,ENSGALG00000003991
biological_process	GO:0045833 negative regulation of lipid metabolic process	3 out of 203 genes, 1.5%	41 out of 15747 genes, 0.3%	1	ENSGALG00000017394,ENSGALG00000006995,ENSGALG00000004064
biological_process	GO:0051055 negative regulation of lipid biosynthetic process	2 out of 203 genes, 1.0%	28 out of 15747 genes, 0.2%	1	ENSGALG00000017394,ENSGALG00000004064
biological_process	GO:0071869 response to catecholamine	2 out of 203 genes, 1.0%	15 out of 15747 genes, 0.1%	1	ENSGALG00000010812,ENSGALG00000046557
biological_process	GO:0006733 oxidoreduction coenzyme metabolic process	2 out of 203 genes, 1.0%	74 out of 15747 genes, 0.5%	1	ENSGALG00000014528,ENSGALG00000016502
biological_process	GO:0034097 response to cytokine	4 out of 203 genes, 2.0%	434 out of 15747 genes, 2.8%	1	ENSGALG00000028140,ENSGALG00000034478,ENSGALG00000016288,ENSGALG00000004064
cellular_component	GO:0043235 receptor complex	7 out of 203 genes, 3.4%	298 out of 15747 genes, 1.9%	1	ENSGALG00000028140,ENSGALG00000015835,ENSGALG00000014754,ENSGALG00000001698,ENSGALG00000040035,ENSGALG00000032701,ENSGALG00000005801
molecular_function	GO:0001882 nucleoside binding	17 out of 203 genes, 8.4%	1483 out of 15747 genes, 9.4%	1	ENSGALG00000028982,ENSGALG00000003475,ENSGALG00000035960,ENSGALG00000016592,ENSGALG00000014179,ENSGALG00000001573,ENSGALG00000013723,ENSGALG00000033498,ENSGALG00000040189,ENSGALG00000016142,ENSGALG00000012613,ENSGALG00000016661,ENSGALG00000008947,ENSGALG00000021395,ENSGALG00000045021,ENSGALG00000020905,ENSGALG00000036360
biological_process	GO:0003007 heart morphogenesis	3 out of 203 genes, 1.5%	186 out of 15747 genes, 1.2%	1	ENSGALG00000005448,ENSGALG00000010812,ENSGALG00000011489
biological_process	GO:0010880 regulation of release of sequestered calcium ion into cytosol by sarcoplasmic reticulum	2 out of 203 genes, 1.0%	16 out of 15747 genes, 0.1%	1	ENSGALG00000010812,ENSGALG00000027583
molecular_function	GO:0008028 monocarboxylic acid transmembrane transporter activity	2 out of 203 genes, 1.0%	38 out of 15747 genes, 0.2%	1	ENSGALG00000015045,ENSGALG00000016858
biological_process	GO:1903035 negative regulation of response to wounding	3 out of 203 genes, 1.5%	109 out of 15747 genes, 0.7%	1	ENSGALG00000033974,ENSGALG00000006995,ENSGALG00000004064
biological_process	GO:0010565 regulation of cellular ketone metabolic process	3 out of 203 genes, 1.5%	68 out of 15747 genes, 0.4%	1	ENSGALG00000011104,ENSGALG00000017394,ENSGALG00000000241
biological_process	GO:0009566 fertilization	2 out of 203 genes, 1.0%	86 out of 15747 genes, 0.5%	1	ENSGALG00000013083,ENSGALG00000011489
biological_process	GO:0051607 defense response to virus	4 out of 203 genes, 2.0%	75 out of 15747 genes, 0.5%	1	ENSGALG00000045085,ENSGALG00000013723,ENSGALG00000016142,ENSGALG00000014984
biological_process	GO:0006351 transcription, DNA-templated	5 out of 203 genes, 2.5%	583 out of 15747 genes, 3.7%	1	ENSGALG00000001252,ENSGALG00000040730,ENSGALG00000016044,ENSGALG00000003952,ENSGALG00000026264
biological_process	GO:0032682 negative regulation of chemokine production	2 out of 203 genes, 1.0%	11 out of 15747 genes, 0.1%	1	ENSGALG00000006995,ENSGALG00000014984
molecular_function	GO:0003676 nucleic acid binding	16 out of 203 genes, 7.9%	2516 out of 15747 genes, 16.0%	1	ENSGALG00000007530,ENSGALG00000026264,ENSGALG00000046540,ENSGALG00000035944,ENSGALG00000016044,ENSGALG00000003952,ENSGALG00000032393,ENSGALG00000013723,ENSGALG00000001252,ENSGALG00000011551,ENSGALG00000027064,ENSGALG00000040730,ENSGALG00000036938,ENSGALG00000045085,ENSGALG00000027374,ENSGALG00000011489
biological_process	GO:1902679 negative regulation of RNA biosynthetic process	6 out of 203 genes, 3.0%	887 out of 15747 genes, 5.6%	1	ENSGALG00000035944,ENSGALG00000027064,ENSGALG00000036360,ENSGALG00000016044,ENSGALG00000012613,ENSGALG00000011489
biological_process	GO:0043549 regulation of kinase activity	6 out of 203 genes, 3.0%	539 out of 15747 genes, 3.4%	1	ENSGALG00000028318,ENSGALG00000011104,ENSGALG00000033974,ENSGALG00000040035,ENSGALG00000014786,ENSGALG00000008947
biological_process	GO:0071593 lymphocyte aggregation	2 out of 203 genes, 1.0%	171 out of 15747 genes, 1.1%	1	ENSGALG00000014821,ENSGALG00000014984
cellular_component	GO:0005615 extracellular space	19 out of 203 genes, 9.4%	804 out of 15747 genes, 5.1%	1	ENSGALG00000027526,ENSGALG00000011104,ENSGALG00000005797,ENSGALG00000033974,ENSGALG00000006864,ENSGALG00000034478,ENSGALG00000034196,ENSGALG00000017046,ENSGALG00000041031,ENSGALG00000028140,ENSGALG00000019552,ENSGALG00000006995,ENSGALG00000014754,ENSGALG00000040007,ENSGALG00000043254,ENSGALG00000011551,ENSGALG00000033420,ENSGALG00000014681,ENSGALG00000032231
biological_process	GO:0016477 cell migration	8 out of 203 genes, 3.9%	518 out of 15747 genes, 3.3%	1	ENSGALG00000043254,ENSGALG00000033974,ENSGALG00000034478,ENSGALG00000005631,ENSGALG00000014984,ENSGALG00000005254,ENSGALG00000004320,ENSGALG00000011489
biological_process	GO:0045786 negative regulation of cell cycle	3 out of 203 genes, 1.5%	286 out of 15747 genes, 1.8%	1	ENSGALG00000028318,ENSGALG00000006997,ENSGALG00000004064
biological_process	GO:0040008 regulation of growth	3 out of 203 genes, 1.5%	382 out of 15747 genes, 2.4%	1	ENSGALG00000030115,ENSGALG00000040035,ENSGALG00000012613
biological_process	GO:0035967 cellular response to topologically incorrect protein	2 out of 203 genes, 1.0%	57 out of 15747 genes, 0.4%	1	ENSGALG00000033498,ENSGALG00000001252
molecular_function	GO:0015399 primary active transmembrane transporter activity	2 out of 203 genes, 1.0%	93 out of 15747 genes, 0.6%	1	ENSGALG00000044261,ENSGALG00000021395
cellular_component	GO:0030018 Z disc	3 out of 203 genes, 1.5%	71 out of 15747 genes, 0.5%	1	ENSGALG00000005493,ENSGALG00000040995,ENSGALG00000010812
molecular_function	GO:0004857 enzyme inhibitor activity	4 out of 203 genes, 2.0%	205 out of 15747 genes, 1.3%	1	ENSGALG00000028318,ENSGALG00000019552,ENSGALG00000032231,ENSGALG00000027583
biological_process	GO:0051707 response to other organism	14 out of 203 genes, 6.9%	419 out of 15747 genes, 2.7%	1	ENSGALG00000028982,ENSGALG00000013723,ENSGALG00000016858,ENSGALG00000011961,ENSGALG00000043254,ENSGALG00000014754,ENSGALG00000011551,ENSGALG00000016142,ENSGALG00000014984,ENSGALG00000023622,ENSGALG00000045085,ENSGALG00000014983,ENSGALG00000014820,ENSGALG00000032701
biological_process	GO:0008037 cell recognition	3 out of 203 genes, 1.5%	96 out of 15747 genes, 0.6%	1	ENSGALG00000007927,ENSGALG00000013083,ENSGALG00000014754
biological_process	GO:0098656 anion transmembrane transport	2 out of 203 genes, 1.0%	160 out of 15747 genes, 1.0%	1	ENSGALG00000003713,ENSGALG00000001698
cellular_component	GO:0044441 ciliary part	2 out of 203 genes, 1.0%	237 out of 15747 genes, 1.5%	1	ENSGALG00000005402,ENSGALG00000026491
biological_process	GO:0045862 positive regulation of proteolysis	2 out of 203 genes, 1.0%	206 out of 15747 genes, 1.3%	1	ENSGALG00000014983,ENSGALG00000001573
biological_process	GO:0006468 protein phosphorylation	7 out of 203 genes, 3.4%	625 out of 15747 genes, 4.0%	1	ENSGALG00000040189,ENSGALG00000020905,ENSGALG00000017005,ENSGALG00000014179,ENSGALG00000016661,ENSGALG00000014786,ENSGALG00000008947
cellular_component	GO:0005694 chromosome	2 out of 203 genes, 1.0%	667 out of 15747 genes, 4.2%	1	ENSGALG00000027064,ENSGALG00000011489
biological_process	GO:0055080 cation homeostasis	9 out of 203 genes, 4.4%	391 out of 15747 genes, 2.5%	1	ENSGALG00000005631,ENSGALG00000014984,ENSGALG00000010595,ENSGALG00000014983,ENSGALG00000010812,ENSGALG00000036360,ENSGALG00000027583,ENSGALG00000004064,ENSGALG00000002618
biological_process	GO:0070925 organelle assembly	3 out of 203 genes, 1.5%	357 out of 15747 genes, 2.3%	1	ENSGALG00000032571,ENSGALG00000040995,ENSGALG00000003991
biological_process	GO:0006886 intracellular protein transport	2 out of 203 genes, 1.0%	565 out of 15747 genes, 3.6%	1	ENSGALG00000042798,ENSGALG00000014786
biological_process	GO:0099537 trans-synaptic signaling	6 out of 203 genes, 3.0%	257 out of 15747 genes, 1.6%	1	ENSGALG00000014983,ENSGALG00000015835,ENSGALG00000001698,ENSGALG00000016288,ENSGALG00000005801,ENSGALG00000001573
biological_process	GO:1903707 negative regulation of hemopoiesis	2 out of 203 genes, 1.0%	82 out of 15747 genes, 0.5%	1	ENSGALG00000040007,ENSGALG00000014786
biological_process	GO:0009311 oligosaccharide metabolic process	2 out of 203 genes, 1.0%	36 out of 15747 genes, 0.2%	1	ENSGALG00000012613,ENSGALG00000006073
biological_process	GO:0010647 positive regulation of cell communication	16 out of 203 genes, 7.9%	1055 out of 15747 genes, 6.7%	1	ENSGALG00000011104,ENSGALG00000033974,ENSGALG00000034478,ENSGALG00000031094,ENSGALG00000023933,ENSGALG00000014983,ENSGALG00000004064,ENSGALG00000036412,ENSGALG00000010595,ENSGALG00000014786,ENSGALG00000016661,ENSGALG00000040035,ENSGALG00000014984,ENSGALG00000007927,ENSGALG00000032701,ENSGALG00000036360
cellular_component	GO:0044456 synapse part	5 out of 203 genes, 2.5%	434 out of 15747 genes, 2.8%	1	ENSGALG00000015835,ENSGALG00000001698,ENSGALG00000036412,ENSGALG00000005801,ENSGALG00000001573
biological_process	GO:0070085 glycosylation	2 out of 203 genes, 1.0%	199 out of 15747 genes, 1.3%	1	ENSGALG00000001611,ENSGALG00000031590
molecular_function	GO:0001228 transcriptional activator activity, RNA polymerase II transcription regulatory region sequence-specific binding	3 out of 203 genes, 1.5%	321 out of 15747 genes, 2.0%	1	ENSGALG00000001252,ENSGALG00000003952,ENSGALG00000026264
biological_process	GO:0051146 striated muscle cell differentiation	2 out of 203 genes, 1.0%	141 out of 15747 genes, 0.9%	1	ENSGALG00000002958,ENSGALG00000040995
biological_process	GO:0010629 negative regulation of gene expression	8 out of 203 genes, 3.9%	1070 out of 15747 genes, 6.8%	1	ENSGALG00000033974,ENSGALG00000027064,ENSGALG00000012613,ENSGALG00000035944,ENSGALG00000016044,ENSGALG00000036360,ENSGALG00000004064,ENSGALG00000011489
biological_process	GO:0007050 cell cycle arrest	2 out of 203 genes, 1.0%	57 out of 15747 genes, 0.4%	1	ENSGALG00000028318,ENSGALG00000006997
molecular_function	GO:1990837 sequence-specific double-stranded DNA binding	6 out of 203 genes, 3.0%	646 out of 15747 genes, 4.1%	1	ENSGALG00000001252,ENSGALG00000035944,ENSGALG00000040730,ENSGALG00000003952,ENSGALG00000026264,ENSGALG00000011489
molecular_function	GO:0005254 chloride channel activity	3 out of 203 genes, 1.5%	53 out of 15747 genes, 0.3%	1	ENSGALG00000003713,ENSGALG00000001698,ENSGALG00000004280
biological_process	GO:0007338 single fertilization	2 out of 203 genes, 1.0%	65 out of 15747 genes, 0.4%	1	ENSGALG00000013083,ENSGALG00000011489
biological_process	GO:0051283 negative regulation of sequestering of calcium ion	2 out of 203 genes, 1.0%	35 out of 15747 genes, 0.2%	1	ENSGALG00000010812,ENSGALG00000005631
biological_process	GO:0007611 learning or memory	2 out of 203 genes, 1.0%	142 out of 15747 genes, 0.9%	1	ENSGALG00000006997,ENSGALG00000008947
biological_process	GO:0030097 hemopoiesis	5 out of 203 genes, 2.5%	382 out of 15747 genes, 2.4%	1	ENSGALG00000014821,ENSGALG00000034478,ENSGALG00000005631,ENSGALG00000014984,ENSGALG00000014786
biological_process	GO:0010001 glial cell differentiation	2 out of 203 genes, 1.0%	110 out of 15747 genes, 0.7%	1	ENSGALG00000002958,ENSGALG00000003589
biological_process	GO:0000038 very long-chain fatty acid metabolic process	2 out of 203 genes, 1.0%	24 out of 15747 genes, 0.2%	1	ENSGALG00000003286,ENSGALG00000028142
biological_process	GO:0034645 cellular macromolecule biosynthetic process	7 out of 203 genes, 3.4%	1309 out of 15747 genes, 8.3%	1	ENSGALG00000001611,ENSGALG00000001252,ENSGALG00000031590,ENSGALG00000040730,ENSGALG00000016044,ENSGALG00000003952,ENSGALG00000026264
biological_process	GO:0044271 cellular nitrogen compound biosynthetic process	10 out of 203 genes, 4.9%	1172 out of 15747 genes, 7.4%	1	ENSGALG00000028982,ENSGALG00000001252,ENSGALG00000040730,ENSGALG00000011213,ENSGALG00000026264,ENSGALG00000016592,ENSGALG00000014681,ENSGALG00000016044,ENSGALG00000001573,ENSGALG00000003952
biological_process	GO:0002684 positive regulation of immune system process	15 out of 203 genes, 7.4%	476 out of 15747 genes, 3.0%	1	ENSGALG00000024357,ENSGALG00000011961,ENSGALG00000005797,ENSGALG00000014754,ENSGALG00000040101,ENSGALG00000014984,ENSGALG00000016661,ENSGALG00000026396,ENSGALG00000014821,ENSGALG00000014820,ENSGALG00000044802,ENSGALG00000036360,ENSGALG00000032701,ENSGALG00000039480,ENSGALG00000013101
biological_process	GO:0010563 negative regulation of phosphorus metabolic process	5 out of 203 genes, 2.5%	356 out of 15747 genes, 2.3%	1	ENSGALG00000002579,ENSGALG00000033974,ENSGALG00000014984,ENSGALG00000012613,ENSGALG00000004064
biological_process	GO:0050727 regulation of inflammatory response	5 out of 203 genes, 2.5%	150 out of 15747 genes, 1.0%	1	ENSGALG00000040007,ENSGALG00000033974,ENSGALG00000006995,ENSGALG00000036360,ENSGALG00000004064
cellular_component	GO:0044297 cell body	3 out of 203 genes, 1.5%	213 out of 15747 genes, 1.4%	1	ENSGALG00000014528,ENSGALG00000002958,ENSGALG00000006997
molecular_function	GO:0046872 metal ion binding	35 out of 203 genes, 17.2%	2166 out of 15747 genes, 13.8%	1	ENSGALG00000014528,ENSGALG00000039257,ENSGALG00000005448,ENSGALG00000005797,ENSGALG00000003475,ENSGALG00000029509,ENSGALG00000015630,ENSGALG00000009458,ENSGALG00000017046,ENSGALG00000031656,ENSGALG00000016592,ENSGALG00000041327,ENSGALG00000005031,ENSGALG00000039902,ENSGALG00000016908,ENSGALG00000033171,ENSGALG00000005493,ENSGALG00000040730,ENSGALG00000020905,ENSGALG00000005739,ENSGALG00000036360,…
biological_process	GO:0022402 cell cycle process	2 out of 203 genes, 1.0%	587 out of 15747 genes, 3.7%	1	ENSGALG00000028318,ENSGALG00000006997
biological_process	GO:0043604 amide biosynthetic process	3 out of 203 genes, 1.5%	332 out of 15747 genes, 2.1%	1	ENSGALG00000014681,ENSGALG00000011213,ENSGALG00000001573
biological_process	GO:0034660 ncRNA metabolic process	2 out of 203 genes, 1.0%	324 out of 15747 genes, 2.1%	1	ENSGALG00000032571,ENSGALG00000003991
molecular_function	GO:0022857 transmembrane transporter activity	20 out of 203 genes, 9.9%	854 out of 15747 genes, 5.4%	1	ENSGALG00000015045,ENSGALG00000003713,ENSGALG00000012254,ENSGALG00000007980,ENSGALG00000016868,ENSGALG00000044261,ENSGALG00000004280,ENSGALG00000015126,ENSGALG00000006728,ENSGALG00000001573,ENSGALG00000035026,ENSGALG00000016858,ENSGALG00000001698,ENSGALG00000005631,ENSGALG00000021395,ENSGALG00000015835,ENSGALG00000010812,ENSGALG00000036360,ENSGALG00000005801,ENSGALG00000008960
biological_process	GO:0060627 regulation of vesicle-mediated transport	3 out of 203 genes, 1.5%	257 out of 15747 genes, 1.6%	1	ENSGALG00000017394,ENSGALG00000014984,ENSGALG00000016288
cellular_component	GO:0044421 extracellular region part	21 out of 203 genes, 10.3%	934 out of 15747 genes, 5.9%	1	ENSGALG00000027526,ENSGALG00000011104,ENSGALG00000005797,ENSGALG00000033974,ENSGALG00000006864,ENSGALG00000005426,ENSGALG00000034478,ENSGALG00000034196,ENSGALG00000017046,ENSGALG00000041031,ENSGALG00000028140,ENSGALG00000019552,ENSGALG00000006995,ENSGALG00000030647,ENSGALG00000043254,ENSGALG00000014754,ENSGALG00000040007,ENSGALG00000011551,ENSGALG00000033420,ENSGALG00000014681,ENSGALG00000032231
biological_process	GO:0007596 blood coagulation	4 out of 203 genes, 2.0%	71 out of 15747 genes, 0.5%	1	ENSGALG00000014983,ENSGALG00000012802,ENSGALG00000014984,ENSGALG00000001573
biological_process	GO:0030335 positive regulation of cell migration	6 out of 203 genes, 3.0%	285 out of 15747 genes, 1.8%	1	ENSGALG00000014983,ENSGALG00000033974,ENSGALG00000036360,ENSGALG00000014984,ENSGALG00000014786,ENSGALG00000004064
biological_process	GO:0009116 nucleoside metabolic process	2 out of 203 genes, 1.0%	205 out of 15747 genes, 1.3%	1	ENSGALG00000014528,ENSGALG00000016592
biological_process	GO:0045321 leukocyte activation	5 out of 203 genes, 2.5%	277 out of 15747 genes, 1.8%	1	ENSGALG00000014821,ENSGALG00000034478,ENSGALG00000014984,ENSGALG00000014786,ENSGALG00000005801
biological_process	GO:0097659 nucleic acid-templated transcription	5 out of 203 genes, 2.5%	584 out of 15747 genes, 3.7%	1	ENSGALG00000001252,ENSGALG00000040730,ENSGALG00000016044,ENSGALG00000003952,ENSGALG00000026264
cellular_component	GO:0044433 cytoplasmic vesicle part	3 out of 203 genes, 1.5%	175 out of 15747 genes, 1.1%	1	ENSGALG00000010812,ENSGALG00000005631,ENSGALG00000004064
molecular_function	GO:0061134 peptidase regulator activity	2 out of 203 genes, 1.0%	125 out of 15747 genes, 0.8%	1	ENSGALG00000019552,ENSGALG00000032231
biological_process	GO:0016486 peptide hormone processing	2 out of 203 genes, 1.0%	14 out of 15747 genes, 0.1%	1	ENSGALG00000014144,ENSGALG00000014681
biological_process	GO:0003422 growth plate cartilage morphogenesis	2 out of 203 genes, 1.0%	13 out of 15747 genes, 0.1%	1	ENSGALG00000041031,ENSGALG00000005797
biological_process	GO:0032760 positive regulation of tumor necrosis factor production	2 out of 203 genes, 1.0%	31 out of 15747 genes, 0.2%	1	ENSGALG00000032701,ENSGALG00000014786
molecular_function	GO:0035326 enhancer binding	2 out of 203 genes, 1.0%	81 out of 15747 genes, 0.5%	1	ENSGALG00000040730,ENSGALG00000011489
biological_process	GO:0030832 regulation of actin filament length	2 out of 203 genes, 1.0%	122 out of 15747 genes, 0.8%	1	ENSGALG00000034052,ENSGALG00000014984
biological_process	GO:0071345 cellular response to cytokine stimulus	4 out of 203 genes, 2.0%	396 out of 15747 genes, 2.5%	1	ENSGALG00000028140,ENSGALG00000034478,ENSGALG00000016288,ENSGALG00000004064
biological_process	GO:0022610 biological adhesion	14 out of 203 genes, 6.9%	611 out of 15747 genes, 3.9%	1	ENSGALG00000017398,ENSGALG00000015737,ENSGALG00000005426,ENSGALG00000003589,ENSGALG00000030115,ENSGALG00000014984,ENSGALG00000017046,ENSGALG00000007948,ENSGALG00000007927,ENSGALG00000014821,ENSGALG00000016908,ENSGALG00000004320,ENSGALG00000016934,ENSGALG00000016941
molecular_function	GO:0022835 transmitter-gated channel activity	3 out of 203 genes, 1.5%	50 out of 15747 genes, 0.3%	1	ENSGALG00000015835,ENSGALG00000001698,ENSGALG00000005801
biological_process	GO:0002024 diet induced thermogenesis	2 out of 203 genes, 1.0%	6 out of 15747 genes, 0.0%	1	ENSGALG00000036360,ENSGALG00000040035
molecular_function	GO:0042802 identical protein binding	15 out of 203 genes, 7.4%	1073 out of 15747 genes, 6.8%	1	ENSGALG00000011104,ENSGALG00000015737,ENSGALG00000040007,ENSGALG00000033974,ENSGALG00000011551,ENSGALG00000001252,ENSGALG00000040035,ENSGALG00000036938,ENSGALG00000012613,ENSGALG00000016502,ENSGALG00000016592,ENSGALG00000014681,ENSGALG00000041327,ENSGALG00000010812,ENSGALG00000036360
biological_process	GO:0035966 response to topologically incorrect protein	2 out of 203 genes, 1.0%	65 out of 15747 genes, 0.4%	1	ENSGALG00000033498,ENSGALG00000001252
biological_process	GO:0048562 embryonic organ morphogenesis	5 out of 203 genes, 2.5%	234 out of 15747 genes, 1.5%	1	ENSGALG00000017394,ENSGALG00000002958,ENSGALG00000010812,ENSGALG00000030647,ENSGALG00000011489
molecular_function	GO:0005488 binding	109 out of 203 genes, 53.7%	9010 out of 15747 genes, 57.2%	1	ENSGALG00000011104,ENSGALG00000005797,ENSGALG00000034478,ENSGALG00000000241,ENSGALG00000015630,ENSGALG00000012254,ENSGALG00000017046,ENSGALG00000035960,ENSGALG00000031656,ENSGALG00000016592,ENSGALG00000041327,ENSGALG00000035944,ENSGALG00000005254,ENSGALG00000016908,ENSGALG00000033171,ENSGALG00000046557,ENSGALG00000032393,ENSGALG00000033498,ENSGALG00000005493,ENSGALG00000040007,ENSGALG00000014754,…
biological_process	GO:0060402 calcium ion transport into cytosol	2 out of 203 genes, 1.0%	46 out of 15747 genes, 0.3%	1	ENSGALG00000010812,ENSGALG00000005631
biological_process	GO:0048545 response to steroid hormone	4 out of 203 genes, 2.0%	182 out of 15747 genes, 1.2%	1	ENSGALG00000027374,ENSGALG00000003286,ENSGALG00000040730,ENSGALG00000004064
biological_process	GO:0007155 cell adhesion	14 out of 203 genes, 6.9%	607 out of 15747 genes, 3.9%	1	ENSGALG00000017398,ENSGALG00000015737,ENSGALG00000005426,ENSGALG00000003589,ENSGALG00000030115,ENSGALG00000014984,ENSGALG00000017046,ENSGALG00000007948,ENSGALG00000007927,ENSGALG00000014821,ENSGALG00000016908,ENSGALG00000004320,ENSGALG00000016934,ENSGALG00000016941
biological_process	GO:0009719 response to endogenous stimulus	14 out of 203 genes, 6.9%	768 out of 15747 genes, 4.9%	1	ENSGALG00000040730,ENSGALG00000036412,ENSGALG00000005631,ENSGALG00000040035,ENSGALG00000014786,ENSGALG00000027374,ENSGALG00000003286,ENSGALG00000010812,ENSGALG00000036360,ENSGALG00000005801,ENSGALG00000004064,ENSGALG00000001573,ENSGALG00000011489,ENSGALG00000046557
biological_process	GO:0070848 response to growth factor	4 out of 203 genes, 2.0%	273 out of 15747 genes, 1.7%	1	ENSGALG00000033974,ENSGALG00000036412,ENSGALG00000010812,ENSGALG00000011489
biological_process	GO:0043170 macromolecule metabolic process	36 out of 203 genes, 17.7%	4471 out of 15747 genes, 28.4%	1	ENSGALG00000005797,ENSGALG00000032571,ENSGALG00000026264,ENSGALG00000014983,ENSGALG00000031656,ENSGALG00000013838,ENSGALG00000033171,ENSGALG00000033498,ENSGALG00000014144,ENSGALG00000014754,ENSGALG00000040730,ENSGALG00000014786,ENSGALG00000006073,ENSGALG00000020905,ENSGALG00000017005,ENSGALG00000014681,ENSGALG00000036536,ENSGALG00000005801,ENSGALG00000033974,ENSGALG00000031590,ENSGALG00000038287,…
biological_process	GO:0051347 positive regulation of transferase activity	5 out of 203 genes, 2.5%	396 out of 15747 genes, 2.5%	1	ENSGALG00000028318,ENSGALG00000011104,ENSGALG00000033974,ENSGALG00000040035,ENSGALG00000008947
biological_process	GO:0006790 sulfur compound metabolic process	3 out of 203 genes, 1.5%	172 out of 15747 genes, 1.1%	1	ENSGALG00000001611,ENSGALG00000003475,ENSGALG00000031590
biological_process	GO:0019730 antimicrobial humoral response	2 out of 203 genes, 1.0%	12 out of 15747 genes, 0.1%	1	ENSGALG00000011551,ENSGALG00000023622
cellular_component	GO:0034703 cation channel complex	2 out of 203 genes, 1.0%	135 out of 15747 genes, 0.9%	1	ENSGALG00000010812,ENSGALG00000007980
biological_process	GO:0009894 regulation of catabolic process	2 out of 203 genes, 1.0%	493 out of 15747 genes, 3.1%	1	ENSGALG00000040035,ENSGALG00000012613
biological_process	GO:0055008 cardiac muscle tissue morphogenesis	2 out of 203 genes, 1.0%	53 out of 15747 genes, 0.3%	1	ENSGALG00000005448,ENSGALG00000010812
biological_process	GO:0045893 positive regulation of transcription, DNA-templated	14 out of 203 genes, 6.9%	1149 out of 15747 genes, 7.3%	1	ENSGALG00000040189,ENSGALG00000011104,ENSGALG00000001252,ENSGALG00000040730,ENSGALG00000014984,ENSGALG00000040035,ENSGALG00000014786,ENSGALG00000002088,ENSGALG00000026264,ENSGALG00000014983,ENSGALG00000017394,ENSGALG00000004064,ENSGALG00000003952,ENSGALG00000011489
biological_process	GO:0043269 regulation of ion transport	12 out of 203 genes, 5.9%	369 out of 15747 genes, 2.3%	1	ENSGALG00000011104,ENSGALG00000040035,ENSGALG00000012254,ENSGALG00000007980,ENSGALG00000002088,ENSGALG00000014983,ENSGALG00000004280,ENSGALG00000010812,ENSGALG00000005801,ENSGALG00000027583,ENSGALG00000001573,ENSGALG00000004064
biological_process	GO:0019953 sexual reproduction	4 out of 203 genes, 2.0%	384 out of 15747 genes, 2.4%	1	ENSGALG00000013083,ENSGALG00000001573,ENSGALG00000032393,ENSGALG00000011489
biological_process	GO:0007169 transmembrane receptor protein tyrosine kinase signaling pathway	3 out of 203 genes, 1.5%	246 out of 15747 genes, 1.6%	1	ENSGALG00000033974,ENSGALG00000016661,ENSGALG00000014786
biological_process	GO:0042254 ribosome biogenesis	2 out of 203 genes, 1.0%	202 out of 15747 genes, 1.3%	1	ENSGALG00000032571,ENSGALG00000003991
biological_process	GO:0009100 glycoprotein metabolic process	2 out of 203 genes, 1.0%	245 out of 15747 genes, 1.6%	1	ENSGALG00000001611,ENSGALG00000031590
biological_process	GO:0051272 positive regulation of cellular component movement	6 out of 203 genes, 3.0%	295 out of 15747 genes, 1.9%	1	ENSGALG00000014983,ENSGALG00000033974,ENSGALG00000036360,ENSGALG00000014984,ENSGALG00000014786,ENSGALG00000004064
biological_process	GO:0007264 small GTPase mediated signal transduction	2 out of 203 genes, 1.0%	278 out of 15747 genes, 1.8%	1	ENSGALG00000020905,ENSGALG00000045408
molecular_function	GO:0005516 calmodulin binding	2 out of 203 genes, 1.0%	73 out of 15747 genes, 0.5%	1	ENSGALG00000010812,ENSGALG00000036360
molecular_function	GO:0030594 neurotransmitter receptor activity	3 out of 203 genes, 1.5%	81 out of 15747 genes, 0.5%	1	ENSGALG00000015835,ENSGALG00000001698,ENSGALG00000005801
biological_process	GO:0034762 regulation of transmembrane transport	10 out of 203 genes, 4.9%	279 out of 15747 genes, 1.8%	1	ENSGALG00000011104,ENSGALG00000040035,ENSGALG00000012254,ENSGALG00000007980,ENSGALG00000002088,ENSGALG00000014983,ENSGALG00000010812,ENSGALG00000004280,ENSGALG00000027583,ENSGALG00000004064
biological_process	GO:2000482 regulation of interleukin-8 secretion	2 out of 203 genes, 1.0%	7 out of 15747 genes, 0.0%	1	ENSGALG00000014983,ENSGALG00000014984
biological_process	GO:0090407 organophosphate biosynthetic process	4 out of 203 genes, 2.0%	289 out of 15747 genes, 1.8%	1	ENSGALG00000028982,ENSGALG00000016592,ENSGALG00000044527,ENSGALG00000006073
biological_process	GO:0048872 homeostasis of number of cells	2 out of 203 genes, 1.0%	142 out of 15747 genes, 0.9%	1	ENSGALG00000014983,ENSGALG00000014944
biological_process	GO:1903506 regulation of nucleic acid-templated transcription	21 out of 203 genes, 10.3%	2152 out of 15747 genes, 13.7%	1	ENSGALG00000011104,ENSGALG00000026264,ENSGALG00000014983,ENSGALG00000017394,ENSGALG00000035944,ENSGALG00000016044,ENSGALG00000004064,ENSGALG00000003952,ENSGALG00000040189,ENSGALG00000001252,ENSGALG00000040730,ENSGALG00000027064,ENSGALG00000012613,ENSGALG00000014786,ENSGALG00000040035,ENSGALG00000014984,ENSGALG00000002088,ENSGALG00000027374,ENSGALG00000010812,ENSGALG00000036360,ENSGALG00000011489
molecular_function	GO:0015405 P-P-bond-hydrolysis-driven transmembrane transporter activity	2 out of 203 genes, 1.0%	92 out of 15747 genes, 0.6%	1	ENSGALG00000044261,ENSGALG00000021395
biological_process	GO:0043583 ear development	2 out of 203 genes, 1.0%	168 out of 15747 genes, 1.1%	1	ENSGALG00000017394,ENSGALG00000002958
biological_process	GO:0051336 regulation of hydrolase activity	13 out of 203 genes, 6.4%	851 out of 15747 genes, 5.4%	1	ENSGALG00000013723,ENSGALG00000033974,ENSGALG00000034478,ENSGALG00000014984,ENSGALG00000010595,ENSGALG00000045408,ENSGALG00000014983,ENSGALG00000019552,ENSGALG00000002579,ENSGALG00000032231,ENSGALG00000010812,ENSGALG00000027583,ENSGALG00000001573
molecular_function	GO:0004725 protein tyrosine phosphatase activity	2 out of 203 genes, 1.0%	93 out of 15747 genes, 0.6%	1	ENSGALG00000031656,ENSGALG00000040855
biological_process	GO:0032269 negative regulation of cellular protein metabolic process	6 out of 203 genes, 3.0%	679 out of 15747 genes, 4.3%	1	ENSGALG00000019552,ENSGALG00000002579,ENSGALG00000033974,ENSGALG00000032231,ENSGALG00000014984,ENSGALG00000004064
biological_process	GO:0003015 heart process	3 out of 203 genes, 1.5%	67 out of 15747 genes, 0.4%	1	ENSGALG00000005448,ENSGALG00000010812,ENSGALG00000027583
biological_process	GO:0006140 regulation of nucleotide metabolic process	2 out of 203 genes, 1.0%	65 out of 15747 genes, 0.4%	1	ENSGALG00000040035,ENSGALG00000012613
biological_process	GO:0010951 negative regulation of endopeptidase activity	3 out of 203 genes, 1.5%	137 out of 15747 genes, 0.9%	1	ENSGALG00000019552,ENSGALG00000033974,ENSGALG00000032231
biological_process	GO:0007162 negative regulation of cell adhesion	4 out of 203 genes, 2.0%	157 out of 15747 genes, 1.0%	1	ENSGALG00000006995,ENSGALG00000014820,ENSGALG00000036360,ENSGALG00000014786
cellular_component	GO:0030016 myofibril	4 out of 203 genes, 2.0%	128 out of 15747 genes, 0.8%	1	ENSGALG00000005448,ENSGALG00000005493,ENSGALG00000040995,ENSGALG00000010812
biological_process	GO:0044267 cellular protein metabolic process	17 out of 203 genes, 8.4%	2450 out of 15747 genes, 15.6%	1	ENSGALG00000031590,ENSGALG00000001611,ENSGALG00000031656,ENSGALG00000014179,ENSGALG00000012802,ENSGALG00000033171,ENSGALG00000033498,ENSGALG00000040189,ENSGALG00000040855,ENSGALG00000002958,ENSGALG00000014786,ENSGALG00000016661,ENSGALG00000008947,ENSGALG00000006073,ENSGALG00000017005,ENSGALG00000020905,ENSGALG00000038876
biological_process	GO:0043067 regulation of programmed cell death	8 out of 203 genes, 3.9%	864 out of 15747 genes, 5.5%	1	ENSGALG00000011104,ENSGALG00000033974,ENSGALG00000023933,ENSGALG00000014786,ENSGALG00000008947,ENSGALG00000028140,ENSGALG00000014983,ENSGALG00000001573
cellular_component	GO:0099512 supramolecular fiber	3 out of 203 genes, 1.5%	569 out of 15747 genes, 3.6%	1	ENSGALG00000005402,ENSGALG00000041858,ENSGALG00000004064
biological_process	GO:0043279 response to alkaloid	2 out of 203 genes, 1.0%	43 out of 15747 genes, 0.3%	1	ENSGALG00000010812,ENSGALG00000005801
biological_process	GO:0019218 regulation of steroid metabolic process	2 out of 203 genes, 1.0%	45 out of 15747 genes, 0.3%	1	ENSGALG00000017394,ENSGALG00000000241
biological_process	GO:0051239 regulation of multicellular organismal process	21 out of 203 genes, 10.3%	1757 out of 15747 genes, 11.2%	1	ENSGALG00000005448,ENSGALG00000033974,ENSGALG00000014983,ENSGALG00000006995,ENSGALG00000004064,ENSGALG00000001573,ENSGALG00000031578,ENSGALG00000014144,ENSGALG00000040007,ENSGALG00000043254,ENSGALG00000014984,ENSGALG00000014786,ENSGALG00000040035,ENSGALG00000007948,ENSGALG00000006821,ENSGALG00000014820,ENSGALG00000010812,ENSGALG00000006997,ENSGALG00000036360,ENSGALG00000032701,ENSGALG00000027583
cellular_component	GO:0031974 membrane-enclosed lumen	17 out of 203 genes, 8.4%	2744 out of 15747 genes, 17.4%	1	ENSGALG00000032571,ENSGALG00000003475,ENSGALG00000029509,ENSGALG00000023772,ENSGALG00000016044,ENSGALG00000003991,ENSGALG00000033498,ENSGALG00000013723,ENSGALG00000028880,ENSGALG00000014144,ENSGALG00000015737,ENSGALG00000008947,ENSGALG00000006073,ENSGALG00000027374,ENSGALG00000005739,ENSGALG00000036418,ENSGALG00000011489
cellular_component	GO:0005856 cytoskeleton	9 out of 203 genes, 4.4%	1576 out of 15747 genes, 10.0%	1	ENSGALG00000012577,ENSGALG00000014144,ENSGALG00000045408,ENSGALG00000023772,ENSGALG00000005402,ENSGALG00000035960,ENSGALG00000041858,ENSGALG00000004064,ENSGALG00000033619
molecular_function	GO:0005267 potassium channel activity	3 out of 203 genes, 1.5%	107 out of 15747 genes, 0.7%	1	ENSGALG00000012254,ENSGALG00000007980,ENSGALG00000008960
molecular_function	GO:0015020 glucuronosyltransferase activity	2 out of 203 genes, 1.0%	11 out of 15747 genes, 0.1%	1	ENSGALG00000001611,ENSGALG00000031590
biological_process	GO:1902578 single-organism localization	32 out of 203 genes, 15.8%	2503 out of 15747 genes, 15.9%	1	ENSGALG00000015045,ENSGALG00000003713,ENSGALG00000000241,ENSGALG00000012254,ENSGALG00000026264,ENSGALG00000042798,ENSGALG00000017394,ENSGALG00000005254,ENSGALG00000015126,ENSGALG00000006728,ENSGALG00000016858,ENSGALG00000014754,ENSGALG00000036412,ENSGALG00000014786,ENSGALG00000014820,ENSGALG00000036360,ENSGALG00000005801,ENSGALG00000007980,ENSGALG00000016868,ENSGALG00000044261,ENSGALG00000006995,…
biological_process	GO:0032147 activation of protein kinase activity	2 out of 203 genes, 1.0%	184 out of 15747 genes, 1.2%	1	ENSGALG00000033974,ENSGALG00000008947
biological_process	GO:0048667 cell morphogenesis involved in neuron differentiation	2 out of 203 genes, 1.0%	270 out of 15747 genes, 1.7%	1	ENSGALG00000007927,ENSGALG00000002958
cellular_component	GO:0044431 Golgi apparatus part	4 out of 203 genes, 2.0%	419 out of 15747 genes, 2.7%	1	ENSGALG00000001611,ENSGALG00000031590,ENSGALG00000004064,ENSGALG00000017046
cellular_component	GO:0005768 endosome	5 out of 203 genes, 2.5%	472 out of 15747 genes, 3.0%	1	ENSGALG00000014983,ENSGALG00000002958,ENSGALG00000036412,ENSGALG00000014984,ENSGALG00000004064
biological_process	GO:0051338 regulation of transferase activity	6 out of 203 genes, 3.0%	615 out of 15747 genes, 3.9%	1	ENSGALG00000028318,ENSGALG00000011104,ENSGALG00000033974,ENSGALG00000040035,ENSGALG00000014786,ENSGALG00000008947
biological_process	GO:0051171 regulation of nitrogen compound metabolic process	24 out of 203 genes, 11.8%	2659 out of 15747 genes, 16.9%	1	ENSGALG00000011104,ENSGALG00000033974,ENSGALG00000007530,ENSGALG00000026264,ENSGALG00000014983,ENSGALG00000017394,ENSGALG00000035944,ENSGALG00000016044,ENSGALG00000004064,ENSGALG00000003952,ENSGALG00000013723,ENSGALG00000040189,ENSGALG00000001252,ENSGALG00000040730,ENSGALG00000027064,ENSGALG00000014984,ENSGALG00000012613,ENSGALG00000014786,ENSGALG00000040035,ENSGALG00000002088,ENSGALG00000027374,…
molecular_function	GO:0005215 transporter activity	21 out of 203 genes, 10.3%	1021 out of 15747 genes, 6.5%	1	ENSGALG00000015045,ENSGALG00000003713,ENSGALG00000000241,ENSGALG00000012254,ENSGALG00000007980,ENSGALG00000016868,ENSGALG00000044261,ENSGALG00000004280,ENSGALG00000015126,ENSGALG00000006728,ENSGALG00000001573,ENSGALG00000035026,ENSGALG00000016858,ENSGALG00000001698,ENSGALG00000005631,ENSGALG00000021395,ENSGALG00000015835,ENSGALG00000010812,ENSGALG00000036360,ENSGALG00000005801,ENSGALG00000008960
biological_process	GO:0051254 positive regulation of RNA metabolic process	14 out of 203 genes, 6.9%	1232 out of 15747 genes, 7.8%	1	ENSGALG00000040189,ENSGALG00000011104,ENSGALG00000001252,ENSGALG00000040730,ENSGALG00000014984,ENSGALG00000040035,ENSGALG00000014786,ENSGALG00000002088,ENSGALG00000026264,ENSGALG00000014983,ENSGALG00000017394,ENSGALG00000004064,ENSGALG00000003952,ENSGALG00000011489
biological_process	GO:0051495 positive regulation of cytoskeleton organization	3 out of 203 genes, 1.5%	143 out of 15747 genes, 0.9%	1	ENSGALG00000034052,ENSGALG00000014984,ENSGALG00000010595
biological_process	GO:0043547 positive regulation of GTPase activity	5 out of 203 genes, 2.5%	358 out of 15747 genes, 2.3%	1	ENSGALG00000014983,ENSGALG00000034478,ENSGALG00000014984,ENSGALG00000010595,ENSGALG00000045408
cellular_component	GO:0016529 sarcoplasmic reticulum	2 out of 203 genes, 1.0%	31 out of 15747 genes, 0.2%	1	ENSGALG00000010812,ENSGALG00000027583
biological_process	GO:0032675 regulation of interleukin-6 production	5 out of 203 genes, 2.5%	65 out of 15747 genes, 0.4%	1	ENSGALG00000014983,ENSGALG00000040007,ENSGALG00000033974,ENSGALG00000036360,ENSGALG00000014984
biological_process	GO:0034654 nucleobase-containing compound biosynthetic process	7 out of 203 genes, 3.4%	802 out of 15747 genes, 5.1%	1	ENSGALG00000028982,ENSGALG00000016592,ENSGALG00000001252,ENSGALG00000040730,ENSGALG00000016044,ENSGALG00000003952,ENSGALG00000026264
molecular_function	GO:0016829 lyase activity	2 out of 203 genes, 1.0%	160 out of 15747 genes, 1.0%	1	ENSGALG00000014528,ENSGALG00000028142
biological_process	GO:0072376 protein activation cascade	3 out of 203 genes, 1.5%	56 out of 15747 genes, 0.4%	1	ENSGALG00000005797,ENSGALG00000014754,ENSGALG00000012802
biological_process	GO:0023061 signal release	2 out of 203 genes, 1.0%	122 out of 15747 genes, 0.8%	1	ENSGALG00000036360,ENSGALG00000026264
biological_process	GO:0010676 positive regulation of cellular carbohydrate metabolic process	2 out of 203 genes, 1.0%	30 out of 15747 genes, 0.2%	1	ENSGALG00000011104,ENSGALG00000004064
biological_process	GO:0006109 regulation of carbohydrate metabolic process	3 out of 203 genes, 1.5%	95 out of 15747 genes, 0.6%	1	ENSGALG00000011104,ENSGALG00000012613,ENSGALG00000004064
biological_process	GO:0030155 regulation of cell adhesion	6 out of 203 genes, 3.0%	398 out of 15747 genes, 2.5%	1	ENSGALG00000006995,ENSGALG00000014820,ENSGALG00000003589,ENSGALG00000036360,ENSGALG00000015630,ENSGALG00000014786
molecular_function	GO:0097367 carbohydrate derivative binding	22 out of 203 genes, 10.8%	1712 out of 15747 genes, 10.9%	1	ENSGALG00000028982,ENSGALG00000003475,ENSGALG00000017046,ENSGALG00000035960,ENSGALG00000016592,ENSGALG00000014179,ENSGALG00000001573,ENSGALG00000033498,ENSGALG00000013723,ENSGALG00000040189,ENSGALG00000011551,ENSGALG00000016142,ENSGALG00000030115,ENSGALG00000012613,ENSGALG00000016661,ENSGALG00000008947,ENSGALG00000021395,ENSGALG00000045021,ENSGALG00000020905,ENSGALG00000036360,ENSGALG00000032701,…
biological_process	GO:1904951 positive regulation of establishment of protein localization	8 out of 203 genes, 3.9%	206 out of 15747 genes, 1.3%	1	ENSGALG00000011104,ENSGALG00000014984,ENSGALG00000016661,ENSGALG00000014786,ENSGALG00000014983,ENSGALG00000014820,ENSGALG00000036360,ENSGALG00000004064
molecular_function	GO:0015085 calcium ion transmembrane transporter activity	3 out of 203 genes, 1.5%	112 out of 15747 genes, 0.7%	1	ENSGALG00000010812,ENSGALG00000005631,ENSGALG00000036360
biological_process	GO:0006928 movement of cell or subcellular component	12 out of 203 genes, 5.9%	849 out of 15747 genes, 5.4%	1	ENSGALG00000043254,ENSGALG00000033974,ENSGALG00000034478,ENSGALG00000036412,ENSGALG00000005631,ENSGALG00000014984,ENSGALG00000007927,ENSGALG00000005402,ENSGALG00000005254,ENSGALG00000010812,ENSGALG00000004320,ENSGALG00000011489
molecular_function	GO:0001965 G-protein alpha-subunit binding	2 out of 203 genes, 1.0%	16 out of 15747 genes, 0.1%	1	ENSGALG00000014983,ENSGALG00000014984
biological_process	GO:0012501 programmed cell death	7 out of 203 genes, 3.4%	410 out of 15747 genes, 2.6%	1	ENSGALG00000014983,ENSGALG00000033974,ENSGALG00000010812,ENSGALG00000023933,ENSGALG00000014786,ENSGALG00000001573,ENSGALG00000008947
biological_process	GO:0097028 dendritic cell differentiation	2 out of 203 genes, 1.0%	15 out of 15747 genes, 0.1%	1	ENSGALG00000005631,ENSGALG00000014984
biological_process	GO:0007204 positive regulation of cytosolic calcium ion concentration	7 out of 203 genes, 3.4%	125 out of 15747 genes, 0.8%	1	ENSGALG00000014983,ENSGALG00000010812,ENSGALG00000005631,ENSGALG00000036360,ENSGALG00000014984,ENSGALG00000010595,ENSGALG00000004064
biological_process	GO:0010810 regulation of cell-substrate adhesion	4 out of 203 genes, 2.0%	130 out of 15747 genes, 0.8%	1	ENSGALG00000006995,ENSGALG00000003589,ENSGALG00000015630,ENSGALG00000014786
biological_process	GO:0031328 positive regulation of cellular biosynthetic process	16 out of 203 genes, 7.9%	1382 out of 15747 genes, 8.8%	1	ENSGALG00000011104,ENSGALG00000033974,ENSGALG00000000241,ENSGALG00000026264,ENSGALG00000014983,ENSGALG00000017394,ENSGALG00000004064,ENSGALG00000003952,ENSGALG00000040189,ENSGALG00000001252,ENSGALG00000040730,ENSGALG00000014786,ENSGALG00000040035,ENSGALG00000014984,ENSGALG00000002088,ENSGALG00000011489
biological_process	GO:0051179 localization	41 out of 203 genes, 20.2%	3527 out of 15747 genes, 22.4%	1	ENSGALG00000015045,ENSGALG00000034478,ENSGALG00000003713,ENSGALG00000000241,ENSGALG00000012254,ENSGALG00000026264,ENSGALG00000042798,ENSGALG00000017394,ENSGALG00000005254,ENSGALG00000015126,ENSGALG00000006728,ENSGALG00000016858,ENSGALG00000014754,ENSGALG00000036412,ENSGALG00000003589,ENSGALG00000014786,ENSGALG00000014820,ENSGALG00000036360,ENSGALG00000005801,ENSGALG00000011489,ENSGALG00000033974,…
biological_process	GO:0015672 monovalent inorganic cation transport	5 out of 203 genes, 2.5%	307 out of 15747 genes, 1.9%	1	ENSGALG00000012254,ENSGALG00000006728,ENSGALG00000001573,ENSGALG00000007980,ENSGALG00000008960
biological_process	GO:1903555 regulation of tumor necrosis factor superfamily cytokine production	2 out of 203 genes, 1.0%	59 out of 15747 genes, 0.4%	1	ENSGALG00000032701,ENSGALG00000014786
biological_process	GO:0001101 response to acid chemical	3 out of 203 genes, 1.5%	133 out of 15747 genes, 0.8%	1	ENSGALG00000042798,ENSGALG00000006997,ENSGALG00000046557
biological_process	GO:0072503 cellular divalent inorganic cation homeostasis	8 out of 203 genes, 3.9%	248 out of 15747 genes, 1.6%	1	ENSGALG00000005631,ENSGALG00000014984,ENSGALG00000010595,ENSGALG00000014983,ENSGALG00000010812,ENSGALG00000036360,ENSGALG00000027583,ENSGALG00000004064
molecular_function	GO:0015077 monovalent inorganic cation transmembrane transporter activity	5 out of 203 genes, 2.5%	301 out of 15747 genes, 1.9%	1	ENSGALG00000016858,ENSGALG00000012254,ENSGALG00000006728,ENSGALG00000007980,ENSGALG00000008960
cellular_component	GO:0009898 cytoplasmic side of plasma membrane	3 out of 203 genes, 1.5%	106 out of 15747 genes, 0.7%	1	ENSGALG00000017398,ENSGALG00000016661,ENSGALG00000046557
molecular_function	GO:0000978 RNA polymerase II core promoter proximal region sequence-specific DNA binding	4 out of 203 genes, 2.0%	385 out of 15747 genes, 2.4%	1	ENSGALG00000035944,ENSGALG00000003952,ENSGALG00000026264,ENSGALG00000011489
molecular_function	GO:0017016 Ras GTPase binding	2 out of 203 genes, 1.0%	216 out of 15747 genes, 1.4%	1	ENSGALG00000008947,ENSGALG00000033619
biological_process	GO:0022607 cellular component assembly	12 out of 203 genes, 5.9%	1397 out of 15747 genes, 8.9%	1	ENSGALG00000032571,ENSGALG00000040995,ENSGALG00000027064,ENSGALG00000016142,ENSGALG00000012613,ENSGALG00000007980,ENSGALG00000006073,ENSGALG00000015126,ENSGALG00000036360,ENSGALG00000016941,ENSGALG00000003991,ENSGALG00000002618
biological_process	GO:0097529 myeloid leukocyte migration	3 out of 203 genes, 1.5%	67 out of 15747 genes, 0.4%	1	ENSGALG00000043254,ENSGALG00000034478,ENSGALG00000005254
biological_process	GO:0045088 regulation of innate immune response	3 out of 203 genes, 1.5%	138 out of 15747 genes, 0.9%	1	ENSGALG00000011961,ENSGALG00000014984,ENSGALG00000032701
molecular_function	GO:0032550 purine ribonucleoside binding	17 out of 203 genes, 8.4%	1476 out of 15747 genes, 9.4%	1	ENSGALG00000028982,ENSGALG00000003475,ENSGALG00000035960,ENSGALG00000016592,ENSGALG00000014179,ENSGALG00000001573,ENSGALG00000013723,ENSGALG00000033498,ENSGALG00000040189,ENSGALG00000016142,ENSGALG00000012613,ENSGALG00000016661,ENSGALG00000008947,ENSGALG00000021395,ENSGALG00000045021,ENSGALG00000020905,ENSGALG00000036360
biological_process	GO:0002250 adaptive immune response	2 out of 203 genes, 1.0%	147 out of 15747 genes, 0.9%	1	ENSGALG00000014754,ENSGALG00000011551
biological_process	GO:0006979 response to oxidative stress	4 out of 203 genes, 2.0%	191 out of 15747 genes, 1.2%	1	ENSGALG00000043254,ENSGALG00000006995,ENSGALG00000005631,ENSGALG00000005801
biological_process	GO:0002062 chondrocyte differentiation	2 out of 203 genes, 1.0%	60 out of 15747 genes, 0.4%	1	ENSGALG00000041031,ENSGALG00000005797
biological_process	GO:0001508 action potential	2 out of 203 genes, 1.0%	64 out of 15747 genes, 0.4%	1	ENSGALG00000010812,ENSGALG00000005801
biological_process	GO:0045596 negative regulation of cell differentiation	6 out of 203 genes, 3.0%	420 out of 15747 genes, 2.7%	1	ENSGALG00000017394,ENSGALG00000033974,ENSGALG00000006997,ENSGALG00000036360,ENSGALG00000014786,ENSGALG00000004064
cellular_component	GO:0044451 nucleoplasm part	3 out of 203 genes, 1.5%	767 out of 15747 genes, 4.9%	1	ENSGALG00000014144,ENSGALG00000015737,ENSGALG00000016044
biological_process	GO:0046328 regulation of JNK cascade	3 out of 203 genes, 1.5%	107 out of 15747 genes, 0.7%	1	ENSGALG00000036360,ENSGALG00000031094,ENSGALG00000014984
cellular_component	GO:0099513 polymeric cytoskeletal fiber	3 out of 203 genes, 1.5%	563 out of 15747 genes, 3.6%	1	ENSGALG00000005402,ENSGALG00000041858,ENSGALG00000004064
biological_process	GO:0010468 regulation of gene expression	23 out of 203 genes, 11.3%	2653 out of 15747 genes, 16.8%	1	ENSGALG00000011104,ENSGALG00000033974,ENSGALG00000007530,ENSGALG00000026264,ENSGALG00000014983,ENSGALG00000017394,ENSGALG00000035944,ENSGALG00000016044,ENSGALG00000004064,ENSGALG00000003952,ENSGALG00000040189,ENSGALG00000001252,ENSGALG00000040730,ENSGALG00000027064,ENSGALG00000014984,ENSGALG00000012613,ENSGALG00000014786,ENSGALG00000040035,ENSGALG00000002088,ENSGALG00000027374,ENSGALG00000010812,…
biological_process	GO:1903828 negative regulation of cellular protein localization	2 out of 203 genes, 1.0%	82 out of 15747 genes, 0.5%	1	ENSGALG00000017394,ENSGALG00000006995
biological_process	GO:0043603 cellular amide metabolic process	4 out of 203 genes, 2.0%	455 out of 15747 genes, 2.9%	1	ENSGALG00000014144,ENSGALG00000014681,ENSGALG00000011213,ENSGALG00000001573
molecular_function	GO:0001653 peptide receptor activity	6 out of 203 genes, 3.0%	138 out of 15747 genes, 0.9%	1	ENSGALG00000035569,ENSGALG00000014983,ENSGALG00000036782,ENSGALG00000006575,ENSGALG00000014984,ENSGALG00000002088
biological_process	GO:0006633 fatty acid biosynthetic process	4 out of 203 genes, 2.0%	67 out of 15747 genes, 0.4%	1	ENSGALG00000005739,ENSGALG00000003475,ENSGALG00000028142,ENSGALG00000006073
molecular_function	GO:0016491 oxidoreductase activity	7 out of 203 genes, 3.4%	584 out of 15747 genes, 3.7%	1	ENSGALG00000039257,ENSGALG00000043254,ENSGALG00000008040,ENSGALG00000005739,ENSGALG00000011213,ENSGALG00000038287,ENSGALG00000016502
cellular_component	GO:0043231 intracellular membrane-bounded organelle	57 out of 203 genes, 28.1%	7209 out of 15747 genes, 45.8%	1	ENSGALG00000032571,ENSGALG00000003475,ENSGALG00000029509,ENSGALG00000023772,ENSGALG00000026264,ENSGALG00000017046,ENSGALG00000042798,ENSGALG00000014983,ENSGALG00000017394,ENSGALG00000035944,ENSGALG00000044527,ENSGALG00000033171,ENSGALG00000032393,ENSGALG00000033498,ENSGALG00000028880,ENSGALG00000014144,ENSGALG00000001749,ENSGALG00000040730,ENSGALG00000036412,ENSGALG00000016142,ENSGALG00000014786,…
molecular_function	GO:0004175 endopeptidase activity	5 out of 203 genes, 2.5%	319 out of 15747 genes, 2.0%	1	ENSGALG00000014144,ENSGALG00000014681,ENSGALG00000033974,ENSGALG00000019221,ENSGALG00000013838
biological_process	GO:0051705 multi-organism behavior	3 out of 203 genes, 1.5%	49 out of 15747 genes, 0.3%	1	ENSGALG00000028140,ENSGALG00000006997,ENSGALG00000014944
biological_process	GO:0051048 negative regulation of secretion	3 out of 203 genes, 1.5%	102 out of 15747 genes, 0.6%	1	ENSGALG00000014983,ENSGALG00000014984,ENSGALG00000016288
biological_process	GO:0050865 regulation of cell activation	4 out of 203 genes, 2.0%	302 out of 15747 genes, 1.9%	1	ENSGALG00000014754,ENSGALG00000014820,ENSGALG00000014984,ENSGALG00000004064
biological_process	GO:0043254 regulation of protein complex assembly	3 out of 203 genes, 1.5%	277 out of 15747 genes, 1.8%	1	ENSGALG00000017394,ENSGALG00000011551,ENSGALG00000034052
biological_process	GO:0030030 cell projection organization	5 out of 203 genes, 2.5%	696 out of 15747 genes, 4.4%	1	ENSGALG00000007927,ENSGALG00000002958,ENSGALG00000036412,ENSGALG00000002088,ENSGALG00000026491
biological_process	GO:1903532 positive regulation of secretion by cell	7 out of 203 genes, 3.4%	174 out of 15747 genes, 1.1%	1	ENSGALG00000014983,ENSGALG00000011104,ENSGALG00000014820,ENSGALG00000036360,ENSGALG00000014984,ENSGALG00000016661,ENSGALG00000004064
biological_process	GO:0051100 negative regulation of binding	2 out of 203 genes, 1.0%	94 out of 15747 genes, 0.6%	1	ENSGALG00000040035,ENSGALG00000027583
molecular_function	GO:0022843 voltage-gated cation channel activity	2 out of 203 genes, 1.0%	136 out of 15747 genes, 0.9%	1	ENSGALG00000012254,ENSGALG00000007980
biological_process	GO:0034605 cellular response to heat	2 out of 203 genes, 1.0%	42 out of 15747 genes, 0.3%	1	ENSGALG00000033498,ENSGALG00000036360
biological_process	GO:0007613 memory	2 out of 203 genes, 1.0%	58 out of 15747 genes, 0.4%	1	ENSGALG00000006997,ENSGALG00000008947
biological_process	GO:0040011 locomotion	9 out of 203 genes, 4.4%	715 out of 15747 genes, 4.5%	1	ENSGALG00000043254,ENSGALG00000033974,ENSGALG00000034478,ENSGALG00000005631,ENSGALG00000014984,ENSGALG00000007927,ENSGALG00000005254,ENSGALG00000004320,ENSGALG00000011489
biological_process	GO:0015833 peptide transport	2 out of 203 genes, 1.0%	51 out of 15747 genes, 0.3%	1	ENSGALG00000036360,ENSGALG00000026264
biological_process	GO:0001501 skeletal system development	6 out of 203 genes, 3.0%	340 out of 15747 genes, 2.2%	1	ENSGALG00000041031,ENSGALG00000005797,ENSGALG00000017394,ENSGALG00000005426,ENSGALG00000036360,ENSGALG00000011489
molecular_function	GO:0005230 extracellular ligand-gated ion channel activity	4 out of 203 genes, 2.0%	69 out of 15747 genes, 0.4%	1	ENSGALG00000015835,ENSGALG00000001698,ENSGALG00000005801,ENSGALG00000001573
molecular_function	GO:0001158 enhancer sequence-specific DNA binding	2 out of 203 genes, 1.0%	75 out of 15747 genes, 0.5%	1	ENSGALG00000040730,ENSGALG00000011489
biological_process	GO:0032411 positive regulation of transporter activity	4 out of 203 genes, 2.0%	48 out of 15747 genes, 0.3%	1	ENSGALG00000010812,ENSGALG00000040035,ENSGALG00000002088,ENSGALG00000002618
biological_process	GO:0048660 regulation of smooth muscle cell proliferation	2 out of 203 genes, 1.0%	64 out of 15747 genes, 0.4%	1	ENSGALG00000006995,ENSGALG00000004064
biological_process	GO:0071867 response to monoamine	2 out of 203 genes, 1.0%	16 out of 15747 genes, 0.1%	1	ENSGALG00000010812,ENSGALG00000046557
molecular_function	GO:0016787 hydrolase activity	24 out of 203 genes, 11.8%	2025 out of 15747 genes, 12.9%	1	ENSGALG00000033974,ENSGALG00000038287,ENSGALG00000035960,ENSGALG00000044261,ENSGALG00000031656,ENSGALG00000023909,ENSGALG00000034854,ENSGALG00000016654,ENSGALG00000013838,ENSGALG00000045940,ENSGALG00000046557,ENSGALG00000033498,ENSGALG00000014144,ENSGALG00000040855,ENSGALG00000001749,ENSGALG00000005631,ENSGALG00000016142,ENSGALG00000012613,ENSGALG00000021395,ENSGALG00000005402,ENSGALG00000014681,…
biological_process	GO:0046578 regulation of Ras protein signal transduction	4 out of 203 genes, 2.0%	179 out of 15747 genes, 1.1%	1	ENSGALG00000014983,ENSGALG00000014984,ENSGALG00000012613,ENSGALG00000010595
biological_process	GO:0044087 regulation of cellular component biogenesis	8 out of 203 genes, 3.9%	585 out of 15747 genes, 3.7%	1	ENSGALG00000011551,ENSGALG00000014984,ENSGALG00000014786,ENSGALG00000010595,ENSGALG00000017394,ENSGALG00000006995,ENSGALG00000034052,ENSGALG00000016941
biological_process	GO:0043207 response to external biotic stimulus	14 out of 203 genes, 6.9%	421 out of 15747 genes, 2.7%	1	ENSGALG00000028982,ENSGALG00000013723,ENSGALG00000016858,ENSGALG00000011961,ENSGALG00000043254,ENSGALG00000014754,ENSGALG00000011551,ENSGALG00000016142,ENSGALG00000014984,ENSGALG00000023622,ENSGALG00000045085,ENSGALG00000014983,ENSGALG00000014820,ENSGALG00000032701
biological_process	GO:0055082 cellular chemical homeostasis	10 out of 203 genes, 4.9%	392 out of 15747 genes, 2.5%	1	ENSGALG00000005631,ENSGALG00000014984,ENSGALG00000014786,ENSGALG00000010595,ENSGALG00000014983,ENSGALG00000010812,ENSGALG00000036360,ENSGALG00000027583,ENSGALG00000004064,ENSGALG00000002618
molecular_function	GO:0016887 ATPase activity	3 out of 203 genes, 1.5%	335 out of 15747 genes, 2.1%	1	ENSGALG00000033498,ENSGALG00000044261,ENSGALG00000021395
cellular_component	GO:0005740 mitochondrial envelope	4 out of 203 genes, 2.0%	345 out of 15747 genes, 2.2%	1	ENSGALG00000042798,ENSGALG00000016142,ENSGALG00000027583,ENSGALG00000006073
cellular_component	GO:1902494 catalytic complex	8 out of 203 genes, 3.9%	931 out of 15747 genes, 5.9%	1	ENSGALG00000014528,ENSGALG00000014786,ENSGALG00000006073,ENSGALG00000005402,ENSGALG00000016592,ENSGALG00000027583,ENSGALG00000046557,ENSGALG00000038876
biological_process	GO:0002791 regulation of peptide secretion	3 out of 203 genes, 1.5%	101 out of 15747 genes, 0.6%	1	ENSGALG00000011104,ENSGALG00000016661,ENSGALG00000004064
cellular_component	GO:0044464 cell part	125 out of 203 genes, 61.6%	11656 out of 15747 genes, 74.0%	1	ENSGALG00000015045,ENSGALG00000011104,ENSGALG00000003713,ENSGALG00000000241,ENSGALG00000031094,ENSGALG00000012254,ENSGALG00000017046,ENSGALG00000035960,ENSGALG00000016592,ENSGALG00000017394,ENSGALG00000041327,ENSGALG00000035944,ENSGALG00000044527,ENSGALG00000016908,ENSGALG00000033171,ENSGALG00000002618,ENSGALG00000046557,ENSGALG00000032393,ENSGALG00000033498,ENSGALG00000012577,ENSGALG00000005493,…
biological_process	GO:0071216 cellular response to biotic stimulus	3 out of 203 genes, 1.5%	93 out of 15747 genes, 0.6%	1	ENSGALG00000028982,ENSGALG00000011961,ENSGALG00000032701
cellular_component	GO:0098805 whole membrane	14 out of 203 genes, 6.9%	999 out of 15747 genes, 6.3%	1	ENSGALG00000016858,ENSGALG00000001698,ENSGALG00000036412,ENSGALG00000005631,ENSGALG00000040035,ENSGALG00000012254,ENSGALG00000042798,ENSGALG00000014983,ENSGALG00000015835,ENSGALG00000028140,ENSGALG00000036360,ENSGALG00000005801,ENSGALG00000001573,ENSGALG00000026491
biological_process	GO:0006816 calcium ion transport	5 out of 203 genes, 2.5%	172 out of 15747 genes, 1.1%	1	ENSGALG00000010812,ENSGALG00000005631,ENSGALG00000036360,ENSGALG00000005801,ENSGALG00000027583
molecular_function	GO:0043169 cation binding	36 out of 203 genes, 17.7%	2236 out of 15747 genes, 14.2%	1	ENSGALG00000014528,ENSGALG00000039257,ENSGALG00000005448,ENSGALG00000005797,ENSGALG00000003475,ENSGALG00000029509,ENSGALG00000015630,ENSGALG00000009458,ENSGALG00000017046,ENSGALG00000031656,ENSGALG00000016592,ENSGALG00000041327,ENSGALG00000005031,ENSGALG00000039902,ENSGALG00000016908,ENSGALG00000033171,ENSGALG00000005493,ENSGALG00000040730,ENSGALG00000020905,ENSGALG00000005739,ENSGALG00000036360,…
biological_process	GO:0035025 positive regulation of Rho protein signal transduction	3 out of 203 genes, 1.5%	28 out of 15747 genes, 0.2%	1	ENSGALG00000014983,ENSGALG00000014984,ENSGALG00000010595
biological_process	GO:0006022 aminoglycan metabolic process	2 out of 203 genes, 1.0%	64 out of 15747 genes, 0.4%	1	ENSGALG00000001611,ENSGALG00000031590
biological_process	GO:0048771 tissue remodeling	2 out of 203 genes, 1.0%	63 out of 15747 genes, 0.4%	1	ENSGALG00000014983,ENSGALG00000040035
biological_process	GO:0032755 positive regulation of interleukin-6 production	4 out of 203 genes, 2.0%	41 out of 15747 genes, 0.3%	1	ENSGALG00000014983,ENSGALG00000040007,ENSGALG00000036360,ENSGALG00000014984
molecular_function	GO:0019842 vitamin binding	2 out of 203 genes, 1.0%	48 out of 15747 genes, 0.3%	1	ENSGALG00000006073,ENSGALG00000023622
biological_process	GO:0045089 positive regulation of innate immune response	2 out of 203 genes, 1.0%	80 out of 15747 genes, 0.5%	1	ENSGALG00000011961,ENSGALG00000032701
biological_process	GO:0032388 positive regulation of intracellular transport	3 out of 203 genes, 1.5%	147 out of 15747 genes, 0.9%	1	ENSGALG00000014983,ENSGALG00000014786,ENSGALG00000004064
molecular_function	GO:0043167 ion binding	52 out of 203 genes, 25.6%	3938 out of 15747 genes, 25.0%	1	ENSGALG00000014528,ENSGALG00000039257,ENSGALG00000005448,ENSGALG00000005797,ENSGALG00000003475,ENSGALG00000029509,ENSGALG00000015630,ENSGALG00000009458,ENSGALG00000023622,ENSGALG00000017046,ENSGALG00000035960,ENSGALG00000031656,ENSGALG00000016592,ENSGALG00000041327,ENSGALG00000005031,ENSGALG00000039902,ENSGALG00000016908,ENSGALG00000033171,ENSGALG00000033498,ENSGALG00000005493,ENSGALG00000040730,…
cellular_component	GO:0012505 endomembrane system	22 out of 203 genes, 10.8%	2304 out of 15747 genes, 14.6%	1	ENSGALG00000031590,ENSGALG00000028142,ENSGALG00000011213,ENSGALG00000017046,ENSGALG00000001611,ENSGALG00000014983,ENSGALG00000017394,ENSGALG00000044527,ENSGALG00000004064,ENSGALG00000001573,ENSGALG00000033171,ENSGALG00000033619,ENSGALG00000033498,ENSGALG00000002958,ENSGALG00000001252,ENSGALG00000036412,ENSGALG00000014984,ENSGALG00000014786,ENSGALG00000005739,ENSGALG00000010812,ENSGALG00000006997,…
biological_process	GO:0006357 regulation of transcription from RNA polymerase II promoter	19 out of 203 genes, 9.4%	1432 out of 15747 genes, 9.1%	1	ENSGALG00000011104,ENSGALG00000026264,ENSGALG00000017394,ENSGALG00000035944,ENSGALG00000016044,ENSGALG00000004064,ENSGALG00000003952,ENSGALG00000001252,ENSGALG00000040730,ENSGALG00000027064,ENSGALG00000012613,ENSGALG00000014786,ENSGALG00000040035,ENSGALG00000014984,ENSGALG00000002088,ENSGALG00000027374,ENSGALG00000010812,ENSGALG00000036360,ENSGALG00000011489
cellular_component	GO:1990234 transferase complex	3 out of 203 genes, 1.5%	644 out of 15747 genes, 4.1%	1	ENSGALG00000016592,ENSGALG00000014786,ENSGALG00000038876
biological_process	GO:0006631 fatty acid metabolic process	6 out of 203 genes, 3.0%	169 out of 15747 genes, 1.1%	1	ENSGALG00000001749,ENSGALG00000005739,ENSGALG00000003475,ENSGALG00000003286,ENSGALG00000028142,ENSGALG00000006073
cellular_component	GO:0015629 actin cytoskeleton	4 out of 203 genes, 2.0%	399 out of 15747 genes, 2.5%	1	ENSGALG00000035960,ENSGALG00000014144,ENSGALG00000045408,ENSGALG00000023772
biological_process	GO:0045860 positive regulation of protein kinase activity	5 out of 203 genes, 2.5%	317 out of 15747 genes, 2.0%	1	ENSGALG00000028318,ENSGALG00000011104,ENSGALG00000033974,ENSGALG00000040035,ENSGALG00000008947
biological_process	GO:0016311 dephosphorylation	4 out of 203 genes, 2.0%	240 out of 15747 genes, 1.5%	1	ENSGALG00000031656,ENSGALG00000040855,ENSGALG00000012613,ENSGALG00000006608
biological_process	GO:0048518 positive regulation of biological process	50 out of 203 genes, 24.6%	4040 out of 15747 genes, 25.7%	1	ENSGALG00000024357,ENSGALG00000011104,ENSGALG00000005797,ENSGALG00000034478,ENSGALG00000040101,ENSGALG00000000241,ENSGALG00000031094,ENSGALG00000015630,ENSGALG00000026264,ENSGALG00000014983,ENSGALG00000028140,ENSGALG00000017394,ENSGALG00000002618,ENSGALG00000040007,ENSGALG00000014754,ENSGALG00000040730,ENSGALG00000036412,ENSGALG00000003589,ENSGALG00000010595,ENSGALG00000014786,ENSGALG00000002088,…
molecular_function	GO:0004252 serine-type endopeptidase activity	4 out of 203 genes, 2.0%	112 out of 15747 genes, 0.7%	1	ENSGALG00000014144,ENSGALG00000014681,ENSGALG00000033974,ENSGALG00000019221
biological_process	GO:0050818 regulation of coagulation	2 out of 203 genes, 1.0%	48 out of 15747 genes, 0.3%	1	ENSGALG00000014983,ENSGALG00000014984
biological_process	GO:1900542 regulation of purine nucleotide metabolic process	2 out of 203 genes, 1.0%	64 out of 15747 genes, 0.4%	1	ENSGALG00000040035,ENSGALG00000012613
biological_process	GO:0006820 anion transport	5 out of 203 genes, 2.5%	363 out of 15747 genes, 2.3%	1	ENSGALG00000015045,ENSGALG00000016858,ENSGALG00000003713,ENSGALG00000001698,ENSGALG00000004280
cellular_component	GO:0005634 nucleus	36 out of 203 genes, 17.7%	4641 out of 15747 genes, 29.5%	1	ENSGALG00000032571,ENSGALG00000003475,ENSGALG00000029509,ENSGALG00000023772,ENSGALG00000026264,ENSGALG00000035944,ENSGALG00000032393,ENSGALG00000033498,ENSGALG00000028880,ENSGALG00000014144,ENSGALG00000040730,ENSGALG00000016142,ENSGALG00000014786,ENSGALG00000006073,ENSGALG00000014821,ENSGALG00000005739,ENSGALG00000036536,ENSGALG00000011489,ENSGALG00000038287,ENSGALG00000028318,ENSGALG00000016044,…
biological_process	GO:0070727 cellular macromolecule localization	4 out of 203 genes, 2.0%	1004 out of 15747 genes, 6.4%	1	ENSGALG00000042798,ENSGALG00000017394,ENSGALG00000010812,ENSGALG00000014786
biological_process	GO:0051281 positive regulation of release of sequestered calcium ion into cytosol	2 out of 203 genes, 1.0%	20 out of 15747 genes, 0.1%	1	ENSGALG00000014983,ENSGALG00000004064
biological_process	GO:0043123 positive regulation of I-kappaB kinase/NF-kappaB signaling	3 out of 203 genes, 1.5%	82 out of 15747 genes, 0.5%	1	ENSGALG00000014983,ENSGALG00000031094,ENSGALG00000014984
biological_process	GO:0031667 response to nutrient levels	4 out of 203 genes, 2.0%	170 out of 15747 genes, 1.1%	1	ENSGALG00000011104,ENSGALG00000036360,ENSGALG00000040035,ENSGALG00000017046
biological_process	GO:0009967 positive regulation of signal transduction	15 out of 203 genes, 7.4%	935 out of 15747 genes, 5.9%	1	ENSGALG00000011104,ENSGALG00000033974,ENSGALG00000034478,ENSGALG00000036412,ENSGALG00000031094,ENSGALG00000023933,ENSGALG00000014984,ENSGALG00000040035,ENSGALG00000014786,ENSGALG00000010595,ENSGALG00000007927,ENSGALG00000014983,ENSGALG00000036360,ENSGALG00000032701,ENSGALG00000004064
biological_process	GO:0065007 biological regulation	96 out of 203 genes, 47.3%	8176 out of 15747 genes, 51.9%	1	ENSGALG00000011104,ENSGALG00000005797,ENSGALG00000034478,ENSGALG00000000241,ENSGALG00000031094,ENSGALG00000015630,ENSGALG00000012254,ENSGALG00000017046,ENSGALG00000019552,ENSGALG00000017394,ENSGALG00000035944,ENSGALG00000002618,ENSGALG00000046557,ENSGALG00000033498,ENSGALG00000040007,ENSGALG00000014754,ENSGALG00000040730,ENSGALG00000003589,ENSGALG00000030115,ENSGALG00000002088,ENSGALG00000007927,…
molecular_function	GO:0008233 peptidase activity	5 out of 203 genes, 2.5%	479 out of 15747 genes, 3.0%	1	ENSGALG00000014144,ENSGALG00000014681,ENSGALG00000033974,ENSGALG00000019221,ENSGALG00000013838
biological_process	GO:0010941 regulation of cell death	9 out of 203 genes, 4.4%	931 out of 15747 genes, 5.9%	1	ENSGALG00000011104,ENSGALG00000033974,ENSGALG00000030115,ENSGALG00000023933,ENSGALG00000014786,ENSGALG00000008947,ENSGALG00000028140,ENSGALG00000014983,ENSGALG00000001573
cellular_component	GO:0031988 membrane-bounded vesicle	3 out of 203 genes, 1.5%	480 out of 15747 genes, 3.0%	1	ENSGALG00000010812,ENSGALG00000005631,ENSGALG00000004064
biological_process	GO:0045217 cell-cell junction maintenance	2 out of 203 genes, 1.0%	7 out of 15747 genes, 0.0%	1	ENSGALG00000014983,ENSGALG00000014984
biological_process	GO:0006672 ceramide metabolic process	2 out of 203 genes, 1.0%	59 out of 15747 genes, 0.4%	1	ENSGALG00000011213,ENSGALG00000001573
biological_process	GO:0090317 negative regulation of intracellular protein transport	2 out of 203 genes, 1.0%	40 out of 15747 genes, 0.3%	1	ENSGALG00000017394,ENSGALG00000006995
biological_process	GO:0009891 positive regulation of biosynthetic process	16 out of 203 genes, 7.9%	1397 out of 15747 genes, 8.9%	1	ENSGALG00000011104,ENSGALG00000033974,ENSGALG00000000241,ENSGALG00000026264,ENSGALG00000014983,ENSGALG00000017394,ENSGALG00000004064,ENSGALG00000003952,ENSGALG00000040189,ENSGALG00000001252,ENSGALG00000040730,ENSGALG00000014786,ENSGALG00000040035,ENSGALG00000014984,ENSGALG00000002088,ENSGALG00000011489
molecular_function	GO:0004672 protein kinase activity	5 out of 203 genes, 2.5%	525 out of 15747 genes, 3.3%	1	ENSGALG00000040189,ENSGALG00000020905,ENSGALG00000014179,ENSGALG00000016661,ENSGALG00000008947
biological_process	GO:0002793 positive regulation of peptide secretion	3 out of 203 genes, 1.5%	44 out of 15747 genes, 0.3%	1	ENSGALG00000011104,ENSGALG00000016661,ENSGALG00000004064
cellular_component	GO:0031674 I band	4 out of 203 genes, 2.0%	80 out of 15747 genes, 0.5%	1	ENSGALG00000005448,ENSGALG00000005493,ENSGALG00000040995,ENSGALG00000010812
biological_process	GO:0031347 regulation of defense response	8 out of 203 genes, 3.9%	281 out of 15747 genes, 1.8%	1	ENSGALG00000011961,ENSGALG00000040007,ENSGALG00000033974,ENSGALG00000014984,ENSGALG00000006995,ENSGALG00000032701,ENSGALG00000036360,ENSGALG00000004064
biological_process	GO:0042273 ribosomal large subunit biogenesis	2 out of 203 genes, 1.0%	68 out of 15747 genes, 0.4%	1	ENSGALG00000032571,ENSGALG00000003991
biological_process	GO:0010469 regulation of receptor activity	5 out of 203 genes, 2.5%	334 out of 15747 genes, 2.1%	1	ENSGALG00000011104,ENSGALG00000040007,ENSGALG00000033974,ENSGALG00000040035,ENSGALG00000027583
biological_process	GO:0030203 glycosaminoglycan metabolic process	2 out of 203 genes, 1.0%	52 out of 15747 genes, 0.3%	1	ENSGALG00000001611,ENSGALG00000031590
biological_process	GO:0008610 lipid biosynthetic process	9 out of 203 genes, 4.4%	294 out of 15747 genes, 1.9%	1	ENSGALG00000028880,ENSGALG00000003475,ENSGALG00000028142,ENSGALG00000011213,ENSGALG00000006073,ENSGALG00000017394,ENSGALG00000005739,ENSGALG00000044527,ENSGALG00000001573
biological_process	GO:0048247 lymphocyte chemotaxis	2 out of 203 genes, 1.0%	25 out of 15747 genes, 0.2%	1	ENSGALG00000034478,ENSGALG00000005254
biological_process	GO:0061337 cardiac conduction	2 out of 203 genes, 1.0%	35 out of 15747 genes, 0.2%	1	ENSGALG00000010812,ENSGALG00000027583
biological_process	GO:0010466 negative regulation of peptidase activity	3 out of 203 genes, 1.5%	140 out of 15747 genes, 0.9%	1	ENSGALG00000019552,ENSGALG00000033974,ENSGALG00000032231
biological_process	GO:0045599 negative regulation of fat cell differentiation	3 out of 203 genes, 1.5%	33 out of 15747 genes, 0.2%	1	ENSGALG00000017394,ENSGALG00000036360,ENSGALG00000004064
biological_process	GO:0065003 macromolecular complex assembly	9 out of 203 genes, 4.4%	951 out of 15747 genes, 6.0%	1	ENSGALG00000032571,ENSGALG00000027064,ENSGALG00000016142,ENSGALG00000012613,ENSGALG00000007980,ENSGALG00000006073,ENSGALG00000015126,ENSGALG00000002618,ENSGALG00000003991
biological_process	GO:0043122 regulation of I-kappaB kinase/NF-kappaB signaling	4 out of 203 genes, 2.0%	118 out of 15747 genes, 0.7%	1	ENSGALG00000014983,ENSGALG00000011961,ENSGALG00000031094,ENSGALG00000014984
biological_process	GO:0044706 multi-multicellular organism process	3 out of 203 genes, 1.5%	62 out of 15747 genes, 0.4%	1	ENSGALG00000014144,ENSGALG00000001573,ENSGALG00000011489
biological_process	GO:0044093 positive regulation of molecular function	15 out of 203 genes, 7.4%	1151 out of 15747 genes, 7.3%	1	ENSGALG00000040189,ENSGALG00000011104,ENSGALG00000033974,ENSGALG00000034478,ENSGALG00000014984,ENSGALG00000040035,ENSGALG00000010595,ENSGALG00000045408,ENSGALG00000008947,ENSGALG00000002088,ENSGALG00000028318,ENSGALG00000014983,ENSGALG00000010812,ENSGALG00000001573,ENSGALG00000002618
cellular_component	GO:0097458 neuron part	9 out of 203 genes, 4.4%	877 out of 15747 genes, 5.6%	1	ENSGALG00000014528,ENSGALG00000015737,ENSGALG00000002958,ENSGALG00000001698,ENSGALG00000036412,ENSGALG00000007927,ENSGALG00000015835,ENSGALG00000006997,ENSGALG00000005801
biological_process	GO:0051716 cellular response to stimulus	62 out of 203 genes, 30.5%	3982 out of 15747 genes, 25.3%	1	ENSGALG00000024357,ENSGALG00000011104,ENSGALG00000034478,ENSGALG00000040101,ENSGALG00000006575,ENSGALG00000026264,ENSGALG00000017046,ENSGALG00000014983,ENSGALG00000028140,ENSGALG00000017394,ENSGALG00000005254,ENSGALG00000046557,ENSGALG00000033498,ENSGALG00000014754,ENSGALG00000040730,ENSGALG00000036412,ENSGALG00000010595,ENSGALG00000014786,ENSGALG00000002088,ENSGALG00000020905,ENSGALG00000014821,…
biological_process	GO:0010950 positive regulation of endopeptidase activity	2 out of 203 genes, 1.0%	80 out of 15747 genes, 0.5%	1	ENSGALG00000014983,ENSGALG00000001573
biological_process	GO:0050729 positive regulation of inflammatory response	2 out of 203 genes, 1.0%	43 out of 15747 genes, 0.3%	1	ENSGALG00000040007,ENSGALG00000036360
biological_process	GO:0048699 generation of neurons	9 out of 203 genes, 4.4%	993 out of 15747 genes, 6.3%	1	ENSGALG00000031578,ENSGALG00000002958,ENSGALG00000036412,ENSGALG00000034196,ENSGALG00000002088,ENSGALG00000007948,ENSGALG00000007927,ENSGALG00000006997,ENSGALG00000004064
cellular_component	GO:0019897 extrinsic component of plasma membrane	2 out of 203 genes, 1.0%	103 out of 15747 genes, 0.7%	1	ENSGALG00000016661,ENSGALG00000046557
biological_process	GO:0035239 tube morphogenesis	2 out of 203 genes, 1.0%	244 out of 15747 genes, 1.5%	1	ENSGALG00000010812,ENSGALG00000011489
biological_process	GO:1903531 negative regulation of secretion by cell	3 out of 203 genes, 1.5%	92 out of 15747 genes, 0.6%	1	ENSGALG00000014983,ENSGALG00000014984,ENSGALG00000016288
biological_process	GO:0044763 single-organism cellular process	114 out of 203 genes, 56.2%	8393 out of 15747 genes, 53.3%	1	ENSGALG00000027526,ENSGALG00000015045,ENSGALG00000011104,ENSGALG00000005797,ENSGALG00000006864,ENSGALG00000034478,ENSGALG00000003713,ENSGALG00000012254,ENSGALG00000017046,ENSGALG00000041031,ENSGALG00000016592,ENSGALG00000017394,ENSGALG00000005254,ENSGALG00000044527,ENSGALG00000015126,ENSGALG00000002618,ENSGALG00000046557,ENSGALG00000032393,ENSGALG00000033498,ENSGALG00000012577,ENSGALG00000014754,…
cellular_component	GO:0005730 nucleolus	3 out of 203 genes, 1.5%	583 out of 15747 genes, 3.7%	1	ENSGALG00000032571,ENSGALG00000005739,ENSGALG00000003991
biological_process	GO:0019932 second-messenger-mediated signaling	5 out of 203 genes, 2.5%	113 out of 15747 genes, 0.7%	1	ENSGALG00000020905,ENSGALG00000010812,ENSGALG00000005631,ENSGALG00000027583,ENSGALG00000026264
biological_process	GO:0043086 negative regulation of catalytic activity	5 out of 203 genes, 2.5%	432 out of 15747 genes, 2.7%	1	ENSGALG00000019552,ENSGALG00000002579,ENSGALG00000033974,ENSGALG00000032231,ENSGALG00000027583
biological_process	GO:0006935 chemotaxis	5 out of 203 genes, 2.5%	305 out of 15747 genes, 1.9%	1	ENSGALG00000007927,ENSGALG00000033974,ENSGALG00000034478,ENSGALG00000005254,ENSGALG00000005631
biological_process	GO:0006874 cellular calcium ion homeostasis	8 out of 203 genes, 3.9%	231 out of 15747 genes, 1.5%	1	ENSGALG00000005631,ENSGALG00000014984,ENSGALG00000010595,ENSGALG00000014983,ENSGALG00000010812,ENSGALG00000036360,ENSGALG00000027583,ENSGALG00000004064
biological_process	GO:0050776 regulation of immune response	14 out of 203 genes, 6.9%	417 out of 15747 genes, 2.6%	1	ENSGALG00000024357,ENSGALG00000011961,ENSGALG00000005797,ENSGALG00000014754,ENSGALG00000040101,ENSGALG00000014984,ENSGALG00000016661,ENSGALG00000026396,ENSGALG00000014821,ENSGALG00000014820,ENSGALG00000044802,ENSGALG00000032701,ENSGALG00000039480,ENSGALG00000013101
molecular_function	GO:0072509 divalent inorganic cation transmembrane transporter activity	3 out of 203 genes, 1.5%	143 out of 15747 genes, 0.9%	1	ENSGALG00000010812,ENSGALG00000005631,ENSGALG00000036360
biological_process	GO:1990845 adaptive thermogenesis	2 out of 203 genes, 1.0%	9 out of 15747 genes, 0.1%	1	ENSGALG00000036360,ENSGALG00000040035
biological_process	GO:0048583 regulation of response to stimulus	34 out of 203 genes, 16.7%	2500 out of 15747 genes, 15.9%	1	ENSGALG00000024357,ENSGALG00000011104,ENSGALG00000005797,ENSGALG00000034478,ENSGALG00000040101,ENSGALG00000031094,ENSGALG00000017046,ENSGALG00000014983,ENSGALG00000017394,ENSGALG00000040007,ENSGALG00000014754,ENSGALG00000036412,ENSGALG00000010595,ENSGALG00000014786,ENSGALG00000007927,ENSGALG00000014821,ENSGALG00000014820,ENSGALG00000036360,ENSGALG00000032701,ENSGALG00000033974,ENSGALG00000023933,…
biological_process	GO:1901698 response to nitrogen compound	9 out of 203 genes, 4.4%	423 out of 15747 genes, 2.7%	1	ENSGALG00000005631,ENSGALG00000040035,ENSGALG00000014786,ENSGALG00000010812,ENSGALG00000036360,ENSGALG00000001573,ENSGALG00000004064,ENSGALG00000005801,ENSGALG00000046557
biological_process	GO:0051223 regulation of protein transport	10 out of 203 genes, 4.9%	348 out of 15747 genes, 2.2%	1	ENSGALG00000011104,ENSGALG00000014984,ENSGALG00000016661,ENSGALG00000014786,ENSGALG00000014983,ENSGALG00000017394,ENSGALG00000006995,ENSGALG00000014820,ENSGALG00000036360,ENSGALG00000004064
molecular_function	GO:0005509 calcium ion binding	14 out of 203 genes, 6.9%	546 out of 15747 genes, 3.5%	1	ENSGALG00000005448,ENSGALG00000017398,ENSGALG00000005797,ENSGALG00000005493,ENSGALG00000002958,ENSGALG00000029509,ENSGALG00000015630,ENSGALG00000009458,ENSGALG00000010812,ENSGALG00000016908,ENSGALG00000004320,ENSGALG00000036418,ENSGALG00000016934,ENSGALG00000016941
biological_process	GO:0051482 positive regulation of cytosolic calcium ion concentration involved in phospholipase C-activating G-protein coupled signaling pathway	3 out of 203 genes, 1.5%	29 out of 15747 genes, 0.2%	1	ENSGALG00000014983,ENSGALG00000014984,ENSGALG00000010595
cellular_component	GO:0016324 apical plasma membrane	4 out of 203 genes, 2.0%	137 out of 15747 genes, 0.9%	1	ENSGALG00000016858,ENSGALG00000028140,ENSGALG00000036360,ENSGALG00000040035
biological_process	GO:0003414 chondrocyte morphogenesis involved in endochondral bone morphogenesis	2 out of 203 genes, 1.0%	12 out of 15747 genes, 0.1%	1	ENSGALG00000041031,ENSGALG00000005797
molecular_function	GO:0032934 sterol binding	2 out of 203 genes, 1.0%	40 out of 15747 genes, 0.3%	1	ENSGALG00000006995,ENSGALG00000000241
biological_process	GO:0097190 apoptotic signaling pathway	2 out of 203 genes, 1.0%	168 out of 15747 genes, 1.1%	1	ENSGALG00000023933,ENSGALG00000014786
molecular_function	GO:0019901 protein kinase binding	2 out of 203 genes, 1.0%	419 out of 15747 genes, 2.7%	1	ENSGALG00000010812,ENSGALG00000036360
cellular_component	GO:0044424 intracellular part	84 out of 203 genes, 41.4%	9795 out of 15747 genes, 62.2%	1	ENSGALG00000011104,ENSGALG00000000241,ENSGALG00000017046,ENSGALG00000035960,ENSGALG00000016592,ENSGALG00000017394,ENSGALG00000035944,ENSGALG00000044527,ENSGALG00000033171,ENSGALG00000002618,ENSGALG00000046557,ENSGALG00000032393,ENSGALG00000033498,ENSGALG00000012577,ENSGALG00000005493,ENSGALG00000040730,ENSGALG00000040995,ENSGALG00000016142,ENSGALG00000030115,ENSGALG00000020905,ENSGALG00000036536,…
biological_process	GO:0003018 vascular process in circulatory system	4 out of 203 genes, 2.0%	77 out of 15747 genes, 0.5%	1	ENSGALG00000014983,ENSGALG00000036360,ENSGALG00000040035,ENSGALG00000001573
cellular_component	GO:0005911 cell-cell junction	4 out of 203 genes, 2.0%	268 out of 15747 genes, 1.7%	1	ENSGALG00000014821,ENSGALG00000017398,ENSGALG00000004320,ENSGALG00000014786
biological_process	GO:0048519 negative regulation of biological process	36 out of 203 genes, 17.7%	3256 out of 15747 genes, 20.7%	1	ENSGALG00000011104,ENSGALG00000014983,ENSGALG00000028140,ENSGALG00000019552,ENSGALG00000017394,ENSGALG00000035944,ENSGALG00000040007,ENSGALG00000030115,ENSGALG00000014786,ENSGALG00000032231,ENSGALG00000014820,ENSGALG00000006997,ENSGALG00000036360,ENSGALG00000011489,ENSGALG00000033974,ENSGALG00000039376,ENSGALG00000028318,ENSGALG00000002579,ENSGALG00000006995,ENSGALG00000004280,ENSGALG00000016044,…
molecular_function	GO:0098772 molecular function regulator	9 out of 203 genes, 4.4%	975 out of 15747 genes, 6.2%	1	ENSGALG00000039721,ENSGALG00000040007,ENSGALG00000040035,ENSGALG00000014786,ENSGALG00000045408,ENSGALG00000019552,ENSGALG00000028318,ENSGALG00000032231,ENSGALG00000027583
biological_process	GO:0010906 regulation of glucose metabolic process	2 out of 203 genes, 1.0%	58 out of 15747 genes, 0.4%	1	ENSGALG00000011104,ENSGALG00000012613
biological_process	GO:0035265 organ growth	2 out of 203 genes, 1.0%	59 out of 15747 genes, 0.4%	1	ENSGALG00000041031,ENSGALG00000005797
biological_process	GO:0030098 lymphocyte differentiation	2 out of 203 genes, 1.0%	178 out of 15747 genes, 1.1%	1	ENSGALG00000014821,ENSGALG00000014786
biological_process	GO:0097530 granulocyte migration	3 out of 203 genes, 1.5%	57 out of 15747 genes, 0.4%	1	ENSGALG00000043254,ENSGALG00000034478,ENSGALG00000005254
biological_process	GO:0050867 positive regulation of cell activation	3 out of 203 genes, 1.5%	185 out of 15747 genes, 1.2%	1	ENSGALG00000014754,ENSGALG00000014820,ENSGALG00000014984
biological_process	GO:0043062 extracellular structure organization	7 out of 203 genes, 3.4%	172 out of 15747 genes, 1.1%	1	ENSGALG00000027526,ENSGALG00000041031,ENSGALG00000006864,ENSGALG00000039376,ENSGALG00000033420,ENSGALG00000003589,ENSGALG00000017046
biological_process	GO:0070482 response to oxygen levels	2 out of 203 genes, 1.0%	123 out of 15747 genes, 0.8%	1	ENSGALG00000010812,ENSGALG00000005801
molecular_function	GO:0015645 fatty acid ligase activity	2 out of 203 genes, 1.0%	14 out of 15747 genes, 0.1%	1	ENSGALG00000001749,ENSGALG00000003286
biological_process	GO:1902580 single-organism cellular localization	2 out of 203 genes, 1.0%	613 out of 15747 genes, 3.9%	1	ENSGALG00000042798,ENSGALG00000014786
biological_process	GO:0034655 nucleobase-containing compound catabolic process	2 out of 203 genes, 1.0%	159 out of 15747 genes, 1.0%	1	ENSGALG00000032571,ENSGALG00000003991
molecular_function	GO:0016818 hydrolase activity, acting on acid anhydrides, in phosphorus-containing anhydrides	9 out of 203 genes, 4.4%	728 out of 15747 genes, 4.6%	1	ENSGALG00000033498,ENSGALG00000016142,ENSGALG00000005631,ENSGALG00000021395,ENSGALG00000005402,ENSGALG00000035960,ENSGALG00000044261,ENSGALG00000045940,ENSGALG00000046557
biological_process	GO:0030534 adult behavior	3 out of 203 genes, 1.5%	102 out of 15747 genes, 0.6%	1	ENSGALG00000036782,ENSGALG00000005801,ENSGALG00000016941
biological_process	GO:0045861 negative regulation of proteolysis	3 out of 203 genes, 1.5%	212 out of 15747 genes, 1.3%	1	ENSGALG00000019552,ENSGALG00000033974,ENSGALG00000032231
molecular_function	GO:0046982 protein heterodimerization activity	4 out of 203 genes, 2.0%	318 out of 15747 genes, 2.0%	1	ENSGALG00000001252,ENSGALG00000027064,ENSGALG00000016044,ENSGALG00000014786
biological_process	GO:0045785 positive regulation of cell adhesion	3 out of 203 genes, 1.5%	216 out of 15747 genes, 1.4%	1	ENSGALG00000014820,ENSGALG00000003589,ENSGALG00000015630
cellular_component	GO:0044446 intracellular organelle part	38 out of 203 genes, 18.7%	5406 out of 15747 genes, 34.3%	1	ENSGALG00000032571,ENSGALG00000003475,ENSGALG00000029509,ENSGALG00000023772,ENSGALG00000017046,ENSGALG00000035960,ENSGALG00000042798,ENSGALG00000017394,ENSGALG00000033498,ENSGALG00000028880,ENSGALG00000014144,ENSGALG00000036412,ENSGALG00000016142,ENSGALG00000014786,ENSGALG00000006073,ENSGALG00000005402,ENSGALG00000014821,ENSGALG00000005739,ENSGALG00000011489,ENSGALG00000031590,ENSGALG00000011213,…
biological_process	GO:0051924 regulation of calcium ion transport	6 out of 203 genes, 3.0%	115 out of 15747 genes, 0.7%	1	ENSGALG00000014983,ENSGALG00000011104,ENSGALG00000010812,ENSGALG00000004064,ENSGALG00000001573,ENSGALG00000027583
biological_process	GO:1901293 nucleoside phosphate biosynthetic process	2 out of 203 genes, 1.0%	154 out of 15747 genes, 1.0%	1	ENSGALG00000028982,ENSGALG00000016592
biological_process	GO:0010876 lipid localization	5 out of 203 genes, 2.5%	202 out of 15747 genes, 1.3%	1	ENSGALG00000044261,ENSGALG00000016858,ENSGALG00000006995,ENSGALG00000000241,ENSGALG00000021395
cellular_component	GO:0044463 cell projection part	4 out of 203 genes, 2.0%	574 out of 15747 genes, 3.6%	1	ENSGALG00000005402,ENSGALG00000001698,ENSGALG00000036412,ENSGALG00000026491
biological_process	GO:1901576 organic substance biosynthetic process	20 out of 203 genes, 9.9%	1934 out of 15747 genes, 12.3%	1	ENSGALG00000028982,ENSGALG00000003475,ENSGALG00000031590,ENSGALG00000028142,ENSGALG00000011213,ENSGALG00000026264,ENSGALG00000001611,ENSGALG00000016592,ENSGALG00000017394,ENSGALG00000044527,ENSGALG00000016044,ENSGALG00000003952,ENSGALG00000001573,ENSGALG00000028880,ENSGALG00000001252,ENSGALG00000040730,ENSGALG00000012613,ENSGALG00000006073,ENSGALG00000014681,ENSGALG00000005739
biological_process	GO:0007186 G-protein coupled receptor signaling pathway	15 out of 203 genes, 7.4%	694 out of 15747 genes, 4.4%	1	ENSGALG00000035569,ENSGALG00000011104,ENSGALG00000002557,ENSGALG00000036782,ENSGALG00000034478,ENSGALG00000001698,ENSGALG00000006575,ENSGALG00000014984,ENSGALG00000040035,ENSGALG00000010595,ENSGALG00000002088,ENSGALG00000014983,ENSGALG00000004064,ENSGALG00000027583,ENSGALG00000046557
biological_process	GO:0044283 small molecule biosynthetic process	6 out of 203 genes, 3.0%	274 out of 15747 genes, 1.7%	1	ENSGALG00000017394,ENSGALG00000005739,ENSGALG00000003475,ENSGALG00000028142,ENSGALG00000012613,ENSGALG00000006073
biological_process	GO:0071637 regulation of monocyte chemotactic protein-1 production	2 out of 203 genes, 1.0%	9 out of 15747 genes, 0.1%	1	ENSGALG00000006995,ENSGALG00000036360
biological_process	GO:0031647 regulation of protein stability	2 out of 203 genes, 1.0%	173 out of 15747 genes, 1.1%	1	ENSGALG00000017398,ENSGALG00000014786
biological_process	GO:0045936 negative regulation of phosphate metabolic process	5 out of 203 genes, 2.5%	356 out of 15747 genes, 2.3%	1	ENSGALG00000002579,ENSGALG00000033974,ENSGALG00000014984,ENSGALG00000012613,ENSGALG00000004064
biological_process	GO:1903827 regulation of cellular protein localization	4 out of 203 genes, 2.0%	304 out of 15747 genes, 1.9%	1	ENSGALG00000017394,ENSGALG00000006995,ENSGALG00000014786,ENSGALG00000004064
molecular_function	GO:0015294 solute:cation symporter activity	2 out of 203 genes, 1.0%	75 out of 15747 genes, 0.5%	1	ENSGALG00000016858,ENSGALG00000006728
biological_process	GO:0003429 growth plate cartilage chondrocyte morphogenesis	2 out of 203 genes, 1.0%	12 out of 15747 genes, 0.1%	1	ENSGALG00000041031,ENSGALG00000005797
biological_process	GO:0016053 organic acid biosynthetic process	4 out of 203 genes, 2.0%	159 out of 15747 genes, 1.0%	1	ENSGALG00000005739,ENSGALG00000003475,ENSGALG00000028142,ENSGALG00000006073
biological_process	GO:0051216 cartilage development	3 out of 203 genes, 1.5%	121 out of 15747 genes, 0.8%	1	ENSGALG00000041031,ENSGALG00000005797,ENSGALG00000036360
biological_process	GO:0040017 positive regulation of locomotion	6 out of 203 genes, 3.0%	304 out of 15747 genes, 1.9%	1	ENSGALG00000014983,ENSGALG00000033974,ENSGALG00000036360,ENSGALG00000014984,ENSGALG00000014786,ENSGALG00000004064
biological_process	GO:0023051 regulation of signaling	27 out of 203 genes, 13.3%	2154 out of 15747 genes, 13.7%	1	ENSGALG00000011104,ENSGALG00000033974,ENSGALG00000034478,ENSGALG00000031094,ENSGALG00000023933,ENSGALG00000017046,ENSGALG00000014983,ENSGALG00000017394,ENSGALG00000006995,ENSGALG00000004064,ENSGALG00000016941,ENSGALG00000011961,ENSGALG00000040007,ENSGALG00000036412,ENSGALG00000014984,ENSGALG00000040035,ENSGALG00000010595,ENSGALG00000012613,ENSGALG00000014786,ENSGALG00000016661,ENSGALG00000008947,…
cellular_component	GO:0044422 organelle part	42 out of 203 genes, 20.7%	5562 out of 15747 genes, 35.3%	1	ENSGALG00000005448,ENSGALG00000032571,ENSGALG00000003475,ENSGALG00000029509,ENSGALG00000023772,ENSGALG00000017046,ENSGALG00000035960,ENSGALG00000042798,ENSGALG00000017394,ENSGALG00000033498,ENSGALG00000028880,ENSGALG00000014144,ENSGALG00000005493,ENSGALG00000040995,ENSGALG00000036412,ENSGALG00000016142,ENSGALG00000014786,ENSGALG00000006073,ENSGALG00000005402,ENSGALG00000014821,ENSGALG00000005739,…
molecular_function	GO:0000975 regulatory region DNA binding	6 out of 203 genes, 3.0%	706 out of 15747 genes, 4.5%	1	ENSGALG00000001252,ENSGALG00000035944,ENSGALG00000040730,ENSGALG00000003952,ENSGALG00000026264,ENSGALG00000011489
molecular_function	GO:0016746 transferase activity, transferring acyl groups	5 out of 203 genes, 2.5%	198 out of 15747 genes, 1.3%	1	ENSGALG00000012802,ENSGALG00000003475,ENSGALG00000044527,ENSGALG00000033171,ENSGALG00000038876
biological_process	GO:0042306 regulation of protein import into nucleus	2 out of 203 genes, 1.0%	61 out of 15747 genes, 0.4%	1	ENSGALG00000006995,ENSGALG00000014786
biological_process	GO:0071621 granulocyte chemotaxis	2 out of 203 genes, 1.0%	51 out of 15747 genes, 0.3%	1	ENSGALG00000034478,ENSGALG00000005254
biological_process	GO:0000027 ribosomal large subunit assembly	2 out of 203 genes, 1.0%	31 out of 15747 genes, 0.2%	1	ENSGALG00000032571,ENSGALG00000003991
biological_process	GO:0032642 regulation of chemokine production	3 out of 203 genes, 1.5%	35 out of 15747 genes, 0.2%	1	ENSGALG00000006995,ENSGALG00000036360,ENSGALG00000014984
biological_process	GO:0006915 apoptotic process	7 out of 203 genes, 3.4%	390 out of 15747 genes, 2.5%	1	ENSGALG00000014983,ENSGALG00000033974,ENSGALG00000010812,ENSGALG00000023933,ENSGALG00000014786,ENSGALG00000001573,ENSGALG00000008947
biological_process	GO:0060070 canonical Wnt signaling pathway	2 out of 203 genes, 1.0%	64 out of 15747 genes, 0.4%	1	ENSGALG00000010812,ENSGALG00000011489
biological_process	GO:0030198 extracellular matrix organization	7 out of 203 genes, 3.4%	171 out of 15747 genes, 1.1%	1	ENSGALG00000027526,ENSGALG00000041031,ENSGALG00000006864,ENSGALG00000039376,ENSGALG00000033420,ENSGALG00000003589,ENSGALG00000017046
biological_process	GO:0034612 response to tumor necrosis factor	2 out of 203 genes, 1.0%	87 out of 15747 genes, 0.6%	1	ENSGALG00000034478,ENSGALG00000004064
biological_process	GO:0002695 negative regulation of leukocyte activation	2 out of 203 genes, 1.0%	88 out of 15747 genes, 0.6%	1	ENSGALG00000014820,ENSGALG00000004064
biological_process	GO:0033674 positive regulation of kinase activity	5 out of 203 genes, 2.5%	344 out of 15747 genes, 2.2%	1	ENSGALG00000028318,ENSGALG00000011104,ENSGALG00000033974,ENSGALG00000040035,ENSGALG00000008947
biological_process	GO:0019731 antibacterial humoral response	2 out of 203 genes, 1.0%	10 out of 15747 genes, 0.1%	1	ENSGALG00000011551,ENSGALG00000023622
biological_process	GO:0016072 rRNA metabolic process	2 out of 203 genes, 1.0%	142 out of 15747 genes, 0.9%	1	ENSGALG00000032571,ENSGALG00000003991
biological_process	GO:0031326 regulation of cellular biosynthetic process	25 out of 203 genes, 12.3%	2547 out of 15747 genes, 16.2%	1	ENSGALG00000011104,ENSGALG00000033974,ENSGALG00000007530,ENSGALG00000000241,ENSGALG00000029509,ENSGALG00000026264,ENSGALG00000014983,ENSGALG00000017394,ENSGALG00000035944,ENSGALG00000016044,ENSGALG00000004064,ENSGALG00000003952,ENSGALG00000040189,ENSGALG00000001252,ENSGALG00000040730,ENSGALG00000027064,ENSGALG00000014984,ENSGALG00000012613,ENSGALG00000014786,ENSGALG00000040035,ENSGALG00000002088,…
biological_process	GO:0002237 response to molecule of bacterial origin	4 out of 203 genes, 2.0%	135 out of 15747 genes, 0.9%	1	ENSGALG00000028982,ENSGALG00000014983,ENSGALG00000011961,ENSGALG00000032701
molecular_function	GO:0005126 cytokine receptor binding	4 out of 203 genes, 2.0%	178 out of 15747 genes, 1.1%	1	ENSGALG00000028140,ENSGALG00000034478,ENSGALG00000005254,ENSGALG00000014786
biological_process	GO:1903649 regulation of cytoplasmic transport	7 out of 203 genes, 3.4%	219 out of 15747 genes, 1.4%	1	ENSGALG00000014983,ENSGALG00000017394,ENSGALG00000006995,ENSGALG00000010812,ENSGALG00000014786,ENSGALG00000004064,ENSGALG00000027583
cellular_component	GO:0012506 vesicle membrane	3 out of 203 genes, 1.5%	177 out of 15747 genes, 1.1%	1	ENSGALG00000010812,ENSGALG00000005631,ENSGALG00000004064
biological_process	GO:0098609 cell-cell adhesion	9 out of 203 genes, 4.4%	428 out of 15747 genes, 2.7%	1	ENSGALG00000017398,ENSGALG00000014984,ENSGALG00000007948,ENSGALG00000007927,ENSGALG00000014821,ENSGALG00000016908,ENSGALG00000004320,ENSGALG00000016934,ENSGALG00000016941
biological_process	GO:0051098 regulation of binding	3 out of 203 genes, 1.5%	226 out of 15747 genes, 1.4%	1	ENSGALG00000011104,ENSGALG00000040035,ENSGALG00000027583
biological_process	GO:0023052 signaling	53 out of 203 genes, 26.1%	3126 out of 15747 genes, 19.9%	1	ENSGALG00000024357,ENSGALG00000011104,ENSGALG00000034478,ENSGALG00000040101,ENSGALG00000006575,ENSGALG00000026264,ENSGALG00000014983,ENSGALG00000028140,ENSGALG00000017394,ENSGALG00000046557,ENSGALG00000033498,ENSGALG00000014754,ENSGALG00000040730,ENSGALG00000010595,ENSGALG00000014786,ENSGALG00000002088,ENSGALG00000020905,ENSGALG00000014821,ENSGALG00000017005,ENSGALG00000014820,ENSGALG00000036360,…
biological_process	GO:0006942 regulation of striated muscle contraction	3 out of 203 genes, 1.5%	48 out of 15747 genes, 0.3%	1	ENSGALG00000005448,ENSGALG00000010812,ENSGALG00000027583
molecular_function	GO:0001067 regulatory region nucleic acid binding	6 out of 203 genes, 3.0%	706 out of 15747 genes, 4.5%	1	ENSGALG00000001252,ENSGALG00000035944,ENSGALG00000040730,ENSGALG00000003952,ENSGALG00000026264,ENSGALG00000011489
biological_process	GO:0046394 carboxylic acid biosynthetic process	4 out of 203 genes, 2.0%	159 out of 15747 genes, 1.0%	1	ENSGALG00000005739,ENSGALG00000003475,ENSGALG00000028142,ENSGALG00000006073
biological_process	GO:0007517 muscle organ development	4 out of 203 genes, 2.0%	173 out of 15747 genes, 1.1%	1	ENSGALG00000005448,ENSGALG00000028140,ENSGALG00000002958,ENSGALG00000010812
biological_process	GO:0010638 positive regulation of organelle organization	5 out of 203 genes, 2.5%	373 out of 15747 genes, 2.4%	1	ENSGALG00000011104,ENSGALG00000034052,ENSGALG00000014984,ENSGALG00000040035,ENSGALG00000010595
biological_process	GO:0032940 secretion by cell	6 out of 203 genes, 3.0%	267 out of 15747 genes, 1.7%	1	ENSGALG00000005254,ENSGALG00000014820,ENSGALG00000036360,ENSGALG00000014984,ENSGALG00000001573,ENSGALG00000026264
biological_process	GO:0036211 protein modification process	15 out of 203 genes, 7.4%	1991 out of 15747 genes, 12.6%	1	ENSGALG00000040189,ENSGALG00000040855,ENSGALG00000031590,ENSGALG00000016661,ENSGALG00000014786,ENSGALG00000008947,ENSGALG00000006073,ENSGALG00000001611,ENSGALG00000020905,ENSGALG00000017005,ENSGALG00000031656,ENSGALG00000014179,ENSGALG00000012802,ENSGALG00000033171,ENSGALG00000038876
molecular_function	GO:0005198 structural molecule activity	5 out of 203 genes, 2.5%	703 out of 15747 genes, 4.5%	1	ENSGALG00000027526,ENSGALG00000041858,ENSGALG00000030712,ENSGALG00000006864,ENSGALG00000033420
biological_process	GO:0050715 positive regulation of cytokine secretion	4 out of 203 genes, 2.0%	49 out of 15747 genes, 0.3%	1	ENSGALG00000014983,ENSGALG00000014820,ENSGALG00000036360,ENSGALG00000014984
biological_process	GO:0071805 potassium ion transmembrane transport	3 out of 203 genes, 1.5%	137 out of 15747 genes, 0.9%	1	ENSGALG00000012254,ENSGALG00000007980,ENSGALG00000008960
biological_process	GO:0072511 divalent inorganic cation transport	5 out of 203 genes, 2.5%	208 out of 15747 genes, 1.3%	1	ENSGALG00000010812,ENSGALG00000005631,ENSGALG00000036360,ENSGALG00000005801,ENSGALG00000027583
biological_process	GO:0071310 cellular response to organic substance	21 out of 203 genes, 10.3%	1179 out of 15747 genes, 7.5%	1	ENSGALG00000028982,ENSGALG00000033974,ENSGALG00000034478,ENSGALG00000028140,ENSGALG00000017394,ENSGALG00000016288,ENSGALG00000004064,ENSGALG00000046557,ENSGALG00000033498,ENSGALG00000011961,ENSGALG00000001252,ENSGALG00000040730,ENSGALG00000005631,ENSGALG00000036412,ENSGALG00000014786,ENSGALG00000040035,ENSGALG00000027374,ENSGALG00000010812,ENSGALG00000006997,ENSGALG00000032701,ENSGALG00000011489
biological_process	GO:1903522 regulation of blood circulation	6 out of 203 genes, 3.0%	132 out of 15747 genes, 0.8%	1	ENSGALG00000005448,ENSGALG00000014983,ENSGALG00000010812,ENSGALG00000014984,ENSGALG00000001573,ENSGALG00000027583
cellular_component	GO:0016604 nuclear body	3 out of 203 genes, 1.5%	451 out of 15747 genes, 2.9%	1	ENSGALG00000014144,ENSGALG00000015737,ENSGALG00000016044
biological_process	GO:0060048 cardiac muscle contraction	2 out of 203 genes, 1.0%	46 out of 15747 genes, 0.3%	1	ENSGALG00000005448,ENSGALG00000010812
biological_process	GO:0051346 negative regulation of hydrolase activity	5 out of 203 genes, 2.5%	245 out of 15747 genes, 1.6%	1	ENSGALG00000019552,ENSGALG00000002579,ENSGALG00000033974,ENSGALG00000032231,ENSGALG00000027583
biological_process	GO:0071704 organic substance metabolic process	53 out of 203 genes, 26.1%	5725 out of 15747 genes, 36.4%	1	ENSGALG00000014528,ENSGALG00000005797,ENSGALG00000032571,ENSGALG00000003475,ENSGALG00000026264,ENSGALG00000014983,ENSGALG00000031656,ENSGALG00000016592,ENSGALG00000017394,ENSGALG00000003286,ENSGALG00000044527,ENSGALG00000013838,ENSGALG00000033171,ENSGALG00000033498,ENSGALG00000028880,ENSGALG00000014144,ENSGALG00000001749,ENSGALG00000014754,ENSGALG00000040730,ENSGALG00000014786,ENSGALG00000006073,…
molecular_function	GO:0020037 heme binding	2 out of 203 genes, 1.0%	118 out of 15747 genes, 0.7%	1	ENSGALG00000039257,ENSGALG00000043254
biological_process	GO:0042592 homeostatic process	13 out of 203 genes, 6.4%	931 out of 15747 genes, 5.9%	1	ENSGALG00000005631,ENSGALG00000014984,ENSGALG00000040035,ENSGALG00000014786,ENSGALG00000010595,ENSGALG00000014944,ENSGALG00000014983,ENSGALG00000017394,ENSGALG00000010812,ENSGALG00000036360,ENSGALG00000004064,ENSGALG00000027583,ENSGALG00000002618
biological_process	GO:0002690 positive regulation of leukocyte chemotaxis	2 out of 203 genes, 1.0%	44 out of 15747 genes, 0.3%	1	ENSGALG00000036360,ENSGALG00000014984
molecular_function	GO:0016247 channel regulator activity	2 out of 203 genes, 1.0%	76 out of 15747 genes, 0.5%	1	ENSGALG00000040035,ENSGALG00000027583
molecular_function	GO:0008289 lipid binding	7 out of 203 genes, 3.4%	476 out of 15747 genes, 3.0%	1	ENSGALG00000011551,ENSGALG00000006995,ENSGALG00000000241,ENSGALG00000036360,ENSGALG00000032701,ENSGALG00000004064,ENSGALG00000036418
biological_process	GO:0008015 blood circulation	8 out of 203 genes, 3.9%	197 out of 15747 genes, 1.3%	1	ENSGALG00000005448,ENSGALG00000014144,ENSGALG00000014984,ENSGALG00000040035,ENSGALG00000014983,ENSGALG00000010812,ENSGALG00000036360,ENSGALG00000001573
biological_process	GO:0005996 monosaccharide metabolic process	2 out of 203 genes, 1.0%	101 out of 15747 genes, 0.6%	1	ENSGALG00000006995,ENSGALG00000012613
molecular_function	GO:0016820 hydrolase activity, acting on acid anhydrides, catalyzing transmembrane movement of substances	2 out of 203 genes, 1.0%	87 out of 15747 genes, 0.6%	1	ENSGALG00000044261,ENSGALG00000021395
biological_process	GO:0034641 cellular nitrogen compound metabolic process	19 out of 203 genes, 9.4%	2445 out of 15747 genes, 15.5%	1	ENSGALG00000014528,ENSGALG00000028982,ENSGALG00000032571,ENSGALG00000011213,ENSGALG00000038287,ENSGALG00000026264,ENSGALG00000016502,ENSGALG00000016592,ENSGALG00000016044,ENSGALG00000003952,ENSGALG00000001573,ENSGALG00000003991,ENSGALG00000014144,ENSGALG00000001252,ENSGALG00000040730,ENSGALG00000014681,ENSGALG00000036536,ENSGALG00000006608,ENSGALG00000005801
biological_process	GO:0009059 macromolecule biosynthetic process	7 out of 203 genes, 3.4%	1324 out of 15747 genes, 8.4%	1	ENSGALG00000001611,ENSGALG00000001252,ENSGALG00000031590,ENSGALG00000040730,ENSGALG00000016044,ENSGALG00000003952,ENSGALG00000026264
biological_process	GO:0019221 cytokine-mediated signaling pathway	3 out of 203 genes, 1.5%	196 out of 15747 genes, 1.2%	1	ENSGALG00000028140,ENSGALG00000034478,ENSGALG00000016288
biological_process	GO:0032024 positive regulation of insulin secretion	3 out of 203 genes, 1.5%	31 out of 15747 genes, 0.2%	1	ENSGALG00000011104,ENSGALG00000016661,ENSGALG00000004064
biological_process	GO:0034622 cellular macromolecular complex assembly	5 out of 203 genes, 2.5%	586 out of 15747 genes, 3.7%	1	ENSGALG00000032571,ENSGALG00000027064,ENSGALG00000016142,ENSGALG00000006073,ENSGALG00000003991
cellular_component	GO:0005635 nuclear envelope	3 out of 203 genes, 1.5%	311 out of 15747 genes, 2.0%	1	ENSGALG00000004064,ENSGALG00000001573,ENSGALG00000033619
biological_process	GO:0042742 defense response to bacterium	4 out of 203 genes, 2.0%	117 out of 15747 genes, 0.7%	1	ENSGALG00000043254,ENSGALG00000014754,ENSGALG00000011551,ENSGALG00000023622
biological_process	GO:0051049 regulation of transport	23 out of 203 genes, 11.3%	1014 out of 15747 genes, 6.4%	1	ENSGALG00000011104,ENSGALG00000012254,ENSGALG00000007980,ENSGALG00000014983,ENSGALG00000017394,ENSGALG00000006995,ENSGALG00000004280,ENSGALG00000016288,ENSGALG00000004064,ENSGALG00000001573,ENSGALG00000016941,ENSGALG00000002618,ENSGALG00000014144,ENSGALG00000014984,ENSGALG00000014786,ENSGALG00000016661,ENSGALG00000040035,ENSGALG00000002088,ENSGALG00000014820,ENSGALG00000010812,ENSGALG00000036360,…
cellular_component	GO:0000139 Golgi membrane	2 out of 203 genes, 1.0%	275 out of 15747 genes, 1.7%	1	ENSGALG00000001611,ENSGALG00000031590
biological_process	GO:1901342 regulation of vasculature development	2 out of 203 genes, 1.0%	174 out of 15747 genes, 1.1%	1	ENSGALG00000006821,ENSGALG00000004064
biological_process	GO:0001932 regulation of protein phosphorylation	11 out of 203 genes, 5.4%	931 out of 15747 genes, 5.9%	1	ENSGALG00000011104,ENSGALG00000033974,ENSGALG00000034478,ENSGALG00000031094,ENSGALG00000014984,ENSGALG00000040035,ENSGALG00000008947,ENSGALG00000014983,ENSGALG00000028318,ENSGALG00000036360,ENSGALG00000004064
biological_process	GO:0045934 negative regulation of nucleobase-containing compound metabolic process	6 out of 203 genes, 3.0%	1003 out of 15747 genes, 6.4%	1	ENSGALG00000035944,ENSGALG00000027064,ENSGALG00000036360,ENSGALG00000016044,ENSGALG00000012613,ENSGALG00000011489
molecular_function	GO:0008270 zinc ion binding	4 out of 203 genes, 2.0%	553 out of 15747 genes, 3.5%	1	ENSGALG00000005493,ENSGALG00000041327,ENSGALG00000005031,ENSGALG00000040730
biological_process	GO:0050920 regulation of chemotaxis	2 out of 203 genes, 1.0%	127 out of 15747 genes, 0.8%	1	ENSGALG00000036360,ENSGALG00000014984
molecular_function	GO:0015108 chloride transmembrane transporter activity	3 out of 203 genes, 1.5%	69 out of 15747 genes, 0.4%	1	ENSGALG00000003713,ENSGALG00000001698,ENSGALG00000004280
biological_process	GO:0006281 DNA repair	3 out of 203 genes, 1.5%	278 out of 15747 genes, 1.8%	1	ENSGALG00000038287,ENSGALG00000036536,ENSGALG00000005801
molecular_function	GO:0098631 protein binding involved in cell adhesion	2 out of 203 genes, 1.0%	26 out of 15747 genes, 0.2%	1	ENSGALG00000007927,ENSGALG00000007948
biological_process	GO:0030595 leukocyte chemotaxis	3 out of 203 genes, 1.5%	73 out of 15747 genes, 0.5%	1	ENSGALG00000034478,ENSGALG00000005254,ENSGALG00000005631
biological_process	GO:0072677 eosinophil migration	2 out of 203 genes, 1.0%	9 out of 15747 genes, 0.1%	1	ENSGALG00000043254,ENSGALG00000034478
molecular_function	GO:0043178 alcohol binding	3 out of 203 genes, 1.5%	82 out of 15747 genes, 0.5%	1	ENSGALG00000011551,ENSGALG00000006995,ENSGALG00000000241
molecular_function	GO:0000982 transcription factor activity, RNA polymerase II core promoter proximal region sequence-specific binding	3 out of 203 genes, 1.5%	364 out of 15747 genes, 2.3%	1	ENSGALG00000035944,ENSGALG00000003952,ENSGALG00000026264
biological_process	GO:0042471 ear morphogenesis	2 out of 203 genes, 1.0%	94 out of 15747 genes, 0.6%	1	ENSGALG00000017394,ENSGALG00000002958
biological_process	GO:0007626 locomotory behavior	3 out of 203 genes, 1.5%	151 out of 15747 genes, 1.0%	1	ENSGALG00000036782,ENSGALG00000005801,ENSGALG00000008947
biological_process	GO:0051248 negative regulation of protein metabolic process	7 out of 203 genes, 3.4%	727 out of 15747 genes, 4.6%	1	ENSGALG00000019552,ENSGALG00000002579,ENSGALG00000033974,ENSGALG00000032231,ENSGALG00000006995,ENSGALG00000014984,ENSGALG00000004064
biological_process	GO:1904950 negative regulation of establishment of protein localization	4 out of 203 genes, 2.0%	109 out of 15747 genes, 0.7%	1	ENSGALG00000014983,ENSGALG00000017394,ENSGALG00000006995,ENSGALG00000014984
biological_process	GO:1901654 response to ketone	3 out of 203 genes, 1.5%	67 out of 15747 genes, 0.4%	1	ENSGALG00000027374,ENSGALG00000046557,ENSGALG00000017046
biological_process	GO:0050767 regulation of neurogenesis	4 out of 203 genes, 2.0%	502 out of 15747 genes, 3.2%	1	ENSGALG00000031578,ENSGALG00000006997,ENSGALG00000004064,ENSGALG00000007948
biological_process	GO:0043413 macromolecule glycosylation	2 out of 203 genes, 1.0%	192 out of 15747 genes, 1.2%	1	ENSGALG00000001611,ENSGALG00000031590
biological_process	GO:0065008 regulation of biological quality	30 out of 203 genes, 14.8%	2381 out of 15747 genes, 15.1%	1	ENSGALG00000005448,ENSGALG00000011104,ENSGALG00000007530,ENSGALG00000000241,ENSGALG00000026264,ENSGALG00000014983,ENSGALG00000017394,ENSGALG00000012802,ENSGALG00000034052,ENSGALG00000004280,ENSGALG00000004064,ENSGALG00000001573,ENSGALG00000016941,ENSGALG00000002618,ENSGALG00000014144,ENSGALG00000017398,ENSGALG00000001698,ENSGALG00000005631,ENSGALG00000036412,ENSGALG00000014984,ENSGALG00000010595,…
biological_process	GO:0019362 pyridine nucleotide metabolic process	2 out of 203 genes, 1.0%	59 out of 15747 genes, 0.4%	1	ENSGALG00000014528,ENSGALG00000016502
biological_process	GO:0006165 nucleoside diphosphate phosphorylation	2 out of 203 genes, 1.0%	43 out of 15747 genes, 0.3%	1	ENSGALG00000014528,ENSGALG00000028982
molecular_function	GO:0016773 phosphotransferase activity, alcohol group as acceptor	5 out of 203 genes, 2.5%	618 out of 15747 genes, 3.9%	1	ENSGALG00000040189,ENSGALG00000020905,ENSGALG00000014179,ENSGALG00000016661,ENSGALG00000008947
biological_process	GO:0022618 ribonucleoprotein complex assembly	2 out of 203 genes, 1.0%	166 out of 15747 genes, 1.1%	1	ENSGALG00000032571,ENSGALG00000003991
biological_process	GO:0032989 cellular component morphogenesis	9 out of 203 genes, 4.4%	746 out of 15747 genes, 4.7%	1	ENSGALG00000005797,ENSGALG00000033974,ENSGALG00000002958,ENSGALG00000040995,ENSGALG00000036412,ENSGALG00000007927,ENSGALG00000041031,ENSGALG00000006821,ENSGALG00000026491
molecular_function	GO:0016877 ligase activity, forming carbon-sulfur bonds	2 out of 203 genes, 1.0%	31 out of 15747 genes, 0.2%	1	ENSGALG00000001749,ENSGALG00000003286
biological_process	GO:0015031 protein transport	5 out of 203 genes, 2.5%	783 out of 15747 genes, 5.0%	1	ENSGALG00000042798,ENSGALG00000014820,ENSGALG00000014984,ENSGALG00000014786,ENSGALG00000026264
biological_process	GO:0008285 negative regulation of cell proliferation	6 out of 203 genes, 3.0%	374 out of 15747 genes, 2.4%	1	ENSGALG00000014983,ENSGALG00000027374,ENSGALG00000039376,ENSGALG00000006995,ENSGALG00000006821,ENSGALG00000004064
biological_process	GO:0006956 complement activation	2 out of 203 genes, 1.0%	49 out of 15747 genes, 0.3%	1	ENSGALG00000005797,ENSGALG00000014754
cellular_component	GO:0005622 intracellular	90 out of 203 genes, 44.3%	10227 out of 15747 genes, 64.9%	1	ENSGALG00000011104,ENSGALG00000000241,ENSGALG00000017046,ENSGALG00000035960,ENSGALG00000016592,ENSGALG00000017394,ENSGALG00000041327,ENSGALG00000035944,ENSGALG00000044527,ENSGALG00000033171,ENSGALG00000002618,ENSGALG00000046557,ENSGALG00000032393,ENSGALG00000033498,ENSGALG00000012577,ENSGALG00000005493,ENSGALG00000040730,ENSGALG00000040995,ENSGALG00000016142,ENSGALG00000030115,ENSGALG00000020905,…
biological_process	GO:0007178 transmembrane receptor protein serine/threonine kinase signaling pathway	2 out of 203 genes, 1.0%	129 out of 15747 genes, 0.8%	1	ENSGALG00000010812,ENSGALG00000011489
biological_process	GO:0032609 interferon-gamma production	2 out of 203 genes, 1.0%	11 out of 15747 genes, 0.1%	1	ENSGALG00000014820,ENSGALG00000014984
biological_process	GO:0006364 rRNA processing	2 out of 203 genes, 1.0%	135 out of 15747 genes, 0.9%	1	ENSGALG00000032571,ENSGALG00000003991
biological_process	GO:0032787 monocarboxylic acid metabolic process	7 out of 203 genes, 3.4%	283 out of 15747 genes, 1.8%	1	ENSGALG00000014528,ENSGALG00000001749,ENSGALG00000005739,ENSGALG00000003475,ENSGALG00000003286,ENSGALG00000028142,ENSGALG00000006073
molecular_function	GO:0034987 immunoglobulin receptor binding	2 out of 203 genes, 1.0%	32 out of 15747 genes, 0.2%	1	ENSGALG00000014754,ENSGALG00000011551
biological_process	GO:0019538 protein metabolic process	26 out of 203 genes, 12.8%	2955 out of 15747 genes, 18.8%	1	ENSGALG00000005797,ENSGALG00000033974,ENSGALG00000031590,ENSGALG00000001611,ENSGALG00000014983,ENSGALG00000031656,ENSGALG00000014179,ENSGALG00000012802,ENSGALG00000013838,ENSGALG00000001573,ENSGALG00000033171,ENSGALG00000033498,ENSGALG00000040189,ENSGALG00000014144,ENSGALG00000040855,ENSGALG00000014754,ENSGALG00000002958,ENSGALG00000014786,ENSGALG00000016661,ENSGALG00000008947,ENSGALG00000006073,…
biological_process	GO:0009743 response to carbohydrate	2 out of 203 genes, 1.0%	56 out of 15747 genes, 0.4%	1	ENSGALG00000004064,ENSGALG00000026264
biological_process	GO:0061448 connective tissue development	3 out of 203 genes, 1.5%	151 out of 15747 genes, 1.0%	1	ENSGALG00000041031,ENSGALG00000005797,ENSGALG00000036360
cellular_component	GO:0043233 organelle lumen	17 out of 203 genes, 8.4%	2707 out of 15747 genes, 17.2%	1	ENSGALG00000032571,ENSGALG00000003475,ENSGALG00000029509,ENSGALG00000023772,ENSGALG00000016044,ENSGALG00000003991,ENSGALG00000033498,ENSGALG00000013723,ENSGALG00000028880,ENSGALG00000014144,ENSGALG00000015737,ENSGALG00000008947,ENSGALG00000006073,ENSGALG00000027374,ENSGALG00000005739,ENSGALG00000036418,ENSGALG00000011489
biological_process	GO:0051056 regulation of small GTPase mediated signal transduction	4 out of 203 genes, 2.0%	205 out of 15747 genes, 1.3%	1	ENSGALG00000014983,ENSGALG00000014984,ENSGALG00000012613,ENSGALG00000010595
biological_process	GO:0007399 nervous system development	11 out of 203 genes, 5.4%	1380 out of 15747 genes, 8.8%	1	ENSGALG00000031578,ENSGALG00000002958,ENSGALG00000036412,ENSGALG00000003589,ENSGALG00000034196,ENSGALG00000002088,ENSGALG00000007948,ENSGALG00000007927,ENSGALG00000006997,ENSGALG00000004064,ENSGALG00000011489
biological_process	GO:0006486 protein glycosylation	2 out of 203 genes, 1.0%	192 out of 15747 genes, 1.2%	1	ENSGALG00000001611,ENSGALG00000031590
molecular_function	GO:0005524 ATP binding	14 out of 203 genes, 6.9%	1171 out of 15747 genes, 7.4%	1	ENSGALG00000033498,ENSGALG00000028982,ENSGALG00000013723,ENSGALG00000040189,ENSGALG00000003475,ENSGALG00000016661,ENSGALG00000021395,ENSGALG00000008947,ENSGALG00000035960,ENSGALG00000020905,ENSGALG00000016592,ENSGALG00000014179,ENSGALG00000036360,ENSGALG00000001573
biological_process	GO:0006869 lipid transport	5 out of 203 genes, 2.5%	187 out of 15747 genes, 1.2%	1	ENSGALG00000044261,ENSGALG00000016858,ENSGALG00000006995,ENSGALG00000000241,ENSGALG00000021395
molecular_function	GO:0016758 transferase activity, transferring hexosyl groups	3 out of 203 genes, 1.5%	144 out of 15747 genes, 0.9%	1	ENSGALG00000001611,ENSGALG00000031590,ENSGALG00000014944
cellular_component	GO:0098797 plasma membrane protein complex	8 out of 203 genes, 3.9%	391 out of 15747 genes, 2.5%	1	ENSGALG00000030368,ENSGALG00000014754,ENSGALG00000007980,ENSGALG00000038393,ENSGALG00000015835,ENSGALG00000028140,ENSGALG00000005801,ENSGALG00000046557
biological_process	GO:0044281 small molecule metabolic process	17 out of 203 genes, 8.4%	1116 out of 15747 genes, 7.1%	1	ENSGALG00000014528,ENSGALG00000028982,ENSGALG00000003475,ENSGALG00000031590,ENSGALG00000028142,ENSGALG00000011213,ENSGALG00000016502,ENSGALG00000001611,ENSGALG00000016592,ENSGALG00000017394,ENSGALG00000003286,ENSGALG00000006995,ENSGALG00000001749,ENSGALG00000012613,ENSGALG00000006073,ENSGALG00000005739,ENSGALG00000006608
cellular_component	GO:0031981 nuclear lumen	16 out of 203 genes, 7.9%	2507 out of 15747 genes, 15.9%	1	ENSGALG00000032571,ENSGALG00000003475,ENSGALG00000029509,ENSGALG00000023772,ENSGALG00000016044,ENSGALG00000003991,ENSGALG00000013723,ENSGALG00000028880,ENSGALG00000014144,ENSGALG00000015737,ENSGALG00000008947,ENSGALG00000006073,ENSGALG00000027374,ENSGALG00000005739,ENSGALG00000036418,ENSGALG00000011489
biological_process	GO:0072521 purine-containing compound metabolic process	2 out of 203 genes, 1.0%	238 out of 15747 genes, 1.5%	1	ENSGALG00000014528,ENSGALG00000016592
molecular_function	GO:0017046 peptide hormone binding	3 out of 203 genes, 1.5%	39 out of 15747 genes, 0.2%	1	ENSGALG00000006575,ENSGALG00000014786,ENSGALG00000002088
biological_process	GO:0046942 carboxylic acid transport	2 out of 203 genes, 1.0%	180 out of 15747 genes, 1.1%	1	ENSGALG00000015045,ENSGALG00000016858
biological_process	GO:0010881 regulation of cardiac muscle contraction by regulation of the release of sequestered calcium ion	2 out of 203 genes, 1.0%	6 out of 15747 genes, 0.0%	1	ENSGALG00000010812,ENSGALG00000027583
biological_process	GO:0032501 multicellular organismal process	48 out of 203 genes, 23.6%	3785 out of 15747 genes, 24.0%	1	ENSGALG00000005448,ENSGALG00000005797,ENSGALG00000034478,ENSGALG00000023772,ENSGALG00000014983,ENSGALG00000041031,ENSGALG00000031656,ENSGALG00000028140,ENSGALG00000017394,ENSGALG00000015126,ENSGALG00000032393,ENSGALG00000005849,ENSGALG00000031578,ENSGALG00000014144,ENSGALG00000040995,ENSGALG00000036412,ENSGALG00000003589,ENSGALG00000014786,ENSGALG00000002088,ENSGALG00000014944,ENSGALG00000007927,…
biological_process	GO:0055002 striated muscle cell development	2 out of 203 genes, 1.0%	99 out of 15747 genes, 0.6%	1	ENSGALG00000002958,ENSGALG00000040995
molecular_function	GO:0042379 chemokine receptor binding	2 out of 203 genes, 1.0%	37 out of 15747 genes, 0.2%	1	ENSGALG00000034478,ENSGALG00000005254
biological_process	GO:0034284 response to monosaccharide	2 out of 203 genes, 1.0%	47 out of 15747 genes, 0.3%	1	ENSGALG00000004064,ENSGALG00000026264
biological_process	GO:0048644 muscle organ morphogenesis	2 out of 203 genes, 1.0%	68 out of 15747 genes, 0.4%	1	ENSGALG00000005448,ENSGALG00000010812
biological_process	GO:0010604 positive regulation of macromolecule metabolic process	21 out of 203 genes, 10.3%	2213 out of 15747 genes, 14.1%	1	ENSGALG00000011104,ENSGALG00000033974,ENSGALG00000034478,ENSGALG00000031094,ENSGALG00000026264,ENSGALG00000028318,ENSGALG00000014983,ENSGALG00000017394,ENSGALG00000004064,ENSGALG00000003952,ENSGALG00000001573,ENSGALG00000040189,ENSGALG00000001252,ENSGALG00000040730,ENSGALG00000014786,ENSGALG00000040035,ENSGALG00000014984,ENSGALG00000002088,ENSGALG00000008947,ENSGALG00000036360,ENSGALG00000011489
biological_process	GO:0042330 taxis	5 out of 203 genes, 2.5%	306 out of 15747 genes, 1.9%	1	ENSGALG00000007927,ENSGALG00000033974,ENSGALG00000034478,ENSGALG00000005254,ENSGALG00000005631
cellular_component	GO:0043234 protein complex	32 out of 203 genes, 15.8%	3248 out of 15747 genes, 20.6%	1	ENSGALG00000014528,ENSGALG00000027526,ENSGALG00000003475,ENSGALG00000035960,ENSGALG00000028140,ENSGALG00000016592,ENSGALG00000017394,ENSGALG00000046557,ENSGALG00000033498,ENSGALG00000030368,ENSGALG00000014754,ENSGALG00000040730,ENSGALG00000014786,ENSGALG00000006073,ENSGALG00000005402,ENSGALG00000038393,ENSGALG00000014821,ENSGALG00000032701,ENSGALG00000005801,ENSGALG00000026491,ENSGALG00000001933,…
biological_process	GO:0050817 coagulation	4 out of 203 genes, 2.0%	71 out of 15747 genes, 0.5%	1	ENSGALG00000014983,ENSGALG00000012802,ENSGALG00000014984,ENSGALG00000001573
molecular_function	GO:0022832 voltage-gated channel activity	3 out of 203 genes, 1.5%	158 out of 15747 genes, 1.0%	1	ENSGALG00000003713,ENSGALG00000012254,ENSGALG00000007980
biological_process	GO:0051094 positive regulation of developmental process	3 out of 203 genes, 1.5%	815 out of 15747 genes, 5.2%	1	ENSGALG00000006997,ENSGALG00000040035,ENSGALG00000004064
biological_process	GO:0044708 single-organism behavior	5 out of 203 genes, 2.5%	269 out of 15747 genes, 1.7%	1	ENSGALG00000036782,ENSGALG00000006997,ENSGALG00000005801,ENSGALG00000008947,ENSGALG00000016941
biological_process	GO:0097191 extrinsic apoptotic signaling pathway	2 out of 203 genes, 1.0%	54 out of 15747 genes, 0.3%	1	ENSGALG00000023933,ENSGALG00000014786
biological_process	GO:0050795 regulation of behavior	2 out of 203 genes, 1.0%	152 out of 15747 genes, 1.0%	1	ENSGALG00000036360,ENSGALG00000014984
cellular_component	GO:0030054 cell junction	9 out of 203 genes, 4.4%	497 out of 15747 genes, 3.2%	1	ENSGALG00000017398,ENSGALG00000001698,ENSGALG00000014786,ENSGALG00000015835,ENSGALG00000027536,ENSGALG00000014821,ENSGALG00000036360,ENSGALG00000004320,ENSGALG00000005801
biological_process	GO:0034976 response to endoplasmic reticulum stress	3 out of 203 genes, 1.5%	153 out of 15747 genes, 1.0%	1	ENSGALG00000033498,ENSGALG00000001252,ENSGALG00000014786
biological_process	GO:1901615 organic hydroxy compound metabolic process	3 out of 203 genes, 1.5%	258 out of 15747 genes, 1.6%	1	ENSGALG00000017394,ENSGALG00000011213,ENSGALG00000014944
molecular_function	GO:0001077 transcriptional activator activity, RNA polymerase II core promoter proximal region sequence-specific binding	2 out of 203 genes, 1.0%	225 out of 15747 genes, 1.4%	1	ENSGALG00000003952,ENSGALG00000026264
biological_process	GO:0009628 response to abiotic stimulus	9 out of 203 genes, 4.4%	559 out of 15747 genes, 3.5%	1	ENSGALG00000033498,ENSGALG00000005631,ENSGALG00000040035,ENSGALG00000014786,ENSGALG00000010595,ENSGALG00000010812,ENSGALG00000015126,ENSGALG00000036360,ENSGALG00000005801
molecular_function	GO:0003682 chromatin binding	3 out of 203 genes, 1.5%	373 out of 15747 genes, 2.4%	1	ENSGALG00000027064,ENSGALG00000004064,ENSGALG00000003952
biological_process	GO:0080134 regulation of response to stress	13 out of 203 genes, 6.4%	765 out of 15747 genes, 4.9%	1	ENSGALG00000011961,ENSGALG00000040007,ENSGALG00000033974,ENSGALG00000031094,ENSGALG00000014984,ENSGALG00000040035,ENSGALG00000014786,ENSGALG00000014983,ENSGALG00000017394,ENSGALG00000006995,ENSGALG00000036360,ENSGALG00000032701,ENSGALG00000004064
biological_process	GO:0060326 cell chemotaxis	4 out of 203 genes, 2.0%	118 out of 15747 genes, 0.7%	1	ENSGALG00000033974,ENSGALG00000034478,ENSGALG00000005254,ENSGALG00000005631
cellular_component	GO:0044420 extracellular matrix component	3 out of 203 genes, 1.5%	75 out of 15747 genes, 0.5%	1	ENSGALG00000027526,ENSGALG00000005426,ENSGALG00000030647
biological_process	GO:0032844 regulation of homeostatic process	7 out of 203 genes, 3.4%	252 out of 15747 genes, 1.6%	1	ENSGALG00000014983,ENSGALG00000014144,ENSGALG00000011104,ENSGALG00000010812,ENSGALG00000005631,ENSGALG00000004064,ENSGALG00000027583
molecular_function	GO:0015103 inorganic anion transmembrane transporter activity	3 out of 203 genes, 1.5%	91 out of 15747 genes, 0.6%	1	ENSGALG00000003713,ENSGALG00000001698,ENSGALG00000004280
biological_process	GO:0045597 positive regulation of cell differentiation	2 out of 203 genes, 1.0%	547 out of 15747 genes, 3.5%	1	ENSGALG00000006997,ENSGALG00000004064
biological_process	GO:0031349 positive regulation of defense response	5 out of 203 genes, 2.5%	123 out of 15747 genes, 0.8%	1	ENSGALG00000011961,ENSGALG00000040007,ENSGALG00000036360,ENSGALG00000014984,ENSGALG00000032701
biological_process	GO:0019722 calcium-mediated signaling	4 out of 203 genes, 2.0%	82 out of 15747 genes, 0.5%	1	ENSGALG00000020905,ENSGALG00000010812,ENSGALG00000005631,ENSGALG00000027583
biological_process	GO:0014074 response to purine-containing compound	3 out of 203 genes, 1.5%	59 out of 15747 genes, 0.4%	1	ENSGALG00000010812,ENSGALG00000005631,ENSGALG00000001573
biological_process	GO:1901135 carbohydrate derivative metabolic process	7 out of 203 genes, 3.4%	659 out of 15747 genes, 4.2%	1	ENSGALG00000014528,ENSGALG00000001611,ENSGALG00000028982,ENSGALG00000016592,ENSGALG00000031590,ENSGALG00000012613,ENSGALG00000006073
biological_process	GO:1904888 cranial skeletal system development	2 out of 203 genes, 1.0%	54 out of 15747 genes, 0.3%	1	ENSGALG00000017394,ENSGALG00000005426
biological_process	GO:0001933 negative regulation of protein phosphorylation	3 out of 203 genes, 1.5%	256 out of 15747 genes, 1.6%	1	ENSGALG00000033974,ENSGALG00000014984,ENSGALG00000004064
biological_process	GO:0006898 receptor-mediated endocytosis	3 out of 203 genes, 1.5%	153 out of 15747 genes, 1.0%	1	ENSGALG00000036412,ENSGALG00000003589,ENSGALG00000040035
biological_process	GO:0007010 cytoskeleton organization	6 out of 203 genes, 3.0%	1049 out of 15747 genes, 6.7%	1	ENSGALG00000012577,ENSGALG00000034052,ENSGALG00000040995,ENSGALG00000036360,ENSGALG00000010595,ENSGALG00000008947
biological_process	GO:2000113 negative regulation of cellular macromolecule biosynthetic process	6 out of 203 genes, 3.0%	988 out of 15747 genes, 6.3%	1	ENSGALG00000035944,ENSGALG00000027064,ENSGALG00000036360,ENSGALG00000016044,ENSGALG00000012613,ENSGALG00000011489
biological_process	GO:0051209 release of sequestered calcium ion into cytosol	2 out of 203 genes, 1.0%	33 out of 15747 genes, 0.2%	1	ENSGALG00000010812,ENSGALG00000005631
molecular_function	GO:0017076 purine nucleotide binding	17 out of 203 genes, 8.4%	1511 out of 15747 genes, 9.6%	1	ENSGALG00000028982,ENSGALG00000003475,ENSGALG00000035960,ENSGALG00000016592,ENSGALG00000014179,ENSGALG00000001573,ENSGALG00000013723,ENSGALG00000033498,ENSGALG00000040189,ENSGALG00000016142,ENSGALG00000012613,ENSGALG00000016661,ENSGALG00000008947,ENSGALG00000021395,ENSGALG00000045021,ENSGALG00000020905,ENSGALG00000036360
biological_process	GO:0050663 cytokine secretion	2 out of 203 genes, 1.0%	23 out of 15747 genes, 0.1%	1	ENSGALG00000014820,ENSGALG00000014984
biological_process	GO:0002021 response to dietary excess	2 out of 203 genes, 1.0%	14 out of 15747 genes, 0.1%	1	ENSGALG00000036360,ENSGALG00000040035
biological_process	GO:0032231 regulation of actin filament bundle assembly	2 out of 203 genes, 1.0%	64 out of 15747 genes, 0.4%	1	ENSGALG00000014786,ENSGALG00000010595
biological_process	GO:0048731 system development	31 out of 203 genes, 15.3%	2591 out of 15747 genes, 16.5%	1	ENSGALG00000005448,ENSGALG00000005797,ENSGALG00000033974,ENSGALG00000005426,ENSGALG00000034478,ENSGALG00000034196,ENSGALG00000023772,ENSGALG00000041031,ENSGALG00000028140,ENSGALG00000017394,ENSGALG00000016044,ENSGALG00000004064,ENSGALG00000030647,ENSGALG00000031578,ENSGALG00000002958,ENSGALG00000040995,ENSGALG00000036412,ENSGALG00000003589,ENSGALG00000005631,ENSGALG00000014984,ENSGALG00000014786,…
biological_process	GO:1903557 positive regulation of tumor necrosis factor superfamily cytokine production	2 out of 203 genes, 1.0%	32 out of 15747 genes, 0.2%	1	ENSGALG00000032701,ENSGALG00000014786
biological_process	GO:0060536 cartilage morphogenesis	2 out of 203 genes, 1.0%	19 out of 15747 genes, 0.1%	1	ENSGALG00000041031,ENSGALG00000005797
biological_process	GO:0030334 regulation of cell migration	7 out of 203 genes, 3.4%	511 out of 15747 genes, 3.2%	1	ENSGALG00000014983,ENSGALG00000033974,ENSGALG00000006995,ENSGALG00000036360,ENSGALG00000014984,ENSGALG00000014786,ENSGALG00000004064
biological_process	GO:0072358 cardiovascular system development	6 out of 203 genes, 3.0%	569 out of 15747 genes, 3.6%	1	ENSGALG00000005448,ENSGALG00000040995,ENSGALG00000010812,ENSGALG00000027583,ENSGALG00000023772,ENSGALG00000011489
biological_process	GO:0071702 organic substance transport	14 out of 203 genes, 6.9%	1305 out of 15747 genes, 8.3%	1	ENSGALG00000015045,ENSGALG00000016858,ENSGALG00000000241,ENSGALG00000014984,ENSGALG00000014786,ENSGALG00000021395,ENSGALG00000026264,ENSGALG00000044261,ENSGALG00000042798,ENSGALG00000006995,ENSGALG00000014820,ENSGALG00000036360,ENSGALG00000001573,ENSGALG00000006728
biological_process	GO:0030162 regulation of proteolysis	5 out of 203 genes, 2.5%	449 out of 15747 genes, 2.9%	1	ENSGALG00000014983,ENSGALG00000019552,ENSGALG00000033974,ENSGALG00000032231,ENSGALG00000001573
biological_process	GO:0044238 primary metabolic process	52 out of 203 genes, 25.6%	5438 out of 15747 genes, 34.5%	1	ENSGALG00000014528,ENSGALG00000005797,ENSGALG00000032571,ENSGALG00000003475,ENSGALG00000026264,ENSGALG00000014983,ENSGALG00000031656,ENSGALG00000016592,ENSGALG00000017394,ENSGALG00000003286,ENSGALG00000044527,ENSGALG00000013838,ENSGALG00000033171,ENSGALG00000033498,ENSGALG00000028880,ENSGALG00000014144,ENSGALG00000001749,ENSGALG00000014754,ENSGALG00000040730,ENSGALG00000014786,ENSGALG00000006073,…
molecular_function	GO:1901681 sulfur compound binding	4 out of 203 genes, 2.0%	123 out of 15747 genes, 0.8%	1	ENSGALG00000010812,ENSGALG00000030115,ENSGALG00000023622,ENSGALG00000017046
biological_process	GO:0007017 microtubule-based process	2 out of 203 genes, 1.0%	487 out of 15747 genes, 3.1%	1	ENSGALG00000005402,ENSGALG00000036412
cellular_component	GO:0045211 postsynaptic membrane	4 out of 203 genes, 2.0%	101 out of 15747 genes, 0.6%	1	ENSGALG00000015835,ENSGALG00000001698,ENSGALG00000005801,ENSGALG00000001573
biological_process	GO:0042255 ribosome assembly	2 out of 203 genes, 1.0%	53 out of 15747 genes, 0.3%	1	ENSGALG00000032571,ENSGALG00000003991
biological_process	GO:0045184 establishment of protein localization	6 out of 203 genes, 3.0%	838 out of 15747 genes, 5.3%	1	ENSGALG00000042798,ENSGALG00000014820,ENSGALG00000010812,ENSGALG00000014984,ENSGALG00000014786,ENSGALG00000026264
biological_process	GO:0043270 positive regulation of ion transport	7 out of 203 genes, 3.4%	128 out of 15747 genes, 0.8%	1	ENSGALG00000014983,ENSGALG00000011104,ENSGALG00000010812,ENSGALG00000040035,ENSGALG00000004064,ENSGALG00000001573,ENSGALG00000002088
biological_process	GO:0055085 transmembrane transport	19 out of 203 genes, 9.4%	931 out of 15747 genes, 5.9%	1	ENSGALG00000015045,ENSGALG00000003713,ENSGALG00000012254,ENSGALG00000007980,ENSGALG00000016868,ENSGALG00000044261,ENSGALG00000004280,ENSGALG00000015126,ENSGALG00000006728,ENSGALG00000001573,ENSGALG00000035026,ENSGALG00000001698,ENSGALG00000005631,ENSGALG00000021395,ENSGALG00000015835,ENSGALG00000010812,ENSGALG00000036360,ENSGALG00000005801,ENSGALG00000008960
biological_process	GO:0030182 neuron differentiation	5 out of 203 genes, 2.5%	651 out of 15747 genes, 4.1%	1	ENSGALG00000007927,ENSGALG00000002958,ENSGALG00000036412,ENSGALG00000034196,ENSGALG00000002088
biological_process	GO:0046822 regulation of nucleocytoplasmic transport	2 out of 203 genes, 1.0%	94 out of 15747 genes, 0.6%	1	ENSGALG00000006995,ENSGALG00000014786
biological_process	GO:0006811 ion transport	18 out of 203 genes, 8.9%	929 out of 15747 genes, 5.9%	1	ENSGALG00000015045,ENSGALG00000003713,ENSGALG00000012254,ENSGALG00000007980,ENSGALG00000016868,ENSGALG00000004280,ENSGALG00000015126,ENSGALG00000006728,ENSGALG00000001573,ENSGALG00000016858,ENSGALG00000001698,ENSGALG00000005631,ENSGALG00000015835,ENSGALG00000010812,ENSGALG00000036360,ENSGALG00000027583,ENSGALG00000005801,ENSGALG00000008960
molecular_function	GO:0042623 ATPase activity, coupled	3 out of 203 genes, 1.5%	228 out of 15747 genes, 1.4%	1	ENSGALG00000033498,ENSGALG00000044261,ENSGALG00000021395
molecular_function	GO:0005261 cation channel activity	9 out of 203 genes, 4.4%	257 out of 15747 genes, 1.6%	1	ENSGALG00000005631,ENSGALG00000012254,ENSGALG00000007980,ENSGALG00000016868,ENSGALG00000010812,ENSGALG00000015126,ENSGALG00000036360,ENSGALG00000001573,ENSGALG00000008960
biological_process	GO:0046887 positive regulation of hormone secretion	3 out of 203 genes, 1.5%	62 out of 15747 genes, 0.4%	1	ENSGALG00000011104,ENSGALG00000016661,ENSGALG00000004064
biological_process	GO:0043409 negative regulation of MAPK cascade	2 out of 203 genes, 1.0%	100 out of 15747 genes, 0.6%	1	ENSGALG00000014984,ENSGALG00000004064
biological_process	GO:0036293 response to decreased oxygen levels	2 out of 203 genes, 1.0%	113 out of 15747 genes, 0.7%	1	ENSGALG00000010812,ENSGALG00000005801
biological_process	GO:0050650 chondroitin sulfate proteoglycan biosynthetic process	2 out of 203 genes, 1.0%	14 out of 15747 genes, 0.1%	1	ENSGALG00000001611,ENSGALG00000031590
molecular_function	GO:0003810 protein-glutamine gamma-glutamyltransferase activity	2 out of 203 genes, 1.0%	8 out of 15747 genes, 0.1%	1	ENSGALG00000012802,ENSGALG00000033171
biological_process	GO:0046330 positive regulation of JNK cascade	3 out of 203 genes, 1.5%	82 out of 15747 genes, 0.5%	1	ENSGALG00000036360,ENSGALG00000031094,ENSGALG00000014984
molecular_function	GO:0016791 phosphatase activity	4 out of 203 genes, 2.0%	225 out of 15747 genes, 1.4%	1	ENSGALG00000031656,ENSGALG00000040855,ENSGALG00000012613,ENSGALG00000006608
biological_process	GO:0006643 membrane lipid metabolic process	4 out of 203 genes, 2.0%	135 out of 15747 genes, 0.9%	1	ENSGALG00000028142,ENSGALG00000011213,ENSGALG00000001573,ENSGALG00000006073
biological_process	GO:0051129 negative regulation of cellular component organization	3 out of 203 genes, 1.5%	531 out of 15747 genes, 3.4%	1	ENSGALG00000017394,ENSGALG00000033974,ENSGALG00000006995
biological_process	GO:0044070 regulation of anion transport	2 out of 203 genes, 1.0%	71 out of 15747 genes, 0.5%	1	ENSGALG00000004280,ENSGALG00000005801
biological_process	GO:0044236 multicellular organism metabolic process	2 out of 203 genes, 1.0%	32 out of 15747 genes, 0.2%	1	ENSGALG00000036360,ENSGALG00000040035
biological_process	GO:0051241 negative regulation of multicellular organismal process	11 out of 203 genes, 5.4%	655 out of 15747 genes, 4.2%	1	ENSGALG00000043254,ENSGALG00000040007,ENSGALG00000033974,ENSGALG00000014984,ENSGALG00000040035,ENSGALG00000014786,ENSGALG00000014983,ENSGALG00000006821,ENSGALG00000006995,ENSGALG00000006997,ENSGALG00000027583
cellular_component	GO:0044455 mitochondrial membrane part	2 out of 203 genes, 1.0%	169 out of 15747 genes, 1.1%	1	ENSGALG00000042798,ENSGALG00000006073
molecular_function	GO:0008201 heparin binding	2 out of 203 genes, 1.0%	83 out of 15747 genes, 0.5%	1	ENSGALG00000030115,ENSGALG00000017046
cellular_component	GO:0033017 sarcoplasmic reticulum membrane	2 out of 203 genes, 1.0%	13 out of 15747 genes, 0.1%	1	ENSGALG00000010812,ENSGALG00000027583
biological_process	GO:0048871 multicellular organismal homeostasis	4 out of 203 genes, 2.0%	170 out of 15747 genes, 1.1%	1	ENSGALG00000014983,ENSGALG00000005631,ENSGALG00000036360,ENSGALG00000040035
biological_process	GO:0051234 establishment of localization	35 out of 203 genes, 17.2%	2742 out of 15747 genes, 17.4%	1	ENSGALG00000015045,ENSGALG00000003713,ENSGALG00000000241,ENSGALG00000012254,ENSGALG00000026264,ENSGALG00000042798,ENSGALG00000005254,ENSGALG00000015126,ENSGALG00000006728,ENSGALG00000016858,ENSGALG00000014754,ENSGALG00000003589,ENSGALG00000036412,ENSGALG00000014786,ENSGALG00000014820,ENSGALG00000036360,ENSGALG00000005801,ENSGALG00000007980,ENSGALG00000016868,ENSGALG00000044261,ENSGALG00000006995,…
biological_process	GO:0046879 hormone secretion	2 out of 203 genes, 1.0%	57 out of 15747 genes, 0.4%	1	ENSGALG00000036360,ENSGALG00000026264
biological_process	GO:0051130 positive regulation of cellular component organization	7 out of 203 genes, 3.4%	761 out of 15747 genes, 4.8%	1	ENSGALG00000011104,ENSGALG00000011551,ENSGALG00000034052,ENSGALG00000014984,ENSGALG00000040035,ENSGALG00000010595,ENSGALG00000004064
biological_process	GO:0006813 potassium ion transport	3 out of 203 genes, 1.5%	141 out of 15747 genes, 0.9%	1	ENSGALG00000012254,ENSGALG00000007980,ENSGALG00000008960
biological_process	GO:2001233 regulation of apoptotic signaling pathway	3 out of 203 genes, 1.5%	238 out of 15747 genes, 1.5%	1	ENSGALG00000033974,ENSGALG00000023933,ENSGALG00000008947
biological_process	GO:0051649 establishment of localization in cell	7 out of 203 genes, 3.4%	1231 out of 15747 genes, 7.8%	1	ENSGALG00000042798,ENSGALG00000000241,ENSGALG00000036412,ENSGALG00000010812,ENSGALG00000005631,ENSGALG00000014786,ENSGALG00000033619
biological_process	GO:0070302 regulation of stress-activated protein kinase signaling cascade	4 out of 203 genes, 2.0%	138 out of 15747 genes, 0.9%	1	ENSGALG00000033974,ENSGALG00000036360,ENSGALG00000031094,ENSGALG00000014984
biological_process	GO:0006753 nucleoside phosphate metabolic process	5 out of 203 genes, 2.5%	301 out of 15747 genes, 1.9%	1	ENSGALG00000014528,ENSGALG00000028982,ENSGALG00000016592,ENSGALG00000006608,ENSGALG00000016502
biological_process	GO:0032103 positive regulation of response to external stimulus	5 out of 203 genes, 2.5%	176 out of 15747 genes, 1.1%	1	ENSGALG00000040007,ENSGALG00000036360,ENSGALG00000014984,ENSGALG00000040035,ENSGALG00000032701
biological_process	GO:0006650 glycerophospholipid metabolic process	2 out of 203 genes, 1.0%	190 out of 15747 genes, 1.2%	1	ENSGALG00000044527,ENSGALG00000014786
biological_process	GO:1901361 organic cyclic compound catabolic process	2 out of 203 genes, 1.0%	220 out of 15747 genes, 1.4%	1	ENSGALG00000032571,ENSGALG00000003991
biological_process	GO:0031334 positive regulation of protein complex assembly	2 out of 203 genes, 1.0%	131 out of 15747 genes, 0.8%	1	ENSGALG00000011551,ENSGALG00000034052
molecular_function	GO:0000977 RNA polymerase II regulatory region sequence-specific DNA binding	5 out of 203 genes, 2.5%	575 out of 15747 genes, 3.7%	1	ENSGALG00000001252,ENSGALG00000035944,ENSGALG00000003952,ENSGALG00000026264,ENSGALG00000011489
biological_process	GO:0007167 enzyme linked receptor protein signaling pathway	5 out of 203 genes, 2.5%	384 out of 15747 genes, 2.4%	1	ENSGALG00000033974,ENSGALG00000010812,ENSGALG00000016661,ENSGALG00000014786,ENSGALG00000011489
biological_process	GO:0031032 actomyosin structure organization	2 out of 203 genes, 1.0%	82 out of 15747 genes, 0.5%	1	ENSGALG00000012577,ENSGALG00000040995
biological_process	GO:0007600 sensory perception	3 out of 203 genes, 1.5%	400 out of 15747 genes, 2.5%	1	ENSGALG00000031656,ENSGALG00000015126,ENSGALG00000005801
biological_process	GO:0009888 tissue development	14 out of 203 genes, 6.9%	1103 out of 15747 genes, 7.0%	1	ENSGALG00000005448,ENSGALG00000040189,ENSGALG00000005797,ENSGALG00000002958,ENSGALG00000040995,ENSGALG00000014984,ENSGALG00000017046,ENSGALG00000014944,ENSGALG00000041031,ENSGALG00000006821,ENSGALG00000010812,ENSGALG00000036360,ENSGALG00000027583,ENSGALG00000011489
biological_process	GO:0071822 protein complex subunit organization	12 out of 203 genes, 5.9%	1025 out of 15747 genes, 6.5%	1	ENSGALG00000039376,ENSGALG00000040995,ENSGALG00000027064,ENSGALG00000016142,ENSGALG00000012613,ENSGALG00000007980,ENSGALG00000006073,ENSGALG00000041031,ENSGALG00000034052,ENSGALG00000015126,ENSGALG00000036360,ENSGALG00000002618
biological_process	GO:0035584 calcium-mediated signaling using intracellular calcium source	2 out of 203 genes, 1.0%	10 out of 15747 genes, 0.1%	1	ENSGALG00000010812,ENSGALG00000005631
cellular_component	GO:0031967 organelle envelope	7 out of 203 genes, 3.4%	651 out of 15747 genes, 4.1%	1	ENSGALG00000042798,ENSGALG00000016142,ENSGALG00000004064,ENSGALG00000001573,ENSGALG00000027583,ENSGALG00000033619,ENSGALG00000006073
biological_process	GO:0055074 calcium ion homeostasis	8 out of 203 genes, 3.9%	240 out of 15747 genes, 1.5%	1	ENSGALG00000005631,ENSGALG00000014984,ENSGALG00000010595,ENSGALG00000014983,ENSGALG00000010812,ENSGALG00000036360,ENSGALG00000027583,ENSGALG00000004064
biological_process	GO:0002521 leukocyte differentiation	4 out of 203 genes, 2.0%	238 out of 15747 genes, 1.5%	1	ENSGALG00000014821,ENSGALG00000005631,ENSGALG00000014984,ENSGALG00000014786
biological_process	GO:1901360 organic cyclic compound metabolic process	17 out of 203 genes, 8.4%	2226 out of 15747 genes, 14.1%	1	ENSGALG00000014528,ENSGALG00000028982,ENSGALG00000032571,ENSGALG00000038287,ENSGALG00000026264,ENSGALG00000016502,ENSGALG00000016592,ENSGALG00000017394,ENSGALG00000016044,ENSGALG00000003952,ENSGALG00000003991,ENSGALG00000001252,ENSGALG00000040730,ENSGALG00000014944,ENSGALG00000006608,ENSGALG00000005801,ENSGALG00000036536
biological_process	GO:0002688 regulation of leukocyte chemotaxis	2 out of 203 genes, 1.0%	61 out of 15747 genes, 0.4%	1	ENSGALG00000036360,ENSGALG00000014984
biological_process	GO:0060351 cartilage development involved in endochondral bone morphogenesis	3 out of 203 genes, 1.5%	33 out of 15747 genes, 0.2%	1	ENSGALG00000041031,ENSGALG00000005797,ENSGALG00000036360
biological_process	GO:0032386 regulation of intracellular transport	7 out of 203 genes, 3.4%	293 out of 15747 genes, 1.9%	1	ENSGALG00000014983,ENSGALG00000017394,ENSGALG00000006995,ENSGALG00000010812,ENSGALG00000014786,ENSGALG00000004064,ENSGALG00000027583
biological_process	GO:0051251 positive regulation of lymphocyte activation	2 out of 203 genes, 1.0%	165 out of 15747 genes, 1.0%	1	ENSGALG00000014754,ENSGALG00000014820
molecular_function	GO:0000166 nucleotide binding	19 out of 203 genes, 9.4%	1694 out of 15747 genes, 10.8%	1	ENSGALG00000028982,ENSGALG00000003475,ENSGALG00000016502,ENSGALG00000035960,ENSGALG00000016592,ENSGALG00000014179,ENSGALG00000001573,ENSGALG00000013723,ENSGALG00000033498,ENSGALG00000040189,ENSGALG00000016142,ENSGALG00000012613,ENSGALG00000016661,ENSGALG00000008947,ENSGALG00000021395,ENSGALG00000045021,ENSGALG00000020905,ENSGALG00000036360,ENSGALG00000006608
biological_process	GO:0060079 excitatory postsynaptic potential	2 out of 203 genes, 1.0%	47 out of 15747 genes, 0.3%	1	ENSGALG00000005801,ENSGALG00000001573
biological_process	GO:0042391 regulation of membrane potential	6 out of 203 genes, 3.0%	273 out of 15747 genes, 1.7%	1	ENSGALG00000001698,ENSGALG00000036412,ENSGALG00000010812,ENSGALG00000005801,ENSGALG00000001573,ENSGALG00000002618
biological_process	GO:0051050 positive regulation of transport	13 out of 203 genes, 6.4%	479 out of 15747 genes, 3.0%	1	ENSGALG00000011104,ENSGALG00000014984,ENSGALG00000040035,ENSGALG00000016661,ENSGALG00000014786,ENSGALG00000002088,ENSGALG00000014983,ENSGALG00000014820,ENSGALG00000010812,ENSGALG00000036360,ENSGALG00000004064,ENSGALG00000001573,ENSGALG00000002618
biological_process	GO:0008593 regulation of Notch signaling pathway	2 out of 203 genes, 1.0%	57 out of 15747 genes, 0.4%	1	ENSGALG00000007927,ENSGALG00000017046
biological_process	GO:1902589 single-organism organelle organization	7 out of 203 genes, 3.4%	1607 out of 15747 genes, 10.2%	1	ENSGALG00000012577,ENSGALG00000042798,ENSGALG00000034052,ENSGALG00000040995,ENSGALG00000036412,ENSGALG00000036360,ENSGALG00000010595
cellular_component	GO:0098794 postsynapse	5 out of 203 genes, 2.5%	267 out of 15747 genes, 1.7%	1	ENSGALG00000015835,ENSGALG00000001698,ENSGALG00000036412,ENSGALG00000005801,ENSGALG00000001573
cellular_component	GO:0000785 chromatin	2 out of 203 genes, 1.0%	347 out of 15747 genes, 2.2%	1	ENSGALG00000027064,ENSGALG00000011489
molecular_function	GO:0072341 modified amino acid binding	2 out of 203 genes, 1.0%	45 out of 15747 genes, 0.3%	1	ENSGALG00000036418,ENSGALG00000006073
biological_process	GO:0042221 response to chemical	34 out of 203 genes, 16.7%	2143 out of 15747 genes, 13.6%	1	ENSGALG00000034478,ENSGALG00000026264,ENSGALG00000017046,ENSGALG00000042798,ENSGALG00000014983,ENSGALG00000028140,ENSGALG00000017394,ENSGALG00000003286,ENSGALG00000005254,ENSGALG00000046557,ENSGALG00000033498,ENSGALG00000040730,ENSGALG00000036412,ENSGALG00000014786,ENSGALG00000007927,ENSGALG00000006997,ENSGALG00000036360,ENSGALG00000032701,ENSGALG00000005801,ENSGALG00000011489,ENSGALG00000028982,…
biological_process	GO:0050789 regulation of biological process	92 out of 203 genes, 45.3%	7718 out of 15747 genes, 49.0%	1	ENSGALG00000011104,ENSGALG00000005797,ENSGALG00000034478,ENSGALG00000000241,ENSGALG00000031094,ENSGALG00000015630,ENSGALG00000012254,ENSGALG00000017046,ENSGALG00000019552,ENSGALG00000017394,ENSGALG00000035944,ENSGALG00000002618,ENSGALG00000046557,ENSGALG00000033498,ENSGALG00000040007,ENSGALG00000014754,ENSGALG00000040730,ENSGALG00000003589,ENSGALG00000030115,ENSGALG00000002088,ENSGALG00000007927,…
molecular_function	GO:0042578 phosphoric ester hydrolase activity	4 out of 203 genes, 2.0%	302 out of 15747 genes, 1.9%	1	ENSGALG00000031656,ENSGALG00000040855,ENSGALG00000012613,ENSGALG00000006608
biological_process	GO:0006940 regulation of smooth muscle contraction	3 out of 203 genes, 1.5%	30 out of 15747 genes, 0.2%	1	ENSGALG00000040035,ENSGALG00000004064,ENSGALG00000001573
biological_process	GO:0050680 negative regulation of epithelial cell proliferation	2 out of 203 genes, 1.0%	76 out of 15747 genes, 0.5%	1	ENSGALG00000027374,ENSGALG00000006821
biological_process	GO:0006082 organic acid metabolic process	9 out of 203 genes, 4.4%	611 out of 15747 genes, 3.9%	1	ENSGALG00000014528,ENSGALG00000001749,ENSGALG00000003475,ENSGALG00000031590,ENSGALG00000028142,ENSGALG00000006073,ENSGALG00000001611,ENSGALG00000003286,ENSGALG00000005739
biological_process	GO:0072507 divalent inorganic cation homeostasis	8 out of 203 genes, 3.9%	261 out of 15747 genes, 1.7%	1	ENSGALG00000005631,ENSGALG00000014984,ENSGALG00000010595,ENSGALG00000014983,ENSGALG00000010812,ENSGALG00000036360,ENSGALG00000027583,ENSGALG00000004064
biological_process	GO:0048856 anatomical structure development	38 out of 203 genes, 18.7%	3182 out of 15747 genes, 20.2%	1	ENSGALG00000005448,ENSGALG00000005797,ENSGALG00000034478,ENSGALG00000023772,ENSGALG00000017046,ENSGALG00000041031,ENSGALG00000031656,ENSGALG00000028140,ENSGALG00000017394,ENSGALG00000032393,ENSGALG00000005849,ENSGALG00000031578,ENSGALG00000040995,ENSGALG00000036412,ENSGALG00000003589,ENSGALG00000014786,ENSGALG00000002088,ENSGALG00000014944,ENSGALG00000007927,ENSGALG00000014821,ENSGALG00000006997,…
biological_process	GO:0070493 thrombin receptor signaling pathway	2 out of 203 genes, 1.0%	9 out of 15747 genes, 0.1%	1	ENSGALG00000014983,ENSGALG00000014984
molecular_function	GO:0022839 ion gated channel activity	2 out of 203 genes, 1.0%	31 out of 15747 genes, 0.2%	1	ENSGALG00000004280,ENSGALG00000015126
biological_process	GO:0007159 leukocyte cell-cell adhesion	2 out of 203 genes, 1.0%	186 out of 15747 genes, 1.2%	1	ENSGALG00000014821,ENSGALG00000014984
cellular_component	GO:0031410 cytoplasmic vesicle	4 out of 203 genes, 2.0%	583 out of 15747 genes, 3.7%	1	ENSGALG00000000241,ENSGALG00000010812,ENSGALG00000005631,ENSGALG00000004064
biological_process	GO:0048568 embryonic organ development	5 out of 203 genes, 2.5%	322 out of 15747 genes, 2.0%	1	ENSGALG00000017394,ENSGALG00000002958,ENSGALG00000010812,ENSGALG00000030647,ENSGALG00000011489
biological_process	GO:0030003 cellular cation homeostasis	9 out of 203 genes, 4.4%	343 out of 15747 genes, 2.2%	1	ENSGALG00000005631,ENSGALG00000014984,ENSGALG00000010595,ENSGALG00000014983,ENSGALG00000010812,ENSGALG00000036360,ENSGALG00000027583,ENSGALG00000004064,ENSGALG00000002618
biological_process	GO:0031324 negative regulation of cellular metabolic process	14 out of 203 genes, 6.9%	1659 out of 15747 genes, 10.5%	1	ENSGALG00000033974,ENSGALG00000027064,ENSGALG00000014984,ENSGALG00000012613,ENSGALG00000019552,ENSGALG00000017394,ENSGALG00000002579,ENSGALG00000032231,ENSGALG00000006995,ENSGALG00000035944,ENSGALG00000036360,ENSGALG00000016044,ENSGALG00000004064,ENSGALG00000011489
cellular_component	GO:0098562 cytoplasmic side of membrane	3 out of 203 genes, 1.5%	118 out of 15747 genes, 0.7%	1	ENSGALG00000017398,ENSGALG00000016661,ENSGALG00000046557
molecular_function	GO:0000987 core promoter proximal region sequence-specific DNA binding	4 out of 203 genes, 2.0%	393 out of 15747 genes, 2.5%	1	ENSGALG00000035944,ENSGALG00000003952,ENSGALG00000026264,ENSGALG00000011489
biological_process	GO:0007599 hemostasis	4 out of 203 genes, 2.0%	72 out of 15747 genes, 0.5%	1	ENSGALG00000014983,ENSGALG00000012802,ENSGALG00000014984,ENSGALG00000001573
biological_process	GO:0050890 cognition	3 out of 203 genes, 1.5%	163 out of 15747 genes, 1.0%	1	ENSGALG00000006997,ENSGALG00000005801,ENSGALG00000008947
biological_process	GO:0006508 proteolysis	8 out of 203 genes, 3.9%	908 out of 15747 genes, 5.8%	1	ENSGALG00000033498,ENSGALG00000014144,ENSGALG00000033974,ENSGALG00000014983,ENSGALG00000014681,ENSGALG00000019221,ENSGALG00000001573,ENSGALG00000013838
biological_process	GO:1903524 positive regulation of blood circulation	3 out of 203 genes, 1.5%	38 out of 15747 genes, 0.2%	1	ENSGALG00000014983,ENSGALG00000010812,ENSGALG00000014984
biological_process	GO:0050708 regulation of protein secretion	7 out of 203 genes, 3.4%	206 out of 15747 genes, 1.3%	1	ENSGALG00000014983,ENSGALG00000011104,ENSGALG00000014820,ENSGALG00000036360,ENSGALG00000014984,ENSGALG00000016661,ENSGALG00000004064
biological_process	GO:0033157 regulation of intracellular protein transport	3 out of 203 genes, 1.5%	148 out of 15747 genes, 0.9%	1	ENSGALG00000017394,ENSGALG00000006995,ENSGALG00000014786
biological_process	GO:0000956 nuclear-transcribed mRNA catabolic process	2 out of 203 genes, 1.0%	74 out of 15747 genes, 0.5%	1	ENSGALG00000032571,ENSGALG00000003991
cellular_component	GO:0044429 mitochondrial part	4 out of 203 genes, 2.0%	489 out of 15747 genes, 3.1%	1	ENSGALG00000042798,ENSGALG00000016142,ENSGALG00000027583,ENSGALG00000006073
molecular_function	GO:0004930 G-protein coupled receptor activity	10 out of 203 genes, 4.9%	478 out of 15747 genes, 3.0%	1	ENSGALG00000035569,ENSGALG00000002557,ENSGALG00000036782,ENSGALG00000006575,ENSGALG00000014984,ENSGALG00000040035,ENSGALG00000010595,ENSGALG00000002088,ENSGALG00000014983,ENSGALG00000004064
biological_process	GO:0006807 nitrogen compound metabolic process	23 out of 203 genes, 11.3%	2685 out of 15747 genes, 17.1%	1	ENSGALG00000014528,ENSGALG00000028982,ENSGALG00000032571,ENSGALG00000031590,ENSGALG00000028142,ENSGALG00000011213,ENSGALG00000038287,ENSGALG00000026264,ENSGALG00000016502,ENSGALG00000001611,ENSGALG00000016592,ENSGALG00000016044,ENSGALG00000003952,ENSGALG00000001573,ENSGALG00000003991,ENSGALG00000014144,ENSGALG00000001252,ENSGALG00000040730,ENSGALG00000014944,ENSGALG00000014681,ENSGALG00000036536,…
biological_process	GO:0031401 positive regulation of protein modification process	11 out of 203 genes, 5.4%	797 out of 15747 genes, 5.1%	1	ENSGALG00000011104,ENSGALG00000033974,ENSGALG00000034478,ENSGALG00000031094,ENSGALG00000014984,ENSGALG00000040035,ENSGALG00000008947,ENSGALG00000014983,ENSGALG00000028318,ENSGALG00000036360,ENSGALG00000004064
biological_process	GO:0010556 regulation of macromolecule biosynthetic process	24 out of 203 genes, 11.8%	2472 out of 15747 genes, 15.7%	1	ENSGALG00000011104,ENSGALG00000033974,ENSGALG00000007530,ENSGALG00000029509,ENSGALG00000026264,ENSGALG00000014983,ENSGALG00000017394,ENSGALG00000035944,ENSGALG00000016044,ENSGALG00000004064,ENSGALG00000003952,ENSGALG00000040189,ENSGALG00000001252,ENSGALG00000040730,ENSGALG00000027064,ENSGALG00000014984,ENSGALG00000012613,ENSGALG00000014786,ENSGALG00000040035,ENSGALG00000002088,ENSGALG00000027374,…
biological_process	GO:0046649 lymphocyte activation	4 out of 203 genes, 2.0%	241 out of 15747 genes, 1.5%	1	ENSGALG00000014821,ENSGALG00000014984,ENSGALG00000014786,ENSGALG00000005801
biological_process	GO:0048585 negative regulation of response to stimulus	10 out of 203 genes, 4.9%	1006 out of 15747 genes, 6.4%	1	ENSGALG00000011961,ENSGALG00000011104,ENSGALG00000033974,ENSGALG00000014984,ENSGALG00000040035,ENSGALG00000012613,ENSGALG00000008947,ENSGALG00000017394,ENSGALG00000006995,ENSGALG00000004064
biological_process	GO:0031175 neuron projection development	3 out of 203 genes, 1.5%	400 out of 15747 genes, 2.5%	1	ENSGALG00000007927,ENSGALG00000036412,ENSGALG00000002088
biological_process	GO:0045834 positive regulation of lipid metabolic process	2 out of 203 genes, 1.0%	74 out of 15747 genes, 0.5%	1	ENSGALG00000000241,ENSGALG00000040035
biological_process	GO:0048534 hematopoietic or lymphoid organ development	5 out of 203 genes, 2.5%	423 out of 15747 genes, 2.7%	1	ENSGALG00000014821,ENSGALG00000034478,ENSGALG00000005631,ENSGALG00000014984,ENSGALG00000014786
biological_process	GO:0003205 cardiac chamber development	2 out of 203 genes, 1.0%	124 out of 15747 genes, 0.8%	1	ENSGALG00000005448,ENSGALG00000010812
molecular_function	GO:0008528 G-protein coupled peptide receptor activity	6 out of 203 genes, 3.0%	127 out of 15747 genes, 0.8%	1	ENSGALG00000035569,ENSGALG00000014983,ENSGALG00000036782,ENSGALG00000006575,ENSGALG00000014984,ENSGALG00000002088
biological_process	GO:0034330 cell junction organization	3 out of 203 genes, 1.5%	115 out of 15747 genes, 0.7%	1	ENSGALG00000014983,ENSGALG00000036360,ENSGALG00000014984
biological_process	GO:0003416 endochondral bone growth	2 out of 203 genes, 1.0%	29 out of 15747 genes, 0.2%	1	ENSGALG00000041031,ENSGALG00000005797
biological_process	GO:0051246 regulation of protein metabolic process	18 out of 203 genes, 8.9%	1842 out of 15747 genes, 11.7%	1	ENSGALG00000011104,ENSGALG00000033974,ENSGALG00000034478,ENSGALG00000007530,ENSGALG00000029509,ENSGALG00000031094,ENSGALG00000028318,ENSGALG00000014983,ENSGALG00000019552,ENSGALG00000002579,ENSGALG00000006995,ENSGALG00000004064,ENSGALG00000001573,ENSGALG00000040035,ENSGALG00000014984,ENSGALG00000008947,ENSGALG00000032231,ENSGALG00000036360
biological_process	GO:0009057 macromolecule catabolic process	3 out of 203 genes, 1.5%	639 out of 15747 genes, 4.1%	1	ENSGALG00000033498,ENSGALG00000032571,ENSGALG00000003991
biological_process	GO:0010522 regulation of calcium ion transport into cytosol	4 out of 203 genes, 2.0%	52 out of 15747 genes, 0.3%	1	ENSGALG00000014983,ENSGALG00000010812,ENSGALG00000004064,ENSGALG00000027583
biological_process	GO:0002026 regulation of the force of heart contraction	3 out of 203 genes, 1.5%	19 out of 15747 genes, 0.1%	1	ENSGALG00000005448,ENSGALG00000010812,ENSGALG00000027583
biological_process	GO:0006875 cellular metal ion homeostasis	9 out of 203 genes, 4.4%	294 out of 15747 genes, 1.9%	1	ENSGALG00000005631,ENSGALG00000014984,ENSGALG00000010595,ENSGALG00000014983,ENSGALG00000010812,ENSGALG00000036360,ENSGALG00000027583,ENSGALG00000004064,ENSGALG00000002618
cellular_component	GO:0005794 Golgi apparatus	5 out of 203 genes, 2.5%	881 out of 15747 genes, 5.6%	1	ENSGALG00000001611,ENSGALG00000031590,ENSGALG00000004064,ENSGALG00000033171,ENSGALG00000017046
biological_process	GO:0040012 regulation of locomotion	7 out of 203 genes, 3.4%	583 out of 15747 genes, 3.7%	1	ENSGALG00000014983,ENSGALG00000033974,ENSGALG00000006995,ENSGALG00000036360,ENSGALG00000014984,ENSGALG00000014786,ENSGALG00000004064
biological_process	GO:0071705 nitrogen compound transport	3 out of 203 genes, 1.5%	334 out of 15747 genes, 2.1%	1	ENSGALG00000036360,ENSGALG00000001573,ENSGALG00000026264
