# Supplementary material for: Transcriptome Analysis of Ovarian Follicles Reveals Potential Pivotal Genes Associated With Increased and Decreased Rates of Chicken Egg Production
Source: Front Genet. 2021 Mar 10;12:622751. doi: 10.3389/fgene.2021.622751 (PMC7987945; doi:10.3389/fgene.2021.622751)
Supplement: Supplementary Table 9 — GO terms of DEGs in SYFF of HR and LR hens. [file Table_6.XLSX]

## Sheet: Sheet1
Catergory	GO_Term	Cluster frequency	Genome frequency of use	Corrected P-value	Genes annotated to the term
biological_process	GO:0002376 immune system process	100 out of 486 genes, 20.6%	1017 out of 15747 genes, 6.5%	1.34e-22	ENSGALG00000014297,ENSGALG00000002160,ENSGALG00000035075,ENSGALG00000009020,ENSGALG00000002113,ENSGALG00000043052,ENSGALG00000014726,ENSGALG00000000589,ENSGALG00000043065,ENSGALG00000014684,ENSGALG00000040822,ENSGALG00000032746,ENSGALG00000032717,ENSGALG00000013086,ENSGALG00000007511,ENSGALG00000029381,ENSGALG00000006785,ENSGALG00000000141,ENSGALG00000039140,ENSGALG00000033932,ENSGALG00000013218,…
biological_process	GO:0006955 immune response	63 out of 486 genes, 13.0%	490 out of 15747 genes, 3.1%	5.71e-19	ENSGALG00000014297,ENSGALG00000002160,ENSGALG00000002080,ENSGALG00000043619,ENSGALG00000014835,ENSGALG00000014603,ENSGALG00000014659,ENSGALG00000005644,ENSGALG00000034722,ENSGALG00000009020,ENSGALG00000043052,ENSGALG00000004771,ENSGALG00000023622,ENSGALG00000014362,ENSGALG00000043065,ENSGALG00000040822,ENSGALG00000032746,ENSGALG00000032717,ENSGALG00000040907,ENSGALG00000015216,ENSGALG00000030368,…
cellular_component	GO:0005886 plasma membrane	167 out of 486 genes, 34.4%	2891 out of 15747 genes, 18.4%	2.75e-15	ENSGALG00000002160,ENSGALG00000043355,ENSGALG00000043158,ENSGALG00000040136,ENSGALG00000007052,ENSGALG00000002113,ENSGALG00000000589,ENSGALG00000028424,ENSGALG00000015145,ENSGALG00000015183,ENSGALG00000006602,ENSGALG00000000141,ENSGALG00000039140,ENSGALG00000033932,ENSGALG00000014754,ENSGALG00000002374,ENSGALG00000016693,ENSGALG00000026995,ENSGALG00000008166,ENSGALG00000010200,ENSGALG00000016986,…
biological_process	GO:0050896 response to stimulus	238 out of 486 genes, 49.0%	4795 out of 15747 genes, 30.5%	7.58e-15	ENSGALG00000002160,ENSGALG00000015150,ENSGALG00000043355,ENSGALG00000007052,ENSGALG00000002113,ENSGALG00000004631,ENSGALG00000000589,ENSGALG00000043065,ENSGALG00000015145,ENSGALG00000012421,ENSGALG00000032746,ENSGALG00000015183,ENSGALG00000006602,ENSGALG00000000141,ENSGALG00000039140,ENSGALG00000033932,ENSGALG00000014754,ENSGALG00000008439,ENSGALG00000039432,ENSGALG00000041192,ENSGALG00000004504,…
cellular_component	GO:0071944 cell periphery	170 out of 486 genes, 35.0%	3042 out of 15747 genes, 19.3%	3.26e-14	ENSGALG00000002160,ENSGALG00000043355,ENSGALG00000043158,ENSGALG00000040136,ENSGALG00000007052,ENSGALG00000002113,ENSGALG00000000589,ENSGALG00000028424,ENSGALG00000015145,ENSGALG00000015183,ENSGALG00000006602,ENSGALG00000000141,ENSGALG00000039140,ENSGALG00000033932,ENSGALG00000014754,ENSGALG00000002374,ENSGALG00000016693,ENSGALG00000026995,ENSGALG00000008166,ENSGALG00000010200,ENSGALG00000016986,…
biological_process	GO:0009605 response to external stimulus	84 out of 486 genes, 17.3%	995 out of 15747 genes, 6.3%	3.54e-14	ENSGALG00000014297,ENSGALG00000002160,ENSGALG00000036616,ENSGALG00000004631,ENSGALG00000017046,ENSGALG00000043065,ENSGALG00000015145,ENSGALG00000032746,ENSGALG00000032717,ENSGALG00000007511,ENSGALG00000006785,ENSGALG00000039140,ENSGALG00000028158,ENSGALG00000013218,ENSGALG00000014754,ENSGALG00000016142,ENSGALG00000000783,ENSGALG00000027165,ENSGALG00000041192,ENSGALG00000043064,ENSGALG00000006352,…
biological_process	GO:0002682 regulation of immune system process	69 out of 486 genes, 14.2%	720 out of 15747 genes, 4.6%	6.43e-14	ENSGALG00000014297,ENSGALG00000029669,ENSGALG00000002160,ENSGALG00000030407,ENSGALG00000009020,ENSGALG00000002113,ENSGALG00000043052,ENSGALG00000000589,ENSGALG00000042351,ENSGALG00000007511,ENSGALG00000012075,ENSGALG00000006785,ENSGALG00000039140,ENSGALG00000013218,ENSGALG00000014754,ENSGALG00000041192,ENSGALG00000026525,ENSGALG00000008166,ENSGALG00000013468,ENSGALG00000010560,ENSGALG00000015148,…
biological_process	GO:0050778 positive regulation of immune response	42 out of 486 genes, 8.6%	289 out of 15747 genes, 1.8%	9.65e-14	ENSGALG00000014297,ENSGALG00000002160,ENSGALG00000030407,ENSGALG00000014835,ENSGALG00000014603,ENSGALG00000014659,ENSGALG00000005644,ENSGALG00000034722,ENSGALG00000002113,ENSGALG00000043052,ENSGALG00000004771,ENSGALG00000000589,ENSGALG00000007511,ENSGALG00000015216,ENSGALG00000039140,ENSGALG00000013218,ENSGALG00000014754,ENSGALG00000007001,ENSGALG00000009870,ENSGALG00000002192,ENSGALG00000041192,…
cellular_component	GO:0044459 plasma membrane part	111 out of 486 genes, 22.8%	1654 out of 15747 genes, 10.5%	2.77e-13	ENSGALG00000002160,ENSGALG00000030407,ENSGALG00000023379,ENSGALG00000043158,ENSGALG00000016992,ENSGALG00000009020,ENSGALG00000002113,ENSGALG00000000589,ENSGALG00000028424,ENSGALG00000015145,ENSGALG00000001768,ENSGALG00000041225,ENSGALG00000007511,ENSGALG00000046557,ENSGALG00000000141,ENSGALG00000039140,ENSGALG00000014754,ENSGALG00000015403,ENSGALG00000016693,ENSGALG00000005209,ENSGALG00000008166,…
biological_process	GO:0050776 regulation of immune response	50 out of 486 genes, 10.3%	417 out of 15747 genes, 2.6%	3.1e-13	ENSGALG00000014297,ENSGALG00000002160,ENSGALG00000030407,ENSGALG00000014835,ENSGALG00000014603,ENSGALG00000014659,ENSGALG00000005644,ENSGALG00000034722,ENSGALG00000002113,ENSGALG00000043052,ENSGALG00000004771,ENSGALG00000000589,ENSGALG00000042351,ENSGALG00000007511,ENSGALG00000015216,ENSGALG00000006785,ENSGALG00000039140,ENSGALG00000013218,ENSGALG00000014754,ENSGALG00000007001,ENSGALG00000009870,…
cellular_component	GO:0016020 membrane	285 out of 486 genes, 58.6%	6481 out of 15747 genes, 41.2%	6.59e-13	ENSGALG00000002160,ENSGALG00000043158,ENSGALG00000040136,ENSGALG00000000589,ENSGALG00000037683,ENSGALG00000028424,ENSGALG00000015145,ENSGALG00000012421,ENSGALG00000031266,ENSGALG00000015183,ENSGALG00000014754,ENSGALG00000039432,ENSGALG00000030316,ENSGALG00000016693,ENSGALG00000006352,ENSGALG00000010200,ENSGALG00000016986,ENSGALG00000015148,ENSGALG00000012119,ENSGALG00000001434,ENSGALG00000044584,…
biological_process	GO:0002684 positive regulation of immune system process	53 out of 486 genes, 10.9%	476 out of 15747 genes, 3.0%	8.8e-13	ENSGALG00000014297,ENSGALG00000002160,ENSGALG00000030407,ENSGALG00000014835,ENSGALG00000014603,ENSGALG00000014659,ENSGALG00000005644,ENSGALG00000034722,ENSGALG00000009020,ENSGALG00000002113,ENSGALG00000043052,ENSGALG00000004771,ENSGALG00000000589,ENSGALG00000014362,ENSGALG00000042351,ENSGALG00000007511,ENSGALG00000015216,ENSGALG00000039140,ENSGALG00000013218,ENSGALG00000014754,ENSGALG00000007001,…
cellular_component	GO:0044425 membrane part	245 out of 486 genes, 50.4%	5323 out of 15747 genes, 33.8%	3.82e-12	ENSGALG00000002160,ENSGALG00000043355,ENSGALG00000043158,ENSGALG00000002113,ENSGALG00000000589,ENSGALG00000037683,ENSGALG00000028424,ENSGALG00000015145,ENSGALG00000035662,ENSGALG00000031266,ENSGALG00000006602,ENSGALG00000000141,ENSGALG00000039140,ENSGALG00000033932,ENSGALG00000014754,ENSGALG00000008439,ENSGALG00000039432,ENSGALG00000030316,ENSGALG00000002374,ENSGALG00000016693,ENSGALG00000006352,…
cellular_component	GO:0031224 intrinsic component of membrane	214 out of 486 genes, 44.0%	4531 out of 15747 genes, 28.8%	7.14e-11	ENSGALG00000043355,ENSGALG00000043158,ENSGALG00000000589,ENSGALG00000037683,ENSGALG00000028424,ENSGALG00000015145,ENSGALG00000035662,ENSGALG00000031266,ENSGALG00000006602,ENSGALG00000000141,ENSGALG00000039140,ENSGALG00000033932,ENSGALG00000014754,ENSGALG00000008439,ENSGALG00000039432,ENSGALG00000030316,ENSGALG00000002374,ENSGALG00000016693,ENSGALG00000006352,ENSGALG00000028304,ENSGALG00000008166,…
biological_process	GO:0006952 defense response	48 out of 486 genes, 9.9%	445 out of 15747 genes, 2.8%	8.12e-11	ENSGALG00000014297,ENSGALG00000035075,ENSGALG00000034722,ENSGALG00000007052,ENSGALG00000023622,ENSGALG00000043065,ENSGALG00000032717,ENSGALG00000015216,ENSGALG00000006785,ENSGALG00000039140,ENSGALG00000013218,ENSGALG00000041298,ENSGALG00000014754,ENSGALG00000007001,ENSGALG00000016142,ENSGALG00000000783,ENSGALG00000002192,ENSGALG00000027165,ENSGALG00000041192,ENSGALG00000006378,ENSGALG00000006583,…
cellular_component	GO:0016021 integral component of membrane	211 out of 486 genes, 43.4%	4483 out of 15747 genes, 28.5%	1.81e-10	ENSGALG00000043355,ENSGALG00000043158,ENSGALG00000000589,ENSGALG00000037683,ENSGALG00000028424,ENSGALG00000015145,ENSGALG00000035662,ENSGALG00000031266,ENSGALG00000006602,ENSGALG00000000141,ENSGALG00000039140,ENSGALG00000033932,ENSGALG00000014754,ENSGALG00000008439,ENSGALG00000039432,ENSGALG00000030316,ENSGALG00000002374,ENSGALG00000016693,ENSGALG00000006352,ENSGALG00000028304,ENSGALG00000008166,…
biological_process	GO:0009607 response to biotic stimulus	46 out of 486 genes, 9.5%	433 out of 15747 genes, 2.7%	5e-10	ENSGALG00000014297,ENSGALG00000002160,ENSGALG00000013057,ENSGALG00000002170,ENSGALG00000034722,ENSGALG00000023622,ENSGALG00000014362,ENSGALG00000035946,ENSGALG00000015216,ENSGALG00000006785,ENSGALG00000039140,ENSGALG00000041298,ENSGALG00000014754,ENSGALG00000007001,ENSGALG00000016142,ENSGALG00000000783,ENSGALG00000002192,ENSGALG00000027165,ENSGALG00000041192,ENSGALG00000012292,ENSGALG00000043064,…
biological_process	GO:0043207 response to external biotic stimulus	45 out of 486 genes, 9.3%	421 out of 15747 genes, 2.7%	7.46e-10	ENSGALG00000014297,ENSGALG00000002160,ENSGALG00000013057,ENSGALG00000002170,ENSGALG00000034722,ENSGALG00000023622,ENSGALG00000014362,ENSGALG00000035946,ENSGALG00000015216,ENSGALG00000006785,ENSGALG00000039140,ENSGALG00000041298,ENSGALG00000014754,ENSGALG00000007001,ENSGALG00000016142,ENSGALG00000000783,ENSGALG00000002192,ENSGALG00000027165,ENSGALG00000041192,ENSGALG00000012292,ENSGALG00000043064,…
biological_process	GO:0007154 cell communication	165 out of 486 genes, 34.0%	3207 out of 15747 genes, 20.4%	2.04e-09	ENSGALG00000015150,ENSGALG00000043355,ENSGALG00000002113,ENSGALG00000004631,ENSGALG00000000589,ENSGALG00000043065,ENSGALG00000028424,ENSGALG00000012421,ENSGALG00000015183,ENSGALG00000006602,ENSGALG00000039140,ENSGALG00000014754,ENSGALG00000008439,ENSGALG00000039432,ENSGALG00000041192,ENSGALG00000004504,ENSGALG00000016693,ENSGALG00000026525,ENSGALG00000026995,ENSGALG00000008166,ENSGALG00000008346,…
biological_process	GO:0051707 response to other organism	44 out of 486 genes, 9.1%	419 out of 15747 genes, 2.7%	2.56e-09	ENSGALG00000014297,ENSGALG00000002160,ENSGALG00000013057,ENSGALG00000002170,ENSGALG00000034722,ENSGALG00000023622,ENSGALG00000014362,ENSGALG00000035946,ENSGALG00000015216,ENSGALG00000006785,ENSGALG00000039140,ENSGALG00000041298,ENSGALG00000014754,ENSGALG00000007001,ENSGALG00000016142,ENSGALG00000000783,ENSGALG00000002192,ENSGALG00000027165,ENSGALG00000041192,ENSGALG00000012292,ENSGALG00000043064,…
biological_process	GO:0002253 activation of immune response	29 out of 486 genes, 6.0%	193 out of 15747 genes, 1.2%	3.47e-09	ENSGALG00000014835,ENSGALG00000014603,ENSGALG00000014659,ENSGALG00000005644,ENSGALG00000034722,ENSGALG00000002113,ENSGALG00000014561,ENSGALG00000004771,ENSGALG00000000589,ENSGALG00000001486,ENSGALG00000021569,ENSGALG00000016590,ENSGALG00000039480,ENSGALG00000013101,ENSGALG00000015216,ENSGALG00000039140,ENSGALG00000013218,ENSGALG00000007001,ENSGALG00000014754,ENSGALG00000016661,ENSGALG00000002192,…
biological_process	GO:0044700 single organism signaling	160 out of 486 genes, 32.9%	3123 out of 15747 genes, 19.8%	8.07e-09	ENSGALG00000015150,ENSGALG00000043355,ENSGALG00000002113,ENSGALG00000004631,ENSGALG00000000589,ENSGALG00000043065,ENSGALG00000012421,ENSGALG00000015183,ENSGALG00000006602,ENSGALG00000039140,ENSGALG00000014754,ENSGALG00000008439,ENSGALG00000039432,ENSGALG00000041192,ENSGALG00000004504,ENSGALG00000016693,ENSGALG00000026525,ENSGALG00000026995,ENSGALG00000008166,ENSGALG00000008346,ENSGALG00000013575,…
biological_process	GO:0023052 signaling	160 out of 486 genes, 32.9%	3126 out of 15747 genes, 19.9%	8.75e-09	ENSGALG00000015150,ENSGALG00000043355,ENSGALG00000002113,ENSGALG00000004631,ENSGALG00000000589,ENSGALG00000043065,ENSGALG00000012421,ENSGALG00000015183,ENSGALG00000006602,ENSGALG00000039140,ENSGALG00000014754,ENSGALG00000008439,ENSGALG00000039432,ENSGALG00000041192,ENSGALG00000004504,ENSGALG00000016693,ENSGALG00000026525,ENSGALG00000026995,ENSGALG00000008166,ENSGALG00000008346,ENSGALG00000013575,…
biological_process	GO:0007165 signal transduction	152 out of 486 genes, 31.3%	2913 out of 15747 genes, 18.5%	9e-09	ENSGALG00000015150,ENSGALG00000043355,ENSGALG00000002113,ENSGALG00000004631,ENSGALG00000000589,ENSGALG00000043065,ENSGALG00000012421,ENSGALG00000015183,ENSGALG00000039140,ENSGALG00000014754,ENSGALG00000008439,ENSGALG00000039432,ENSGALG00000041192,ENSGALG00000004504,ENSGALG00000016693,ENSGALG00000026525,ENSGALG00000026995,ENSGALG00000008166,ENSGALG00000008346,ENSGALG00000013575,ENSGALG00000010560,…
biological_process	GO:0048584 positive regulation of response to stimulus	86 out of 486 genes, 17.7%	1293 out of 15747 genes, 8.2%	1.36e-08	ENSGALG00000014297,ENSGALG00000002160,ENSGALG00000030407,ENSGALG00000023379,ENSGALG00000016992,ENSGALG00000009020,ENSGALG00000002113,ENSGALG00000043052,ENSGALG00000000589,ENSGALG00000043065,ENSGALG00000042351,ENSGALG00000026167,ENSGALG00000032717,ENSGALG00000007511,ENSGALG00000012075,ENSGALG00000039140,ENSGALG00000013218,ENSGALG00000014754,ENSGALG00000012442,ENSGALG00000039264,ENSGALG00000041344,…
biological_process	GO:0001817 regulation of cytokine production	36 out of 486 genes, 7.4%	314 out of 15747 genes, 2.0%	2.57e-08	ENSGALG00000014297,ENSGALG00000002160,ENSGALG00000030407,ENSGALG00000034722,ENSGALG00000015216,ENSGALG00000006785,ENSGALG00000039140,ENSGALG00000013218,ENSGALG00000007001,ENSGALG00000009870,ENSGALG00000002192,ENSGALG00000003837,ENSGALG00000041192,ENSGALG00000040621,ENSGALG00000012292,ENSGALG00000004594,ENSGALG00000008166,ENSGALG00000032701,ENSGALG00000013468,ENSGALG00000010560,ENSGALG00000006527,…
cellular_component	GO:0031226 intrinsic component of plasma membrane	64 out of 486 genes, 13.2%	910 out of 15747 genes, 5.8%	1.3e-07	ENSGALG00000030407,ENSGALG00000023379,ENSGALG00000043158,ENSGALG00000016992,ENSGALG00000015145,ENSGALG00000001768,ENSGALG00000007511,ENSGALG00000015403,ENSGALG00000008166,ENSGALG00000020143,ENSGALG00000013468,ENSGALG00000007959,ENSGALG00000029020,ENSGALG00000013803,ENSGALG00000001434,ENSGALG00000014687,ENSGALG00000003443,ENSGALG00000002132,ENSGALG00000024171,ENSGALG00000004239,ENSGALG00000036716,…
cellular_component	GO:0005887 integral component of plasma membrane	62 out of 486 genes, 12.8%	878 out of 15747 genes, 5.6%	2.15e-07	ENSGALG00000026092,ENSGALG00000030407,ENSGALG00000023379,ENSGALG00000014835,ENSGALG00000043158,ENSGALG00000034722,ENSGALG00000016992,ENSGALG00000008544,ENSGALG00000015145,ENSGALG00000001768,ENSGALG00000011009,ENSGALG00000003354,ENSGALG00000007511,ENSGALG00000041298,ENSGALG00000007001,ENSGALG00000011792,ENSGALG00000010595,ENSGALG00000032702,ENSGALG00000003837,ENSGALG00000027624,ENSGALG00000015403,…
biological_process	GO:0007166 cell surface receptor signaling pathway	79 out of 486 genes, 16.3%	1217 out of 15747 genes, 7.7%	3.81e-07	ENSGALG00000030407,ENSGALG00000043355,ENSGALG00000009020,ENSGALG00000002113,ENSGALG00000004631,ENSGALG00000000589,ENSGALG00000043065,ENSGALG00000040822,ENSGALG00000032717,ENSGALG00000007511,ENSGALG00000012075,ENSGALG00000006785,ENSGALG00000039140,ENSGALG00000028158,ENSGALG00000013218,ENSGALG00000014754,ENSGALG00000008439,ENSGALG00000039432,ENSGALG00000000783,ENSGALG00000015403,ENSGALG00000016693,…
biological_process	GO:0001819 positive regulation of cytokine production	26 out of 486 genes, 5.3%	191 out of 15747 genes, 1.2%	4.81e-07	ENSGALG00000015148,ENSGALG00000014297,ENSGALG00000006527,ENSGALG00000002160,ENSGALG00000030407,ENSGALG00000002987,ENSGALG00000005757,ENSGALG00000011271,ENSGALG00000016590,ENSGALG00000015396,ENSGALG00000015216,ENSGALG00000003863,ENSGALG00000006785,ENSGALG00000039140,ENSGALG00000013218,ENSGALG00000007001,ENSGALG00000009870,ENSGALG00000002192,ENSGALG00000041192,ENSGALG00000040621,ENSGALG00000032530,…
cellular_component	GO:0009897 external side of plasma membrane	28 out of 486 genes, 5.8%	242 out of 15747 genes, 1.5%	5.03e-07	ENSGALG00000015148,ENSGALG00000002160,ENSGALG00000030407,ENSGALG00000005638,ENSGALG00000000589,ENSGALG00000014362,ENSGALG00000015145,ENSGALG00000019231,ENSGALG00000039480,ENSGALG00000013101,ENSGALG00000001573,ENSGALG00000003863,ENSGALG00000039140,ENSGALG00000011733,ENSGALG00000019147,ENSGALG00000044326,ENSGALG00000041298,ENSGALG00000007001,ENSGALG00000014754,ENSGALG00000002192,ENSGALG00000032702,…
biological_process	GO:0002252 immune effector process	30 out of 486 genes, 6.2%	251 out of 15747 genes, 1.6%	5.09e-07	ENSGALG00000016986,ENSGALG00000014297,ENSGALG00000002080,ENSGALG00000014835,ENSGALG00000014603,ENSGALG00000014659,ENSGALG00000005644,ENSGALG00000009020,ENSGALG00000014561,ENSGALG00000004771,ENSGALG00000021569,ENSGALG00000016590,ENSGALG00000015216,ENSGALG00000004958,ENSGALG00000006785,ENSGALG00000013723,ENSGALG00000041298,ENSGALG00000016564,ENSGALG00000014754,ENSGALG00000007001,ENSGALG00000016142,…
cellular_component	GO:0098552 side of membrane	35 out of 486 genes, 7.2%	360 out of 15747 genes, 2.3%	5.38e-07	ENSGALG00000002160,ENSGALG00000030407,ENSGALG00000005638,ENSGALG00000000589,ENSGALG00000014362,ENSGALG00000015145,ENSGALG00000046557,ENSGALG00000039140,ENSGALG00000019147,ENSGALG00000041298,ENSGALG00000007001,ENSGALG00000014754,ENSGALG00000002192,ENSGALG00000032702,ENSGALG00000016693,ENSGALG00000004594,ENSGALG00000017343,ENSGALG00000037077,ENSGALG00000005293,ENSGALG00000015148,ENSGALG00000002132,…
biological_process	GO:0051716 cellular response to stimulus	184 out of 486 genes, 37.9%	3982 out of 15747 genes, 25.3%	8.23e-07	ENSGALG00000002160,ENSGALG00000015150,ENSGALG00000043355,ENSGALG00000002113,ENSGALG00000004631,ENSGALG00000000589,ENSGALG00000043065,ENSGALG00000012421,ENSGALG00000032746,ENSGALG00000015183,ENSGALG00000006602,ENSGALG00000039140,ENSGALG00000014754,ENSGALG00000008439,ENSGALG00000039432,ENSGALG00000041192,ENSGALG00000004504,ENSGALG00000016693,ENSGALG00000006352,ENSGALG00000026525,ENSGALG00000026995,…
biological_process	GO:0002757 immune response-activating signal transduction	23 out of 486 genes, 4.7%	161 out of 15747 genes, 1.0%	2.06e-06	ENSGALG00000005644,ENSGALG00000034722,ENSGALG00000002113,ENSGALG00000014561,ENSGALG00000000589,ENSGALG00000001486,ENSGALG00000016590,ENSGALG00000039480,ENSGALG00000013101,ENSGALG00000015216,ENSGALG00000039140,ENSGALG00000013218,ENSGALG00000007001,ENSGALG00000014754,ENSGALG00000002192,ENSGALG00000016661,ENSGALG00000041192,ENSGALG00000042321,ENSGALG00000002283,ENSGALG00000008166,ENSGALG00000044802,…
molecular_function	GO:0004888 transmembrane signaling receptor activity	56 out of 486 genes, 11.5%	795 out of 15747 genes, 5.0%	2.69e-06	ENSGALG00000026092,ENSGALG00000030407,ENSGALG00000023379,ENSGALG00000015150,ENSGALG00000043355,ENSGALG00000016992,ENSGALG00000005638,ENSGALG00000007511,ENSGALG00000036470,ENSGALG00000019147,ENSGALG00000013218,ENSGALG00000007001,ENSGALG00000039432,ENSGALG00000000783,ENSGALG00000010595,ENSGALG00000027624,ENSGALG00000015403,ENSGALG00000040621,ENSGALG00000016693,ENSGALG00000004594,ENSGALG00000028304,…
molecular_function	GO:0038023 signaling receptor activity	62 out of 486 genes, 12.8%	926 out of 15747 genes, 5.9%	2.69e-06	ENSGALG00000026092,ENSGALG00000030407,ENSGALG00000023379,ENSGALG00000015150,ENSGALG00000043355,ENSGALG00000002170,ENSGALG00000016992,ENSGALG00000005638,ENSGALG00000003354,ENSGALG00000007511,ENSGALG00000036470,ENSGALG00000036589,ENSGALG00000019147,ENSGALG00000013218,ENSGALG00000007001,ENSGALG00000039432,ENSGALG00000000783,ENSGALG00000010595,ENSGALG00000027624,ENSGALG00000015403,ENSGALG00000040621,…
biological_process	GO:0006954 inflammatory response	22 out of 486 genes, 4.5%	150 out of 15747 genes, 1.0%	2.89e-06	ENSGALG00000015148,ENSGALG00000034722,ENSGALG00000007052,ENSGALG00000043065,ENSGALG00000016261,ENSGALG00000032717,ENSGALG00000001573,ENSGALG00000015216,ENSGALG00000003863,ENSGALG00000039140,ENSGALG00000011733,ENSGALG00000013218,ENSGALG00000020386,ENSGALG00000007001,ENSGALG00000000783,ENSGALG00000006378,ENSGALG00000014585,ENSGALG00000043064,ENSGALG00000039080,ENSGALG00000008166,ENSGALG00000037077,…
cellular_component	GO:0043235 receptor complex	30 out of 486 genes, 6.2%	298 out of 15747 genes, 1.9%	3.56e-06	ENSGALG00000002160,ENSGALG00000030407,ENSGALG00000016867,ENSGALG00000014561,ENSGALG00000005638,ENSGALG00000001690,ENSGALG00000014687,ENSGALG00000001486,ENSGALG00000041042,ENSGALG00000016590,ENSGALG00000007511,ENSGALG00000040241,ENSGALG00000033183,ENSGALG00000015216,ENSGALG00000039293,ENSGALG00000039140,ENSGALG00000019147,ENSGALG00000041298,ENSGALG00000007001,ENSGALG00000014754,ENSGALG00000001698,…
biological_process	GO:0002764 immune response-regulating signaling pathway	23 out of 486 genes, 4.7%	166 out of 15747 genes, 1.1%	3.8e-06	ENSGALG00000005644,ENSGALG00000034722,ENSGALG00000002113,ENSGALG00000014561,ENSGALG00000000589,ENSGALG00000001486,ENSGALG00000016590,ENSGALG00000039480,ENSGALG00000013101,ENSGALG00000015216,ENSGALG00000039140,ENSGALG00000013218,ENSGALG00000007001,ENSGALG00000014754,ENSGALG00000002192,ENSGALG00000016661,ENSGALG00000041192,ENSGALG00000042321,ENSGALG00000002283,ENSGALG00000008166,ENSGALG00000044802,…
molecular_function	GO:0060089 molecular transducer activity	65 out of 486 genes, 13.4%	1017 out of 15747 genes, 6.5%	6.82e-06	ENSGALG00000030407,ENSGALG00000023379,ENSGALG00000015150,ENSGALG00000043355,ENSGALG00000016992,ENSGALG00000032746,ENSGALG00000007511,ENSGALG00000013218,ENSGALG00000039432,ENSGALG00000000783,ENSGALG00000015403,ENSGALG00000016693,ENSGALG00000028304,ENSGALG00000020143,ENSGALG00000013468,ENSGALG00000012119,ENSGALG00000013803,ENSGALG00000039837,ENSGALG00000014687,ENSGALG00000024171,ENSGALG00000041042,…
molecular_function	GO:0004872 receptor activity	65 out of 486 genes, 13.4%	1017 out of 15747 genes, 6.5%	6.82e-06	ENSGALG00000030407,ENSGALG00000023379,ENSGALG00000015150,ENSGALG00000043355,ENSGALG00000016992,ENSGALG00000032746,ENSGALG00000007511,ENSGALG00000013218,ENSGALG00000039432,ENSGALG00000000783,ENSGALG00000015403,ENSGALG00000016693,ENSGALG00000028304,ENSGALG00000020143,ENSGALG00000013468,ENSGALG00000012119,ENSGALG00000013803,ENSGALG00000039837,ENSGALG00000014687,ENSGALG00000024171,ENSGALG00000041042,…
molecular_function	GO:0004871 signal transducer activity	64 out of 486 genes, 13.2%	1002 out of 15747 genes, 6.4%	9.15e-06	ENSGALG00000030407,ENSGALG00000023379,ENSGALG00000015150,ENSGALG00000043355,ENSGALG00000016992,ENSGALG00000007511,ENSGALG00000013218,ENSGALG00000039432,ENSGALG00000000783,ENSGALG00000015403,ENSGALG00000016693,ENSGALG00000028304,ENSGALG00000020143,ENSGALG00000008346,ENSGALG00000013468,ENSGALG00000013803,ENSGALG00000039837,ENSGALG00000014687,ENSGALG00000024171,ENSGALG00000041042,ENSGALG00000016590,…
molecular_function	GO:0099600 transmembrane receptor activity	56 out of 486 genes, 11.5%	830 out of 15747 genes, 5.3%	1.21e-05	ENSGALG00000026092,ENSGALG00000030407,ENSGALG00000023379,ENSGALG00000015150,ENSGALG00000043355,ENSGALG00000016992,ENSGALG00000005638,ENSGALG00000007511,ENSGALG00000036470,ENSGALG00000019147,ENSGALG00000013218,ENSGALG00000007001,ENSGALG00000039432,ENSGALG00000000783,ENSGALG00000010595,ENSGALG00000027624,ENSGALG00000015403,ENSGALG00000040621,ENSGALG00000016693,ENSGALG00000004594,ENSGALG00000028304,…
biological_process	GO:0019882 antigen processing and presentation	11 out of 486 genes, 2.3%	36 out of 15747 genes, 0.2%	1.5e-05	ENSGALG00000030368,ENSGALG00000029381,ENSGALG00000000141,ENSGALG00000002160,ENSGALG00000008022,ENSGALG00000035075,ENSGALG00000000775,ENSGALG00000043052,ENSGALG00000014726,ENSGALG00000014684,ENSGALG00000004594
biological_process	GO:0002703 regulation of leukocyte mediated immunity	16 out of 486 genes, 3.3%	86 out of 15747 genes, 0.5%	1.63e-05	ENSGALG00000006527,ENSGALG00000002160,ENSGALG00000043052,ENSGALG00000014561,ENSGALG00000042351,ENSGALG00000007511,ENSGALG00000015216,ENSGALG00000003863,ENSGALG00000007001,ENSGALG00000012456,ENSGALG00000002192,ENSGALG00000040621,ENSGALG00000042321,ENSGALG00000032530,ENSGALG00000016400,ENSGALG00000013468
biological_process	GO:0042221 response to chemical	112 out of 486 genes, 23.0%	2143 out of 15747 genes, 13.6%	1.67e-05	ENSGALG00000002160,ENSGALG00000030407,ENSGALG00000015150,ENSGALG00000016992,ENSGALG00000009020,ENSGALG00000004631,ENSGALG00000017046,ENSGALG00000043065,ENSGALG00000032746,ENSGALG00000032717,ENSGALG00000015183,ENSGALG00000007511,ENSGALG00000046557,ENSGALG00000006602,ENSGALG00000033498,ENSGALG00000006785,ENSGALG00000039140,ENSGALG00000028158,ENSGALG00000013218,ENSGALG00000039432,ENSGALG00000000783,…
biological_process	GO:0010033 response to organic substance	84 out of 486 genes, 17.3%	1463 out of 15747 genes, 9.3%	3.4e-05	ENSGALG00000002160,ENSGALG00000030407,ENSGALG00000015150,ENSGALG00000009020,ENSGALG00000017046,ENSGALG00000043065,ENSGALG00000032746,ENSGALG00000032717,ENSGALG00000015183,ENSGALG00000046557,ENSGALG00000033498,ENSGALG00000006785,ENSGALG00000039140,ENSGALG00000028158,ENSGALG00000039432,ENSGALG00000000783,ENSGALG00000041192,ENSGALG00000015403,ENSGALG00000016693,ENSGALG00000043064,ENSGALG00000026525,…
biological_process	GO:0070887 cellular response to chemical stimulus	83 out of 486 genes, 17.1%	1442 out of 15747 genes, 9.2%	3.78e-05	ENSGALG00000002160,ENSGALG00000030407,ENSGALG00000015150,ENSGALG00000017046,ENSGALG00000043065,ENSGALG00000032746,ENSGALG00000032717,ENSGALG00000015183,ENSGALG00000007511,ENSGALG00000046557,ENSGALG00000006602,ENSGALG00000033498,ENSGALG00000006785,ENSGALG00000039140,ENSGALG00000028158,ENSGALG00000039432,ENSGALG00000000783,ENSGALG00000041192,ENSGALG00000015403,ENSGALG00000016693,ENSGALG00000043064,…
biological_process	GO:0019883 antigen processing and presentation of endogenous antigen	6 out of 486 genes, 1.2%	8 out of 15747 genes, 0.1%	5.19e-05	ENSGALG00000029381,ENSGALG00000014684,ENSGALG00000002160,ENSGALG00000008022,ENSGALG00000035075,ENSGALG00000043052
biological_process	GO:0019885 antigen processing and presentation of endogenous peptide antigen via MHC class I	5 out of 486 genes, 1.0%	5 out of 15747 genes, 0.0%	6.4e-05	ENSGALG00000029381,ENSGALG00000014684,ENSGALG00000002160,ENSGALG00000008022,ENSGALG00000035075
biological_process	GO:0002483 antigen processing and presentation of endogenous peptide antigen	5 out of 486 genes, 1.0%	5 out of 15747 genes, 0.0%	6.4e-05	ENSGALG00000029381,ENSGALG00000014684,ENSGALG00000002160,ENSGALG00000008022,ENSGALG00000035075
biological_process	GO:0048002 antigen processing and presentation of peptide antigen	7 out of 486 genes, 1.4%	13 out of 15747 genes, 0.1%	8.71e-05	ENSGALG00000029381,ENSGALG00000014684,ENSGALG00000002160,ENSGALG00000008022,ENSGALG00000004594,ENSGALG00000035075,ENSGALG00000000775
biological_process	GO:0002697 regulation of immune effector process	21 out of 486 genes, 4.3%	169 out of 15747 genes, 1.1%	0.00013	ENSGALG00000015148,ENSGALG00000006527,ENSGALG00000002160,ENSGALG00000043052,ENSGALG00000014561,ENSGALG00000042351,ENSGALG00000007511,ENSGALG00000015216,ENSGALG00000012075,ENSGALG00000003863,ENSGALG00000007001,ENSGALG00000012456,ENSGALG00000009870,ENSGALG00000002192,ENSGALG00000040621,ENSGALG00000042321,ENSGALG00000032530,ENSGALG00000004594,ENSGALG00000016400,ENSGALG00000013468,ENSGALG00000029983
biological_process	GO:0032944 regulation of mononuclear cell proliferation	17 out of 486 genes, 3.5%	116 out of 15747 genes, 0.7%	0.00022	ENSGALG00000015148,ENSGALG00000030407,ENSGALG00000014561,ENSGALG00000014362,ENSGALG00000001486,ENSGALG00000015216,ENSGALG00000004958,ENSGALG00000006785,ENSGALG00000007001,ENSGALG00000012456,ENSGALG00000009870,ENSGALG00000002192,ENSGALG00000042321,ENSGALG00000004594,ENSGALG00000032530,ENSGALG00000031794,ENSGALG00000012173
biological_process	GO:0050670 regulation of lymphocyte proliferation	17 out of 486 genes, 3.5%	116 out of 15747 genes, 0.7%	0.00022	ENSGALG00000015148,ENSGALG00000030407,ENSGALG00000014561,ENSGALG00000014362,ENSGALG00000001486,ENSGALG00000015216,ENSGALG00000004958,ENSGALG00000006785,ENSGALG00000007001,ENSGALG00000012456,ENSGALG00000009870,ENSGALG00000002192,ENSGALG00000042321,ENSGALG00000004594,ENSGALG00000032530,ENSGALG00000031794,ENSGALG00000012173
cellular_component	GO:0009986 cell surface	37 out of 486 genes, 7.6%	504 out of 15747 genes, 3.2%	0.00027	ENSGALG00000002160,ENSGALG00000030407,ENSGALG00000043052,ENSGALG00000005638,ENSGALG00000000589,ENSGALG00000014362,ENSGALG00000015145,ENSGALG00000041621,ENSGALG00000007511,ENSGALG00000039140,ENSGALG00000019147,ENSGALG00000041298,ENSGALG00000007001,ENSGALG00000014754,ENSGALG00000002192,ENSGALG00000032702,ENSGALG00000003709,ENSGALG00000016693,ENSGALG00000004594,ENSGALG00000017343,ENSGALG00000037077,…
biological_process	GO:0048583 regulation of response to stimulus	121 out of 486 genes, 24.9%	2500 out of 15747 genes, 15.9%	0.00029	ENSGALG00000014297,ENSGALG00000002160,ENSGALG00000030407,ENSGALG00000023379,ENSGALG00000016992,ENSGALG00000009020,ENSGALG00000002113,ENSGALG00000004631,ENSGALG00000043052,ENSGALG00000017046,ENSGALG00000015572,ENSGALG00000000589,ENSGALG00000015184,ENSGALG00000043065,ENSGALG00000042351,ENSGALG00000041621,ENSGALG00000026167,ENSGALG00000032717,ENSGALG00000007511,ENSGALG00000012075,ENSGALG00000006785,…
biological_process	GO:0009617 response to bacterium	28 out of 486 genes, 5.8%	294 out of 15747 genes, 1.9%	0.0003	ENSGALG00000028982,ENSGALG00000002160,ENSGALG00000013057,ENSGALG00000002170,ENSGALG00000034722,ENSGALG00000023622,ENSGALG00000014362,ENSGALG00000005757,ENSGALG00000016668,ENSGALG00000015216,ENSGALG00000003863,ENSGALG00000039140,ENSGALG00000020386,ENSGALG00000007001,ENSGALG00000014754,ENSGALG00000011551,ENSGALG00000000783,ENSGALG00000027165,ENSGALG00000012292,ENSGALG00000043064,ENSGALG00000042321,…
biological_process	GO:0007155 cell adhesion	44 out of 486 genes, 9.1%	607 out of 15747 genes, 3.9%	0.0003	ENSGALG00000002160,ENSGALG00000002080,ENSGALG00000043355,ENSGALG00000043158,ENSGALG00000005644,ENSGALG00000017046,ENSGALG00000004386,ENSGALG00000041225,ENSGALG00000007511,ENSGALG00000003636,ENSGALG00000015216,ENSGALG00000036470,ENSGALG00000006785,ENSGALG00000041298,ENSGALG00000009870,ENSGALG00000002192,ENSGALG00000032702,ENSGALG00000004504,ENSGALG00000040621,ENSGALG00000004594,ENSGALG00000039080,…
cellular_component	GO:0005576 extracellular region	66 out of 486 genes, 13.6%	1173 out of 15747 genes, 7.4%	0.00036	ENSGALG00000029669,ENSGALG00000002160,ENSGALG00000030407,ENSGALG00000004631,ENSGALG00000017046,ENSGALG00000043065,ENSGALG00000041031,ENSGALG00000014684,ENSGALG00000032746,ENSGALG00000032717,ENSGALG00000028158,ENSGALG00000014754,ENSGALG00000027165,ENSGALG00000041344,ENSGALG00000016325,ENSGALG00000043064,ENSGALG00000005209,ENSGALG00000007226,ENSGALG00000012119,ENSGALG00000015148,ENSGALG00000038241,…
biological_process	GO:0002474 antigen processing and presentation of peptide antigen via MHC class I	5 out of 486 genes, 1.0%	6 out of 15747 genes, 0.0%	0.00037	ENSGALG00000029381,ENSGALG00000014684,ENSGALG00000002160,ENSGALG00000008022,ENSGALG00000035075
biological_process	GO:0022610 biological adhesion	44 out of 486 genes, 9.1%	611 out of 15747 genes, 3.9%	0.00037	ENSGALG00000002160,ENSGALG00000002080,ENSGALG00000043355,ENSGALG00000043158,ENSGALG00000005644,ENSGALG00000017046,ENSGALG00000004386,ENSGALG00000041225,ENSGALG00000007511,ENSGALG00000003636,ENSGALG00000015216,ENSGALG00000036470,ENSGALG00000006785,ENSGALG00000041298,ENSGALG00000009870,ENSGALG00000002192,ENSGALG00000032702,ENSGALG00000004504,ENSGALG00000040621,ENSGALG00000004594,ENSGALG00000039080,…
biological_process	GO:0045087 innate immune response	21 out of 486 genes, 4.3%	180 out of 15747 genes, 1.1%	0.0004	ENSGALG00000024272,ENSGALG00000034722,ENSGALG00000014561,ENSGALG00000043065,ENSGALG00000005757,ENSGALG00000016590,ENSGALG00000016261,ENSGALG00000032717,ENSGALG00000013356,ENSGALG00000015216,ENSGALG00000006785,ENSGALG00000007001,ENSGALG00000014754,ENSGALG00000011551,ENSGALG00000016142,ENSGALG00000041192,ENSGALG00000014585,ENSGALG00000007419,ENSGALG00000008166,ENSGALG00000032701,ENSGALG00000013468
biological_process	GO:0002237 response to molecule of bacterial origin	18 out of 486 genes, 3.7%	135 out of 15747 genes, 0.9%	0.00041	ENSGALG00000028982,ENSGALG00000002160,ENSGALG00000002170,ENSGALG00000034722,ENSGALG00000014362,ENSGALG00000005757,ENSGALG00000003863,ENSGALG00000020386,ENSGALG00000039140,ENSGALG00000007001,ENSGALG00000000783,ENSGALG00000042321,ENSGALG00000043064,ENSGALG00000004637,ENSGALG00000002283,ENSGALG00000008166,ENSGALG00000031794,ENSGALG00000032701
biological_process	GO:0070663 regulation of leukocyte proliferation	17 out of 486 genes, 3.5%	121 out of 15747 genes, 0.8%	0.00042	ENSGALG00000015148,ENSGALG00000030407,ENSGALG00000014561,ENSGALG00000014362,ENSGALG00000001486,ENSGALG00000015216,ENSGALG00000004958,ENSGALG00000006785,ENSGALG00000007001,ENSGALG00000012456,ENSGALG00000009870,ENSGALG00000002192,ENSGALG00000042321,ENSGALG00000004594,ENSGALG00000032530,ENSGALG00000031794,ENSGALG00000012173
biological_process	GO:0098542 defense response to other organism	22 out of 486 genes, 4.5%	197 out of 15747 genes, 1.3%	0.00045	ENSGALG00000014297,ENSGALG00000024272,ENSGALG00000023622,ENSGALG00000005757,ENSGALG00000016590,ENSGALG00000016668,ENSGALG00000015216,ENSGALG00000003863,ENSGALG00000006785,ENSGALG00000013723,ENSGALG00000041298,ENSGALG00000007001,ENSGALG00000014754,ENSGALG00000011551,ENSGALG00000016142,ENSGALG00000002192,ENSGALG00000027165,ENSGALG00000041192,ENSGALG00000045085,ENSGALG00000016400,ENSGALG00000027571,…
biological_process	GO:0051240 positive regulation of multicellular organismal process	58 out of 486 genes, 11.9%	939 out of 15747 genes, 6.0%	0.00075	ENSGALG00000014297,ENSGALG00000002160,ENSGALG00000030407,ENSGALG00000009020,ENSGALG00000008544,ENSGALG00000004386,ENSGALG00000014684,ENSGALG00000042351,ENSGALG00000032746,ENSGALG00000015216,ENSGALG00000006785,ENSGALG00000039140,ENSGALG00000028158,ENSGALG00000013218,ENSGALG00000007001,ENSGALG00000009870,ENSGALG00000002192,ENSGALG00000041192,ENSGALG00000015403,ENSGALG00000011295,ENSGALG00000040621,…
biological_process	GO:0007186 G-protein coupled receptor signaling pathway	47 out of 486 genes, 9.7%	694 out of 15747 genes, 4.4%	0.00083	ENSGALG00000026092,ENSGALG00000023379,ENSGALG00000015150,ENSGALG00000043355,ENSGALG00000016992,ENSGALG00000043065,ENSGALG00000042351,ENSGALG00000026167,ENSGALG00000032717,ENSGALG00000046557,ENSGALG00000036470,ENSGALG00000013218,ENSGALG00000039432,ENSGALG00000021143,ENSGALG00000000783,ENSGALG00000010595,ENSGALG00000003837,ENSGALG00000027624,ENSGALG00000020143,ENSGALG00000037077,ENSGALG00000005293,…
biological_process	GO:0051704 multi-organism process	59 out of 486 genes, 12.1%	969 out of 15747 genes, 6.2%	0.00095	ENSGALG00000014297,ENSGALG00000002160,ENSGALG00000040182,ENSGALG00000013057,ENSGALG00000002170,ENSGALG00000034722,ENSGALG00000023622,ENSGALG00000014362,ENSGALG00000004386,ENSGALG00000035946,ENSGALG00000015216,ENSGALG00000006602,ENSGALG00000001109,ENSGALG00000006785,ENSGALG00000039140,ENSGALG00000041298,ENSGALG00000014754,ENSGALG00000007001,ENSGALG00000016142,ENSGALG00000000783,ENSGALG00000002192,…
biological_process	GO:1902533 positive regulation of intracellular signal transduction	43 out of 486 genes, 8.8%	611 out of 15747 genes, 3.9%	0.00097	ENSGALG00000030407,ENSGALG00000023379,ENSGALG00000016992,ENSGALG00000004386,ENSGALG00000043065,ENSGALG00000035946,ENSGALG00000042351,ENSGALG00000030432,ENSGALG00000026167,ENSGALG00000032717,ENSGALG00000015216,ENSGALG00000039140,ENSGALG00000007001,ENSGALG00000002192,ENSGALG00000010595,ENSGALG00000015403,ENSGALG00000040621,ENSGALG00000012292,ENSGALG00000004594,ENSGALG00000039080,ENSGALG00000010560,…
biological_process	GO:0002819 regulation of adaptive immune response	13 out of 486 genes, 2.7%	75 out of 15747 genes, 0.5%	0.00101	ENSGALG00000015148,ENSGALG00000014297,ENSGALG00000002160,ENSGALG00000030407,ENSGALG00000002192,ENSGALG00000043052,ENSGALG00000014561,ENSGALG00000003837,ENSGALG00000040621,ENSGALG00000032530,ENSGALG00000016400,ENSGALG00000040926,ENSGALG00000003863
biological_process	GO:0002699 positive regulation of immune effector process	15 out of 486 genes, 3.1%	102 out of 15747 genes, 0.6%	0.00122	ENSGALG00000015148,ENSGALG00000006527,ENSGALG00000002160,ENSGALG00000012456,ENSGALG00000007001,ENSGALG00000002192,ENSGALG00000043052,ENSGALG00000040621,ENSGALG00000042321,ENSGALG00000032530,ENSGALG00000004594,ENSGALG00000016400,ENSGALG00000007511,ENSGALG00000015216,ENSGALG00000003863
biological_process	GO:0032481 positive regulation of type I interferon production	8 out of 486 genes, 1.6%	25 out of 15747 genes, 0.2%	0.00123	ENSGALG00000014297,ENSGALG00000006785,ENSGALG00000039140,ENSGALG00000007001,ENSGALG00000041192,ENSGALG00000016590,ENSGALG00000013468,ENSGALG00000015216
biological_process	GO:0071310 cellular response to organic substance	67 out of 486 genes, 13.8%	1179 out of 15747 genes, 7.5%	0.0018	ENSGALG00000030407,ENSGALG00000015150,ENSGALG00000043065,ENSGALG00000032746,ENSGALG00000032717,ENSGALG00000015183,ENSGALG00000046557,ENSGALG00000033498,ENSGALG00000006785,ENSGALG00000039140,ENSGALG00000028158,ENSGALG00000039432,ENSGALG00000000783,ENSGALG00000041192,ENSGALG00000015403,ENSGALG00000016693,ENSGALG00000043064,ENSGALG00000026525,ENSGALG00000010560,ENSGALG00000007959,ENSGALG00000007226,…
biological_process	GO:0050865 regulation of cell activation	27 out of 486 genes, 5.6%	302 out of 15747 genes, 1.9%	0.00181	ENSGALG00000015148,ENSGALG00000030407,ENSGALG00000014561,ENSGALG00000014362,ENSGALG00000009050,ENSGALG00000042351,ENSGALG00000001486,ENSGALG00000015396,ENSGALG00000007511,ENSGALG00000015216,ENSGALG00000004958,ENSGALG00000006785,ENSGALG00000007001,ENSGALG00000012456,ENSGALG00000014754,ENSGALG00000009870,ENSGALG00000002192,ENSGALG00000012292,ENSGALG00000042321,ENSGALG00000004637,ENSGALG00000032530,…
biological_process	GO:0002694 regulation of leukocyte activation	26 out of 486 genes, 5.3%	285 out of 15747 genes, 1.8%	0.00197	ENSGALG00000015148,ENSGALG00000030407,ENSGALG00000014561,ENSGALG00000014362,ENSGALG00000042351,ENSGALG00000001486,ENSGALG00000015396,ENSGALG00000007511,ENSGALG00000015216,ENSGALG00000004958,ENSGALG00000006785,ENSGALG00000007001,ENSGALG00000012456,ENSGALG00000014754,ENSGALG00000009870,ENSGALG00000002192,ENSGALG00000012292,ENSGALG00000042321,ENSGALG00000004637,ENSGALG00000032530,ENSGALG00000026525,…
biological_process	GO:0032729 positive regulation of interferon-gamma production	8 out of 486 genes, 1.6%	28 out of 15747 genes, 0.2%	0.00327	ENSGALG00000039140,ENSGALG00000030407,ENSGALG00000007001,ENSGALG00000040621,ENSGALG00000005757,ENSGALG00000032530,ENSGALG00000016590,ENSGALG00000013468
biological_process	GO:0042129 regulation of T cell proliferation	13 out of 486 genes, 2.7%	83 out of 15747 genes, 0.5%	0.00337	ENSGALG00000015148,ENSGALG00000006785,ENSGALG00000030407,ENSGALG00000012456,ENSGALG00000009870,ENSGALG00000002192,ENSGALG00000014561,ENSGALG00000014362,ENSGALG00000032530,ENSGALG00000001486,ENSGALG00000031794,ENSGALG00000015216,ENSGALG00000012173
biological_process	GO:0010959 regulation of metal ion transport	20 out of 486 genes, 4.1%	190 out of 15747 genes, 1.2%	0.00415	ENSGALG00000002160,ENSGALG00000001434,ENSGALG00000014561,ENSGALG00000003443,ENSGALG00000002132,ENSGALG00000015145,ENSGALG00000009050,ENSGALG00000001573,ENSGALG00000003863,ENSGALG00000016564,ENSGALG00000006190,ENSGALG00000009995,ENSGALG00000039698,ENSGALG00000040035,ENSGALG00000009523,ENSGALG00000006490,ENSGALG00000012292,ENSGALG00000042321,ENSGALG00000043287,ENSGALG00000012173
biological_process	GO:0051049 regulation of transport	59 out of 486 genes, 12.1%	1014 out of 15747 genes, 6.4%	0.00421	ENSGALG00000005589,ENSGALG00000002160,ENSGALG00000002080,ENSGALG00000034722,ENSGALG00000014236,ENSGALG00000007052,ENSGALG00000014726,ENSGALG00000015145,ENSGALG00000011009,ENSGALG00000003354,ENSGALG00000015183,ENSGALG00000007511,ENSGALG00000015216,ENSGALG00000006602,ENSGALG00000036470,ENSGALG00000039140,ENSGALG00000007001,ENSGALG00000006190,ENSGALG00000006968,ENSGALG00000002192,ENSGALG00000041344,…
biological_process	GO:0043270 positive regulation of ion transport	16 out of 486 genes, 3.3%	128 out of 15747 genes, 0.8%	0.00479	ENSGALG00000014236,ENSGALG00000003443,ENSGALG00000009050,ENSGALG00000001573,ENSGALG00000003863,ENSGALG00000036470,ENSGALG00000000775,ENSGALG00000006190,ENSGALG00000009995,ENSGALG00000039698,ENSGALG00000040035,ENSGALG00000009523,ENSGALG00000006490,ENSGALG00000008193,ENSGALG00000043287,ENSGALG00000012173
molecular_function	GO:0004890 GABA-A receptor activity	6 out of 486 genes, 1.2%	18 out of 15747 genes, 0.1%	0.00488	ENSGALG00000039293,ENSGALG00000001698,ENSGALG00000041042,ENSGALG00000020143,ENSGALG00000001690,ENSGALG00000033183
cellular_component	GO:0042101 T cell receptor complex	5 out of 486 genes, 1.0%	12 out of 15747 genes, 0.1%	0.00491	ENSGALG00000015348,ENSGALG00000014754,ENSGALG00000001486,ENSGALG00000014561,ENSGALG00000015216
biological_process	GO:0002758 innate immune response-activating signal transduction	9 out of 486 genes, 1.9%	40 out of 15747 genes, 0.3%	0.00642	ENSGALG00000039140,ENSGALG00000007001,ENSGALG00000034722,ENSGALG00000041192,ENSGALG00000002283,ENSGALG00000008166,ENSGALG00000016590,ENSGALG00000032701,ENSGALG00000013468
biological_process	GO:0002221 pattern recognition receptor signaling pathway	9 out of 486 genes, 1.9%	40 out of 15747 genes, 0.3%	0.00642	ENSGALG00000039140,ENSGALG00000007001,ENSGALG00000034722,ENSGALG00000041192,ENSGALG00000002283,ENSGALG00000008166,ENSGALG00000016590,ENSGALG00000032701,ENSGALG00000013468
biological_process	GO:0002711 positive regulation of T cell mediated immunity	7 out of 486 genes, 1.4%	22 out of 15747 genes, 0.1%	0.00679	ENSGALG00000040621,ENSGALG00000002160,ENSGALG00000032530,ENSGALG00000016400,ENSGALG00000002192,ENSGALG00000043052,ENSGALG00000003863
molecular_function	GO:0016502 nucleotide receptor activity	6 out of 486 genes, 1.2%	19 out of 15747 genes, 0.1%	0.00695	ENSGALG00000036470,ENSGALG00000039432,ENSGALG00000000783,ENSGALG00000016227,ENSGALG00000001573,ENSGALG00000003863
molecular_function	GO:0001614 purinergic nucleotide receptor activity	6 out of 486 genes, 1.2%	19 out of 15747 genes, 0.1%	0.00695	ENSGALG00000036470,ENSGALG00000039432,ENSGALG00000000783,ENSGALG00000016227,ENSGALG00000001573,ENSGALG00000003863
biological_process	GO:0006935 chemotaxis	26 out of 486 genes, 5.3%	305 out of 15747 genes, 1.9%	0.00704	ENSGALG00000015148,ENSGALG00000002080,ENSGALG00000009514,ENSGALG00000004631,ENSGALG00000043065,ENSGALG00000032746,ENSGALG00000032717,ENSGALG00000016668,ENSGALG00000007511,ENSGALG00000015216,ENSGALG00000028158,ENSGALG00000011733,ENSGALG00000013218,ENSGALG00000012456,ENSGALG00000000783,ENSGALG00000006583,ENSGALG00000004930,ENSGALG00000014585,ENSGALG00000006352,ENSGALG00000008193,ENSGALG00000015348,…
biological_process	GO:0042330 taxis	26 out of 486 genes, 5.3%	306 out of 15747 genes, 1.9%	0.00748	ENSGALG00000015148,ENSGALG00000002080,ENSGALG00000009514,ENSGALG00000004631,ENSGALG00000043065,ENSGALG00000032746,ENSGALG00000032717,ENSGALG00000016668,ENSGALG00000007511,ENSGALG00000015216,ENSGALG00000028158,ENSGALG00000011733,ENSGALG00000013218,ENSGALG00000012456,ENSGALG00000000783,ENSGALG00000006583,ENSGALG00000004930,ENSGALG00000014585,ENSGALG00000006352,ENSGALG00000008193,ENSGALG00000015348,…
biological_process	GO:0032728 positive regulation of interferon-beta production	6 out of 486 genes, 1.2%	15 out of 15747 genes, 0.1%	0.00772	ENSGALG00000014297,ENSGALG00000006785,ENSGALG00000007001,ENSGALG00000016590,ENSGALG00000013468,ENSGALG00000041192
biological_process	GO:0032649 regulation of interferon-gamma production	9 out of 486 genes, 1.9%	41 out of 15747 genes, 0.3%	0.008	ENSGALG00000039140,ENSGALG00000030407,ENSGALG00000007001,ENSGALG00000040621,ENSGALG00000005757,ENSGALG00000032530,ENSGALG00000031794,ENSGALG00000016590,ENSGALG00000013468
cellular_component	GO:1902711 GABA-A receptor complex	6 out of 486 genes, 1.2%	21 out of 15747 genes, 0.1%	0.0083	ENSGALG00000039293,ENSGALG00000001698,ENSGALG00000041042,ENSGALG00000020143,ENSGALG00000001690,ENSGALG00000033183
biological_process	GO:0043269 regulation of ion transport	29 out of 486 genes, 6.0%	369 out of 15747 genes, 2.3%	0.00966	ENSGALG00000002160,ENSGALG00000001434,ENSGALG00000014236,ENSGALG00000007052,ENSGALG00000014561,ENSGALG00000003443,ENSGALG00000002132,ENSGALG00000015145,ENSGALG00000009050,ENSGALG00000011009,ENSGALG00000003354,ENSGALG00000001573,ENSGALG00000015216,ENSGALG00000003863,ENSGALG00000006602,ENSGALG00000036470,ENSGALG00000016564,ENSGALG00000000775,ENSGALG00000039698,ENSGALG00000006190,ENSGALG00000009995,…
biological_process	GO:0050707 regulation of cytokine secretion	12 out of 486 genes, 2.5%	78 out of 15747 genes, 0.5%	0.01038	ENSGALG00000015148,ENSGALG00000006527,ENSGALG00000039140,ENSGALG00000007001,ENSGALG00000034722,ENSGALG00000041192,ENSGALG00000012292,ENSGALG00000042321,ENSGALG00000008166,ENSGALG00000003863,ENSGALG00000015216,ENSGALG00000029983
cellular_component	GO:0005615 extracellular space	46 out of 486 genes, 9.5%	804 out of 15747 genes, 5.1%	0.011	ENSGALG00000029669,ENSGALG00000030407,ENSGALG00000014603,ENSGALG00000014659,ENSGALG00000017046,ENSGALG00000043065,ENSGALG00000041031,ENSGALG00000014501,ENSGALG00000032746,ENSGALG00000032717,ENSGALG00000018557,ENSGALG00000014754,ENSGALG00000030653,ENSGALG00000029264,ENSGALG00000009870,ENSGALG00000003709,ENSGALG00000041344,ENSGALG00000038601,ENSGALG00000016325,ENSGALG00000043064,ENSGALG00000010224,…
cellular_component	GO:1902710 GABA receptor complex	6 out of 486 genes, 1.2%	22 out of 15747 genes, 0.1%	0.01111	ENSGALG00000039293,ENSGALG00000001698,ENSGALG00000041042,ENSGALG00000020143,ENSGALG00000001690,ENSGALG00000033183
biological_process	GO:0051239 regulation of multicellular organismal process	87 out of 486 genes, 17.9%	1757 out of 15747 genes, 11.2%	0.01145	ENSGALG00000014297,ENSGALG00000029669,ENSGALG00000002160,ENSGALG00000040182,ENSGALG00000030407,ENSGALG00000015150,ENSGALG00000043355,ENSGALG00000009020,ENSGALG00000004631,ENSGALG00000014684,ENSGALG00000042351,ENSGALG00000032746,ENSGALG00000006785,ENSGALG00000039140,ENSGALG00000028158,ENSGALG00000013218,ENSGALG00000041344,ENSGALG00000041192,ENSGALG00000015403,ENSGALG00000043064,ENSGALG00000026525,…
biological_process	GO:0070665 positive regulation of leukocyte proliferation	12 out of 486 genes, 2.5%	79 out of 15747 genes, 0.5%	0.01191	ENSGALG00000015148,ENSGALG00000030407,ENSGALG00000007001,ENSGALG00000009870,ENSGALG00000002192,ENSGALG00000014362,ENSGALG00000042321,ENSGALG00000032530,ENSGALG00000004594,ENSGALG00000001486,ENSGALG00000031794,ENSGALG00000015216
molecular_function	GO:0008329 signaling pattern recognition receptor activity	4 out of 486 genes, 0.8%	7 out of 15747 genes, 0.0%	0.01255	ENSGALG00000007001,ENSGALG00000032701,ENSGALG00000016590,ENSGALG00000000783
molecular_function	GO:0038187 pattern recognition receptor activity	4 out of 486 genes, 0.8%	7 out of 15747 genes, 0.0%	0.01255	ENSGALG00000007001,ENSGALG00000032701,ENSGALG00000016590,ENSGALG00000000783
biological_process	GO:0045088 regulation of innate immune response	16 out of 486 genes, 3.3%	138 out of 15747 genes, 0.9%	0.01296	ENSGALG00000014297,ENSGALG00000006527,ENSGALG00000034722,ENSGALG00000042351,ENSGALG00000016590,ENSGALG00000006785,ENSGALG00000039140,ENSGALG00000007001,ENSGALG00000041192,ENSGALG00000042321,ENSGALG00000016400,ENSGALG00000002283,ENSGALG00000008166,ENSGALG00000032701,ENSGALG00000013468,ENSGALG00000043287
molecular_function	GO:0016917 GABA receptor activity	6 out of 486 genes, 1.2%	21 out of 15747 genes, 0.1%	0.0132	ENSGALG00000039293,ENSGALG00000001698,ENSGALG00000041042,ENSGALG00000020143,ENSGALG00000001690,ENSGALG00000033183
biological_process	GO:0046631 alpha-beta T cell activation	8 out of 486 genes, 1.6%	34 out of 15747 genes, 0.2%	0.01623	ENSGALG00000015148,ENSGALG00000006785,ENSGALG00000002080,ENSGALG00000009870,ENSGALG00000040621,ENSGALG00000001486,ENSGALG00000016400,ENSGALG00000015216
biological_process	GO:0032496 response to lipopolysaccharide	15 out of 486 genes, 3.1%	125 out of 15747 genes, 0.8%	0.0166	ENSGALG00000028982,ENSGALG00000039140,ENSGALG00000020386,ENSGALG00000007001,ENSGALG00000002170,ENSGALG00000000783,ENSGALG00000014362,ENSGALG00000043064,ENSGALG00000042321,ENSGALG00000005757,ENSGALG00000004637,ENSGALG00000002283,ENSGALG00000031794,ENSGALG00000032701,ENSGALG00000003863
biological_process	GO:0051249 regulation of lymphocyte activation	22 out of 486 genes, 4.5%	244 out of 15747 genes, 1.5%	0.01667	ENSGALG00000015148,ENSGALG00000030407,ENSGALG00000014561,ENSGALG00000014362,ENSGALG00000042351,ENSGALG00000001486,ENSGALG00000015216,ENSGALG00000004958,ENSGALG00000006785,ENSGALG00000007001,ENSGALG00000012456,ENSGALG00000014754,ENSGALG00000009870,ENSGALG00000002192,ENSGALG00000012292,ENSGALG00000042321,ENSGALG00000032530,ENSGALG00000004594,ENSGALG00000031794,ENSGALG00000040926,ENSGALG00000043287,…
biological_process	GO:0002709 regulation of T cell mediated immunity	7 out of 486 genes, 1.4%	25 out of 15747 genes, 0.2%	0.01768	ENSGALG00000040621,ENSGALG00000002160,ENSGALG00000032530,ENSGALG00000016400,ENSGALG00000002192,ENSGALG00000043052,ENSGALG00000003863
cellular_component	GO:0098589 membrane region	36 out of 486 genes, 7.4%	585 out of 15747 genes, 3.7%	0.01831	ENSGALG00000030407,ENSGALG00000023379,ENSGALG00000009020,ENSGALG00000002113,ENSGALG00000041225,ENSGALG00000007511,ENSGALG00000039140,ENSGALG00000002192,ENSGALG00000032702,ENSGALG00000005209,ENSGALG00000039080,ENSGALG00000020143,ENSGALG00000015148,ENSGALG00000001434,ENSGALG00000014372,ENSGALG00000037556,ENSGALG00000006705,ENSGALG00000008365,ENSGALG00000001486,ENSGALG00000002466,ENSGALG00000041042,…
biological_process	GO:0002224 toll-like receptor signaling pathway	8 out of 486 genes, 1.6%	35 out of 15747 genes, 0.2%	0.02048	ENSGALG00000039140,ENSGALG00000007001,ENSGALG00000034722,ENSGALG00000002283,ENSGALG00000008166,ENSGALG00000016590,ENSGALG00000032701,ENSGALG00000013468
biological_process	GO:1901701 cellular response to oxygen-containing compound	33 out of 486 genes, 6.8%	468 out of 15747 genes, 3.0%	0.02157	ENSGALG00000002170,ENSGALG00000017046,ENSGALG00000014362,ENSGALG00000004386,ENSGALG00000032746,ENSGALG00000015183,ENSGALG00000046557,ENSGALG00000015216,ENSGALG00000036470,ENSGALG00000018557,ENSGALG00000039140,ENSGALG00000007001,ENSGALG00000000783,ENSGALG00000003837,ENSGALG00000015403,ENSGALG00000011295,ENSGALG00000043064,ENSGALG00000017343,ENSGALG00000032701,ENSGALG00000007959,ENSGALG00000015148,…
biological_process	GO:1903037 regulation of leukocyte cell-cell adhesion	17 out of 486 genes, 3.5%	160 out of 15747 genes, 1.0%	0.02175	ENSGALG00000015148,ENSGALG00000030407,ENSGALG00000014561,ENSGALG00000014362,ENSGALG00000042351,ENSGALG00000001486,ENSGALG00000015216,ENSGALG00000006785,ENSGALG00000012456,ENSGALG00000009870,ENSGALG00000002192,ENSGALG00000023689,ENSGALG00000004594,ENSGALG00000032530,ENSGALG00000031794,ENSGALG00000043287,ENSGALG00000012173
molecular_function	GO:0035586 purinergic receptor activity	6 out of 486 genes, 1.2%	23 out of 15747 genes, 0.1%	0.0233	ENSGALG00000036470,ENSGALG00000039432,ENSGALG00000000783,ENSGALG00000016227,ENSGALG00000001573,ENSGALG00000003863
biological_process	GO:0098609 cell-cell adhesion	31 out of 486 genes, 6.4%	428 out of 15747 genes, 2.7%	0.02378	ENSGALG00000016986,ENSGALG00000015148,ENSGALG00000002160,ENSGALG00000002080,ENSGALG00000009514,ENSGALG00000043355,ENSGALG00000043158,ENSGALG00000014561,ENSGALG00000004386,ENSGALG00000001486,ENSGALG00000036716,ENSGALG00000041225,ENSGALG00000015396,ENSGALG00000007511,ENSGALG00000003636,ENSGALG00000015216,ENSGALG00000003863,ENSGALG00000036470,ENSGALG00000006785,ENSGALG00000042159,ENSGALG00000012456,…
biological_process	GO:0050730 regulation of peptidyl-tyrosine phosphorylation	16 out of 486 genes, 3.3%	145 out of 15747 genes, 0.9%	0.02455	ENSGALG00000030407,ENSGALG00000016992,ENSGALG00000014561,ENSGALG00000032746,ENSGALG00000007511,ENSGALG00000015216,ENSGALG00000028158,ENSGALG00000016564,ENSGALG00000002192,ENSGALG00000012292,ENSGALG00000042321,ENSGALG00000008193,ENSGALG00000004594,ENSGALG00000040926,ENSGALG00000043287,ENSGALG00000029983
cellular_component	GO:0042611 MHC protein complex	4 out of 486 genes, 0.8%	9 out of 15747 genes, 0.1%	0.02704	ENSGALG00000030368,ENSGALG00000000141,ENSGALG00000002160,ENSGALG00000004594
cellular_component	GO:0044421 extracellular region part	50 out of 486 genes, 10.3%	934 out of 15747 genes, 5.9%	0.02736	ENSGALG00000029669,ENSGALG00000030407,ENSGALG00000014603,ENSGALG00000014659,ENSGALG00000017046,ENSGALG00000014362,ENSGALG00000043065,ENSGALG00000041031,ENSGALG00000014501,ENSGALG00000032746,ENSGALG00000032717,ENSGALG00000018557,ENSGALG00000014754,ENSGALG00000030653,ENSGALG00000029264,ENSGALG00000009870,ENSGALG00000003709,ENSGALG00000041344,ENSGALG00000038601,ENSGALG00000016325,ENSGALG00000043064,…
biological_process	GO:0034110 regulation of homotypic cell-cell adhesion	17 out of 486 genes, 3.5%	163 out of 15747 genes, 1.0%	0.02786	ENSGALG00000015148,ENSGALG00000030407,ENSGALG00000014561,ENSGALG00000014362,ENSGALG00000042351,ENSGALG00000001486,ENSGALG00000015216,ENSGALG00000006785,ENSGALG00000012456,ENSGALG00000009870,ENSGALG00000002192,ENSGALG00000042321,ENSGALG00000004594,ENSGALG00000032530,ENSGALG00000031794,ENSGALG00000043287,ENSGALG00000012173
biological_process	GO:0045785 positive regulation of cell adhesion	20 out of 486 genes, 4.1%	216 out of 15747 genes, 1.4%	0.02929	ENSGALG00000015148,ENSGALG00000030407,ENSGALG00000014561,ENSGALG00000014687,ENSGALG00000016584,ENSGALG00000004386,ENSGALG00000010391,ENSGALG00000014362,ENSGALG00000042351,ENSGALG00000001486,ENSGALG00000032746,ENSGALG00000015216,ENSGALG00000016564,ENSGALG00000009870,ENSGALG00000002192,ENSGALG00000032530,ENSGALG00000004594,ENSGALG00000031794,ENSGALG00000043287,ENSGALG00000029983
biological_process	GO:0034097 response to cytokine	31 out of 486 genes, 6.4%	434 out of 15747 genes, 2.8%	0.03132	ENSGALG00000015148,ENSGALG00000006527,ENSGALG00000030407,ENSGALG00000005638,ENSGALG00000004386,ENSGALG00000043065,ENSGALG00000005757,ENSGALG00000030002,ENSGALG00000032717,ENSGALG00000013356,ENSGALG00000015216,ENSGALG00000004958,ENSGALG00000006785,ENSGALG00000019147,ENSGALG00000011733,ENSGALG00000016564,ENSGALG00000007001,ENSGALG00000009870,ENSGALG00000015053,ENSGALG00000040621,ENSGALG00000016693,…
biological_process	GO:0002718 regulation of cytokine production involved in immune response	8 out of 486 genes, 1.6%	37 out of 15747 genes, 0.2%	0.03182	ENSGALG00000002160,ENSGALG00000007001,ENSGALG00000040621,ENSGALG00000004594,ENSGALG00000032530,ENSGALG00000016400,ENSGALG00000013468,ENSGALG00000029983
biological_process	GO:0050863 regulation of T cell activation	16 out of 486 genes, 3.3%	149 out of 15747 genes, 0.9%	0.03471	ENSGALG00000015148,ENSGALG00000030407,ENSGALG00000014561,ENSGALG00000014362,ENSGALG00000042351,ENSGALG00000001486,ENSGALG00000015216,ENSGALG00000006785,ENSGALG00000012456,ENSGALG00000009870,ENSGALG00000002192,ENSGALG00000004594,ENSGALG00000032530,ENSGALG00000031794,ENSGALG00000043287,ENSGALG00000012173
biological_process	GO:0002706 regulation of lymphocyte mediated immunity	10 out of 486 genes, 2.1%	61 out of 15747 genes, 0.4%	0.03662	ENSGALG00000006527,ENSGALG00000002160,ENSGALG00000002192,ENSGALG00000043052,ENSGALG00000014561,ENSGALG00000040621,ENSGALG00000032530,ENSGALG00000042351,ENSGALG00000016400,ENSGALG00000003863
biological_process	GO:0002705 positive regulation of leukocyte mediated immunity	10 out of 486 genes, 2.1%	61 out of 15747 genes, 0.4%	0.03662	ENSGALG00000006527,ENSGALG00000002160,ENSGALG00000002192,ENSGALG00000043052,ENSGALG00000040621,ENSGALG00000032530,ENSGALG00000016400,ENSGALG00000007511,ENSGALG00000003863,ENSGALG00000015216
biological_process	GO:0042102 positive regulation of T cell proliferation	9 out of 486 genes, 1.9%	49 out of 15747 genes, 0.3%	0.03769	ENSGALG00000015148,ENSGALG00000030407,ENSGALG00000009870,ENSGALG00000002192,ENSGALG00000014362,ENSGALG00000032530,ENSGALG00000001486,ENSGALG00000031794,ENSGALG00000015216
biological_process	GO:0060326 cell chemotaxis	14 out of 486 genes, 2.9%	118 out of 15747 genes, 0.7%	0.03811	ENSGALG00000015148,ENSGALG00000011733,ENSGALG00000004930,ENSGALG00000014585,ENSGALG00000043065,ENSGALG00000006352,ENSGALG00000026995,ENSGALG00000032746,ENSGALG00000037077,ENSGALG00000032717,ENSGALG00000016668,ENSGALG00000007511,ENSGALG00000012173,ENSGALG00000015216
biological_process	GO:0032479 regulation of type I interferon production	8 out of 486 genes, 1.6%	38 out of 15747 genes, 0.2%	0.03922	ENSGALG00000014297,ENSGALG00000006785,ENSGALG00000039140,ENSGALG00000007001,ENSGALG00000041192,ENSGALG00000016590,ENSGALG00000013468,ENSGALG00000015216
biological_process	GO:0022407 regulation of cell-cell adhesion	20 out of 486 genes, 4.1%	221 out of 15747 genes, 1.4%	0.04101	ENSGALG00000015148,ENSGALG00000030407,ENSGALG00000009020,ENSGALG00000014561,ENSGALG00000014362,ENSGALG00000004386,ENSGALG00000042351,ENSGALG00000001486,ENSGALG00000015216,ENSGALG00000006785,ENSGALG00000012456,ENSGALG00000009870,ENSGALG00000002192,ENSGALG00000023689,ENSGALG00000042321,ENSGALG00000032530,ENSGALG00000004594,ENSGALG00000031794,ENSGALG00000043287,ENSGALG00000012173
biological_process	GO:0032946 positive regulation of mononuclear cell proliferation	11 out of 486 genes, 2.3%	75 out of 15747 genes, 0.5%	0.04149	ENSGALG00000015148,ENSGALG00000030407,ENSGALG00000007001,ENSGALG00000009870,ENSGALG00000002192,ENSGALG00000014362,ENSGALG00000032530,ENSGALG00000004594,ENSGALG00000001486,ENSGALG00000031794,ENSGALG00000015216
biological_process	GO:0051607 defense response to virus	11 out of 486 genes, 2.3%	75 out of 15747 genes, 0.5%	0.04149	ENSGALG00000014297,ENSGALG00000013723,ENSGALG00000006785,ENSGALG00000041298,ENSGALG00000016142,ENSGALG00000002192,ENSGALG00000041192,ENSGALG00000045085,ENSGALG00000016400,ENSGALG00000016590,ENSGALG00000013468
biological_process	GO:0050671 positive regulation of lymphocyte proliferation	11 out of 486 genes, 2.3%	75 out of 15747 genes, 0.5%	0.04149	ENSGALG00000015148,ENSGALG00000030407,ENSGALG00000007001,ENSGALG00000009870,ENSGALG00000002192,ENSGALG00000014362,ENSGALG00000032530,ENSGALG00000004594,ENSGALG00000001486,ENSGALG00000031794,ENSGALG00000015216
biological_process	GO:0032727 positive regulation of interferon-alpha production	5 out of 486 genes, 1.0%	12 out of 15747 genes, 0.1%	0.04237	ENSGALG00000014297,ENSGALG00000007001,ENSGALG00000016590,ENSGALG00000013468,ENSGALG00000041192
molecular_function	GO:0001875 lipopolysaccharide receptor activity	3 out of 486 genes, 0.6%	4 out of 15747 genes, 0.0%	0.04921	ENSGALG00000007001,ENSGALG00000032701,ENSGALG00000000783
biological_process	GO:0031347 regulation of defense response	23 out of 486 genes, 4.7%	281 out of 15747 genes, 1.8%	0.05035	ENSGALG00000015148,ENSGALG00000014297,ENSGALG00000006527,ENSGALG00000024272,ENSGALG00000034722,ENSGALG00000042351,ENSGALG00000016590,ENSGALG00000012075,ENSGALG00000006785,ENSGALG00000039140,ENSGALG00000007001,ENSGALG00000009870,ENSGALG00000003837,ENSGALG00000041192,ENSGALG00000042321,ENSGALG00000004637,ENSGALG00000026525,ENSGALG00000002283,ENSGALG00000016400,ENSGALG00000008166,ENSGALG00000032701,…
biological_process	GO:1904062 regulation of cation transmembrane transport	15 out of 486 genes, 3.1%	137 out of 15747 genes, 0.9%	0.05069	ENSGALG00000016564,ENSGALG00000001434,ENSGALG00000000775,ENSGALG00000039698,ENSGALG00000009995,ENSGALG00000006190,ENSGALG00000014561,ENSGALG00000006490,ENSGALG00000012292,ENSGALG00000003443,ENSGALG00000002132,ENSGALG00000042321,ENSGALG00000015145,ENSGALG00000009050,ENSGALG00000043287
biological_process	GO:0046903 secretion	25 out of 486 genes, 5.1%	321 out of 15747 genes, 2.0%	0.05188	ENSGALG00000015148,ENSGALG00000005589,ENSGALG00000005644,ENSGALG00000002113,ENSGALG00000014726,ENSGALG00000024171,ENSGALG00000015183,ENSGALG00000001573,ENSGALG00000015216,ENSGALG00000003863,ENSGALG00000006602,ENSGALG00000011861,ENSGALG00000028158,ENSGALG00000007001,ENSGALG00000045478,ENSGALG00000006968,ENSGALG00000008701,ENSGALG00000011295,ENSGALG00000042321,ENSGALG00000004955,ENSGALG00000005209,…
biological_process	GO:1901700 response to oxygen-containing compound	41 out of 486 genes, 8.4%	668 out of 15747 genes, 4.2%	0.05213	ENSGALG00000002170,ENSGALG00000009020,ENSGALG00000017046,ENSGALG00000014362,ENSGALG00000004386,ENSGALG00000032746,ENSGALG00000015183,ENSGALG00000046557,ENSGALG00000015216,ENSGALG00000036470,ENSGALG00000018557,ENSGALG00000039140,ENSGALG00000007001,ENSGALG00000006968,ENSGALG00000000783,ENSGALG00000003837,ENSGALG00000005408,ENSGALG00000015403,ENSGALG00000011295,ENSGALG00000043064,ENSGALG00000017343,…
biological_process	GO:0035590 purinergic nucleotide receptor signaling pathway	6 out of 486 genes, 1.2%	20 out of 15747 genes, 0.1%	0.05243	ENSGALG00000036470,ENSGALG00000039432,ENSGALG00000000783,ENSGALG00000016227,ENSGALG00000001573,ENSGALG00000003863
biological_process	GO:0002218 activation of innate immune response	9 out of 486 genes, 1.9%	51 out of 15747 genes, 0.3%	0.05284	ENSGALG00000039140,ENSGALG00000007001,ENSGALG00000034722,ENSGALG00000041192,ENSGALG00000002283,ENSGALG00000008166,ENSGALG00000016590,ENSGALG00000032701,ENSGALG00000013468
biological_process	GO:0002824 positive regulation of adaptive immune response based on somatic recombination of immune receptors built from immunoglobulin superfamily domains	9 out of 486 genes, 1.9%	51 out of 15747 genes, 0.3%	0.05284	ENSGALG00000015148,ENSGALG00000002160,ENSGALG00000030407,ENSGALG00000002192,ENSGALG00000043052,ENSGALG00000040621,ENSGALG00000032530,ENSGALG00000016400,ENSGALG00000003863
biological_process	GO:0050870 positive regulation of T cell activation	12 out of 486 genes, 2.5%	92 out of 15747 genes, 0.6%	0.05871	ENSGALG00000015148,ENSGALG00000030407,ENSGALG00000009870,ENSGALG00000002192,ENSGALG00000014362,ENSGALG00000032530,ENSGALG00000004594,ENSGALG00000042351,ENSGALG00000001486,ENSGALG00000031794,ENSGALG00000043287,ENSGALG00000015216
biological_process	GO:0009967 positive regulation of signal transduction	52 out of 486 genes, 10.7%	935 out of 15747 genes, 5.9%	0.06268	ENSGALG00000014297,ENSGALG00000030407,ENSGALG00000023379,ENSGALG00000016992,ENSGALG00000009020,ENSGALG00000004386,ENSGALG00000043065,ENSGALG00000035946,ENSGALG00000042351,ENSGALG00000030432,ENSGALG00000026167,ENSGALG00000032717,ENSGALG00000015216,ENSGALG00000039140,ENSGALG00000007001,ENSGALG00000012442,ENSGALG00000039264,ENSGALG00000002192,ENSGALG00000010595,ENSGALG00000041344,ENSGALG00000015403,…
biological_process	GO:0043410 positive regulation of MAPK cascade	26 out of 486 genes, 5.3%	345 out of 15747 genes, 2.2%	0.06295	ENSGALG00000038241,ENSGALG00000016992,ENSGALG00000014687,ENSGALG00000043065,ENSGALG00000002987,ENSGALG00000042351,ENSGALG00000030432,ENSGALG00000026167,ENSGALG00000032717,ENSGALG00000040241,ENSGALG00000015216,ENSGALG00000003863,ENSGALG00000007001,ENSGALG00000016564,ENSGALG00000040035,ENSGALG00000002192,ENSGALG00000008701,ENSGALG00000015403,ENSGALG00000012292,ENSGALG00000014585,ENSGALG00000004594,…
biological_process	GO:0071216 cellular response to biotic stimulus	12 out of 486 genes, 2.5%	93 out of 15747 genes, 0.6%	0.06555	ENSGALG00000028982,ENSGALG00000039140,ENSGALG00000007001,ENSGALG00000002170,ENSGALG00000000783,ENSGALG00000014362,ENSGALG00000042321,ENSGALG00000005757,ENSGALG00000004637,ENSGALG00000031794,ENSGALG00000032701,ENSGALG00000015216
biological_process	GO:0032647 regulation of interferon-alpha production	5 out of 486 genes, 1.0%	13 out of 15747 genes, 0.1%	0.06711	ENSGALG00000014297,ENSGALG00000007001,ENSGALG00000016590,ENSGALG00000013468,ENSGALG00000041192
biological_process	GO:0002429 immune response-activating cell surface receptor signaling pathway	14 out of 486 genes, 2.9%	124 out of 15747 genes, 0.8%	0.06714	ENSGALG00000013218,ENSGALG00000014754,ENSGALG00000005644,ENSGALG00000016661,ENSGALG00000002192,ENSGALG00000002113,ENSGALG00000014561,ENSGALG00000000589,ENSGALG00000042321,ENSGALG00000001486,ENSGALG00000044802,ENSGALG00000039480,ENSGALG00000013101,ENSGALG00000015216
biological_process	GO:0098602 single organism cell adhesion	23 out of 486 genes, 4.7%	287 out of 15747 genes, 1.8%	0.07035	ENSGALG00000016986,ENSGALG00000015148,ENSGALG00000002160,ENSGALG00000002080,ENSGALG00000009514,ENSGALG00000014203,ENSGALG00000014561,ENSGALG00000014687,ENSGALG00000001486,ENSGALG00000015396,ENSGALG00000007511,ENSGALG00000015216,ENSGALG00000003863,ENSGALG00000036470,ENSGALG00000006785,ENSGALG00000012456,ENSGALG00000009870,ENSGALG00000002192,ENSGALG00000006009,ENSGALG00000004504,ENSGALG00000040621,…
biological_process	GO:0001775 cell activation	25 out of 486 genes, 5.1%	327 out of 15747 genes, 2.1%	0.0707	ENSGALG00000016986,ENSGALG00000015148,ENSGALG00000002160,ENSGALG00000002080,ENSGALG00000002113,ENSGALG00000014561,ENSGALG00000001486,ENSGALG00000013086,ENSGALG00000008127,ENSGALG00000001573,ENSGALG00000015216,ENSGALG00000003863,ENSGALG00000036470,ENSGALG00000004958,ENSGALG00000006785,ENSGALG00000016564,ENSGALG00000007001,ENSGALG00000009870,ENSGALG00000012442,ENSGALG00000002192,ENSGALG00000040621,…
molecular_function	GO:0004715 non-membrane spanning protein tyrosine kinase activity	7 out of 486 genes, 1.4%	39 out of 15747 genes, 0.2%	0.07186	ENSGALG00000004958,ENSGALG00000042321,ENSGALG00000016564,ENSGALG00000001486,ENSGALG00000039264,ENSGALG00000016661,ENSGALG00000015216
biological_process	GO:0002821 positive regulation of adaptive immune response	9 out of 486 genes, 1.9%	53 out of 15747 genes, 0.3%	0.07287	ENSGALG00000015148,ENSGALG00000002160,ENSGALG00000030407,ENSGALG00000002192,ENSGALG00000043052,ENSGALG00000040621,ENSGALG00000032530,ENSGALG00000016400,ENSGALG00000003863
biological_process	GO:0034112 positive regulation of homotypic cell-cell adhesion	12 out of 486 genes, 2.5%	94 out of 15747 genes, 0.6%	0.07308	ENSGALG00000015148,ENSGALG00000030407,ENSGALG00000009870,ENSGALG00000002192,ENSGALG00000014362,ENSGALG00000032530,ENSGALG00000004594,ENSGALG00000042351,ENSGALG00000001486,ENSGALG00000031794,ENSGALG00000043287,ENSGALG00000015216
cellular_component	GO:0046696 lipopolysaccharide receptor complex	3 out of 486 genes, 0.6%	5 out of 15747 genes, 0.0%	0.07559	ENSGALG00000039140,ENSGALG00000007001,ENSGALG00000032701
biological_process	GO:0045089 positive regulation of innate immune response	11 out of 486 genes, 2.3%	80 out of 15747 genes, 0.5%	0.07726	ENSGALG00000014297,ENSGALG00000006527,ENSGALG00000039140,ENSGALG00000007001,ENSGALG00000034722,ENSGALG00000041192,ENSGALG00000002283,ENSGALG00000008166,ENSGALG00000016590,ENSGALG00000032701,ENSGALG00000013468
molecular_function	GO:0030594 neurotransmitter receptor activity	10 out of 486 genes, 2.1%	81 out of 15747 genes, 0.5%	0.08125	ENSGALG00000039293,ENSGALG00000026092,ENSGALG00000001698,ENSGALG00000039698,ENSGALG00000016992,ENSGALG00000004930,ENSGALG00000024171,ENSGALG00000008365,ENSGALG00000041042,ENSGALG00000020143
biological_process	GO:0051050 positive regulation of transport	32 out of 486 genes, 6.6%	479 out of 15747 genes, 3.0%	0.08573	ENSGALG00000005589,ENSGALG00000002160,ENSGALG00000002080,ENSGALG00000014236,ENSGALG00000007511,ENSGALG00000015216,ENSGALG00000036470,ENSGALG00000039140,ENSGALG00000007001,ENSGALG00000006190,ENSGALG00000041192,ENSGALG00000012173,ENSGALG00000006527,ENSGALG00000015148,ENSGALG00000001434,ENSGALG00000038241,ENSGALG00000037556,ENSGALG00000003443,ENSGALG00000009050,ENSGALG00000036133,ENSGALG00000001573,…
cellular_component	GO:0032589 neuron projection membrane	6 out of 486 genes, 1.2%	31 out of 15747 genes, 0.2%	0.08667	ENSGALG00000039293,ENSGALG00000001698,ENSGALG00000041042,ENSGALG00000020143,ENSGALG00000015519,ENSGALG00000037556
biological_process	GO:0032879 regulation of localization	78 out of 486 genes, 16.0%	1612 out of 15747 genes, 10.2%	0.08683	ENSGALG00000002160,ENSGALG00000016992,ENSGALG00000009020,ENSGALG00000007052,ENSGALG00000014726,ENSGALG00000015572,ENSGALG00000015145,ENSGALG00000032746,ENSGALG00000015183,ENSGALG00000007511,ENSGALG00000012075,ENSGALG00000006602,ENSGALG00000039140,ENSGALG00000028158,ENSGALG00000013218,ENSGALG00000006190,ENSGALG00000041344,ENSGALG00000041192,ENSGALG00000015403,ENSGALG00000005209,ENSGALG00000026995,…
biological_process	GO:0009615 response to virus	14 out of 486 genes, 2.9%	127 out of 15747 genes, 0.8%	0.08787	ENSGALG00000014297,ENSGALG00000013723,ENSGALG00000006785,ENSGALG00000041298,ENSGALG00000016142,ENSGALG00000002192,ENSGALG00000041192,ENSGALG00000045085,ENSGALG00000035516,ENSGALG00000016400,ENSGALG00000016590,ENSGALG00000010560,ENSGALG00000013356,ENSGALG00000013468
biological_process	GO:1903039 positive regulation of leukocyte cell-cell adhesion	12 out of 486 genes, 2.5%	96 out of 15747 genes, 0.6%	0.09042	ENSGALG00000015148,ENSGALG00000030407,ENSGALG00000009870,ENSGALG00000002192,ENSGALG00000014362,ENSGALG00000032530,ENSGALG00000004594,ENSGALG00000042351,ENSGALG00000001486,ENSGALG00000031794,ENSGALG00000043287,ENSGALG00000015216
biological_process	GO:0002768 immune response-regulating cell surface receptor signaling pathway	14 out of 486 genes, 2.9%	128 out of 15747 genes, 0.8%	0.09593	ENSGALG00000013218,ENSGALG00000014754,ENSGALG00000005644,ENSGALG00000016661,ENSGALG00000002192,ENSGALG00000002113,ENSGALG00000014561,ENSGALG00000000589,ENSGALG00000042321,ENSGALG00000001486,ENSGALG00000044802,ENSGALG00000039480,ENSGALG00000013101,ENSGALG00000015216
biological_process	GO:0071222 cellular response to lipopolysaccharide	11 out of 486 genes, 2.3%	82 out of 15747 genes, 0.5%	0.09768	ENSGALG00000028982,ENSGALG00000039140,ENSGALG00000007001,ENSGALG00000002170,ENSGALG00000000783,ENSGALG00000014362,ENSGALG00000042321,ENSGALG00000005757,ENSGALG00000004637,ENSGALG00000031794,ENSGALG00000032701
biological_process	GO:0070372 regulation of ERK1 and ERK2 cascade	18 out of 486 genes, 3.7%	198 out of 15747 genes, 1.3%	0.10087	ENSGALG00000016992,ENSGALG00000014561,ENSGALG00000014687,ENSGALG00000043065,ENSGALG00000002987,ENSGALG00000032717,ENSGALG00000040241,ENSGALG00000015216,ENSGALG00000025887,ENSGALG00000007001,ENSGALG00000016564,ENSGALG00000002192,ENSGALG00000015403,ENSGALG00000014585,ENSGALG00000042321,ENSGALG00000004594,ENSGALG00000039080,ENSGALG00000029983
biological_process	GO:0006950 response to stress	80 out of 486 genes, 16.5%	1673 out of 15747 genes, 10.6%	0.10234	ENSGALG00000014297,ENSGALG00000023379,ENSGALG00000043355,ENSGALG00000035075,ENSGALG00000036616,ENSGALG00000007052,ENSGALG00000043065,ENSGALG00000032717,ENSGALG00000012075,ENSGALG00000033498,ENSGALG00000006785,ENSGALG00000039140,ENSGALG00000013218,ENSGALG00000014754,ENSGALG00000016142,ENSGALG00000000783,ENSGALG00000027165,ENSGALG00000041192,ENSGALG00000043064,ENSGALG00000005209,ENSGALG00000008166,…
biological_process	GO:0018108 peptidyl-tyrosine phosphorylation	13 out of 486 genes, 2.7%	113 out of 15747 genes, 0.7%	0.10567	ENSGALG00000004958,ENSGALG00000016564,ENSGALG00000009870,ENSGALG00000039264,ENSGALG00000016661,ENSGALG00000014561,ENSGALG00000015403,ENSGALG00000014687,ENSGALG00000042321,ENSGALG00000008193,ENSGALG00000001486,ENSGALG00000040241,ENSGALG00000015216
molecular_function	GO:0042287 MHC protein binding	4 out of 486 genes, 0.8%	11 out of 15747 genes, 0.1%	0.10724	ENSGALG00000029381,ENSGALG00000004594,ENSGALG00000035075,ENSGALG00000002113
biological_process	GO:0071219 cellular response to molecule of bacterial origin	11 out of 486 genes, 2.3%	83 out of 15747 genes, 0.5%	0.10953	ENSGALG00000028982,ENSGALG00000039140,ENSGALG00000007001,ENSGALG00000002170,ENSGALG00000000783,ENSGALG00000014362,ENSGALG00000042321,ENSGALG00000005757,ENSGALG00000004637,ENSGALG00000031794,ENSGALG00000032701
biological_process	GO:0002822 regulation of adaptive immune response based on somatic recombination of immune receptors built from immunoglobulin superfamily domains	10 out of 486 genes, 2.1%	69 out of 15747 genes, 0.4%	0.11078	ENSGALG00000015148,ENSGALG00000002160,ENSGALG00000030407,ENSGALG00000002192,ENSGALG00000043052,ENSGALG00000014561,ENSGALG00000040621,ENSGALG00000032530,ENSGALG00000016400,ENSGALG00000003863
biological_process	GO:0040011 locomotion	42 out of 486 genes, 8.6%	715 out of 15747 genes, 4.5%	0.11448	ENSGALG00000002080,ENSGALG00000043355,ENSGALG00000040136,ENSGALG00000005644,ENSGALG00000004631,ENSGALG00000004386,ENSGALG00000043065,ENSGALG00000032746,ENSGALG00000032717,ENSGALG00000007511,ENSGALG00000015216,ENSGALG00000036470,ENSGALG00000028158,ENSGALG00000013218,ENSGALG00000000783,ENSGALG00000002192,ENSGALG00000032702,ENSGALG00000003709,ENSGALG00000006583,ENSGALG00000006352,ENSGALG00000012997,…
biological_process	GO:0002250 adaptive immune response	15 out of 486 genes, 3.1%	147 out of 15747 genes, 0.9%	0.11637	ENSGALG00000014297,ENSGALG00000004958,ENSGALG00000014754,ENSGALG00000014603,ENSGALG00000011551,ENSGALG00000000775,ENSGALG00000014659,ENSGALG00000005644,ENSGALG00000009020,ENSGALG00000004771,ENSGALG00000040621,ENSGALG00000015348,ENSGALG00000004594,ENSGALG00000021569,ENSGALG00000015216
biological_process	GO:0002521 leukocyte differentiation	20 out of 486 genes, 4.1%	238 out of 15747 genes, 1.5%	0.11882	ENSGALG00000015148,ENSGALG00000002160,ENSGALG00000002080,ENSGALG00000001486,ENSGALG00000013086,ENSGALG00000008127,ENSGALG00000015216,ENSGALG00000004958,ENSGALG00000006785,ENSGALG00000016564,ENSGALG00000009870,ENSGALG00000012442,ENSGALG00000002192,ENSGALG00000040621,ENSGALG00000042321,ENSGALG00000026525,ENSGALG00000004594,ENSGALG00000035516,ENSGALG00000016400,ENSGALG00000008346
biological_process	GO:0045321 leukocyte activation	22 out of 486 genes, 4.5%	277 out of 15747 genes, 1.8%	0.11946	ENSGALG00000016986,ENSGALG00000015148,ENSGALG00000002160,ENSGALG00000002080,ENSGALG00000002113,ENSGALG00000001486,ENSGALG00000013086,ENSGALG00000008127,ENSGALG00000015216,ENSGALG00000003863,ENSGALG00000004958,ENSGALG00000006785,ENSGALG00000016564,ENSGALG00000007001,ENSGALG00000009870,ENSGALG00000012442,ENSGALG00000002192,ENSGALG00000040621,ENSGALG00000012292,ENSGALG00000004594,ENSGALG00000035516,…
biological_process	GO:0032677 regulation of interleukin-8 production	6 out of 486 genes, 1.2%	23 out of 15747 genes, 0.1%	0.1262	ENSGALG00000015148,ENSGALG00000039140,ENSGALG00000007001,ENSGALG00000016590,ENSGALG00000002192,ENSGALG00000013468
biological_process	GO:0032722 positive regulation of chemokine production	6 out of 486 genes, 1.2%	23 out of 15747 genes, 0.1%	0.1262	ENSGALG00000030407,ENSGALG00000007001,ENSGALG00000004594,ENSGALG00000016590,ENSGALG00000013468,ENSGALG00000010560
biological_process	GO:0022409 positive regulation of cell-cell adhesion	13 out of 486 genes, 2.7%	115 out of 15747 genes, 0.7%	0.12715	ENSGALG00000015148,ENSGALG00000030407,ENSGALG00000009870,ENSGALG00000002192,ENSGALG00000004386,ENSGALG00000014362,ENSGALG00000032530,ENSGALG00000004594,ENSGALG00000042351,ENSGALG00000001486,ENSGALG00000031794,ENSGALG00000043287,ENSGALG00000015216
biological_process	GO:0019884 antigen processing and presentation of exogenous antigen	4 out of 486 genes, 0.8%	8 out of 15747 genes, 0.1%	0.13265	ENSGALG00000002160,ENSGALG00000004594,ENSGALG00000035075,ENSGALG00000043052
biological_process	GO:0018212 peptidyl-tyrosine modification	13 out of 486 genes, 2.7%	116 out of 15747 genes, 0.7%	0.13925	ENSGALG00000004958,ENSGALG00000016564,ENSGALG00000009870,ENSGALG00000039264,ENSGALG00000016661,ENSGALG00000014561,ENSGALG00000015403,ENSGALG00000014687,ENSGALG00000042321,ENSGALG00000008193,ENSGALG00000001486,ENSGALG00000040241,ENSGALG00000015216
biological_process	GO:0046649 lymphocyte activation	20 out of 486 genes, 4.1%	241 out of 15747 genes, 1.5%	0.14165	ENSGALG00000016986,ENSGALG00000015148,ENSGALG00000002160,ENSGALG00000002080,ENSGALG00000001486,ENSGALG00000013086,ENSGALG00000008127,ENSGALG00000015216,ENSGALG00000003863,ENSGALG00000004958,ENSGALG00000006785,ENSGALG00000016564,ENSGALG00000007001,ENSGALG00000009870,ENSGALG00000012442,ENSGALG00000002192,ENSGALG00000040621,ENSGALG00000012292,ENSGALG00000004594,ENSGALG00000016400
biological_process	GO:1903036 positive regulation of response to wounding	10 out of 486 genes, 2.1%	71 out of 15747 genes, 0.5%	0.14237	ENSGALG00000015148,ENSGALG00000007001,ENSGALG00000034722,ENSGALG00000011404,ENSGALG00000002987,ENSGALG00000009050,ENSGALG00000026525,ENSGALG00000008166,ENSGALG00000013468,ENSGALG00000040241
biological_process	GO:0050867 positive regulation of cell activation	17 out of 486 genes, 3.5%	185 out of 15747 genes, 1.2%	0.143	ENSGALG00000015148,ENSGALG00000030407,ENSGALG00000014362,ENSGALG00000009050,ENSGALG00000042351,ENSGALG00000001486,ENSGALG00000007511,ENSGALG00000015216,ENSGALG00000007001,ENSGALG00000014754,ENSGALG00000009870,ENSGALG00000002192,ENSGALG00000004594,ENSGALG00000026525,ENSGALG00000032530,ENSGALG00000031794,ENSGALG00000043287
biological_process	GO:0032680 regulation of tumor necrosis factor production	9 out of 486 genes, 1.9%	58 out of 15747 genes, 0.4%	0.15274	ENSGALG00000007001,ENSGALG00000002192,ENSGALG00000014561,ENSGALG00000041192,ENSGALG00000032530,ENSGALG00000016600,ENSGALG00000032701,ENSGALG00000013468,ENSGALG00000029983
molecular_function	GO:0001608 G-protein coupled nucleotide receptor activity	4 out of 486 genes, 0.8%	12 out of 15747 genes, 0.1%	0.15695	ENSGALG00000036470,ENSGALG00000039432,ENSGALG00000000783,ENSGALG00000016227
molecular_function	GO:0022851 GABA-gated chloride ion channel activity	4 out of 486 genes, 0.8%	12 out of 15747 genes, 0.1%	0.15695	ENSGALG00000039293,ENSGALG00000001698,ENSGALG00000041042,ENSGALG00000020143
molecular_function	GO:0045028 G-protein coupled purinergic nucleotide receptor activity	4 out of 486 genes, 0.8%	12 out of 15747 genes, 0.1%	0.15695	ENSGALG00000036470,ENSGALG00000039432,ENSGALG00000000783,ENSGALG00000016227
biological_process	GO:0032648 regulation of interferon-beta production	6 out of 486 genes, 1.2%	24 out of 15747 genes, 0.2%	0.16391	ENSGALG00000014297,ENSGALG00000006785,ENSGALG00000007001,ENSGALG00000016590,ENSGALG00000013468,ENSGALG00000041192
molecular_function	GO:0005102 receptor binding	50 out of 486 genes, 10.3%	989 out of 15747 genes, 6.3%	0.16948	ENSGALG00000002080,ENSGALG00000030407,ENSGALG00000035075,ENSGALG00000009020,ENSGALG00000002113,ENSGALG00000000589,ENSGALG00000043065,ENSGALG00000014684,ENSGALG00000041225,ENSGALG00000032717,ENSGALG00000007511,ENSGALG00000015216,ENSGALG00000029381,ENSGALG00000028158,ENSGALG00000014754,ENSGALG00000007001,ENSGALG00000009870,ENSGALG00000002192,ENSGALG00000003709,ENSGALG00000011295,ENSGALG00000012292,…
biological_process	GO:1903555 regulation of tumor necrosis factor superfamily cytokine production	9 out of 486 genes, 1.9%	59 out of 15747 genes, 0.4%	0.17538	ENSGALG00000007001,ENSGALG00000002192,ENSGALG00000014561,ENSGALG00000041192,ENSGALG00000032530,ENSGALG00000016600,ENSGALG00000032701,ENSGALG00000013468,ENSGALG00000029983
cellular_component	GO:0098590 plasma membrane region	29 out of 486 genes, 6.0%	491 out of 15747 genes, 3.1%	0.18005	ENSGALG00000015148,ENSGALG00000030407,ENSGALG00000023379,ENSGALG00000014372,ENSGALG00000009020,ENSGALG00000002113,ENSGALG00000037556,ENSGALG00000006705,ENSGALG00000008365,ENSGALG00000002466,ENSGALG00000041042,ENSGALG00000041225,ENSGALG00000001573,ENSGALG00000007511,ENSGALG00000033183,ENSGALG00000039293,ENSGALG00000001698,ENSGALG00000002473,ENSGALG00000039698,ENSGALG00000040035,ENSGALG00000032702,…
biological_process	GO:0034765 regulation of ion transmembrane transport	21 out of 486 genes, 4.3%	265 out of 15747 genes, 1.7%	0.18188	ENSGALG00000001434,ENSGALG00000014561,ENSGALG00000003443,ENSGALG00000002132,ENSGALG00000015145,ENSGALG00000009050,ENSGALG00000011009,ENSGALG00000003354,ENSGALG00000003863,ENSGALG00000016564,ENSGALG00000000775,ENSGALG00000006190,ENSGALG00000009995,ENSGALG00000039698,ENSGALG00000040035,ENSGALG00000006490,ENSGALG00000012292,ENSGALG00000042321,ENSGALG00000008193,ENSGALG00000043287,ENSGALG00000012173
biological_process	GO:0030335 positive regulation of cell migration	22 out of 486 genes, 4.5%	285 out of 15747 genes, 1.8%	0.18238	ENSGALG00000015148,ENSGALG00000014236,ENSGALG00000014687,ENSGALG00000004386,ENSGALG00000032746,ENSGALG00000040241,ENSGALG00000011733,ENSGALG00000013218,ENSGALG00000028158,ENSGALG00000012456,ENSGALG00000016564,ENSGALG00000039698,ENSGALG00000002192,ENSGALG00000042321,ENSGALG00000008193,ENSGALG00000005209,ENSGALG00000004594,ENSGALG00000032097,ENSGALG00000043287,ENSGALG00000037077,ENSGALG00000012173,…
molecular_function	GO:0004930 G-protein coupled receptor activity	29 out of 486 genes, 6.0%	478 out of 15747 genes, 3.0%	0.18628	ENSGALG00000013803,ENSGALG00000026092,ENSGALG00000023379,ENSGALG00000015150,ENSGALG00000043355,ENSGALG00000016992,ENSGALG00000039837,ENSGALG00000024171,ENSGALG00000008365,ENSGALG00000036470,ENSGALG00000002557,ENSGALG00000011733,ENSGALG00000013218,ENSGALG00000020386,ENSGALG00000030506,ENSGALG00000039432,ENSGALG00000031583,ENSGALG00000002473,ENSGALG00000039698,ENSGALG00000040035,ENSGALG00000000783,…
cellular_component	GO:0045121 membrane raft	12 out of 486 genes, 2.5%	130 out of 15747 genes, 0.8%	0.1884	ENSGALG00000004958,ENSGALG00000039140,ENSGALG00000001434,ENSGALG00000002192,ENSGALG00000002113,ENSGALG00000006705,ENSGALG00000042321,ENSGALG00000005209,ENSGALG00000001486,ENSGALG00000043287,ENSGALG00000007511,ENSGALG00000029983
biological_process	GO:0002695 negative regulation of leukocyte activation	11 out of 486 genes, 2.3%	88 out of 15747 genes, 0.6%	0.18909	ENSGALG00000015148,ENSGALG00000006785,ENSGALG00000004958,ENSGALG00000014561,ENSGALG00000012292,ENSGALG00000014362,ENSGALG00000042321,ENSGALG00000004594,ENSGALG00000031794,ENSGALG00000040926,ENSGALG00000015396
biological_process	GO:1903706 regulation of hemopoiesis	18 out of 486 genes, 3.7%	208 out of 15747 genes, 1.3%	0.19186	ENSGALG00000015148,ENSGALG00000029669,ENSGALG00000002160,ENSGALG00000009020,ENSGALG00000014561,ENSGALG00000042351,ENSGALG00000001486,ENSGALG00000030432,ENSGALG00000008127,ENSGALG00000015216,ENSGALG00000006785,ENSGALG00000016564,ENSGALG00000009870,ENSGALG00000002192,ENSGALG00000042321,ENSGALG00000004594,ENSGALG00000032530,ENSGALG00000010560
biological_process	GO:0050731 positive regulation of peptidyl-tyrosine phosphorylation	12 out of 486 genes, 2.5%	104 out of 15747 genes, 0.7%	0.20025	ENSGALG00000028158,ENSGALG00000030407,ENSGALG00000016564,ENSGALG00000016992,ENSGALG00000002192,ENSGALG00000012292,ENSGALG00000042321,ENSGALG00000004594,ENSGALG00000008193,ENSGALG00000032746,ENSGALG00000029983,ENSGALG00000015216
molecular_function	GO:0001530 lipopolysaccharide binding	5 out of 486 genes, 1.0%	22 out of 15747 genes, 0.1%	0.20145	ENSGALG00000039140,ENSGALG00000007001,ENSGALG00000032701,ENSGALG00000000783,ENSGALG00000003863
cellular_component	GO:0098857 membrane microdomain	12 out of 486 genes, 2.5%	131 out of 15747 genes, 0.8%	0.20174	ENSGALG00000004958,ENSGALG00000039140,ENSGALG00000001434,ENSGALG00000002192,ENSGALG00000002113,ENSGALG00000006705,ENSGALG00000042321,ENSGALG00000005209,ENSGALG00000001486,ENSGALG00000043287,ENSGALG00000007511,ENSGALG00000029983
biological_process	GO:0032940 secretion by cell	21 out of 486 genes, 4.3%	267 out of 15747 genes, 1.7%	0.20247	ENSGALG00000015148,ENSGALG00000005589,ENSGALG00000005644,ENSGALG00000002113,ENSGALG00000014726,ENSGALG00000015183,ENSGALG00000001573,ENSGALG00000015216,ENSGALG00000003863,ENSGALG00000006602,ENSGALG00000011861,ENSGALG00000028158,ENSGALG00000007001,ENSGALG00000045478,ENSGALG00000006968,ENSGALG00000042321,ENSGALG00000004955,ENSGALG00000005209,ENSGALG00000011176,ENSGALG00000032418,ENSGALG00000035935
biological_process	GO:0051250 negative regulation of lymphocyte activation	10 out of 486 genes, 2.1%	74 out of 15747 genes, 0.5%	0.20397	ENSGALG00000015148,ENSGALG00000006785,ENSGALG00000004958,ENSGALG00000014561,ENSGALG00000012292,ENSGALG00000014362,ENSGALG00000042321,ENSGALG00000004594,ENSGALG00000031794,ENSGALG00000040926
biological_process	GO:0045058 T cell selection	6 out of 486 genes, 1.2%	25 out of 15747 genes, 0.2%	0.21008	ENSGALG00000002080,ENSGALG00000004594,ENSGALG00000001486,ENSGALG00000009870,ENSGALG00000002192,ENSGALG00000015216
biological_process	GO:0001910 regulation of leukocyte mediated cytotoxicity	6 out of 486 genes, 1.2%	25 out of 15747 genes, 0.2%	0.21008	ENSGALG00000006527,ENSGALG00000002160,ENSGALG00000042351,ENSGALG00000002192,ENSGALG00000043052,ENSGALG00000003863
biological_process	GO:0071496 cellular response to external stimulus	15 out of 486 genes, 3.1%	155 out of 15747 genes, 1.0%	0.214	ENSGALG00000006785,ENSGALG00000025887,ENSGALG00000007001,ENSGALG00000038241,ENSGALG00000036616,ENSGALG00000002192,ENSGALG00000037556,ENSGALG00000017046,ENSGALG00000004386,ENSGALG00000043174,ENSGALG00000017343,ENSGALG00000016590,ENSGALG00000010560,ENSGALG00000013468,ENSGALG00000003863
biological_process	GO:0023056 positive regulation of signaling	54 out of 486 genes, 11.1%	1031 out of 15747 genes, 6.5%	0.21757	ENSGALG00000014297,ENSGALG00000030407,ENSGALG00000023379,ENSGALG00000016992,ENSGALG00000009020,ENSGALG00000004386,ENSGALG00000043065,ENSGALG00000035946,ENSGALG00000042351,ENSGALG00000030432,ENSGALG00000026167,ENSGALG00000032717,ENSGALG00000015216,ENSGALG00000039140,ENSGALG00000007001,ENSGALG00000012442,ENSGALG00000039264,ENSGALG00000002192,ENSGALG00000010595,ENSGALG00000041344,ENSGALG00000015403,…
biological_process	GO:0033993 response to lipid	26 out of 486 genes, 5.3%	373 out of 15747 genes, 2.4%	0.23159	ENSGALG00000028982,ENSGALG00000015148,ENSGALG00000015150,ENSGALG00000014372,ENSGALG00000002170,ENSGALG00000004386,ENSGALG00000014362,ENSGALG00000005757,ENSGALG00000032746,ENSGALG00000046557,ENSGALG00000003863,ENSGALG00000039140,ENSGALG00000020386,ENSGALG00000007001,ENSGALG00000016564,ENSGALG00000000783,ENSGALG00000005408,ENSGALG00000015403,ENSGALG00000011295,ENSGALG00000043064,ENSGALG00000042321,…
biological_process	GO:0007252 I-kappaB phosphorylation	4 out of 486 genes, 0.8%	9 out of 15747 genes, 0.1%	0.23295	ENSGALG00000007001,ENSGALG00000016590,ENSGALG00000013468,ENSGALG00000013356
molecular_function	GO:0042288 MHC class I protein binding	3 out of 486 genes, 0.6%	6 out of 15747 genes, 0.0%	0.23493	ENSGALG00000004594,ENSGALG00000035075,ENSGALG00000002113
biological_process	GO:0007267 cell-cell signaling	26 out of 486 genes, 5.3%	375 out of 15747 genes, 2.4%	0.25257	ENSGALG00000015148,ENSGALG00000026092,ENSGALG00000016992,ENSGALG00000001690,ENSGALG00000024171,ENSGALG00000008365,ENSGALG00000014501,ENSGALG00000041042,ENSGALG00000041225,ENSGALG00000001573,ENSGALG00000033183,ENSGALG00000003863,ENSGALG00000006602,ENSGALG00000039293,ENSGALG00000028158,ENSGALG00000001698,ENSGALG00000039698,ENSGALG00000006968,ENSGALG00000006490,ENSGALG00000004930,ENSGALG00000004955,…
cellular_component	GO:0042825 TAP complex	2 out of 486 genes, 0.4%	2 out of 15747 genes, 0.0%	0.25761	ENSGALG00000029381,ENSGALG00000035075
cellular_component	GO:0035692 macrophage migration inhibitory factor receptor complex	2 out of 486 genes, 0.4%	2 out of 15747 genes, 0.0%	0.25761	ENSGALG00000004594,ENSGALG00000039080
biological_process	GO:0035587 purinergic receptor signaling pathway	6 out of 486 genes, 1.2%	26 out of 15747 genes, 0.2%	0.26604	ENSGALG00000036470,ENSGALG00000039432,ENSGALG00000000783,ENSGALG00000016227,ENSGALG00000001573,ENSGALG00000003863
biological_process	GO:0002720 positive regulation of cytokine production involved in immune response	6 out of 486 genes, 1.2%	26 out of 15747 genes, 0.2%	0.26604	ENSGALG00000040621,ENSGALG00000002160,ENSGALG00000032530,ENSGALG00000007001,ENSGALG00000004594,ENSGALG00000016400
biological_process	GO:0045359 positive regulation of interferon-beta biosynthetic process	3 out of 486 genes, 0.6%	4 out of 15747 genes, 0.0%	0.26654	ENSGALG00000007001,ENSGALG00000016590,ENSGALG00000013468
biological_process	GO:0002576 platelet degranulation	3 out of 486 genes, 0.6%	4 out of 15747 genes, 0.0%	0.26654	ENSGALG00000042321,ENSGALG00000001573,ENSGALG00000015216
biological_process	GO:0045357 regulation of interferon-beta biosynthetic process	3 out of 486 genes, 0.6%	4 out of 15747 genes, 0.0%	0.26654	ENSGALG00000007001,ENSGALG00000016590,ENSGALG00000013468
biological_process	GO:0030155 regulation of cell adhesion	27 out of 486 genes, 5.6%	398 out of 15747 genes, 2.5%	0.26878	ENSGALG00000015148,ENSGALG00000030407,ENSGALG00000009020,ENSGALG00000014561,ENSGALG00000014687,ENSGALG00000016584,ENSGALG00000014362,ENSGALG00000004386,ENSGALG00000010391,ENSGALG00000042351,ENSGALG00000001486,ENSGALG00000032746,ENSGALG00000015216,ENSGALG00000006785,ENSGALG00000016564,ENSGALG00000012456,ENSGALG00000009870,ENSGALG00000002192,ENSGALG00000023689,ENSGALG00000015403,ENSGALG00000042321,…
biological_process	GO:2000147 positive regulation of cell motility	22 out of 486 genes, 4.5%	293 out of 15747 genes, 1.9%	0.2733	ENSGALG00000015148,ENSGALG00000014236,ENSGALG00000014687,ENSGALG00000004386,ENSGALG00000032746,ENSGALG00000040241,ENSGALG00000011733,ENSGALG00000013218,ENSGALG00000028158,ENSGALG00000012456,ENSGALG00000016564,ENSGALG00000039698,ENSGALG00000002192,ENSGALG00000042321,ENSGALG00000008193,ENSGALG00000005209,ENSGALG00000004594,ENSGALG00000032097,ENSGALG00000043287,ENSGALG00000037077,ENSGALG00000012173,…
biological_process	GO:0042391 regulation of membrane potential	21 out of 486 genes, 4.3%	273 out of 15747 genes, 1.7%	0.27722	ENSGALG00000009514,ENSGALG00000007052,ENSGALG00000001690,ENSGALG00000011009,ENSGALG00000003354,ENSGALG00000041042,ENSGALG00000001573,ENSGALG00000040241,ENSGALG00000033183,ENSGALG00000003863,ENSGALG00000039293,ENSGALG00000001698,ENSGALG00000006190,ENSGALG00000009995,ENSGALG00000039698,ENSGALG00000006490,ENSGALG00000043174,ENSGALG00000008193,ENSGALG00000020143,ENSGALG00000043287,ENSGALG00000007959
biological_process	GO:0031663 lipopolysaccharide-mediated signaling pathway	5 out of 486 genes, 1.0%	17 out of 15747 genes, 0.1%	0.29124	ENSGALG00000042321,ENSGALG00000039140,ENSGALG00000007001,ENSGALG00000032701,ENSGALG00000000783
biological_process	GO:0019221 cytokine-mediated signaling pathway	17 out of 486 genes, 3.5%	196 out of 15747 genes, 1.2%	0.29225	ENSGALG00000030407,ENSGALG00000005638,ENSGALG00000043065,ENSGALG00000030002,ENSGALG00000032717,ENSGALG00000015216,ENSGALG00000006785,ENSGALG00000011733,ENSGALG00000019147,ENSGALG00000016564,ENSGALG00000009870,ENSGALG00000014585,ENSGALG00000016693,ENSGALG00000040621,ENSGALG00000004594,ENSGALG00000039080,ENSGALG00000037077
biological_process	GO:0048771 tissue remodeling	9 out of 486 genes, 1.9%	63 out of 15747 genes, 0.4%	0.29618	ENSGALG00000015148,ENSGALG00000016564,ENSGALG00000006968,ENSGALG00000040035,ENSGALG00000009020,ENSGALG00000006378,ENSGALG00000033351,ENSGALG00000030432,ENSGALG00000043287
biological_process	GO:0051272 positive regulation of cellular component movement	22 out of 486 genes, 4.5%	295 out of 15747 genes, 1.9%	0.30154	ENSGALG00000015148,ENSGALG00000014236,ENSGALG00000014687,ENSGALG00000004386,ENSGALG00000032746,ENSGALG00000040241,ENSGALG00000011733,ENSGALG00000013218,ENSGALG00000028158,ENSGALG00000012456,ENSGALG00000016564,ENSGALG00000039698,ENSGALG00000002192,ENSGALG00000042321,ENSGALG00000008193,ENSGALG00000005209,ENSGALG00000004594,ENSGALG00000032097,ENSGALG00000043287,ENSGALG00000037077,ENSGALG00000012173,…
biological_process	GO:0030098 lymphocyte differentiation	16 out of 486 genes, 3.3%	178 out of 15747 genes, 1.1%	0.30312	ENSGALG00000015148,ENSGALG00000002160,ENSGALG00000002080,ENSGALG00000001486,ENSGALG00000013086,ENSGALG00000008127,ENSGALG00000015216,ENSGALG00000004958,ENSGALG00000006785,ENSGALG00000016564,ENSGALG00000009870,ENSGALG00000012442,ENSGALG00000002192,ENSGALG00000040621,ENSGALG00000004594,ENSGALG00000016400
cellular_component	GO:0098797 plasma membrane protein complex	24 out of 486 genes, 4.9%	391 out of 15747 genes, 2.5%	0.30564	ENSGALG00000002160,ENSGALG00000030407,ENSGALG00000014835,ENSGALG00000016867,ENSGALG00000014561,ENSGALG00000003443,ENSGALG00000002132,ENSGALG00000028424,ENSGALG00000038141,ENSGALG00000001486,ENSGALG00000011009,ENSGALG00000016261,ENSGALG00000007511,ENSGALG00000046557,ENSGALG00000015216,ENSGALG00000000141,ENSGALG00000030368,ENSGALG00000041298,ENSGALG00000014754,ENSGALG00000032702,ENSGALG00000006490,…
molecular_function	GO:0004993 G-protein coupled serotonin receptor activity	5 out of 486 genes, 1.0%	24 out of 15747 genes, 0.2%	0.309	ENSGALG00000004930,ENSGALG00000026092,ENSGALG00000024171,ENSGALG00000008365,ENSGALG00000016992
biological_process	GO:0002708 positive regulation of lymphocyte mediated immunity	8 out of 486 genes, 1.6%	50 out of 15747 genes, 0.3%	0.31128	ENSGALG00000006527,ENSGALG00000002160,ENSGALG00000002192,ENSGALG00000043052,ENSGALG00000040621,ENSGALG00000032530,ENSGALG00000016400,ENSGALG00000003863
biological_process	GO:2000021 regulation of ion homeostasis	12 out of 486 genes, 2.5%	109 out of 15747 genes, 0.7%	0.31589	ENSGALG00000016564,ENSGALG00000039698,ENSGALG00000006190,ENSGALG00000016992,ENSGALG00000002192,ENSGALG00000014561,ENSGALG00000006490,ENSGALG00000012292,ENSGALG00000042321,ENSGALG00000009050,ENSGALG00000043287,ENSGALG00000003863
biological_process	GO:0006887 exocytosis	14 out of 486 genes, 2.9%	143 out of 15747 genes, 0.9%	0.32191	ENSGALG00000011861,ENSGALG00000005589,ENSGALG00000045478,ENSGALG00000005644,ENSGALG00000014726,ENSGALG00000042321,ENSGALG00000011176,ENSGALG00000035935,ENSGALG00000032418,ENSGALG00000001573,ENSGALG00000015183,ENSGALG00000003863,ENSGALG00000006602,ENSGALG00000015216
cellular_component	GO:0098802 plasma membrane receptor complex	11 out of 486 genes, 2.3%	121 out of 15747 genes, 0.8%	0.35255	ENSGALG00000002160,ENSGALG00000041298,ENSGALG00000030407,ENSGALG00000014754,ENSGALG00000016867,ENSGALG00000032702,ENSGALG00000014561,ENSGALG00000015348,ENSGALG00000001486,ENSGALG00000007511,ENSGALG00000015216
biological_process	GO:0071621 granulocyte chemotaxis	8 out of 486 genes, 1.6%	51 out of 15747 genes, 0.3%	0.35937	ENSGALG00000015148,ENSGALG00000004930,ENSGALG00000014585,ENSGALG00000043065,ENSGALG00000007511,ENSGALG00000032717,ENSGALG00000012173,ENSGALG00000015216
biological_process	GO:0034762 regulation of transmembrane transport	21 out of 486 genes, 4.3%	279 out of 15747 genes, 1.8%	0.37546	ENSGALG00000001434,ENSGALG00000014561,ENSGALG00000003443,ENSGALG00000002132,ENSGALG00000015145,ENSGALG00000009050,ENSGALG00000011009,ENSGALG00000003354,ENSGALG00000003863,ENSGALG00000016564,ENSGALG00000000775,ENSGALG00000006190,ENSGALG00000009995,ENSGALG00000039698,ENSGALG00000040035,ENSGALG00000006490,ENSGALG00000012292,ENSGALG00000042321,ENSGALG00000008193,ENSGALG00000043287,ENSGALG00000012173
molecular_function	GO:0099589 serotonin receptor activity	5 out of 486 genes, 1.0%	25 out of 15747 genes, 0.2%	0.37656	ENSGALG00000004930,ENSGALG00000026092,ENSGALG00000024171,ENSGALG00000008365,ENSGALG00000016992
biological_process	GO:0001916 positive regulation of T cell mediated cytotoxicity	4 out of 486 genes, 0.8%	10 out of 15747 genes, 0.1%	0.37879	ENSGALG00000002160,ENSGALG00000002192,ENSGALG00000043052,ENSGALG00000003863
biological_process	GO:0045059 positive thymic T cell selection	4 out of 486 genes, 0.8%	10 out of 15747 genes, 0.1%	0.37879	ENSGALG00000002080,ENSGALG00000004594,ENSGALG00000001486,ENSGALG00000002192
biological_process	GO:0045060 negative thymic T cell selection	4 out of 486 genes, 0.8%	10 out of 15747 genes, 0.1%	0.37879	ENSGALG00000002080,ENSGALG00000004594,ENSGALG00000001486,ENSGALG00000002192
biological_process	GO:0010647 positive regulation of cell communication	54 out of 486 genes, 11.1%	1055 out of 15747 genes, 6.7%	0.3917	ENSGALG00000014297,ENSGALG00000030407,ENSGALG00000023379,ENSGALG00000016992,ENSGALG00000009020,ENSGALG00000004386,ENSGALG00000043065,ENSGALG00000035946,ENSGALG00000042351,ENSGALG00000030432,ENSGALG00000026167,ENSGALG00000032717,ENSGALG00000015216,ENSGALG00000039140,ENSGALG00000007001,ENSGALG00000012442,ENSGALG00000039264,ENSGALG00000002192,ENSGALG00000010595,ENSGALG00000041344,ENSGALG00000015403,…
biological_process	GO:0002696 positive regulation of leukocyte activation	16 out of 486 genes, 3.3%	182 out of 15747 genes, 1.2%	0.39257	ENSGALG00000015148,ENSGALG00000030407,ENSGALG00000014362,ENSGALG00000042351,ENSGALG00000001486,ENSGALG00000007511,ENSGALG00000015216,ENSGALG00000007001,ENSGALG00000014754,ENSGALG00000009870,ENSGALG00000002192,ENSGALG00000004594,ENSGALG00000026525,ENSGALG00000032530,ENSGALG00000031794,ENSGALG00000043287
cellular_component	GO:0042613 MHC class II protein complex	3 out of 486 genes, 0.6%	8 out of 15747 genes, 0.1%	0.39489	ENSGALG00000030368,ENSGALG00000000141,ENSGALG00000004594
molecular_function	GO:0004969 histamine receptor activity	3 out of 486 genes, 0.6%	7 out of 15747 genes, 0.0%	0.40171	ENSGALG00000004930,ENSGALG00000026092,ENSGALG00000024171
molecular_function	GO:0099529 neurotransmitter receptor activity involved in regulation of postsynaptic membrane potential	4 out of 486 genes, 0.8%	15 out of 15747 genes, 0.1%	0.40206	ENSGALG00000039293,ENSGALG00000001698,ENSGALG00000041042,ENSGALG00000020143
molecular_function	GO:1904315 transmitter-gated ion channel activity involved in regulation of postsynaptic membrane potential	4 out of 486 genes, 0.8%	15 out of 15747 genes, 0.1%	0.40206	ENSGALG00000039293,ENSGALG00000001698,ENSGALG00000041042,ENSGALG00000020143
biological_process	GO:0042108 positive regulation of cytokine biosynthetic process	6 out of 486 genes, 1.2%	28 out of 15747 genes, 0.2%	0.41313	ENSGALG00000006785,ENSGALG00000007001,ENSGALG00000016590,ENSGALG00000002192,ENSGALG00000013468,ENSGALG00000015216
biological_process	GO:0031341 regulation of cell killing	6 out of 486 genes, 1.2%	28 out of 15747 genes, 0.2%	0.41313	ENSGALG00000006527,ENSGALG00000002160,ENSGALG00000042351,ENSGALG00000002192,ENSGALG00000043052,ENSGALG00000003863
biological_process	GO:0010522 regulation of calcium ion transport into cytosol	8 out of 486 genes, 1.6%	52 out of 15747 genes, 0.3%	0.4134	ENSGALG00000016564,ENSGALG00000039698,ENSGALG00000014561,ENSGALG00000012292,ENSGALG00000042321,ENSGALG00000009050,ENSGALG00000043287,ENSGALG00000003863
biological_process	GO:0045621 positive regulation of lymphocyte differentiation	8 out of 486 genes, 1.6%	52 out of 15747 genes, 0.3%	0.4134	ENSGALG00000015148,ENSGALG00000009870,ENSGALG00000002192,ENSGALG00000004594,ENSGALG00000032530,ENSGALG00000001486,ENSGALG00000042351,ENSGALG00000015216
biological_process	GO:0050866 negative regulation of cell activation	11 out of 486 genes, 2.3%	96 out of 15747 genes, 0.6%	0.41761	ENSGALG00000015148,ENSGALG00000006785,ENSGALG00000004958,ENSGALG00000014561,ENSGALG00000012292,ENSGALG00000014362,ENSGALG00000042321,ENSGALG00000004594,ENSGALG00000031794,ENSGALG00000040926,ENSGALG00000015396
biological_process	GO:0040017 positive regulation of locomotion	22 out of 486 genes, 4.5%	304 out of 15747 genes, 1.9%	0.46324	ENSGALG00000015148,ENSGALG00000014236,ENSGALG00000014687,ENSGALG00000004386,ENSGALG00000032746,ENSGALG00000040241,ENSGALG00000011733,ENSGALG00000013218,ENSGALG00000028158,ENSGALG00000012456,ENSGALG00000016564,ENSGALG00000039698,ENSGALG00000002192,ENSGALG00000042321,ENSGALG00000008193,ENSGALG00000005209,ENSGALG00000004594,ENSGALG00000032097,ENSGALG00000043287,ENSGALG00000037077,ENSGALG00000012173,…
biological_process	GO:0048731 system development	110 out of 486 genes, 22.6%	2591 out of 15747 genes, 16.5%	0.48204	ENSGALG00000026970,ENSGALG00000029669,ENSGALG00000002160,ENSGALG00000040182,ENSGALG00000030407,ENSGALG00000015150,ENSGALG00000043355,ENSGALG00000009020,ENSGALG00000004631,ENSGALG00000015184,ENSGALG00000041031,ENSGALG00000028424,ENSGALG00000015145,ENSGALG00000032746,ENSGALG00000013086,ENSGALG00000006785,ENSGALG00000028158,ENSGALG00000012442,ENSGALG00000027165,ENSGALG00000015403,ENSGALG00000043064,…
biological_process	GO:0007159 leukocyte cell-cell adhesion	16 out of 486 genes, 3.3%	186 out of 15747 genes, 1.2%	0.50418	ENSGALG00000016986,ENSGALG00000015148,ENSGALG00000002160,ENSGALG00000002080,ENSGALG00000001486,ENSGALG00000007511,ENSGALG00000015216,ENSGALG00000003863,ENSGALG00000006785,ENSGALG00000012456,ENSGALG00000009870,ENSGALG00000002192,ENSGALG00000006009,ENSGALG00000040621,ENSGALG00000004594,ENSGALG00000016400
biological_process	GO:0071260 cellular response to mechanical stimulus	6 out of 486 genes, 1.2%	29 out of 15747 genes, 0.2%	0.50745	ENSGALG00000006785,ENSGALG00000004386,ENSGALG00000043174,ENSGALG00000007001,ENSGALG00000016590,ENSGALG00000013468
biological_process	GO:0016337 single organismal cell-cell adhesion	20 out of 486 genes, 4.1%	265 out of 15747 genes, 1.7%	0.51577	ENSGALG00000016986,ENSGALG00000015148,ENSGALG00000002160,ENSGALG00000002080,ENSGALG00000009514,ENSGALG00000014561,ENSGALG00000001486,ENSGALG00000015396,ENSGALG00000007511,ENSGALG00000015216,ENSGALG00000003863,ENSGALG00000036470,ENSGALG00000006785,ENSGALG00000012456,ENSGALG00000009870,ENSGALG00000002192,ENSGALG00000006009,ENSGALG00000040621,ENSGALG00000004594,ENSGALG00000016400
molecular_function	GO:0005237 inhibitory extracellular ligand-gated ion channel activity	4 out of 486 genes, 0.8%	16 out of 15747 genes, 0.1%	0.5231	ENSGALG00000039293,ENSGALG00000001698,ENSGALG00000041042,ENSGALG00000020143
molecular_function	GO:0004896 cytokine receptor activity	8 out of 486 genes, 1.6%	69 out of 15747 genes, 0.4%	0.53707	ENSGALG00000019147,ENSGALG00000011733,ENSGALG00000030407,ENSGALG00000005638,ENSGALG00000016693,ENSGALG00000040621,ENSGALG00000004594,ENSGALG00000037077
molecular_function	GO:0005230 extracellular ligand-gated ion channel activity	8 out of 486 genes, 1.6%	69 out of 15747 genes, 0.4%	0.53707	ENSGALG00000039293,ENSGALG00000001698,ENSGALG00000001690,ENSGALG00000020143,ENSGALG00000041042,ENSGALG00000001573,ENSGALG00000003863,ENSGALG00000033183
biological_process	GO:0002724 regulation of T cell cytokine production	4 out of 486 genes, 0.8%	11 out of 15747 genes, 0.1%	0.58076	ENSGALG00000040621,ENSGALG00000002160,ENSGALG00000032530,ENSGALG00000016400
biological_process	GO:0043383 negative T cell selection	4 out of 486 genes, 0.8%	11 out of 15747 genes, 0.1%	0.58076	ENSGALG00000002080,ENSGALG00000004594,ENSGALG00000001486,ENSGALG00000002192
biological_process	GO:0002726 positive regulation of T cell cytokine production	4 out of 486 genes, 0.8%	11 out of 15747 genes, 0.1%	0.58076	ENSGALG00000040621,ENSGALG00000002160,ENSGALG00000032530,ENSGALG00000016400
biological_process	GO:0002700 regulation of production of molecular mediator of immune response	9 out of 486 genes, 1.9%	69 out of 15747 genes, 0.4%	0.60228	ENSGALG00000002160,ENSGALG00000007001,ENSGALG00000002192,ENSGALG00000040621,ENSGALG00000004594,ENSGALG00000032530,ENSGALG00000016400,ENSGALG00000013468,ENSGALG00000029983
biological_process	GO:0007249 I-kappaB kinase/NF-kappaB signaling	6 out of 486 genes, 1.2%	30 out of 15747 genes, 0.2%	0.61794	ENSGALG00000004958,ENSGALG00000007001,ENSGALG00000016590,ENSGALG00000012076,ENSGALG00000013468,ENSGALG00000013356
biological_process	GO:0046632 alpha-beta T cell differentiation	6 out of 486 genes, 1.2%	30 out of 15747 genes, 0.2%	0.61794	ENSGALG00000040621,ENSGALG00000015148,ENSGALG00000006785,ENSGALG00000016400,ENSGALG00000001486,ENSGALG00000015216
biological_process	GO:0050851 antigen receptor-mediated signaling pathway	12 out of 486 genes, 2.5%	117 out of 15747 genes, 0.7%	0.61868	ENSGALG00000014754,ENSGALG00000016661,ENSGALG00000002192,ENSGALG00000002113,ENSGALG00000014561,ENSGALG00000000589,ENSGALG00000042321,ENSGALG00000001486,ENSGALG00000044802,ENSGALG00000039480,ENSGALG00000013101,ENSGALG00000015216
molecular_function	GO:0035325 Toll-like receptor binding	3 out of 486 genes, 0.6%	8 out of 15747 genes, 0.1%	0.62804	ENSGALG00000024272,ENSGALG00000032701,ENSGALG00000015216
biological_process	GO:0065008 regulation of biological quality	102 out of 486 genes, 21.0%	2381 out of 15747 genes, 15.1%	0.63005	ENSGALG00000002160,ENSGALG00000023379,ENSGALG00000016992,ENSGALG00000007052,ENSGALG00000004631,ENSGALG00000007118,ENSGALG00000014684,ENSGALG00000012421,ENSGALG00000013086,ENSGALG00000006602,ENSGALG00000013218,ENSGALG00000027429,ENSGALG00000006190,ENSGALG00000002374,ENSGALG00000041344,ENSGALG00000043064,ENSGALG00000026525,ENSGALG00000005209,ENSGALG00000026995,ENSGALG00000020143,ENSGALG00000007959,…
biological_process	GO:0007268 synaptic transmission	19 out of 486 genes, 3.9%	249 out of 15747 genes, 1.6%	0.6404	ENSGALG00000026092,ENSGALG00000016992,ENSGALG00000001690,ENSGALG00000024171,ENSGALG00000008365,ENSGALG00000041042,ENSGALG00000041225,ENSGALG00000001573,ENSGALG00000033183,ENSGALG00000003863,ENSGALG00000006602,ENSGALG00000039293,ENSGALG00000001698,ENSGALG00000039698,ENSGALG00000004930,ENSGALG00000004955,ENSGALG00000002622,ENSGALG00000020143,ENSGALG00000035935
biological_process	GO:0002478 antigen processing and presentation of exogenous peptide antigen	3 out of 486 genes, 0.6%	5 out of 15747 genes, 0.0%	0.65104	ENSGALG00000002160,ENSGALG00000004594,ENSGALG00000035075
biological_process	GO:0043408 regulation of MAPK cascade	30 out of 486 genes, 6.2%	489 out of 15747 genes, 3.1%	0.66856	ENSGALG00000038241,ENSGALG00000016992,ENSGALG00000014561,ENSGALG00000014687,ENSGALG00000043065,ENSGALG00000002987,ENSGALG00000042351,ENSGALG00000030432,ENSGALG00000026167,ENSGALG00000032717,ENSGALG00000040241,ENSGALG00000015216,ENSGALG00000003863,ENSGALG00000025887,ENSGALG00000007001,ENSGALG00000016564,ENSGALG00000040035,ENSGALG00000002192,ENSGALG00000008701,ENSGALG00000015403,ENSGALG00000012292,…
molecular_function	GO:0008227 G-protein coupled amine receptor activity	6 out of 486 genes, 1.2%	42 out of 15747 genes, 0.3%	0.73747	ENSGALG00000004930,ENSGALG00000026092,ENSGALG00000024171,ENSGALG00000008365,ENSGALG00000040035,ENSGALG00000016992
molecular_function	GO:0004713 protein tyrosine kinase activity	10 out of 486 genes, 2.1%	107 out of 15747 genes, 0.7%	0.74638	ENSGALG00000004958,ENSGALG00000016564,ENSGALG00000039264,ENSGALG00000016661,ENSGALG00000015403,ENSGALG00000014687,ENSGALG00000042321,ENSGALG00000001486,ENSGALG00000040241,ENSGALG00000015216
biological_process	GO:0034121 regulation of toll-like receptor signaling pathway	6 out of 486 genes, 1.2%	31 out of 15747 genes, 0.2%	0.74648	ENSGALG00000014297,ENSGALG00000006785,ENSGALG00000042321,ENSGALG00000016400,ENSGALG00000043287,ENSGALG00000013468
biological_process	GO:0032760 positive regulation of tumor necrosis factor production	6 out of 486 genes, 1.2%	31 out of 15747 genes, 0.2%	0.74648	ENSGALG00000032530,ENSGALG00000007001,ENSGALG00000032701,ENSGALG00000002192,ENSGALG00000013468,ENSGALG00000041192
biological_process	GO:0034767 positive regulation of ion transmembrane transport	9 out of 486 genes, 1.9%	71 out of 15747 genes, 0.5%	0.74956	ENSGALG00000000775,ENSGALG00000039698,ENSGALG00000009995,ENSGALG00000040035,ENSGALG00000003443,ENSGALG00000008193,ENSGALG00000009050,ENSGALG00000003863,ENSGALG00000012173
cellular_component	GO:0005944 phosphatidylinositol 3-kinase complex, class IB	2 out of 486 genes, 0.4%	3 out of 15747 genes, 0.0%	0.75702	ENSGALG00000042351,ENSGALG00000026167
biological_process	GO:0050864 regulation of B cell activation	11 out of 486 genes, 2.3%	103 out of 15747 genes, 0.7%	0.77852	ENSGALG00000004958,ENSGALG00000014754,ENSGALG00000007001,ENSGALG00000002192,ENSGALG00000014561,ENSGALG00000012292,ENSGALG00000042321,ENSGALG00000032530,ENSGALG00000004594,ENSGALG00000040926,ENSGALG00000015216
biological_process	GO:0016064 immunoglobulin mediated immune response	8 out of 486 genes, 1.6%	57 out of 15747 genes, 0.4%	0.79333	ENSGALG00000014297,ENSGALG00000004958,ENSGALG00000014754,ENSGALG00000014603,ENSGALG00000014659,ENSGALG00000004771,ENSGALG00000004594,ENSGALG00000021569
biological_process	GO:0019724 B cell mediated immunity	8 out of 486 genes, 1.6%	57 out of 15747 genes, 0.4%	0.79333	ENSGALG00000014297,ENSGALG00000004958,ENSGALG00000014754,ENSGALG00000014603,ENSGALG00000014659,ENSGALG00000004771,ENSGALG00000004594,ENSGALG00000021569
biological_process	GO:0097530 granulocyte migration	8 out of 486 genes, 1.6%	57 out of 15747 genes, 0.4%	0.79333	ENSGALG00000015148,ENSGALG00000004930,ENSGALG00000014585,ENSGALG00000043065,ENSGALG00000007511,ENSGALG00000032717,ENSGALG00000012173,ENSGALG00000015216
biological_process	GO:0009612 response to mechanical stimulus	10 out of 486 genes, 2.1%	87 out of 15747 genes, 0.6%	0.79493	ENSGALG00000006785,ENSGALG00000020386,ENSGALG00000007001,ENSGALG00000008544,ENSGALG00000004386,ENSGALG00000015145,ENSGALG00000043174,ENSGALG00000016590,ENSGALG00000013468,ENSGALG00000003863
biological_process	GO:0070374 positive regulation of ERK1 and ERK2 cascade	14 out of 486 genes, 2.9%	156 out of 15747 genes, 1.0%	0.80033	ENSGALG00000016564,ENSGALG00000007001,ENSGALG00000016992,ENSGALG00000002192,ENSGALG00000015403,ENSGALG00000014687,ENSGALG00000014585,ENSGALG00000043065,ENSGALG00000002987,ENSGALG00000004594,ENSGALG00000039080,ENSGALG00000032717,ENSGALG00000040241,ENSGALG00000029983
biological_process	GO:0030097 hemopoiesis	25 out of 486 genes, 5.1%	382 out of 15747 genes, 2.4%	0.8231	ENSGALG00000015148,ENSGALG00000002160,ENSGALG00000002080,ENSGALG00000014561,ENSGALG00000005757,ENSGALG00000001486,ENSGALG00000011646,ENSGALG00000013086,ENSGALG00000008127,ENSGALG00000015216,ENSGALG00000004958,ENSGALG00000006785,ENSGALG00000016564,ENSGALG00000009870,ENSGALG00000012442,ENSGALG00000002192,ENSGALG00000040621,ENSGALG00000042321,ENSGALG00000026525,ENSGALG00000004594,ENSGALG00000035516,…
biological_process	GO:0035589 G-protein coupled purinergic nucleotide receptor signaling pathway	4 out of 486 genes, 0.8%	12 out of 15747 genes, 0.1%	0.84996	ENSGALG00000036470,ENSGALG00000039432,ENSGALG00000000783,ENSGALG00000016227
biological_process	GO:0001914 regulation of T cell mediated cytotoxicity	4 out of 486 genes, 0.8%	12 out of 15747 genes, 0.1%	0.84996	ENSGALG00000002160,ENSGALG00000002192,ENSGALG00000043052,ENSGALG00000003863
biological_process	GO:0001912 positive regulation of leukocyte mediated cytotoxicity	5 out of 486 genes, 1.0%	21 out of 15747 genes, 0.1%	0.86475	ENSGALG00000006527,ENSGALG00000002160,ENSGALG00000002192,ENSGALG00000043052,ENSGALG00000003863
biological_process	GO:0032103 positive regulation of response to external stimulus	15 out of 486 genes, 3.1%	176 out of 15747 genes, 1.1%	0.86953	ENSGALG00000013218,ENSGALG00000011733,ENSGALG00000016564,ENSGALG00000012456,ENSGALG00000007001,ENSGALG00000040035,ENSGALG00000034722,ENSGALG00000002987,ENSGALG00000026525,ENSGALG00000004594,ENSGALG00000008166,ENSGALG00000032701,ENSGALG00000037077,ENSGALG00000013468,ENSGALG00000040241
biological_process	GO:0048513 animal organ development	83 out of 486 genes, 17.1%	1870 out of 15747 genes, 11.9%	0.88711	ENSGALG00000026970,ENSGALG00000029669,ENSGALG00000002160,ENSGALG00000040182,ENSGALG00000030407,ENSGALG00000015150,ENSGALG00000043355,ENSGALG00000009020,ENSGALG00000004631,ENSGALG00000015184,ENSGALG00000041031,ENSGALG00000028424,ENSGALG00000015145,ENSGALG00000032746,ENSGALG00000013086,ENSGALG00000006785,ENSGALG00000028158,ENSGALG00000012442,ENSGALG00000043064,ENSGALG00000026525,ENSGALG00000005209,…
biological_process	GO:1903557 positive regulation of tumor necrosis factor superfamily cytokine production	6 out of 486 genes, 1.2%	32 out of 15747 genes, 0.2%	0.89505	ENSGALG00000032530,ENSGALG00000007001,ENSGALG00000032701,ENSGALG00000002192,ENSGALG00000013468,ENSGALG00000041192
biological_process	GO:0051282 regulation of sequestering of calcium ion	9 out of 486 genes, 1.9%	73 out of 15747 genes, 0.5%	0.9254	ENSGALG00000016564,ENSGALG00000039698,ENSGALG00000016992,ENSGALG00000002192,ENSGALG00000014561,ENSGALG00000012292,ENSGALG00000042321,ENSGALG00000009050,ENSGALG00000003863
biological_process	GO:0030595 leukocyte chemotaxis	9 out of 486 genes, 1.9%	73 out of 15747 genes, 0.5%	0.9254	ENSGALG00000015148,ENSGALG00000004930,ENSGALG00000014585,ENSGALG00000043065,ENSGALG00000006352,ENSGALG00000007511,ENSGALG00000032717,ENSGALG00000012173,ENSGALG00000015216
biological_process	GO:0045580 regulation of T cell differentiation	9 out of 486 genes, 1.9%	73 out of 15747 genes, 0.5%	0.9254	ENSGALG00000015148,ENSGALG00000006785,ENSGALG00000009870,ENSGALG00000002192,ENSGALG00000004594,ENSGALG00000032530,ENSGALG00000042351,ENSGALG00000001486,ENSGALG00000015216
biological_process	GO:0099536 synaptic signaling	19 out of 486 genes, 3.9%	257 out of 15747 genes, 1.6%	0.95232	ENSGALG00000026092,ENSGALG00000016992,ENSGALG00000001690,ENSGALG00000024171,ENSGALG00000008365,ENSGALG00000041042,ENSGALG00000041225,ENSGALG00000001573,ENSGALG00000033183,ENSGALG00000003863,ENSGALG00000006602,ENSGALG00000039293,ENSGALG00000001698,ENSGALG00000039698,ENSGALG00000004930,ENSGALG00000004955,ENSGALG00000002622,ENSGALG00000020143,ENSGALG00000035935
biological_process	GO:0071396 cellular response to lipid	19 out of 486 genes, 3.9%	257 out of 15747 genes, 1.6%	0.95232	ENSGALG00000028982,ENSGALG00000015148,ENSGALG00000015150,ENSGALG00000002170,ENSGALG00000004386,ENSGALG00000014362,ENSGALG00000005757,ENSGALG00000032746,ENSGALG00000046557,ENSGALG00000039140,ENSGALG00000007001,ENSGALG00000016564,ENSGALG00000000783,ENSGALG00000015403,ENSGALG00000042321,ENSGALG00000043064,ENSGALG00000004637,ENSGALG00000031794,ENSGALG00000032701
biological_process	GO:0099537 trans-synaptic signaling	19 out of 486 genes, 3.9%	257 out of 15747 genes, 1.6%	0.95232	ENSGALG00000026092,ENSGALG00000016992,ENSGALG00000001690,ENSGALG00000024171,ENSGALG00000008365,ENSGALG00000041042,ENSGALG00000041225,ENSGALG00000001573,ENSGALG00000033183,ENSGALG00000003863,ENSGALG00000006602,ENSGALG00000039293,ENSGALG00000001698,ENSGALG00000039698,ENSGALG00000004930,ENSGALG00000004955,ENSGALG00000002622,ENSGALG00000020143,ENSGALG00000035935
biological_process	GO:0002685 regulation of leukocyte migration	10 out of 486 genes, 2.1%	89 out of 15747 genes, 0.6%	0.95649	ENSGALG00000036470,ENSGALG00000015148,ENSGALG00000013218,ENSGALG00000011733,ENSGALG00000016564,ENSGALG00000012456,ENSGALG00000042321,ENSGALG00000004594,ENSGALG00000037077,ENSGALG00000012173
biological_process	GO:0045582 positive regulation of T cell differentiation	7 out of 486 genes, 1.4%	45 out of 15747 genes, 0.3%	0.97889	ENSGALG00000015148,ENSGALG00000032530,ENSGALG00000004594,ENSGALG00000042351,ENSGALG00000001486,ENSGALG00000002192,ENSGALG00000015216
biological_process	GO:0031349 positive regulation of defense response	12 out of 486 genes, 2.5%	123 out of 15747 genes, 0.8%	0.98311	ENSGALG00000014297,ENSGALG00000006527,ENSGALG00000039140,ENSGALG00000007001,ENSGALG00000034722,ENSGALG00000041192,ENSGALG00000026525,ENSGALG00000002283,ENSGALG00000008166,ENSGALG00000016590,ENSGALG00000032701,ENSGALG00000013468
biological_process	GO:0009593 detection of chemical stimulus	4 out of 486 genes, 0.8%	162 out of 15747 genes, 1.0%	1	ENSGALG00000030506,ENSGALG00000007001,ENSGALG00000031583,ENSGALG00000032701
molecular_function	GO:0004309 exopolyphosphatase activity	2 out of 486 genes, 0.4%	5 out of 15747 genes, 0.0%	1	ENSGALG00000015167,ENSGALG00000042157
biological_process	GO:0014013 regulation of gliogenesis	2 out of 486 genes, 0.4%	58 out of 15747 genes, 0.4%	1	ENSGALG00000036470,ENSGALG00000032746
biological_process	GO:0060042 retina morphogenesis in camera-type eye	2 out of 486 genes, 0.4%	35 out of 15747 genes, 0.2%	1	ENSGALG00000004386,ENSGALG00000015150
cellular_component	GO:0099568 cytoplasmic region	6 out of 486 genes, 1.2%	281 out of 15747 genes, 1.8%	1	ENSGALG00000026995,ENSGALG00000045478,ENSGALG00000035063,ENSGALG00000043287,ENSGALG00000035935,ENSGALG00000007511
molecular_function	GO:0004771 sterol esterase activity	2 out of 486 genes, 0.4%	5 out of 15747 genes, 0.0%	1	ENSGALG00000038923,ENSGALG00000006378
biological_process	GO:0098868 bone growth	3 out of 486 genes, 0.6%	30 out of 15747 genes, 0.2%	1	ENSGALG00000041031,ENSGALG00000004028,ENSGALG00000007226
biological_process	GO:0044237 cellular metabolic process	114 out of 486 genes, 23.5%	5255 out of 15747 genes, 33.4%	1	ENSGALG00000014297,ENSGALG00000002576,ENSGALG00000040182,ENSGALG00000015150,ENSGALG00000036616,ENSGALG00000007052,ENSGALG00000014684,ENSGALG00000042351,ENSGALG00000032746,ENSGALG00000012075,ENSGALG00000040899,ENSGALG00000033498,ENSGALG00000006785,ENSGALG00000027429,ENSGALG00000036044,ENSGALG00000012442,ENSGALG00000039264,ENSGALG00000000783,ENSGALG00000027165,ENSGALG00000041344,ENSGALG00000041192,…
biological_process	GO:1901224 positive regulation of NIK/NF-kappaB signaling	6 out of 486 genes, 1.2%	39 out of 15747 genes, 0.2%	1	ENSGALG00000040621,ENSGALG00000039140,ENSGALG00000007001,ENSGALG00000016590,ENSGALG00000013468,ENSGALG00000010560
cellular_component	GO:0005769 early endosome	4 out of 486 genes, 0.8%	167 out of 15747 genes, 1.1%	1	ENSGALG00000037160,ENSGALG00000016607,ENSGALG00000015403,ENSGALG00000012075
biological_process	GO:0014044 Schwann cell development	2 out of 486 genes, 0.4%	24 out of 15747 genes, 0.2%	1	ENSGALG00000013803,ENSGALG00000040241
biological_process	GO:0001558 regulation of cell growth	8 out of 486 genes, 1.6%	228 out of 15747 genes, 1.4%	1	ENSGALG00000034756,ENSGALG00000006190,ENSGALG00000012613,ENSGALG00000004631,ENSGALG00000011295,ENSGALG00000002556,ENSGALG00000007226,ENSGALG00000040241
molecular_function	GO:0008092 cytoskeletal protein binding	24 out of 486 genes, 4.9%	707 out of 15747 genes, 4.5%	1	ENSGALG00000016986,ENSGALG00000009514,ENSGALG00000024272,ENSGALG00000014203,ENSGALG00000040136,ENSGALG00000005644,ENSGALG00000035594,ENSGALG00000014726,ENSGALG00000008914,ENSGALG00000008544,ENSGALG00000006130,ENSGALG00000009050,ENSGALG00000002789,ENSGALG00000003636,ENSGALG00000032588,ENSGALG00000006025,ENSGALG00000039682,ENSGALG00000016142,ENSGALG00000002192,ENSGALG00000002786,ENSGALG00000042638,…
molecular_function	GO:0031406 carboxylic acid binding	9 out of 486 genes, 1.9%	131 out of 15747 genes, 0.8%	1	ENSGALG00000013495,ENSGALG00000024272,ENSGALG00000015053,ENSGALG00000041344,ENSGALG00000023689,ENSGALG00000023622,ENSGALG00000043064,ENSGALG00000017343,ENSGALG00000006602
biological_process	GO:0007286 spermatid development	2 out of 486 genes, 0.4%	79 out of 15747 genes, 0.5%	1	ENSGALG00000007959,ENSGALG00000031186
biological_process	GO:0008360 regulation of cell shape	7 out of 486 genes, 1.4%	95 out of 15747 genes, 0.6%	1	ENSGALG00000015148,ENSGALG00000016564,ENSGALG00000012421,ENSGALG00000026995,ENSGALG00000035063,ENSGALG00000015655,ENSGALG00000005442
biological_process	GO:0019693 ribose phosphate metabolic process	3 out of 486 genes, 0.6%	219 out of 15747 genes, 1.4%	1	ENSGALG00000004637,ENSGALG00000035946,ENSGALG00000003837
biological_process	GO:0030101 natural killer cell activation	3 out of 486 genes, 0.6%	27 out of 15747 genes, 0.2%	1	ENSGALG00000040621,ENSGALG00000009870,ENSGALG00000002192
molecular_function	GO:0008094 DNA-dependent ATPase activity	2 out of 486 genes, 0.4%	63 out of 15747 genes, 0.4%	1	ENSGALG00000015148,ENSGALG00000009885
biological_process	GO:0048598 embryonic morphogenesis	10 out of 486 genes, 2.1%	422 out of 15747 genes, 2.7%	1	ENSGALG00000033365,ENSGALG00000043355,ENSGALG00000006968,ENSGALG00000032702,ENSGALG00000004386,ENSGALG00000032097,ENSGALG00000035539,ENSGALG00000033351,ENSGALG00000007511,ENSGALG00000041182
biological_process	GO:0051147 regulation of muscle cell differentiation	5 out of 486 genes, 1.0%	106 out of 15747 genes, 0.7%	1	ENSGALG00000042534,ENSGALG00000004386,ENSGALG00000043064,ENSGALG00000009050,ENSGALG00000011404
biological_process	GO:0002064 epithelial cell development	4 out of 486 genes, 0.8%	146 out of 15747 genes, 0.9%	1	ENSGALG00000004386,ENSGALG00000024171,ENSGALG00000015145,ENSGALG00000009020
biological_process	GO:0050709 negative regulation of protein secretion	5 out of 486 genes, 1.0%	64 out of 15747 genes, 0.4%	1	ENSGALG00000015148,ENSGALG00000012292,ENSGALG00000016400,ENSGALG00000015396,ENSGALG00000029983
biological_process	GO:0097202 activation of cysteine-type endopeptidase activity	3 out of 486 genes, 0.6%	50 out of 15747 genes, 0.3%	1	ENSGALG00000008701,ENSGALG00000008346,ENSGALG00000001573
biological_process	GO:0048259 regulation of receptor-mediated endocytosis	3 out of 486 genes, 0.6%	43 out of 15747 genes, 0.3%	1	ENSGALG00000002160,ENSGALG00000029983,ENSGALG00000015216
biological_process	GO:0006904 vesicle docking involved in exocytosis	3 out of 486 genes, 0.6%	32 out of 15747 genes, 0.2%	1	ENSGALG00000035935,ENSGALG00000015183,ENSGALG00000014726
biological_process	GO:0080090 regulation of primary metabolic process	101 out of 486 genes, 20.8%	3827 out of 15747 genes, 24.3%	1	ENSGALG00000014297,ENSGALG00000030407,ENSGALG00000015150,ENSGALG00000016992,ENSGALG00000009020,ENSGALG00000002113,ENSGALG00000015184,ENSGALG00000043065,ENSGALG00000042351,ENSGALG00000032746,ENSGALG00000026167,ENSGALG00000032717,ENSGALG00000007511,ENSGALG00000012075,ENSGALG00000006785,ENSGALG00000028158,ENSGALG00000039432,ENSGALG00000041344,ENSGALG00000015403,ENSGALG00000026525,ENSGALG00000010961,…
biological_process	GO:0051054 positive regulation of DNA metabolic process	2 out of 486 genes, 0.4%	132 out of 15747 genes, 0.8%	1	ENSGALG00000002192,ENSGALG00000012075
biological_process	GO:0030168 platelet activation	3 out of 486 genes, 0.6%	31 out of 15747 genes, 0.2%	1	ENSGALG00000036470,ENSGALG00000014561,ENSGALG00000001573
molecular_function	GO:0003725 double-stranded RNA binding	5 out of 486 genes, 1.0%	56 out of 15747 genes, 0.4%	1	ENSGALG00000013723,ENSGALG00000016590,ENSGALG00000013468,ENSGALG00000010560,ENSGALG00000041192
biological_process	GO:0002790 peptide secretion	3 out of 486 genes, 0.6%	43 out of 15747 genes, 0.3%	1	ENSGALG00000015148,ENSGALG00000005209,ENSGALG00000006968
molecular_function	GO:0016705 oxidoreductase activity, acting on paired donors, with incorporation or reduction of molecular oxygen	3 out of 486 genes, 0.6%	128 out of 15747 genes, 0.8%	1	ENSGALG00000006352,ENSGALG00000045351,ENSGALG00000040754
biological_process	GO:0060828 regulation of canonical Wnt signaling pathway	6 out of 486 genes, 1.2%	172 out of 15747 genes, 1.1%	1	ENSGALG00000004386,ENSGALG00000015184,ENSGALG00000041501,ENSGALG00000033351,ENSGALG00000004631,ENSGALG00000043287
biological_process	GO:1901343 negative regulation of vasculature development	2 out of 486 genes, 0.4%	71 out of 15747 genes, 0.5%	1	ENSGALG00000042534,ENSGALG00000008701
biological_process	GO:0033209 tumor necrosis factor-mediated signaling pathway	2 out of 486 genes, 0.4%	20 out of 15747 genes, 0.1%	1	ENSGALG00000016564,ENSGALG00000030002
biological_process	GO:0001656 metanephros development	2 out of 486 genes, 0.4%	64 out of 15747 genes, 0.4%	1	ENSGALG00000004386,ENSGALG00000005209
biological_process	GO:0002351 serotonin production involved in inflammatory response	2 out of 486 genes, 0.4%	2 out of 15747 genes, 0.0%	1	ENSGALG00000001573,ENSGALG00000015216
biological_process	GO:0019439 aromatic compound catabolic process	3 out of 486 genes, 0.6%	200 out of 15747 genes, 1.3%	1	ENSGALG00000028790,ENSGALG00000003457,ENSGALG00000008701
biological_process	GO:0030072 peptide hormone secretion	3 out of 486 genes, 0.6%	41 out of 15747 genes, 0.3%	1	ENSGALG00000015148,ENSGALG00000005209,ENSGALG00000006968
biological_process	GO:0051092 positive regulation of NF-kappaB transcription factor activity	6 out of 486 genes, 1.2%	74 out of 15747 genes, 0.5%	1	ENSGALG00000040621,ENSGALG00000009864,ENSGALG00000009050,ENSGALG00000007001,ENSGALG00000013468,ENSGALG00000010560
biological_process	GO:0016601 Rac protein signal transduction	2 out of 486 genes, 0.4%	15 out of 15747 genes, 0.1%	1	ENSGALG00000012456,ENSGALG00000026995
biological_process	GO:0021675 nerve development	2 out of 486 genes, 0.4%	63 out of 15747 genes, 0.4%	1	ENSGALG00000002556,ENSGALG00000001690
biological_process	GO:0042304 regulation of fatty acid biosynthetic process	2 out of 486 genes, 0.4%	23 out of 15747 genes, 0.1%	1	ENSGALG00000015148,ENSGALG00000041344
biological_process	GO:0060071 Wnt signaling pathway, planar cell polarity pathway	2 out of 486 genes, 0.4%	21 out of 15747 genes, 0.1%	1	ENSGALG00000043355,ENSGALG00000033351
biological_process	GO:0048844 artery morphogenesis	2 out of 486 genes, 0.4%	41 out of 15747 genes, 0.3%	1	ENSGALG00000010769,ENSGALG00000009020
biological_process	GO:0051172 negative regulation of nitrogen compound metabolic process	25 out of 486 genes, 5.1%	1104 out of 15747 genes, 7.0%	1	ENSGALG00000031874,ENSGALG00000002170,ENSGALG00000011404,ENSGALG00000004386,ENSGALG00000015184,ENSGALG00000005757,ENSGALG00000009050,ENSGALG00000004859,ENSGALG00000003196,ENSGALG00000016044,ENSGALG00000015396,ENSGALG00000008127,ENSGALG00000006785,ENSGALG00000025887,ENSGALG00000039432,ENSGALG00000012613,ENSGALG00000037272,ENSGALG00000012292,ENSGALG00000016797,ENSGALG00000026525,ENSGALG00000035516,…
biological_process	GO:0010721 negative regulation of cell development	6 out of 486 genes, 1.2%	218 out of 15747 genes, 1.4%	1	ENSGALG00000004386,ENSGALG00000002160,ENSGALG00000033885,ENSGALG00000009020,ENSGALG00000004631,ENSGALG00000007226
biological_process	GO:0015698 inorganic anion transport	8 out of 486 genes, 1.6%	117 out of 15747 genes, 0.7%	1	ENSGALG00000039293,ENSGALG00000001698,ENSGALG00000014372,ENSGALG00000016607,ENSGALG00000020143,ENSGALG00000041042,ENSGALG00000007959,ENSGALG00000033183
biological_process	GO:0002315 marginal zone B cell differentiation	2 out of 486 genes, 0.4%	5 out of 15747 genes, 0.0%	1	ENSGALG00000016564,ENSGALG00000012442
biological_process	GO:0033559 unsaturated fatty acid metabolic process	4 out of 486 genes, 0.8%	44 out of 15747 genes, 0.3%	1	ENSGALG00000011450,ENSGALG00000004594,ENSGALG00000010769,ENSGALG00000015216
biological_process	GO:0072070 loop of Henle development	2 out of 486 genes, 0.4%	10 out of 15747 genes, 0.1%	1	ENSGALG00000005209,ENSGALG00000009020
cellular_component	GO:0061695 transferase complex, transferring phosphorus-containing groups	5 out of 486 genes, 1.0%	236 out of 15747 genes, 1.5%	1	ENSGALG00000011295,ENSGALG00000042351,ENSGALG00000004859,ENSGALG00000026167,ENSGALG00000009885
biological_process	GO:0006885 regulation of pH	3 out of 486 genes, 0.6%	60 out of 15747 genes, 0.4%	1	ENSGALG00000002374,ENSGALG00000007959,ENSGALG00000007118
molecular_function	GO:0022803 passive transmembrane transporter activity	18 out of 486 genes, 3.7%	390 out of 15747 genes, 2.5%	1	ENSGALG00000009366,ENSGALG00000001690,ENSGALG00000016868,ENSGALG00000003443,ENSGALG00000015145,ENSGALG00000011009,ENSGALG00000003354,ENSGALG00000041042,ENSGALG00000001573,ENSGALG00000033183,ENSGALG00000003863,ENSGALG00000039293,ENSGALG00000001698,ENSGALG00000006490,ENSGALG00000005209,ENSGALG00000043174,ENSGALG00000016607,ENSGALG00000020143
biological_process	GO:0015807 L-amino acid transport	3 out of 486 genes, 0.6%	46 out of 15747 genes, 0.3%	1	ENSGALG00000002783,ENSGALG00000030316,ENSGALG00000037556
biological_process	GO:0002920 regulation of humoral immune response	2 out of 486 genes, 0.4%	20 out of 15747 genes, 0.1%	1	ENSGALG00000002192,ENSGALG00000014561
molecular_function	GO:0008234 cysteine-type peptidase activity	4 out of 486 genes, 0.8%	138 out of 15747 genes, 0.9%	1	ENSGALG00000013057,ENSGALG00000009050,ENSGALG00000000775,ENSGALG00000008346
biological_process	GO:0002715 regulation of natural killer cell mediated immunity	2 out of 486 genes, 0.4%	12 out of 15747 genes, 0.1%	1	ENSGALG00000006527,ENSGALG00000042351
molecular_function	GO:0050840 extracellular matrix binding	3 out of 486 genes, 0.6%	34 out of 15747 genes, 0.2%	1	ENSGALG00000013803,ENSGALG00000000775,ENSGALG00000012173
biological_process	GO:0045892 negative regulation of transcription, DNA-templated	18 out of 486 genes, 3.7%	850 out of 15747 genes, 5.4%	1	ENSGALG00000002170,ENSGALG00000011404,ENSGALG00000004386,ENSGALG00000005757,ENSGALG00000009050,ENSGALG00000004859,ENSGALG00000016044,ENSGALG00000015396,ENSGALG00000008127,ENSGALG00000006785,ENSGALG00000025887,ENSGALG00000012613,ENSGALG00000037272,ENSGALG00000016797,ENSGALG00000026525,ENSGALG00000032097,ENSGALG00000035516,ENSGALG00000043287
molecular_function	GO:0004931 extracellular ATP-gated cation channel activity	2 out of 486 genes, 0.4%	7 out of 15747 genes, 0.0%	1	ENSGALG00000001573,ENSGALG00000003863
biological_process	GO:0044270 cellular nitrogen compound catabolic process	3 out of 486 genes, 0.6%	189 out of 15747 genes, 1.2%	1	ENSGALG00000028790,ENSGALG00000003457,ENSGALG00000008701
biological_process	GO:0046483 heterocycle metabolic process	34 out of 486 genes, 7.0%	2084 out of 15747 genes, 13.2%	1	ENSGALG00000014297,ENSGALG00000040182,ENSGALG00000015150,ENSGALG00000002170,ENSGALG00000004386,ENSGALG00000035946,ENSGALG00000032746,ENSGALG00000012075,ENSGALG00000040899,ENSGALG00000006785,ENSGALG00000006968,ENSGALG00000027165,ENSGALG00000003837,ENSGALG00000026525,ENSGALG00000035539,ENSGALG00000030291,ENSGALG00000009885,ENSGALG00000036536,ENSGALG00000022802,ENSGALG00000028982,ENSGALG00000016471,…
biological_process	GO:0010648 negative regulation of cell communication	32 out of 486 genes, 6.6%	848 out of 15747 genes, 5.4%	1	ENSGALG00000004631,ENSGALG00000015572,ENSGALG00000004386,ENSGALG00000015184,ENSGALG00000030432,ENSGALG00000007001,ENSGALG00000002192,ENSGALG00000032702,ENSGALG00000015403,ENSGALG00000011295,ENSGALG00000012292,ENSGALG00000016797,ENSGALG00000004594,ENSGALG00000033351,ENSGALG00000039269,ENSGALG00000012173,ENSGALG00000014561,ENSGALG00000014687,ENSGALG00000042534,ENSGALG00000006130,ENSGALG00000003863,…
biological_process	GO:0006139 nucleobase-containing compound metabolic process	34 out of 486 genes, 7.0%	1985 out of 15747 genes, 12.6%	1	ENSGALG00000014297,ENSGALG00000040182,ENSGALG00000015150,ENSGALG00000002170,ENSGALG00000004386,ENSGALG00000035946,ENSGALG00000032746,ENSGALG00000012075,ENSGALG00000040899,ENSGALG00000006785,ENSGALG00000006968,ENSGALG00000027165,ENSGALG00000003837,ENSGALG00000026525,ENSGALG00000035539,ENSGALG00000030291,ENSGALG00000009885,ENSGALG00000036536,ENSGALG00000022802,ENSGALG00000028982,ENSGALG00000016471,…
biological_process	GO:0071229 cellular response to acid chemical	7 out of 486 genes, 1.4%	97 out of 15747 genes, 0.6%	1	ENSGALG00000004386,ENSGALG00000043064,ENSGALG00000042321,ENSGALG00000016564,ENSGALG00000017343,ENSGALG00000046557,ENSGALG00000015403
molecular_function	GO:0008017 microtubule binding	4 out of 486 genes, 0.8%	195 out of 15747 genes, 1.2%	1	ENSGALG00000024272,ENSGALG00000016142,ENSGALG00000015786,ENSGALG00000002789
biological_process	GO:0050716 positive regulation of interleukin-1 secretion	2 out of 486 genes, 0.4%	8 out of 15747 genes, 0.1%	1	ENSGALG00000007001,ENSGALG00000003863
biological_process	GO:0009896 positive regulation of catabolic process	7 out of 486 genes, 1.4%	256 out of 15747 genes, 1.6%	1	ENSGALG00000004386,ENSGALG00000016564,ENSGALG00000040035,ENSGALG00000016992,ENSGALG00000010256,ENSGALG00000012075,ENSGALG00000003863
cellular_component	GO:0031968 organelle outer membrane	2 out of 486 genes, 0.4%	88 out of 15747 genes, 0.6%	1	ENSGALG00000016400,ENSGALG00000006511
biological_process	GO:0030817 regulation of cAMP biosynthetic process	3 out of 486 genes, 0.6%	20 out of 15747 genes, 0.1%	1	ENSGALG00000039432,ENSGALG00000039698,ENSGALG00000040035
cellular_component	GO:1990351 transporter complex	7 out of 486 genes, 1.4%	233 out of 15747 genes, 1.5%	1	ENSGALG00000006490,ENSGALG00000003443,ENSGALG00000002132,ENSGALG00000011009,ENSGALG00000001698,ENSGALG00000009995,ENSGALG00000033183
biological_process	GO:0042100 B cell proliferation	2 out of 486 genes, 0.4%	31 out of 15747 genes, 0.2%	1	ENSGALG00000007001,ENSGALG00000002192
biological_process	GO:0001936 regulation of endothelial cell proliferation	2 out of 486 genes, 0.4%	64 out of 15747 genes, 0.4%	1	ENSGALG00000008701,ENSGALG00000043287
biological_process	GO:0016331 morphogenesis of embryonic epithelium	4 out of 486 genes, 0.8%	107 out of 15747 genes, 0.7%	1	ENSGALG00000033365,ENSGALG00000004386,ENSGALG00000043355,ENSGALG00000033351
biological_process	GO:0050848 regulation of calcium-mediated signaling	4 out of 486 genes, 0.8%	56 out of 15747 genes, 0.4%	1	ENSGALG00000016797,ENSGALG00000016564,ENSGALG00000001486,ENSGALG00000015216
biological_process	GO:0035150 regulation of tube size	8 out of 486 genes, 1.6%	64 out of 15747 genes, 0.4%	1	ENSGALG00000039698,ENSGALG00000040035,ENSGALG00000004930,ENSGALG00000002987,ENSGALG00000024171,ENSGALG00000035946,ENSGALG00000001573,ENSGALG00000043287
molecular_function	GO:0016740 transferase activity	44 out of 486 genes, 9.1%	1876 out of 15747 genes, 11.9%	1	ENSGALG00000040182,ENSGALG00000038879,ENSGALG00000036616,ENSGALG00000007052,ENSGALG00000004386,ENSGALG00000042351,ENSGALG00000012018,ENSGALG00000032534,ENSGALG00000003354,ENSGALG00000030432,ENSGALG00000015216,ENSGALG00000012075,ENSGALG00000040899,ENSGALG00000005474,ENSGALG00000023122,ENSGALG00000012442,ENSGALG00000012015,ENSGALG00000039264,ENSGALG00000015403,ENSGALG00000016325,ENSGALG00000012072,…
biological_process	GO:0003231 cardiac ventricle development	2 out of 486 genes, 0.4%	91 out of 15747 genes, 0.6%	1	ENSGALG00000032097,ENSGALG00000009020
molecular_function	GO:0008238 exopeptidase activity	4 out of 486 genes, 0.8%	82 out of 15747 genes, 0.5%	1	ENSGALG00000014684,ENSGALG00000002318,ENSGALG00000011176,ENSGALG00000010200
biological_process	GO:0060562 epithelial tube morphogenesis	5 out of 486 genes, 1.0%	215 out of 15747 genes, 1.4%	1	ENSGALG00000004386,ENSGALG00000043355,ENSGALG00000032097,ENSGALG00000033351,ENSGALG00000008127
biological_process	GO:1901381 positive regulation of potassium ion transmembrane transport	2 out of 486 genes, 0.4%	13 out of 15747 genes, 0.1%	1	ENSGALG00000003443,ENSGALG00000009995
biological_process	GO:0051084 'de novo' posttranslational protein folding	2 out of 486 genes, 0.4%	22 out of 15747 genes, 0.1%	1	ENSGALG00000033498,ENSGALG00000004594
biological_process	GO:0006691 leukotriene metabolic process	2 out of 486 genes, 0.4%	11 out of 15747 genes, 0.1%	1	ENSGALG00000011450,ENSGALG00000015216
biological_process	GO:0008283 cell proliferation	13 out of 486 genes, 2.7%	362 out of 15747 genes, 2.3%	1	ENSGALG00000028158,ENSGALG00000002080,ENSGALG00000007001,ENSGALG00000009603,ENSGALG00000009870,ENSGALG00000002192,ENSGALG00000014561,ENSGALG00000006378,ENSGALG00000004386,ENSGALG00000004594,ENSGALG00000032097,ENSGALG00000046557,ENSGALG00000003863
biological_process	GO:0010977 negative regulation of neuron projection development	4 out of 486 genes, 0.8%	86 out of 15747 genes, 0.5%	1	ENSGALG00000002160,ENSGALG00000033885,ENSGALG00000004631,ENSGALG00000007226
biological_process	GO:0002548 monocyte chemotaxis	5 out of 486 genes, 1.0%	25 out of 15747 genes, 0.2%	1	ENSGALG00000015148,ENSGALG00000014585,ENSGALG00000043065,ENSGALG00000032717,ENSGALG00000012173
biological_process	GO:0051492 regulation of stress fiber assembly	3 out of 486 genes, 0.6%	55 out of 15747 genes, 0.3%	1	ENSGALG00000002987,ENSGALG00000010595,ENSGALG00000014687
biological_process	GO:0008630 intrinsic apoptotic signaling pathway in response to DNA damage	3 out of 486 genes, 0.6%	48 out of 15747 genes, 0.3%	1	ENSGALG00000006511,ENSGALG00000002771,ENSGALG00000013356
biological_process	GO:0019217 regulation of fatty acid metabolic process	3 out of 486 genes, 0.6%	44 out of 15747 genes, 0.3%	1	ENSGALG00000015148,ENSGALG00000043287,ENSGALG00000041344
biological_process	GO:0043535 regulation of blood vessel endothelial cell migration	2 out of 486 genes, 0.4%	59 out of 15747 genes, 0.4%	1	ENSGALG00000015148,ENSGALG00000029983
biological_process	GO:2001251 negative regulation of chromosome organization	2 out of 486 genes, 0.4%	81 out of 15747 genes, 0.5%	1	ENSGALG00000031874,ENSGALG00000008127
molecular_function	GO:0046914 transition metal ion binding	18 out of 486 genes, 3.7%	748 out of 15747 genes, 4.8%	1	ENSGALG00000009864,ENSGALG00000015150,ENSGALG00000024272,ENSGALG00000002170,ENSGALG00000044739,ENSGALG00000014684,ENSGALG00000032746,ENSGALG00000002771,ENSGALG00000018557,ENSGALG00000002318,ENSGALG00000008701,ENSGALG00000040754,ENSGALG00000041192,ENSGALG00000046435,ENSGALG00000006352,ENSGALG00000045351,ENSGALG00000010256,ENSGALG00000010200
biological_process	GO:0030336 negative regulation of cell migration	2 out of 486 genes, 0.4%	155 out of 15747 genes, 1.0%	1	ENSGALG00000009020,ENSGALG00000014687
biological_process	GO:1904646 cellular response to beta-amyloid	2 out of 486 genes, 0.4%	13 out of 15747 genes, 0.1%	1	ENSGALG00000007001,ENSGALG00000040035
biological_process	GO:0048515 spermatid differentiation	2 out of 486 genes, 0.4%	81 out of 15747 genes, 0.5%	1	ENSGALG00000007959,ENSGALG00000031186
biological_process	GO:1903727 positive regulation of phospholipid metabolic process	3 out of 486 genes, 0.6%	22 out of 15747 genes, 0.1%	1	ENSGALG00000042321,ENSGALG00000016564,ENSGALG00000016992
biological_process	GO:0008284 positive regulation of cell proliferation	25 out of 486 genes, 5.1%	507 out of 15747 genes, 3.2%	1	ENSGALG00000015148,ENSGALG00000030407,ENSGALG00000040493,ENSGALG00000014561,ENSGALG00000014687,ENSGALG00000014362,ENSGALG00000004386,ENSGALG00000002987,ENSGALG00000001486,ENSGALG00000032746,ENSGALG00000040241,ENSGALG00000015216,ENSGALG00000028158,ENSGALG00000007001,ENSGALG00000012456,ENSGALG00000016564,ENSGALG00000009870,ENSGALG00000002192,ENSGALG00000043064,ENSGALG00000042321,ENSGALG00000032530,…
molecular_function	GO:0022824 transmitter-gated ion channel activity	4 out of 486 genes, 0.8%	50 out of 15747 genes, 0.3%	1	ENSGALG00000039293,ENSGALG00000001698,ENSGALG00000041042,ENSGALG00000020143
biological_process	GO:0015850 organic hydroxy compound transport	4 out of 486 genes, 0.8%	95 out of 15747 genes, 0.6%	1	ENSGALG00000039698,ENSGALG00000006968,ENSGALG00000001573,ENSGALG00000015216
biological_process	GO:0045747 positive regulation of Notch signaling pathway	2 out of 486 genes, 0.4%	27 out of 15747 genes, 0.2%	1	ENSGALG00000012442,ENSGALG00000009020
biological_process	GO:0030857 negative regulation of epithelial cell differentiation	4 out of 486 genes, 0.8%	25 out of 15747 genes, 0.2%	1	ENSGALG00000004386,ENSGALG00000009020,ENSGALG00000008701,ENSGALG00000043287
biological_process	GO:0033627 cell adhesion mediated by integrin	2 out of 486 genes, 0.4%	15 out of 15747 genes, 0.1%	1	ENSGALG00000016867,ENSGALG00000007511
biological_process	GO:0043627 response to estrogen	5 out of 486 genes, 1.0%	52 out of 15747 genes, 0.3%	1	ENSGALG00000011295,ENSGALG00000015148,ENSGALG00000014372,ENSGALG00000032746,ENSGALG00000043287
biological_process	GO:0034134 toll-like receptor 2 signaling pathway	2 out of 486 genes, 0.4%	6 out of 15747 genes, 0.0%	1	ENSGALG00000008166,ENSGALG00000034722
biological_process	GO:0048869 cellular developmental process	94 out of 486 genes, 19.3%	2357 out of 15747 genes, 15.0%	1	ENSGALG00000002160,ENSGALG00000015150,ENSGALG00000043355,ENSGALG00000009020,ENSGALG00000004631,ENSGALG00000015184,ENSGALG00000041031,ENSGALG00000015145,ENSGALG00000032746,ENSGALG00000013086,ENSGALG00000007511,ENSGALG00000006785,ENSGALG00000012442,ENSGALG00000039264,ENSGALG00000015403,ENSGALG00000004504,ENSGALG00000026525,ENSGALG00000008346,ENSGALG00000007959,ENSGALG00000007226,ENSGALG00000015148,…
biological_process	GO:0051046 regulation of secretion	24 out of 486 genes, 4.9%	391 out of 15747 genes, 2.5%	1	ENSGALG00000015148,ENSGALG00000006527,ENSGALG00000038241,ENSGALG00000034722,ENSGALG00000014726,ENSGALG00000015396,ENSGALG00000015183,ENSGALG00000007511,ENSGALG00000015216,ENSGALG00000003863,ENSGALG00000006602,ENSGALG00000039140,ENSGALG00000007001,ENSGALG00000012456,ENSGALG00000006968,ENSGALG00000016661,ENSGALG00000041192,ENSGALG00000012292,ENSGALG00000042321,ENSGALG00000004594,ENSGALG00000016400,…
biological_process	GO:0033003 regulation of mast cell activation	3 out of 486 genes, 0.6%	18 out of 15747 genes, 0.1%	1	ENSGALG00000042321,ENSGALG00000012456,ENSGALG00000015216
biological_process	GO:0001823 mesonephros development	2 out of 486 genes, 0.4%	69 out of 15747 genes, 0.4%	1	ENSGALG00000004386,ENSGALG00000015519
biological_process	GO:0030277 maintenance of gastrointestinal epithelium	2 out of 486 genes, 0.4%	6 out of 15747 genes, 0.0%	1	ENSGALG00000004386,ENSGALG00000007001
cellular_component	GO:0099503 secretory vesicle	12 out of 486 genes, 2.5%	227 out of 15747 genes, 1.4%	1	ENSGALG00000005589,ENSGALG00000038241,ENSGALG00000014726,ENSGALG00000003709,ENSGALG00000004955,ENSGALG00000002556,ENSGALG00000016600,ENSGALG00000043287,ENSGALG00000035935,ENSGALG00000015183,ENSGALG00000032418,ENSGALG00000006602
biological_process	GO:0045661 regulation of myoblast differentiation	3 out of 486 genes, 0.6%	37 out of 15747 genes, 0.2%	1	ENSGALG00000004386,ENSGALG00000043064,ENSGALG00000009050
biological_process	GO:0043543 protein acylation	2 out of 486 genes, 0.4%	130 out of 15747 genes, 0.8%	1	ENSGALG00000006968,ENSGALG00000008127
biological_process	GO:1902806 regulation of cell cycle G1/S phase transition	3 out of 486 genes, 0.6%	73 out of 15747 genes, 0.5%	1	ENSGALG00000015148,ENSGALG00000006190,ENSGALG00000014561
biological_process	GO:0031644 regulation of neurological system process	2 out of 486 genes, 0.4%	21 out of 15747 genes, 0.1%	1	ENSGALG00000038241,ENSGALG00000041344
biological_process	GO:1900046 regulation of hemostasis	5 out of 486 genes, 1.0%	45 out of 15747 genes, 0.3%	1	ENSGALG00000042321,ENSGALG00000002987,ENSGALG00000007001,ENSGALG00000043287,ENSGALG00000015216
biological_process	GO:0048858 cell projection morphogenesis	12 out of 486 genes, 2.5%	477 out of 15747 genes, 3.0%	1	ENSGALG00000042159,ENSGALG00000012456,ENSGALG00000009514,ENSGALG00000004631,ENSGALG00000008193,ENSGALG00000012997,ENSGALG00000015348,ENSGALG00000012018,ENSGALG00000002556,ENSGALG00000003457,ENSGALG00000015836,ENSGALG00000015519
biological_process	GO:0045944 positive regulation of transcription from RNA polymerase II promoter	24 out of 486 genes, 4.9%	859 out of 15747 genes, 5.5%	1	ENSGALG00000014297,ENSGALG00000015150,ENSGALG00000002170,ENSGALG00000009020,ENSGALG00000042534,ENSGALG00000004386,ENSGALG00000002987,ENSGALG00000005757,ENSGALG00000036133,ENSGALG00000011271,ENSGALG00000008127,ENSGALG00000006785,ENSGALG00000006138,ENSGALG00000025887,ENSGALG00000007001,ENSGALG00000006968,ENSGALG00000040035,ENSGALG00000037272,ENSGALG00000003670,ENSGALG00000026525,ENSGALG00000035539,…
biological_process	GO:0007156 homophilic cell adhesion via plasma membrane adhesion molecules	5 out of 486 genes, 1.0%	120 out of 15747 genes, 0.8%	1	ENSGALG00000015348,ENSGALG00000043355,ENSGALG00000043158,ENSGALG00000036716,ENSGALG00000015519
cellular_component	GO:0001518 voltage-gated sodium channel complex	2 out of 486 genes, 0.4%	13 out of 15747 genes, 0.1%	1	ENSGALG00000006490,ENSGALG00000011009
biological_process	GO:0033036 macromolecule localization	33 out of 486 genes, 6.8%	1546 out of 15747 genes, 9.8%	1	ENSGALG00000043355,ENSGALG00000016992,ENSGALG00000014236,ENSGALG00000002113,ENSGALG00000014726,ENSGALG00000004386,ENSGALG00000012018,ENSGALG00000041225,ENSGALG00000015183,ENSGALG00000007511,ENSGALG00000015216,ENSGALG00000028158,ENSGALG00000007001,ENSGALG00000006968,ENSGALG00000043064,ENSGALG00000004594,ENSGALG00000010961,ENSGALG00000015148,ENSGALG00000009514,ENSGALG00000021304,ENSGALG00000009050,…
biological_process	GO:0060401 cytosolic calcium ion transport	4 out of 486 genes, 0.8%	47 out of 15747 genes, 0.3%	1	ENSGALG00000030506,ENSGALG00000016992,ENSGALG00000002192,ENSGALG00000003863
biological_process	GO:0033273 response to vitamin	2 out of 486 genes, 0.4%	15 out of 15747 genes, 0.1%	1	ENSGALG00000017343,ENSGALG00000017046
biological_process	GO:0038083 peptidyl-tyrosine autophosphorylation	4 out of 486 genes, 0.8%	26 out of 15747 genes, 0.2%	1	ENSGALG00000042321,ENSGALG00000016564,ENSGALG00000039264,ENSGALG00000016661
biological_process	GO:0006970 response to osmotic stress	2 out of 486 genes, 0.4%	27 out of 15747 genes, 0.2%	1	ENSGALG00000009050,ENSGALG00000011009
biological_process	GO:0055114 oxidation-reduction process	18 out of 486 genes, 3.7%	699 out of 15747 genes, 4.4%	1	ENSGALG00000033365,ENSGALG00000013072,ENSGALG00000036838,ENSGALG00000005418,ENSGALG00000016261,ENSGALG00000018557,ENSGALG00000027429,ENSGALG00000036044,ENSGALG00000015053,ENSGALG00000015147,ENSGALG00000005257,ENSGALG00000008701,ENSGALG00000005408,ENSGALG00000040754,ENSGALG00000006352,ENSGALG00000010769,ENSGALG00000045351,ENSGALG00000033694
biological_process	GO:0018394 peptidyl-lysine acetylation	2 out of 486 genes, 0.4%	80 out of 15747 genes, 0.5%	1	ENSGALG00000006968,ENSGALG00000008127
biological_process	GO:0051963 regulation of synapse assembly	2 out of 486 genes, 0.4%	60 out of 15747 genes, 0.4%	1	ENSGALG00000042159,ENSGALG00000040241
molecular_function	GO:0045309 protein phosphorylated amino acid binding	4 out of 486 genes, 0.8%	38 out of 15747 genes, 0.2%	1	ENSGALG00000001486,ENSGALG00000040926,ENSGALG00000014561,ENSGALG00000015216
biological_process	GO:0046579 positive regulation of Ras protein signal transduction	2 out of 486 genes, 0.4%	44 out of 15747 genes, 0.3%	1	ENSGALG00000023379,ENSGALG00000010595
biological_process	GO:0055081 anion homeostasis	2 out of 486 genes, 0.4%	38 out of 15747 genes, 0.2%	1	ENSGALG00000043064,ENSGALG00000014372
molecular_function	GO:0003712 transcription cofactor activity	5 out of 486 genes, 1.0%	347 out of 15747 genes, 2.2%	1	ENSGALG00000015184,ENSGALG00000006138,ENSGALG00000026525,ENSGALG00000032097,ENSGALG00000002170
biological_process	GO:0007229 integrin-mediated signaling pathway	6 out of 486 genes, 1.2%	45 out of 15747 genes, 0.3%	1	ENSGALG00000041298,ENSGALG00000016564,ENSGALG00000016867,ENSGALG00000032702,ENSGALG00000007511,ENSGALG00000015216
biological_process	GO:0038179 neurotrophin signaling pathway	2 out of 486 genes, 0.4%	13 out of 15747 genes, 0.1%	1	ENSGALG00000002556,ENSGALG00000040241
biological_process	GO:0072676 lymphocyte migration	4 out of 486 genes, 0.8%	32 out of 15747 genes, 0.2%	1	ENSGALG00000014585,ENSGALG00000043065,ENSGALG00000006352,ENSGALG00000032717
biological_process	GO:0007623 circadian rhythm	3 out of 486 genes, 0.6%	79 out of 15747 genes, 0.5%	1	ENSGALG00000002473,ENSGALG00000040241,ENSGALG00000023689
biological_process	GO:0071417 cellular response to organonitrogen compound	13 out of 486 genes, 2.7%	261 out of 15747 genes, 1.7%	1	ENSGALG00000036470,ENSGALG00000030506,ENSGALG00000007001,ENSGALG00000039698,ENSGALG00000009995,ENSGALG00000040035,ENSGALG00000011295,ENSGALG00000004386,ENSGALG00000017343,ENSGALG00000043287,ENSGALG00000007959,ENSGALG00000015183,ENSGALG00000046557
biological_process	GO:0044723 single-organism carbohydrate metabolic process	7 out of 486 genes, 1.4%	387 out of 15747 genes, 2.5%	1	ENSGALG00000025887,ENSGALG00000012442,ENSGALG00000012613,ENSGALG00000010256,ENSGALG00000006073,ENSGALG00000041344,ENSGALG00000006705
biological_process	GO:0030593 neutrophil chemotaxis	6 out of 486 genes, 1.2%	47 out of 15747 genes, 0.3%	1	ENSGALG00000014585,ENSGALG00000043065,ENSGALG00000032717,ENSGALG00000007511,ENSGALG00000015216,ENSGALG00000012173
cellular_component	GO:0045111 intermediate filament cytoskeleton	5 out of 486 genes, 1.0%	298 out of 15747 genes, 1.9%	1	ENSGALG00000041858,ENSGALG00000034054,ENSGALG00000030002,ENSGALG00000041671,ENSGALG00000034868
cellular_component	GO:0005882 intermediate filament	5 out of 486 genes, 1.0%	273 out of 15747 genes, 1.7%	1	ENSGALG00000041858,ENSGALG00000034054,ENSGALG00000030002,ENSGALG00000041671,ENSGALG00000034868
biological_process	GO:0035270 endocrine system development	5 out of 486 genes, 1.0%	100 out of 15747 genes, 0.6%	1	ENSGALG00000015148,ENSGALG00000004386,ENSGALG00000030407,ENSGALG00000006968,ENSGALG00000041182
biological_process	GO:1902893 regulation of pri-miRNA transcription from RNA polymerase II promoter	2 out of 486 genes, 0.4%	22 out of 15747 genes, 0.1%	1	ENSGALG00000004386,ENSGALG00000008127
biological_process	GO:0099601 regulation of neurotransmitter receptor activity	2 out of 486 genes, 0.4%	35 out of 15747 genes, 0.2%	1	ENSGALG00000008193,ENSGALG00000040035
biological_process	GO:0070661 leukocyte proliferation	5 out of 486 genes, 1.0%	61 out of 15747 genes, 0.4%	1	ENSGALG00000002080,ENSGALG00000007001,ENSGALG00000009870,ENSGALG00000002192,ENSGALG00000003863
biological_process	GO:0070509 calcium ion import	5 out of 486 genes, 1.0%	70 out of 15747 genes, 0.4%	1	ENSGALG00000030506,ENSGALG00000016992,ENSGALG00000002192,ENSGALG00000008544,ENSGALG00000003863
biological_process	GO:0002730 regulation of dendritic cell cytokine production	2 out of 486 genes, 0.4%	5 out of 15747 genes, 0.0%	1	ENSGALG00000007001,ENSGALG00000013468
cellular_component	GO:0098636 protein complex involved in cell adhesion	4 out of 486 genes, 0.8%	23 out of 15747 genes, 0.1%	1	ENSGALG00000041298,ENSGALG00000016867,ENSGALG00000032702,ENSGALG00000007511
cellular_component	GO:0098796 membrane protein complex	38 out of 486 genes, 7.8%	856 out of 15747 genes, 5.4%	1	ENSGALG00000002160,ENSGALG00000030407,ENSGALG00000035075,ENSGALG00000014835,ENSGALG00000028424,ENSGALG00000042351,ENSGALG00000011009,ENSGALG00000026167,ENSGALG00000007511,ENSGALG00000046557,ENSGALG00000015216,ENSGALG00000030368,ENSGALG00000029381,ENSGALG00000000141,ENSGALG00000039140,ENSGALG00000041298,ENSGALG00000007001,ENSGALG00000014754,ENSGALG00000032702,ENSGALG00000006073,ENSGALG00000011295,…
biological_process	GO:0048738 cardiac muscle tissue development	3 out of 486 genes, 0.6%	115 out of 15747 genes, 0.7%	1	ENSGALG00000016797,ENSGALG00000032097,ENSGALG00000008914
biological_process	GO:0002831 regulation of response to biotic stimulus	4 out of 486 genes, 0.8%	63 out of 15747 genes, 0.4%	1	ENSGALG00000006527,ENSGALG00000009870,ENSGALG00000032701,ENSGALG00000012075
biological_process	GO:0080184 response to phenylpropanoid	2 out of 486 genes, 0.4%	5 out of 15747 genes, 0.0%	1	ENSGALG00000030506,ENSGALG00000013057
cellular_component	GO:0031982 vesicle	25 out of 486 genes, 5.1%	681 out of 15747 genes, 4.3%	1	ENSGALG00000015148,ENSGALG00000005589,ENSGALG00000037160,ENSGALG00000038241,ENSGALG00000014372,ENSGALG00000014726,ENSGALG00000006705,ENSGALG00000014362,ENSGALG00000002556,ENSGALG00000003196,ENSGALG00000003457,ENSGALG00000016590,ENSGALG00000016261,ENSGALG00000011646,ENSGALG00000015183,ENSGALG00000015216,ENSGALG00000006602,ENSGALG00000004958,ENSGALG00000003709,ENSGALG00000004955,ENSGALG00000005209,…
biological_process	GO:0060255 regulation of macromolecule metabolic process	100 out of 486 genes, 20.6%	3866 out of 15747 genes, 24.6%	1	ENSGALG00000014297,ENSGALG00000030407,ENSGALG00000015150,ENSGALG00000016992,ENSGALG00000009020,ENSGALG00000002113,ENSGALG00000015184,ENSGALG00000043065,ENSGALG00000042351,ENSGALG00000032746,ENSGALG00000026167,ENSGALG00000032717,ENSGALG00000007511,ENSGALG00000012075,ENSGALG00000006785,ENSGALG00000028158,ENSGALG00000041484,ENSGALG00000015403,ENSGALG00000026525,ENSGALG00000010961,ENSGALG00000026995,…
biological_process	GO:1903829 positive regulation of cellular protein localization	6 out of 486 genes, 1.2%	175 out of 15747 genes, 1.1%	1	ENSGALG00000001434,ENSGALG00000026995,ENSGALG00000032702,ENSGALG00000015403,ENSGALG00000012173,ENSGALG00000012075
biological_process	GO:0032967 positive regulation of collagen biosynthetic process	2 out of 486 genes, 0.4%	14 out of 15747 genes, 0.1%	1	ENSGALG00000004386,ENSGALG00000002987
biological_process	GO:0097193 intrinsic apoptotic signaling pathway	4 out of 486 genes, 0.8%	95 out of 15747 genes, 0.6%	1	ENSGALG00000011009,ENSGALG00000006511,ENSGALG00000002771,ENSGALG00000013356
cellular_component	GO:0044427 chromosomal part	9 out of 486 genes, 1.9%	608 out of 15747 genes, 3.9%	1	ENSGALG00000006785,ENSGALG00000031874,ENSGALG00000042534,ENSGALG00000004859,ENSGALG00000027571,ENSGALG00000009885,ENSGALG00000030432,ENSGALG00000008127,ENSGALG00000013086
molecular_function	GO:0004029 aldehyde dehydrogenase (NAD) activity	2 out of 486 genes, 0.4%	10 out of 15747 genes, 0.1%	1	ENSGALG00000033365,ENSGALG00000015147
molecular_function	GO:0005125 cytokine activity	4 out of 486 genes, 0.8%	123 out of 15747 genes, 0.8%	1	ENSGALG00000014585,ENSGALG00000043065,ENSGALG00000009870,ENSGALG00000032717
biological_process	GO:0032497 detection of lipopolysaccharide	2 out of 486 genes, 0.4%	4 out of 15747 genes, 0.0%	1	ENSGALG00000007001,ENSGALG00000032701
biological_process	GO:0030154 cell differentiation	90 out of 486 genes, 18.5%	2168 out of 15747 genes, 13.8%	1	ENSGALG00000002160,ENSGALG00000015150,ENSGALG00000043355,ENSGALG00000009020,ENSGALG00000004631,ENSGALG00000015184,ENSGALG00000041031,ENSGALG00000015145,ENSGALG00000032746,ENSGALG00000013086,ENSGALG00000007511,ENSGALG00000006785,ENSGALG00000012442,ENSGALG00000039264,ENSGALG00000015403,ENSGALG00000004504,ENSGALG00000026525,ENSGALG00000008346,ENSGALG00000007959,ENSGALG00000007226,ENSGALG00000015148,…
biological_process	GO:2000027 regulation of organ morphogenesis	4 out of 486 genes, 0.8%	124 out of 15747 genes, 0.8%	1	ENSGALG00000004386,ENSGALG00000028158,ENSGALG00000043355,ENSGALG00000033351
biological_process	GO:0043066 negative regulation of apoptotic process	19 out of 486 genes, 3.9%	524 out of 15747 genes, 3.3%	1	ENSGALG00000036616,ENSGALG00000004631,ENSGALG00000001690,ENSGALG00000014687,ENSGALG00000004386,ENSGALG00000009050,ENSGALG00000030002,ENSGALG00000002556,ENSGALG00000040241,ENSGALG00000016564,ENSGALG00000006511,ENSGALG00000015403,ENSGALG00000016797,ENSGALG00000043064,ENSGALG00000004594,ENSGALG00000043287,ENSGALG00000010560,ENSGALG00000012173,ENSGALG00000029983
biological_process	GO:0072593 reactive oxygen species metabolic process	4 out of 486 genes, 0.8%	70 out of 15747 genes, 0.4%	1	ENSGALG00000018557,ENSGALG00000038141,ENSGALG00000016261,ENSGALG00000003863
biological_process	GO:0090288 negative regulation of cellular response to growth factor stimulus	2 out of 486 genes, 0.4%	106 out of 15747 genes, 0.7%	1	ENSGALG00000008701,ENSGALG00000043287
biological_process	GO:2000249 regulation of actin cytoskeleton reorganization	2 out of 486 genes, 0.4%	20 out of 15747 genes, 0.1%	1	ENSGALG00000016564,ENSGALG00000040241
molecular_function	GO:0000989 transcription factor activity, transcription factor binding	5 out of 486 genes, 1.0%	350 out of 15747 genes, 2.2%	1	ENSGALG00000015184,ENSGALG00000006138,ENSGALG00000026525,ENSGALG00000032097,ENSGALG00000002170
biological_process	GO:0031960 response to corticosteroid	2 out of 486 genes, 0.4%	40 out of 15747 genes, 0.3%	1	ENSGALG00000015148,ENSGALG00000043064
biological_process	GO:0051235 maintenance of location	2 out of 486 genes, 0.4%	146 out of 15747 genes, 0.9%	1	ENSGALG00000043287,ENSGALG00000042638
molecular_function	GO:0005539 glycosaminoglycan binding	9 out of 486 genes, 1.9%	118 out of 15747 genes, 0.7%	1	ENSGALG00000034756,ENSGALG00000012119,ENSGALG00000040493,ENSGALG00000011551,ENSGALG00000002192,ENSGALG00000017046,ENSGALG00000038601,ENSGALG00000030967,ENSGALG00000039080
biological_process	GO:0034405 response to fluid shear stress	3 out of 486 genes, 0.6%	15 out of 15747 genes, 0.1%	1	ENSGALG00000016564,ENSGALG00000023689,ENSGALG00000003863
cellular_component	GO:0042824 MHC class I peptide loading complex	2 out of 486 genes, 0.4%	4 out of 15747 genes, 0.0%	1	ENSGALG00000029381,ENSGALG00000035075
biological_process	GO:0046467 membrane lipid biosynthetic process	3 out of 486 genes, 0.6%	86 out of 15747 genes, 0.5%	1	ENSGALG00000001573,ENSGALG00000006073,ENSGALG00000003863
biological_process	GO:0002090 regulation of receptor internalization	2 out of 486 genes, 0.4%	20 out of 15747 genes, 0.1%	1	ENSGALG00000029983,ENSGALG00000015216
molecular_function	GO:0022804 active transmembrane transporter activity	13 out of 486 genes, 2.7%	251 out of 15747 genes, 1.6%	1	ENSGALG00000029381,ENSGALG00000034680,ENSGALG00000002982,ENSGALG00000035075,ENSGALG00000014372,ENSGALG00000002374,ENSGALG00000037556,ENSGALG00000007118,ENSGALG00000008544,ENSGALG00000016607,ENSGALG00000005460,ENSGALG00000007959,ENSGALG00000036573
biological_process	GO:0009064 glutamine family amino acid metabolic process	2 out of 486 genes, 0.4%	48 out of 15747 genes, 0.3%	1	ENSGALG00000002576,ENSGALG00000023689
biological_process	GO:0042574 retinal metabolic process	3 out of 486 genes, 0.6%	10 out of 15747 genes, 0.1%	1	ENSGALG00000033365,ENSGALG00000013072,ENSGALG00000005408
molecular_function	GO:0044877 macromolecular complex binding	30 out of 486 genes, 6.2%	1164 out of 15747 genes, 7.4%	1	ENSGALG00000016986,ENSGALG00000002080,ENSGALG00000031874,ENSGALG00000024272,ENSGALG00000040136,ENSGALG00000035594,ENSGALG00000016867,ENSGALG00000002113,ENSGALG00000008914,ENSGALG00000042534,ENSGALG00000004386,ENSGALG00000011271,ENSGALG00000002789,ENSGALG00000007511,ENSGALG00000015216,ENSGALG00000034756,ENSGALG00000032588,ENSGALG00000000775,ENSGALG00000011551,ENSGALG00000016142,ENSGALG00000040035,…
molecular_function	GO:0070006 metalloaminopeptidase activity	3 out of 486 genes, 0.6%	19 out of 15747 genes, 0.1%	1	ENSGALG00000014684,ENSGALG00000002318,ENSGALG00000010200
biological_process	GO:0042490 mechanoreceptor differentiation	5 out of 486 genes, 1.0%	60 out of 15747 genes, 0.4%	1	ENSGALG00000015145,ENSGALG00000033351,ENSGALG00000009020,ENSGALG00000001690,ENSGALG00000040241
biological_process	GO:0090279 regulation of calcium ion import	7 out of 486 genes, 1.4%	57 out of 15747 genes, 0.4%	1	ENSGALG00000012292,ENSGALG00000042321,ENSGALG00000016564,ENSGALG00000009050,ENSGALG00000039698,ENSGALG00000014561,ENSGALG00000012173
biological_process	GO:0044802 single-organism membrane organization	20 out of 486 genes, 4.1%	555 out of 15747 genes, 3.5%	1	ENSGALG00000002080,ENSGALG00000009514,ENSGALG00000014236,ENSGALG00000014726,ENSGALG00000006705,ENSGALG00000009050,ENSGALG00000030002,ENSGALG00000041225,ENSGALG00000015183,ENSGALG00000007511,ENSGALG00000003863,ENSGALG00000016142,ENSGALG00000002192,ENSGALG00000006490,ENSGALG00000037929,ENSGALG00000008193,ENSGALG00000015786,ENSGALG00000043287,ENSGALG00000001945,ENSGALG00000032418
biological_process	GO:0010634 positive regulation of epithelial cell migration	6 out of 486 genes, 1.2%	90 out of 15747 genes, 0.6%	1	ENSGALG00000015148,ENSGALG00000004386,ENSGALG00000028158,ENSGALG00000016564,ENSGALG00000032746,ENSGALG00000029983
biological_process	GO:0045907 positive regulation of vasoconstriction	3 out of 486 genes, 0.6%	15 out of 15747 genes, 0.1%	1	ENSGALG00000004930,ENSGALG00000024171,ENSGALG00000043287
cellular_component	GO:1902495 transmembrane transporter complex	7 out of 486 genes, 1.4%	227 out of 15747 genes, 1.4%	1	ENSGALG00000006490,ENSGALG00000003443,ENSGALG00000002132,ENSGALG00000011009,ENSGALG00000001698,ENSGALG00000009995,ENSGALG00000033183
biological_process	GO:0030225 macrophage differentiation	3 out of 486 genes, 0.6%	13 out of 15747 genes, 0.1%	1	ENSGALG00000026525,ENSGALG00000008346,ENSGALG00000008127
molecular_function	GO:0048037 cofactor binding	6 out of 486 genes, 1.2%	225 out of 15747 genes, 1.4%	1	ENSGALG00000033365,ENSGALG00000010769,ENSGALG00000016261,ENSGALG00000008701,ENSGALG00000013072,ENSGALG00000006073
biological_process	GO:0044249 cellular biosynthetic process	39 out of 486 genes, 8.0%	1871 out of 15747 genes, 11.9%	1	ENSGALG00000014297,ENSGALG00000002576,ENSGALG00000040182,ENSGALG00000015150,ENSGALG00000002170,ENSGALG00000004386,ENSGALG00000035946,ENSGALG00000015216,ENSGALG00000040899,ENSGALG00000006785,ENSGALG00000027429,ENSGALG00000012442,ENSGALG00000006968,ENSGALG00000003837,ENSGALG00000006073,ENSGALG00000041344,ENSGALG00000023689,ENSGALG00000026525,ENSGALG00000004594,ENSGALG00000011450,ENSGALG00000035539,…
molecular_function	GO:0015079 potassium ion transmembrane transporter activity	6 out of 486 genes, 1.2%	133 out of 15747 genes, 0.8%	1	ENSGALG00000003443,ENSGALG00000005209,ENSGALG00000003354,ENSGALG00000002374,ENSGALG00000007118,ENSGALG00000036573
biological_process	GO:0018193 peptidyl-amino acid modification	19 out of 486 genes, 3.9%	592 out of 15747 genes, 3.8%	1	ENSGALG00000014561,ENSGALG00000014687,ENSGALG00000001486,ENSGALG00000008127,ENSGALG00000013356,ENSGALG00000040241,ENSGALG00000015216,ENSGALG00000004958,ENSGALG00000016564,ENSGALG00000009870,ENSGALG00000039698,ENSGALG00000006968,ENSGALG00000016661,ENSGALG00000039264,ENSGALG00000015403,ENSGALG00000041192,ENSGALG00000042321,ENSGALG00000008193,ENSGALG00000002283
biological_process	GO:1900451 positive regulation of glutamate receptor signaling pathway	2 out of 486 genes, 0.4%	6 out of 15747 genes, 0.0%	1	ENSGALG00000008193,ENSGALG00000040035
molecular_function	GO:0050839 cell adhesion molecule binding	8 out of 486 genes, 1.6%	138 out of 15747 genes, 0.9%	1	ENSGALG00000034756,ENSGALG00000016986,ENSGALG00000006527,ENSGALG00000016867,ENSGALG00000014561,ENSGALG00000017046,ENSGALG00000007511,ENSGALG00000015216
biological_process	GO:0045979 positive regulation of nucleoside metabolic process	2 out of 486 genes, 0.4%	12 out of 15747 genes, 0.1%	1	ENSGALG00000016992,ENSGALG00000003863
molecular_function	GO:0035591 signaling adaptor activity	2 out of 486 genes, 0.4%	30 out of 15747 genes, 0.2%	1	ENSGALG00000011295,ENSGALG00000039264
biological_process	GO:0048524 positive regulation of viral process	2 out of 486 genes, 0.4%	54 out of 15747 genes, 0.3%	1	ENSGALG00000004594,ENSGALG00000001434
cellular_component	GO:0000228 nuclear chromosome	5 out of 486 genes, 1.0%	371 out of 15747 genes, 2.4%	1	ENSGALG00000042534,ENSGALG00000006785,ENSGALG00000009885,ENSGALG00000013086,ENSGALG00000008127
biological_process	GO:0019752 carboxylic acid metabolic process	13 out of 486 genes, 2.7%	539 out of 15747 genes, 3.4%	1	ENSGALG00000040899,ENSGALG00000033365,ENSGALG00000002576,ENSGALG00000040182,ENSGALG00000015053,ENSGALG00000006968,ENSGALG00000006073,ENSGALG00000023689,ENSGALG00000004594,ENSGALG00000011450,ENSGALG00000011255,ENSGALG00000010769,ENSGALG00000015216
molecular_function	GO:0019904 protein domain specific binding	8 out of 486 genes, 1.6%	365 out of 15747 genes, 2.3%	1	ENSGALG00000005589,ENSGALG00000014561,ENSGALG00000042321,ENSGALG00000006130,ENSGALG00000035539,ENSGALG00000008346,ENSGALG00000013086,ENSGALG00000015216
biological_process	GO:0042594 response to starvation	4 out of 486 genes, 0.8%	112 out of 15747 genes, 0.7%	1	ENSGALG00000025887,ENSGALG00000038241,ENSGALG00000036616,ENSGALG00000010560
biological_process	GO:0098742 cell-cell adhesion via plasma-membrane adhesion molecules	7 out of 486 genes, 1.4%	151 out of 15747 genes, 1.0%	1	ENSGALG00000042159,ENSGALG00000007311,ENSGALG00000015348,ENSGALG00000043355,ENSGALG00000043158,ENSGALG00000036716,ENSGALG00000015519
cellular_component	GO:0031984 organelle subcompartment	4 out of 486 genes, 0.8%	216 out of 15747 genes, 1.4%	1	ENSGALG00000015786,ENSGALG00000014236,ENSGALG00000011646,ENSGALG00000017046
molecular_function	GO:0019899 enzyme binding	29 out of 486 genes, 6.0%	1311 out of 15747 genes, 8.3%	1	ENSGALG00000016986,ENSGALG00000038943,ENSGALG00000030407,ENSGALG00000009864,ENSGALG00000001434,ENSGALG00000021304,ENSGALG00000040493,ENSGALG00000014561,ENSGALG00000014687,ENSGALG00000004386,ENSGALG00000002987,ENSGALG00000044599,ENSGALG00000013356,ENSGALG00000007511,ENSGALG00000046504,ENSGALG00000015216,ENSGALG00000012075,ENSGALG00000040035,ENSGALG00000002192,ENSGALG00000032702,ENSGALG00000012292,…
molecular_function	GO:0008324 cation transmembrane transporter activity	21 out of 486 genes, 4.3%	508 out of 15747 genes, 3.2%	1	ENSGALG00000009366,ENSGALG00000014372,ENSGALG00000037556,ENSGALG00000007118,ENSGALG00000008544,ENSGALG00000016868,ENSGALG00000003443,ENSGALG00000015145,ENSGALG00000011009,ENSGALG00000003354,ENSGALG00000001573,ENSGALG00000036573,ENSGALG00000003863,ENSGALG00000034680,ENSGALG00000002982,ENSGALG00000002374,ENSGALG00000039687,ENSGALG00000006490,ENSGALG00000005209,ENSGALG00000043174,ENSGALG00000016607
biological_process	GO:0006836 neurotransmitter transport	4 out of 486 genes, 0.8%	99 out of 15747 genes, 0.6%	1	ENSGALG00000004955,ENSGALG00000035935,ENSGALG00000006602,ENSGALG00000003863
molecular_function	GO:0050662 coenzyme binding	5 out of 486 genes, 1.0%	159 out of 15747 genes, 1.0%	1	ENSGALG00000033365,ENSGALG00000010769,ENSGALG00000016261,ENSGALG00000008701,ENSGALG00000013072
biological_process	GO:0071840 cellular component organization or biogenesis	105 out of 486 genes, 21.6%	4107 out of 15747 genes, 26.1%	1	ENSGALG00000029669,ENSGALG00000036616,ENSGALG00000040136,ENSGALG00000004631,ENSGALG00000014726,ENSGALG00000017046,ENSGALG00000041031,ENSGALG00000041225,ENSGALG00000015183,ENSGALG00000013086,ENSGALG00000007511,ENSGALG00000012075,ENSGALG00000028158,ENSGALG00000014754,ENSGALG00000016142,ENSGALG00000004504,ENSGALG00000026525,ENSGALG00000005209,ENSGALG00000026995,ENSGALG00000009885,ENSGALG00000033365,…
biological_process	GO:0022613 ribonucleoprotein complex biogenesis	2 out of 486 genes, 0.4%	313 out of 15747 genes, 2.0%	1	ENSGALG00000022802,ENSGALG00000004691
molecular_function	GO:0019865 immunoglobulin binding	2 out of 486 genes, 0.4%	5 out of 15747 genes, 0.0%	1	ENSGALG00000011551,ENSGALG00000012173
biological_process	GO:0043551 regulation of phosphatidylinositol 3-kinase activity	5 out of 486 genes, 1.0%	34 out of 15747 genes, 0.2%	1	ENSGALG00000011295,ENSGALG00000042321,ENSGALG00000016564,ENSGALG00000042351,ENSGALG00000026167
molecular_function	GO:0032813 tumor necrosis factor receptor superfamily binding	2 out of 486 genes, 0.4%	28 out of 15747 genes, 0.2%	1	ENSGALG00000009864,ENSGALG00000002556
biological_process	GO:0072080 nephron tubule development	3 out of 486 genes, 0.6%	61 out of 15747 genes, 0.4%	1	ENSGALG00000004386,ENSGALG00000005209,ENSGALG00000009020
biological_process	GO:1903533 regulation of protein targeting	3 out of 486 genes, 0.6%	86 out of 15747 genes, 0.5%	1	ENSGALG00000007358,ENSGALG00000001434,ENSGALG00000029983
biological_process	GO:0002262 myeloid cell homeostasis	4 out of 486 genes, 0.8%	69 out of 15747 genes, 0.4%	1	ENSGALG00000015148,ENSGALG00000042321,ENSGALG00000013086,ENSGALG00000008127
biological_process	GO:0014037 Schwann cell differentiation	2 out of 486 genes, 0.4%	28 out of 15747 genes, 0.2%	1	ENSGALG00000013803,ENSGALG00000040241
biological_process	GO:2000108 positive regulation of leukocyte apoptotic process	3 out of 486 genes, 0.6%	14 out of 15747 genes, 0.1%	1	ENSGALG00000015148,ENSGALG00000042321,ENSGALG00000003863
biological_process	GO:0030041 actin filament polymerization	3 out of 486 genes, 0.6%	21 out of 15747 genes, 0.1%	1	ENSGALG00000039682,ENSGALG00000040136,ENSGALG00000002786
cellular_component	GO:0005654 nucleoplasm	27 out of 486 genes, 5.6%	1906 out of 15747 genes, 12.1%	1	ENSGALG00000015148,ENSGALG00000014297,ENSGALG00000029354,ENSGALG00000043355,ENSGALG00000008544,ENSGALG00000042534,ENSGALG00000004386,ENSGALG00000005757,ENSGALG00000032534,ENSGALG00000003457,ENSGALG00000030432,ENSGALG00000016044,ENSGALG00000013356,ENSGALG00000013086,ENSGALG00000008127,ENSGALG00000012075,ENSGALG00000013723,ENSGALG00000015737,ENSGALG00000009870,ENSGALG00000006073,ENSGALG00000026525,…
biological_process	GO:0006458 'de novo' protein folding	2 out of 486 genes, 0.4%	23 out of 15747 genes, 0.1%	1	ENSGALG00000033498,ENSGALG00000004594
biological_process	GO:0007507 heart development	14 out of 486 genes, 2.9%	369 out of 15747 genes, 2.3%	1	ENSGALG00000013803,ENSGALG00000006025,ENSGALG00000009020,ENSGALG00000011404,ENSGALG00000008914,ENSGALG00000016797,ENSGALG00000004386,ENSGALG00000005120,ENSGALG00000043064,ENSGALG00000012997,ENSGALG00000032097,ENSGALG00000003319,ENSGALG00000041182,ENSGALG00000040241
biological_process	GO:0044262 cellular carbohydrate metabolic process	2 out of 486 genes, 0.4%	111 out of 15747 genes, 0.7%	1	ENSGALG00000012613,ENSGALG00000006705
biological_process	GO:0031018 endocrine pancreas development	4 out of 486 genes, 0.8%	31 out of 15747 genes, 0.2%	1	ENSGALG00000015148,ENSGALG00000004386,ENSGALG00000030407,ENSGALG00000006968
molecular_function	GO:0043492 ATPase activity, coupled to movement of substances	5 out of 486 genes, 1.0%	104 out of 15747 genes, 0.7%	1	ENSGALG00000029381,ENSGALG00000034680,ENSGALG00000035075,ENSGALG00000014236,ENSGALG00000036573
biological_process	GO:0009408 response to heat	3 out of 486 genes, 0.6%	63 out of 15747 genes, 0.4%	1	ENSGALG00000033498,ENSGALG00000040557,ENSGALG00000006705
biological_process	GO:0032102 negative regulation of response to external stimulus	3 out of 486 genes, 0.6%	205 out of 15747 genes, 1.3%	1	ENSGALG00000038241,ENSGALG00000015519,ENSGALG00000003837
cellular_component	GO:0030055 cell-substrate junction	9 out of 486 genes, 1.9%	114 out of 15747 genes, 0.7%	1	ENSGALG00000016986,ENSGALG00000016564,ENSGALG00000014203,ENSGALG00000016867,ENSGALG00000002192,ENSGALG00000008914,ENSGALG00000003636,ENSGALG00000007511,ENSGALG00000043287
molecular_function	GO:0043168 anion binding	83 out of 486 genes, 17.1%	2135 out of 15747 genes, 13.6%	1	ENSGALG00000035075,ENSGALG00000036616,ENSGALG00000035594,ENSGALG00000009020,ENSGALG00000007052,ENSGALG00000014726,ENSGALG00000017046,ENSGALG00000015183,ENSGALG00000006602,ENSGALG00000033498,ENSGALG00000029381,ENSGALG00000023821,ENSGALG00000016142,ENSGALG00000000783,ENSGALG00000041344,ENSGALG00000041192,ENSGALG00000015403,ENSGALG00000043064,ENSGALG00000026995,ENSGALG00000039269,ENSGALG00000010560,…
biological_process	GO:0018105 peptidyl-serine phosphorylation	4 out of 486 genes, 0.8%	119 out of 15747 genes, 0.8%	1	ENSGALG00000002283,ENSGALG00000039698,ENSGALG00000013356,ENSGALG00000015216
biological_process	GO:0003433 chondrocyte development involved in endochondral bone morphogenesis	2 out of 486 genes, 0.4%	16 out of 15747 genes, 0.1%	1	ENSGALG00000041031,ENSGALG00000004028
biological_process	GO:0090322 regulation of superoxide metabolic process	2 out of 486 genes, 0.4%	13 out of 15747 genes, 0.1%	1	ENSGALG00000007511,ENSGALG00000015216
biological_process	GO:0010562 positive regulation of phosphorus metabolic process	35 out of 486 genes, 7.2%	722 out of 15747 genes, 4.6%	1	ENSGALG00000030407,ENSGALG00000016992,ENSGALG00000002113,ENSGALG00000004386,ENSGALG00000043065,ENSGALG00000042351,ENSGALG00000032746,ENSGALG00000030432,ENSGALG00000026167,ENSGALG00000032717,ENSGALG00000015216,ENSGALG00000028158,ENSGALG00000007001,ENSGALG00000002192,ENSGALG00000015403,ENSGALG00000012292,ENSGALG00000004594,ENSGALG00000039080,ENSGALG00000010560,ENSGALG00000013468,ENSGALG00000038241,…
biological_process	GO:0033365 protein localization to organelle	4 out of 486 genes, 0.8%	394 out of 15747 genes, 2.5%	1	ENSGALG00000004386,ENSGALG00000039698,ENSGALG00000016992,ENSGALG00000015216
biological_process	GO:0010558 negative regulation of macromolecule biosynthetic process	23 out of 486 genes, 4.7%	1035 out of 15747 genes, 6.6%	1	ENSGALG00000002170,ENSGALG00000011404,ENSGALG00000004386,ENSGALG00000015184,ENSGALG00000005757,ENSGALG00000009050,ENSGALG00000004859,ENSGALG00000003196,ENSGALG00000016044,ENSGALG00000015396,ENSGALG00000008127,ENSGALG00000006785,ENSGALG00000025887,ENSGALG00000012613,ENSGALG00000002192,ENSGALG00000037272,ENSGALG00000012292,ENSGALG00000016797,ENSGALG00000026525,ENSGALG00000035516,ENSGALG00000032097,…
biological_process	GO:0032387 negative regulation of intracellular transport	2 out of 486 genes, 0.4%	68 out of 15747 genes, 0.4%	1	ENSGALG00000007358,ENSGALG00000029983
biological_process	GO:0008210 estrogen metabolic process	2 out of 486 genes, 0.4%	10 out of 15747 genes, 0.1%	1	ENSGALG00000027429,ENSGALG00000010256
biological_process	GO:0044765 single-organism transport	76 out of 486 genes, 15.6%	2276 out of 15747 genes, 14.5%	1	ENSGALG00000002160,ENSGALG00000035075,ENSGALG00000016992,ENSGALG00000002113,ENSGALG00000014726,ENSGALG00000007118,ENSGALG00000015145,ENSGALG00000015183,ENSGALG00000012075,ENSGALG00000006602,ENSGALG00000029381,ENSGALG00000028158,ENSGALG00000014754,ENSGALG00000030316,ENSGALG00000002374,ENSGALG00000043064,ENSGALG00000005209,ENSGALG00000020143,ENSGALG00000007959,ENSGALG00000015148,ENSGALG00000012119,…
biological_process	GO:0014070 response to organic cyclic compound	23 out of 486 genes, 4.7%	407 out of 15747 genes, 2.6%	1	ENSGALG00000015148,ENSGALG00000013057,ENSGALG00000015150,ENSGALG00000014372,ENSGALG00000002170,ENSGALG00000032746,ENSGALG00000001573,ENSGALG00000046557,ENSGALG00000003863,ENSGALG00000036470,ENSGALG00000030506,ENSGALG00000039432,ENSGALG00000009995,ENSGALG00000039698,ENSGALG00000041192,ENSGALG00000011295,ENSGALG00000043064,ENSGALG00000026525,ENSGALG00000017343,ENSGALG00000043287,ENSGALG00000013468,…
biological_process	GO:0018130 heterocycle biosynthetic process	20 out of 486 genes, 4.1%	852 out of 15747 genes, 5.4%	1	ENSGALG00000028982,ENSGALG00000014297,ENSGALG00000015150,ENSGALG00000002170,ENSGALG00000004386,ENSGALG00000005757,ENSGALG00000036133,ENSGALG00000035946,ENSGALG00000016044,ENSGALG00000008127,ENSGALG00000006785,ENSGALG00000006968,ENSGALG00000037272,ENSGALG00000003837,ENSGALG00000003670,ENSGALG00000026525,ENSGALG00000032097,ENSGALG00000035539,ENSGALG00000009885,ENSGALG00000030291
biological_process	GO:0045986 negative regulation of smooth muscle contraction	2 out of 486 genes, 0.4%	8 out of 15747 genes, 0.1%	1	ENSGALG00000035946,ENSGALG00000040035
biological_process	GO:0002443 leukocyte mediated immunity	11 out of 486 genes, 2.3%	123 out of 15747 genes, 0.8%	1	ENSGALG00000014297,ENSGALG00000004958,ENSGALG00000014754,ENSGALG00000014603,ENSGALG00000014659,ENSGALG00000005644,ENSGALG00000009020,ENSGALG00000014561,ENSGALG00000004771,ENSGALG00000004594,ENSGALG00000021569
biological_process	GO:0045921 positive regulation of exocytosis	2 out of 486 genes, 0.4%	49 out of 15747 genes, 0.3%	1	ENSGALG00000007511,ENSGALG00000015216
biological_process	GO:0007163 establishment or maintenance of cell polarity	5 out of 486 genes, 1.0%	136 out of 15747 genes, 0.9%	1	ENSGALG00000002080,ENSGALG00000026995,ENSGALG00000014203,ENSGALG00000035063,ENSGALG00000041225
biological_process	GO:0030183 B cell differentiation	4 out of 486 genes, 0.8%	68 out of 15747 genes, 0.4%	1	ENSGALG00000004958,ENSGALG00000016564,ENSGALG00000012442,ENSGALG00000002192
biological_process	GO:0098657 import into cell	5 out of 486 genes, 1.0%	40 out of 15747 genes, 0.3%	1	ENSGALG00000002466,ENSGALG00000002374,ENSGALG00000037556,ENSGALG00000007118,ENSGALG00000008544
biological_process	GO:2001021 negative regulation of response to DNA damage stimulus	2 out of 486 genes, 0.4%	44 out of 15747 genes, 0.3%	1	ENSGALG00000004594,ENSGALG00000009885
biological_process	GO:0046883 regulation of hormone secretion	5 out of 486 genes, 1.0%	132 out of 15747 genes, 0.8%	1	ENSGALG00000015148,ENSGALG00000038241,ENSGALG00000016600,ENSGALG00000006968,ENSGALG00000016661
biological_process	GO:0044710 single-organism metabolic process	77 out of 486 genes, 15.8%	2924 out of 15747 genes, 18.6%	1	ENSGALG00000002576,ENSGALG00000040182,ENSGALG00000042351,ENSGALG00000032746,ENSGALG00000012075,ENSGALG00000040899,ENSGALG00000033498,ENSGALG00000014754,ENSGALG00000027429,ENSGALG00000036044,ENSGALG00000012442,ENSGALG00000000783,ENSGALG00000041344,ENSGALG00000040754,ENSGALG00000006352,ENSGALG00000026525,ENSGALG00000011255,ENSGALG00000045351,ENSGALG00000036536,ENSGALG00000010560,ENSGALG00000033365,…
biological_process	GO:0030218 erythrocyte differentiation	3 out of 486 genes, 0.6%	50 out of 15747 genes, 0.3%	1	ENSGALG00000042321,ENSGALG00000013086,ENSGALG00000008127
biological_process	GO:0098739 import across plasma membrane	5 out of 486 genes, 1.0%	33 out of 15747 genes, 0.2%	1	ENSGALG00000002466,ENSGALG00000002374,ENSGALG00000037556,ENSGALG00000007118,ENSGALG00000008544
biological_process	GO:0010817 regulation of hormone levels	12 out of 486 genes, 2.5%	275 out of 15747 genes, 1.7%	1	ENSGALG00000033365,ENSGALG00000015148,ENSGALG00000027429,ENSGALG00000038241,ENSGALG00000023122,ENSGALG00000006968,ENSGALG00000016661,ENSGALG00000005408,ENSGALG00000005209,ENSGALG00000016600,ENSGALG00000005460,ENSGALG00000010256
molecular_function	GO:0008081 phosphoric diester hydrolase activity	2 out of 486 genes, 0.4%	75 out of 15747 genes, 0.5%	1	ENSGALG00000003457,ENSGALG00000032746
biological_process	GO:0045765 regulation of angiogenesis	8 out of 486 genes, 1.6%	159 out of 15747 genes, 1.0%	1	ENSGALG00000015148,ENSGALG00000013218,ENSGALG00000016564,ENSGALG00000014687,ENSGALG00000014684,ENSGALG00000042351,ENSGALG00000032746,ENSGALG00000013468
cellular_component	GO:0030529 intracellular ribonucleoprotein complex	3 out of 486 genes, 0.6%	583 out of 15747 genes, 3.7%	1	ENSGALG00000022802,ENSGALG00000010560,ENSGALG00000006073
biological_process	GO:0050982 detection of mechanical stimulus	2 out of 486 genes, 0.4%	28 out of 15747 genes, 0.2%	1	ENSGALG00000015145,ENSGALG00000043174
biological_process	GO:0003013 circulatory system process	15 out of 486 genes, 3.1%	205 out of 15747 genes, 1.3%	1	ENSGALG00000038241,ENSGALG00000039698,ENSGALG00000040035,ENSGALG00000006490,ENSGALG00000004930,ENSGALG00000002987,ENSGALG00000014684,ENSGALG00000024171,ENSGALG00000035946,ENSGALG00000032097,ENSGALG00000002466,ENSGALG00000016600,ENSGALG00000043287,ENSGALG00000001573,ENSGALG00000029983
cellular_component	GO:0043230 extracellular organelle	3 out of 486 genes, 0.6%	63 out of 15747 genes, 0.4%	1	ENSGALG00000015148,ENSGALG00000014362,ENSGALG00000005209
biological_process	GO:0010952 positive regulation of peptidase activity	5 out of 486 genes, 1.0%	93 out of 15747 genes, 0.6%	1	ENSGALG00000042321,ENSGALG00000008701,ENSGALG00000008346,ENSGALG00000043287,ENSGALG00000001573
biological_process	GO:0050794 regulation of cellular process	249 out of 486 genes, 51.2%	7321 out of 15747 genes, 46.5%	1	ENSGALG00000002160,ENSGALG00000015150,ENSGALG00000043355,ENSGALG00000007052,ENSGALG00000002113,ENSGALG00000004631,ENSGALG00000015572,ENSGALG00000000589,ENSGALG00000043065,ENSGALG00000015145,ENSGALG00000012421,ENSGALG00000032746,ENSGALG00000015183,ENSGALG00000003636,ENSGALG00000006602,ENSGALG00000039140,ENSGALG00000014754,ENSGALG00000008439,ENSGALG00000039432,ENSGALG00000039264,ENSGALG00000041344,…
biological_process	GO:0046907 intracellular transport	18 out of 486 genes, 3.7%	1135 out of 15747 genes, 7.2%	1	ENSGALG00000021304,ENSGALG00000035075,ENSGALG00000016992,ENSGALG00000014726,ENSGALG00000030002,ENSGALG00000044599,ENSGALG00000015183,ENSGALG00000046504,ENSGALG00000003863,ENSGALG00000006602,ENSGALG00000012075,ENSGALG00000015216,ENSGALG00000030506,ENSGALG00000039698,ENSGALG00000002192,ENSGALG00000004594,ENSGALG00000032418,ENSGALG00000035935
biological_process	GO:0007346 regulation of mitotic cell cycle	3 out of 486 genes, 0.6%	350 out of 15747 genes, 2.2%	1	ENSGALG00000015148,ENSGALG00000006190,ENSGALG00000014561
biological_process	GO:0031580 membrane raft distribution	2 out of 486 genes, 0.4%	2 out of 15747 genes, 0.0%	1	ENSGALG00000002080,ENSGALG00000002192
biological_process	GO:0001890 placenta development	3 out of 486 genes, 0.6%	94 out of 15747 genes, 0.6%	1	ENSGALG00000028424,ENSGALG00000026525,ENSGALG00000006968
biological_process	GO:0035019 somatic stem cell population maintenance	2 out of 486 genes, 0.4%	32 out of 15747 genes, 0.2%	1	ENSGALG00000004386,ENSGALG00000008127
molecular_function	GO:0003690 double-stranded DNA binding	20 out of 486 genes, 4.1%	701 out of 15747 genes, 4.5%	1	ENSGALG00000014297,ENSGALG00000015150,ENSGALG00000031874,ENSGALG00000002170,ENSGALG00000042534,ENSGALG00000004386,ENSGALG00000005757,ENSGALG00000036133,ENSGALG00000002771,ENSGALG00000008127,ENSGALG00000006785,ENSGALG00000025887,ENSGALG00000041484,ENSGALG00000006968,ENSGALG00000037272,ENSGALG00000003670,ENSGALG00000026525,ENSGALG00000032097,ENSGALG00000035516,ENSGALG00000035539
biological_process	GO:0008406 gonad development	4 out of 486 genes, 0.8%	114 out of 15747 genes, 0.7%	1	ENSGALG00000004386,ENSGALG00000010337,ENSGALG00000015519,ENSGALG00000010256
biological_process	GO:0030193 regulation of blood coagulation	5 out of 486 genes, 1.0%	45 out of 15747 genes, 0.3%	1	ENSGALG00000042321,ENSGALG00000002987,ENSGALG00000007001,ENSGALG00000043287,ENSGALG00000015216
cellular_component	GO:0031234 extrinsic component of cytoplasmic side of plasma membrane	7 out of 486 genes, 1.4%	69 out of 15747 genes, 0.4%	1	ENSGALG00000002132,ENSGALG00000042321,ENSGALG00000016564,ENSGALG00000016661,ENSGALG00000004804,ENSGALG00000046557,ENSGALG00000005293
biological_process	GO:0046850 regulation of bone remodeling	3 out of 486 genes, 0.6%	30 out of 15747 genes, 0.2%	1	ENSGALG00000038241,ENSGALG00000015216,ENSGALG00000003863
biological_process	GO:0006576 cellular biogenic amine metabolic process	2 out of 486 genes, 0.4%	62 out of 15747 genes, 0.4%	1	ENSGALG00000032746,ENSGALG00000041344
biological_process	GO:0055007 cardiac muscle cell differentiation	2 out of 486 genes, 0.4%	61 out of 15747 genes, 0.4%	1	ENSGALG00000016797,ENSGALG00000008914
biological_process	GO:0014066 regulation of phosphatidylinositol 3-kinase signaling	4 out of 486 genes, 0.8%	57 out of 15747 genes, 0.4%	1	ENSGALG00000004386,ENSGALG00000008193,ENSGALG00000014561,ENSGALG00000029983
cellular_component	GO:0043292 contractile fiber	4 out of 486 genes, 0.8%	134 out of 15747 genes, 0.9%	1	ENSGALG00000006490,ENSGALG00000016797,ENSGALG00000011687,ENSGALG00000008914
cellular_component	GO:0048471 perinuclear region of cytoplasm	9 out of 486 genes, 1.9%	308 out of 15747 genes, 2.0%	1	ENSGALG00000016986,ENSGALG00000016564,ENSGALG00000007001,ENSGALG00000001434,ENSGALG00000009995,ENSGALG00000014726,ENSGALG00000042321,ENSGALG00000043287,ENSGALG00000010560
biological_process	GO:0060729 intestinal epithelial structure maintenance	2 out of 486 genes, 0.4%	2 out of 15747 genes, 0.0%	1	ENSGALG00000004386,ENSGALG00000007001
biological_process	GO:0044253 positive regulation of multicellular organismal metabolic process	2 out of 486 genes, 0.4%	14 out of 15747 genes, 0.1%	1	ENSGALG00000004386,ENSGALG00000002987
biological_process	GO:0007275 multicellular organism development	114 out of 486 genes, 23.5%	2819 out of 15747 genes, 17.9%	1	ENSGALG00000026970,ENSGALG00000029669,ENSGALG00000002160,ENSGALG00000040182,ENSGALG00000030407,ENSGALG00000015150,ENSGALG00000043355,ENSGALG00000009020,ENSGALG00000004631,ENSGALG00000015184,ENSGALG00000041031,ENSGALG00000028424,ENSGALG00000015145,ENSGALG00000032746,ENSGALG00000013086,ENSGALG00000007511,ENSGALG00000006785,ENSGALG00000028158,ENSGALG00000012442,ENSGALG00000027165,ENSGALG00000015403,…
biological_process	GO:0070542 response to fatty acid	2 out of 486 genes, 0.4%	26 out of 15747 genes, 0.2%	1	ENSGALG00000043064,ENSGALG00000046557
biological_process	GO:0060219 camera-type eye photoreceptor cell differentiation	2 out of 486 genes, 0.4%	11 out of 15747 genes, 0.1%	1	ENSGALG00000004386,ENSGALG00000015150
biological_process	GO:1904377 positive regulation of protein localization to cell periphery	4 out of 486 genes, 0.8%	38 out of 15747 genes, 0.2%	1	ENSGALG00000026995,ENSGALG00000032702,ENSGALG00000015403,ENSGALG00000012173
biological_process	GO:0008203 cholesterol metabolic process	3 out of 486 genes, 0.6%	49 out of 15747 genes, 0.3%	1	ENSGALG00000006352,ENSGALG00000026525,ENSGALG00000006968
biological_process	GO:2000191 regulation of fatty acid transport	2 out of 486 genes, 0.4%	10 out of 15747 genes, 0.1%	1	ENSGALG00000015216,ENSGALG00000003863
biological_process	GO:0019226 transmission of nerve impulse	4 out of 486 genes, 0.8%	42 out of 15747 genes, 0.3%	1	ENSGALG00000009514,ENSGALG00000011009,ENSGALG00000039698,ENSGALG00000040241
biological_process	GO:0060485 mesenchyme development	5 out of 486 genes, 1.0%	167 out of 15747 genes, 1.1%	1	ENSGALG00000005120,ENSGALG00000004386,ENSGALG00000032097,ENSGALG00000006968,ENSGALG00000009020
biological_process	GO:0007283 spermatogenesis	5 out of 486 genes, 1.0%	236 out of 15747 genes, 1.5%	1	ENSGALG00000004386,ENSGALG00000040182,ENSGALG00000007959,ENSGALG00000031186,ENSGALG00000001109
biological_process	GO:0045103 intermediate filament-based process	2 out of 486 genes, 0.4%	35 out of 15747 genes, 0.2%	1	ENSGALG00000002201,ENSGALG00000030002
cellular_component	GO:0097517 contractile actin filament bundle	2 out of 486 genes, 0.4%	43 out of 15747 genes, 0.3%	1	ENSGALG00000016986,ENSGALG00000003636
biological_process	GO:0022405 hair cycle process	3 out of 486 genes, 0.6%	54 out of 15747 genes, 0.3%	1	ENSGALG00000004386,ENSGALG00000028158,ENSGALG00000043355
biological_process	GO:0051656 establishment of organelle localization	4 out of 486 genes, 0.8%	245 out of 15747 genes, 1.6%	1	ENSGALG00000035935,ENSGALG00000031186,ENSGALG00000006602,ENSGALG00000003863
biological_process	GO:1901605 alpha-amino acid metabolic process	5 out of 486 genes, 1.0%	170 out of 15747 genes, 1.1%	1	ENSGALG00000002576,ENSGALG00000040182,ENSGALG00000011255,ENSGALG00000015053,ENSGALG00000023689
biological_process	GO:0050770 regulation of axonogenesis	5 out of 486 genes, 1.0%	127 out of 15747 genes, 0.8%	1	ENSGALG00000035634,ENSGALG00000002556,ENSGALG00000015519,ENSGALG00000004631,ENSGALG00000040241
biological_process	GO:0031668 cellular response to extracellular stimulus	9 out of 486 genes, 1.9%	128 out of 15747 genes, 0.8%	1	ENSGALG00000025887,ENSGALG00000038241,ENSGALG00000036616,ENSGALG00000002192,ENSGALG00000037556,ENSGALG00000017046,ENSGALG00000017343,ENSGALG00000010560,ENSGALG00000003863
cellular_component	GO:0043226 organelle	184 out of 486 genes, 37.9%	8602 out of 15747 genes, 54.6%	1	ENSGALG00000002160,ENSGALG00000040182,ENSGALG00000015150,ENSGALG00000043355,ENSGALG00000040136,ENSGALG00000041671,ENSGALG00000007052,ENSGALG00000028424,ENSGALG00000015145,ENSGALG00000032746,ENSGALG00000015183,ENSGALG00000013086,ENSGALG00000003636,ENSGALG00000006602,ENSGALG00000041484,ENSGALG00000039432,ENSGALG00000002374,ENSGALG00000041344,ENSGALG00000004504,ENSGALG00000006352,ENSGALG00000026525,…
biological_process	GO:0014032 neural crest cell development	2 out of 486 genes, 0.4%	69 out of 15747 genes, 0.4%	1	ENSGALG00000004386,ENSGALG00000009020
biological_process	GO:0060761 negative regulation of response to cytokine stimulus	2 out of 486 genes, 0.4%	35 out of 15747 genes, 0.2%	1	ENSGALG00000002192,ENSGALG00000043287
biological_process	GO:0006873 cellular ion homeostasis	19 out of 486 genes, 3.9%	352 out of 15747 genes, 2.2%	1	ENSGALG00000023379,ENSGALG00000014372,ENSGALG00000016992,ENSGALG00000007118,ENSGALG00000008544,ENSGALG00000036573,ENSGALG00000003863,ENSGALG00000034680,ENSGALG00000011733,ENSGALG00000013218,ENSGALG00000030506,ENSGALG00000002473,ENSGALG00000039698,ENSGALG00000002192,ENSGALG00000002374,ENSGALG00000010595,ENSGALG00000007959,ENSGALG00000037077,ENSGALG00000043287
biological_process	GO:0045075 regulation of interleukin-12 biosynthetic process	2 out of 486 genes, 0.4%	6 out of 15747 genes, 0.0%	1	ENSGALG00000006785,ENSGALG00000007001
cellular_component	GO:0030017 sarcomere	3 out of 486 genes, 0.6%	112 out of 15747 genes, 0.7%	1	ENSGALG00000006490,ENSGALG00000016797,ENSGALG00000008914
molecular_function	GO:0016788 hydrolase activity, acting on ester bonds	15 out of 486 genes, 3.1%	581 out of 15747 genes, 3.7%	1	ENSGALG00000029020,ENSGALG00000012613,ENSGALG00000002192,ENSGALG00000027165,ENSGALG00000014561,ENSGALG00000006378,ENSGALG00000038601,ENSGALG00000028790,ENSGALG00000016471,ENSGALG00000038923,ENSGALG00000003196,ENSGALG00000003457,ENSGALG00000032746,ENSGALG00000006608,ENSGALG00000005616
biological_process	GO:1900543 negative regulation of purine nucleotide metabolic process	2 out of 486 genes, 0.4%	21 out of 15747 genes, 0.1%	1	ENSGALG00000039432,ENSGALG00000012613
biological_process	GO:0050905 neuromuscular process	2 out of 486 genes, 0.4%	86 out of 15747 genes, 0.5%	1	ENSGALG00000033365,ENSGALG00000035230
biological_process	GO:0050793 regulation of developmental process	64 out of 486 genes, 13.2%	1585 out of 15747 genes, 10.1%	1	ENSGALG00000029669,ENSGALG00000002160,ENSGALG00000040182,ENSGALG00000015150,ENSGALG00000043355,ENSGALG00000016992,ENSGALG00000009020,ENSGALG00000004631,ENSGALG00000014684,ENSGALG00000012421,ENSGALG00000042351,ENSGALG00000032746,ENSGALG00000006785,ENSGALG00000028158,ENSGALG00000013218,ENSGALG00000015403,ENSGALG00000043064,ENSGALG00000026525,ENSGALG00000026995,ENSGALG00000013468,ENSGALG00000010560,…
molecular_function	GO:0032403 protein complex binding	23 out of 486 genes, 4.7%	662 out of 15747 genes, 4.2%	1	ENSGALG00000016986,ENSGALG00000002080,ENSGALG00000031874,ENSGALG00000024272,ENSGALG00000040136,ENSGALG00000035594,ENSGALG00000016867,ENSGALG00000002113,ENSGALG00000008914,ENSGALG00000011271,ENSGALG00000002789,ENSGALG00000007511,ENSGALG00000015216,ENSGALG00000034756,ENSGALG00000032588,ENSGALG00000000775,ENSGALG00000011551,ENSGALG00000016142,ENSGALG00000002786,ENSGALG00000042638,ENSGALG00000004594,…
biological_process	GO:0019370 leukotriene biosynthetic process	2 out of 486 genes, 0.4%	11 out of 15747 genes, 0.1%	1	ENSGALG00000011450,ENSGALG00000015216
biological_process	GO:0009117 nucleotide metabolic process	7 out of 486 genes, 1.4%	297 out of 15747 genes, 1.9%	1	ENSGALG00000028982,ENSGALG00000016471,ENSGALG00000004637,ENSGALG00000035946,ENSGALG00000003457,ENSGALG00000006608,ENSGALG00000003837
biological_process	GO:0032092 positive regulation of protein binding	6 out of 486 genes, 1.2%	67 out of 15747 genes, 0.4%	1	ENSGALG00000002160,ENSGALG00000033351,ENSGALG00000012442,ENSGALG00000043287,ENSGALG00000012173,ENSGALG00000012075
biological_process	GO:0022008 neurogenesis	42 out of 486 genes, 8.6%	1067 out of 15747 genes, 6.8%	1	ENSGALG00000002160,ENSGALG00000015150,ENSGALG00000043355,ENSGALG00000009020,ENSGALG00000004631,ENSGALG00000004386,ENSGALG00000015145,ENSGALG00000012018,ENSGALG00000032746,ENSGALG00000002789,ENSGALG00000036470,ENSGALG00000031578,ENSGALG00000007001,ENSGALG00000032702,ENSGALG00000015403,ENSGALG00000011295,ENSGALG00000033351,ENSGALG00000035634,ENSGALG00000007226,ENSGALG00000013803,ENSGALG00000015148,…
biological_process	GO:0098581 detection of external biotic stimulus	2 out of 486 genes, 0.4%	8 out of 15747 genes, 0.1%	1	ENSGALG00000007001,ENSGALG00000032701
biological_process	GO:0031294 lymphocyte costimulation	3 out of 486 genes, 0.6%	12 out of 15747 genes, 0.1%	1	ENSGALG00000014362,ENSGALG00000031794,ENSGALG00000043287
biological_process	GO:0021761 limbic system development	3 out of 486 genes, 0.6%	66 out of 15747 genes, 0.4%	1	ENSGALG00000033365,ENSGALG00000008193,ENSGALG00000039698
cellular_component	GO:0005581 collagen trimer	4 out of 486 genes, 0.8%	47 out of 15747 genes, 0.3%	1	ENSGALG00000029669,ENSGALG00000011271,ENSGALG00000021569,ENSGALG00000004771
biological_process	GO:1904894 positive regulation of STAT cascade	4 out of 486 genes, 0.8%	39 out of 15747 genes, 0.2%	1	ENSGALG00000042321,ENSGALG00000030407,ENSGALG00000016564,ENSGALG00000009603
biological_process	GO:0006909 phagocytosis	9 out of 486 genes, 1.9%	91 out of 15747 genes, 0.6%	1	ENSGALG00000015148,ENSGALG00000012119,ENSGALG00000014754,ENSGALG00000005644,ENSGALG00000005757,ENSGALG00000037929,ENSGALG00000038141,ENSGALG00000011646,ENSGALG00000003863
molecular_function	GO:0008395 steroid hydroxylase activity	2 out of 486 genes, 0.4%	29 out of 15747 genes, 0.2%	1	ENSGALG00000006352,ENSGALG00000045351
biological_process	GO:0006605 protein targeting	2 out of 486 genes, 0.4%	215 out of 15747 genes, 1.4%	1	ENSGALG00000039698,ENSGALG00000015216
biological_process	GO:0001937 negative regulation of endothelial cell proliferation	2 out of 486 genes, 0.4%	22 out of 15747 genes, 0.1%	1	ENSGALG00000008701,ENSGALG00000043287
biological_process	GO:0007213 G-protein coupled acetylcholine receptor signaling pathway	2 out of 486 genes, 0.4%	13 out of 15747 genes, 0.1%	1	ENSGALG00000026092,ENSGALG00000008365
cellular_component	GO:0031256 leading edge membrane	7 out of 486 genes, 1.4%	82 out of 15747 genes, 0.5%	1	ENSGALG00000039293,ENSGALG00000001698,ENSGALG00000005644,ENSGALG00000041042,ENSGALG00000020143,ENSGALG00000015519,ENSGALG00000037556
biological_process	GO:0043266 regulation of potassium ion transport	6 out of 486 genes, 1.2%	45 out of 15747 genes, 0.3%	1	ENSGALG00000003443,ENSGALG00000002132,ENSGALG00000016564,ENSGALG00000009995,ENSGALG00000006190,ENSGALG00000043287
biological_process	GO:0070098 chemokine-mediated signaling pathway	6 out of 486 genes, 1.2%	50 out of 15747 genes, 0.3%	1	ENSGALG00000014585,ENSGALG00000043065,ENSGALG00000011733,ENSGALG00000016564,ENSGALG00000037077,ENSGALG00000032717
cellular_component	GO:0098791 Golgi subcompartment	3 out of 486 genes, 0.6%	198 out of 15747 genes, 1.3%	1	ENSGALG00000014236,ENSGALG00000011646,ENSGALG00000017046
biological_process	GO:0070304 positive regulation of stress-activated protein kinase signaling cascade	9 out of 486 genes, 1.9%	100 out of 15747 genes, 0.6%	1	ENSGALG00000016564,ENSGALG00000007001,ENSGALG00000008701,ENSGALG00000042321,ENSGALG00000002987,ENSGALG00000030432,ENSGALG00000010560,ENSGALG00000013468,ENSGALG00000015216
molecular_function	GO:0042887 amide transmembrane transporter activity	2 out of 486 genes, 0.4%	13 out of 15747 genes, 0.1%	1	ENSGALG00000029381,ENSGALG00000035075
biological_process	GO:0034599 cellular response to oxidative stress	3 out of 486 genes, 0.6%	109 out of 15747 genes, 0.7%	1	ENSGALG00000018557,ENSGALG00000015148,ENSGALG00000015216
biological_process	GO:0030889 negative regulation of B cell proliferation	2 out of 486 genes, 0.4%	10 out of 15747 genes, 0.1%	1	ENSGALG00000004958,ENSGALG00000042321
biological_process	GO:0050691 regulation of defense response to virus by host	2 out of 486 genes, 0.4%	14 out of 15747 genes, 0.1%	1	ENSGALG00000009870,ENSGALG00000012075
molecular_function	GO:0035639 purine ribonucleoside triphosphate binding	48 out of 486 genes, 9.9%	1469 out of 15747 genes, 9.3%	1	ENSGALG00000016556,ENSGALG00000035075,ENSGALG00000036616,ENSGALG00000005644,ENSGALG00000035594,ENSGALG00000014236,ENSGALG00000007052,ENSGALG00000014726,ENSGALG00000007171,ENSGALG00000032534,ENSGALG00000015183,ENSGALG00000015216,ENSGALG00000033498,ENSGALG00000029381,ENSGALG00000023821,ENSGALG00000016142,ENSGALG00000003837,ENSGALG00000041192,ENSGALG00000023689,ENSGALG00000015403,ENSGALG00000012997,…
biological_process	GO:1903507 negative regulation of nucleic acid-templated transcription	19 out of 486 genes, 3.9%	879 out of 15747 genes, 5.6%	1	ENSGALG00000002170,ENSGALG00000011404,ENSGALG00000004386,ENSGALG00000015184,ENSGALG00000005757,ENSGALG00000009050,ENSGALG00000004859,ENSGALG00000016044,ENSGALG00000015396,ENSGALG00000008127,ENSGALG00000006785,ENSGALG00000025887,ENSGALG00000012613,ENSGALG00000037272,ENSGALG00000016797,ENSGALG00000026525,ENSGALG00000032097,ENSGALG00000035516,ENSGALG00000043287
biological_process	GO:0009101 glycoprotein biosynthetic process	2 out of 486 genes, 0.4%	223 out of 15747 genes, 1.4%	1	ENSGALG00000012442,ENSGALG00000010256
biological_process	GO:0045638 negative regulation of myeloid cell differentiation	3 out of 486 genes, 0.6%	52 out of 15747 genes, 0.3%	1	ENSGALG00000042321,ENSGALG00000029669,ENSGALG00000016564
biological_process	GO:0010828 positive regulation of glucose transport	2 out of 486 genes, 0.4%	35 out of 15747 genes, 0.2%	1	ENSGALG00000036133,ENSGALG00000037556
biological_process	GO:0008277 regulation of G-protein coupled receptor protein signaling pathway	2 out of 486 genes, 0.4%	59 out of 15747 genes, 0.4%	1	ENSGALG00000040035,ENSGALG00000021143
biological_process	GO:0043331 response to dsRNA	4 out of 486 genes, 0.8%	64 out of 15747 genes, 0.4%	1	ENSGALG00000043287,ENSGALG00000013468,ENSGALG00000041192,ENSGALG00000003863
biological_process	GO:0019725 cellular homeostasis	20 out of 486 genes, 4.1%	481 out of 15747 genes, 3.1%	1	ENSGALG00000023379,ENSGALG00000038241,ENSGALG00000014372,ENSGALG00000016992,ENSGALG00000007118,ENSGALG00000008544,ENSGALG00000036573,ENSGALG00000003863,ENSGALG00000034680,ENSGALG00000011733,ENSGALG00000013218,ENSGALG00000030506,ENSGALG00000002473,ENSGALG00000039698,ENSGALG00000002192,ENSGALG00000002374,ENSGALG00000010595,ENSGALG00000007959,ENSGALG00000037077,ENSGALG00000043287
biological_process	GO:1901890 positive regulation of cell junction assembly	2 out of 486 genes, 0.4%	22 out of 15747 genes, 0.1%	1	ENSGALG00000032746,ENSGALG00000043287
biological_process	GO:0086010 membrane depolarization during action potential	2 out of 486 genes, 0.4%	22 out of 15747 genes, 0.1%	1	ENSGALG00000006490,ENSGALG00000011009
molecular_function	GO:0033218 amide binding	13 out of 486 genes, 2.7%	177 out of 15747 genes, 1.1%	1	ENSGALG00000020386,ENSGALG00000002318,ENSGALG00000040035,ENSGALG00000043052,ENSGALG00000006073,ENSGALG00000023622,ENSGALG00000014684,ENSGALG00000004594,ENSGALG00000010337,ENSGALG00000017343,ENSGALG00000002771,ENSGALG00000007511,ENSGALG00000010200
biological_process	GO:0045069 regulation of viral genome replication	3 out of 486 genes, 0.6%	45 out of 15747 genes, 0.3%	1	ENSGALG00000001434,ENSGALG00000016400,ENSGALG00000010560
biological_process	GO:0043416 regulation of skeletal muscle tissue regeneration	2 out of 486 genes, 0.4%	5 out of 15747 genes, 0.0%	1	ENSGALG00000009050,ENSGALG00000011404
biological_process	GO:0002683 negative regulation of immune system process	17 out of 486 genes, 3.5%	233 out of 15747 genes, 1.5%	1	ENSGALG00000015148,ENSGALG00000029669,ENSGALG00000014561,ENSGALG00000004386,ENSGALG00000014362,ENSGALG00000015396,ENSGALG00000004958,ENSGALG00000006785,ENSGALG00000016564,ENSGALG00000002192,ENSGALG00000012292,ENSGALG00000042321,ENSGALG00000004594,ENSGALG00000014428,ENSGALG00000031794,ENSGALG00000040926,ENSGALG00000029983
biological_process	GO:0010639 negative regulation of organelle organization	2 out of 486 genes, 0.4%	316 out of 15747 genes, 2.0%	1	ENSGALG00000031874,ENSGALG00000008127
cellular_component	GO:0031975 envelope	20 out of 486 genes, 4.1%	651 out of 15747 genes, 4.1%	1	ENSGALG00000021304,ENSGALG00000044599,ENSGALG00000041435,ENSGALG00000001573,ENSGALG00000013356,ENSGALG00000046504,ENSGALG00000003863,ENSGALG00000040899,ENSGALG00000012456,ENSGALG00000009995,ENSGALG00000016142,ENSGALG00000006511,ENSGALG00000042638,ENSGALG00000006073,ENSGALG00000011450,ENSGALG00000016400,ENSGALG00000033885,ENSGALG00000011176,ENSGALG00000019094,ENSGALG00000012173
biological_process	GO:0032292 peripheral nervous system axon ensheathment	2 out of 486 genes, 0.4%	21 out of 15747 genes, 0.1%	1	ENSGALG00000013803,ENSGALG00000040241
biological_process	GO:0072522 purine-containing compound biosynthetic process	2 out of 486 genes, 0.4%	105 out of 15747 genes, 0.7%	1	ENSGALG00000035946,ENSGALG00000003837
biological_process	GO:1900371 regulation of purine nucleotide biosynthetic process	3 out of 486 genes, 0.6%	32 out of 15747 genes, 0.2%	1	ENSGALG00000039432,ENSGALG00000039698,ENSGALG00000040035
biological_process	GO:0043368 positive T cell selection	4 out of 486 genes, 0.8%	16 out of 15747 genes, 0.1%	1	ENSGALG00000002080,ENSGALG00000004594,ENSGALG00000001486,ENSGALG00000002192
biological_process	GO:0022412 cellular process involved in reproduction in multicellular organism	4 out of 486 genes, 0.8%	158 out of 15747 genes, 1.0%	1	ENSGALG00000010337,ENSGALG00000015519,ENSGALG00000007959,ENSGALG00000031186
molecular_function	GO:0032561 guanyl ribonucleotide binding	12 out of 486 genes, 2.5%	323 out of 15747 genes, 2.1%	1	ENSGALG00000000720,ENSGALG00000016556,ENSGALG00000012456,ENSGALG00000026152,ENSGALG00000016142,ENSGALG00000014726,ENSGALG00000040260,ENSGALG00000026995,ENSGALG00000029569,ENSGALG00000035063,ENSGALG00000032418,ENSGALG00000015183
biological_process	GO:0007265 Ras protein signal transduction	7 out of 486 genes, 1.4%	169 out of 15747 genes, 1.1%	1	ENSGALG00000012456,ENSGALG00000043355,ENSGALG00000026995,ENSGALG00000035063,ENSGALG00000032418,ENSGALG00000015183,ENSGALG00000014726
biological_process	GO:0045859 regulation of protein kinase activity	21 out of 486 genes, 4.3%	486 out of 15747 genes, 3.1%	1	ENSGALG00000030407,ENSGALG00000038241,ENSGALG00000002113,ENSGALG00000014561,ENSGALG00000014687,ENSGALG00000042351,ENSGALG00000030432,ENSGALG00000026167,ENSGALG00000040241,ENSGALG00000015216,ENSGALG00000003863,ENSGALG00000007001,ENSGALG00000012456,ENSGALG00000016564,ENSGALG00000002192,ENSGALG00000040035,ENSGALG00000042321,ENSGALG00000008193,ENSGALG00000043287,ENSGALG00000010560,ENSGALG00000029983
biological_process	GO:0008217 regulation of blood pressure	7 out of 486 genes, 1.4%	93 out of 15747 genes, 0.6%	1	ENSGALG00000014684,ENSGALG00000002987,ENSGALG00000035946,ENSGALG00000038241,ENSGALG00000016600,ENSGALG00000002466,ENSGALG00000040035
biological_process	GO:0051155 positive regulation of striated muscle cell differentiation	2 out of 486 genes, 0.4%	35 out of 15747 genes, 0.2%	1	ENSGALG00000043064,ENSGALG00000011404
biological_process	GO:0006526 arginine biosynthetic process	2 out of 486 genes, 0.4%	6 out of 15747 genes, 0.0%	1	ENSGALG00000002576,ENSGALG00000023689
biological_process	GO:0043405 regulation of MAP kinase activity	12 out of 486 genes, 2.5%	192 out of 15747 genes, 1.2%	1	ENSGALG00000007001,ENSGALG00000038241,ENSGALG00000002192,ENSGALG00000014561,ENSGALG00000042321,ENSGALG00000042351,ENSGALG00000026167,ENSGALG00000043287,ENSGALG00000010560,ENSGALG00000003863,ENSGALG00000015216,ENSGALG00000040241
biological_process	GO:0051480 regulation of cytosolic calcium ion concentration	12 out of 486 genes, 2.5%	153 out of 15747 genes, 1.0%	1	ENSGALG00000013218,ENSGALG00000011733,ENSGALG00000030506,ENSGALG00000023379,ENSGALG00000002473,ENSGALG00000039698,ENSGALG00000016992,ENSGALG00000010595,ENSGALG00000002192,ENSGALG00000043287,ENSGALG00000037077,ENSGALG00000003863
biological_process	GO:0048864 stem cell development	4 out of 486 genes, 0.8%	122 out of 15747 genes, 0.8%	1	ENSGALG00000005120,ENSGALG00000004386,ENSGALG00000009020,ENSGALG00000002192
biological_process	GO:0099531 presynaptic process involved in synaptic transmission	4 out of 486 genes, 0.8%	71 out of 15747 genes, 0.5%	1	ENSGALG00000004955,ENSGALG00000035935,ENSGALG00000006602,ENSGALG00000003863
biological_process	GO:0048468 cell development	46 out of 486 genes, 9.5%	1123 out of 15747 genes, 7.1%	1	ENSGALG00000015150,ENSGALG00000009020,ENSGALG00000004631,ENSGALG00000004386,ENSGALG00000041031,ENSGALG00000015145,ENSGALG00000012018,ENSGALG00000002789,ENSGALG00000007001,ENSGALG00000009870,ENSGALG00000002192,ENSGALG00000004504,ENSGALG00000016797,ENSGALG00000005120,ENSGALG00000026525,ENSGALG00000033351,ENSGALG00000007959,ENSGALG00000013803,ENSGALG00000009514,ENSGALG00000014203,ENSGALG00000041452,…
molecular_function	GO:0016616 oxidoreductase activity, acting on the CH-OH group of donors, NAD or NADP as acceptor	3 out of 486 genes, 0.6%	93 out of 15747 genes, 0.6%	1	ENSGALG00000027429,ENSGALG00000010769,ENSGALG00000013072
molecular_function	GO:0005231 excitatory extracellular ligand-gated ion channel activity	2 out of 486 genes, 0.4%	14 out of 15747 genes, 0.1%	1	ENSGALG00000001573,ENSGALG00000003863
biological_process	GO:0051289 protein homotetramerization	2 out of 486 genes, 0.4%	42 out of 15747 genes, 0.3%	1	ENSGALG00000033365,ENSGALG00000012613
biological_process	GO:1902743 regulation of lamellipodium organization	2 out of 486 genes, 0.4%	30 out of 15747 genes, 0.2%	1	ENSGALG00000012456,ENSGALG00000032746
molecular_function	GO:0042277 peptide binding	10 out of 486 genes, 2.1%	158 out of 15747 genes, 1.0%	1	ENSGALG00000020386,ENSGALG00000002318,ENSGALG00000040035,ENSGALG00000043052,ENSGALG00000014684,ENSGALG00000004594,ENSGALG00000010337,ENSGALG00000002771,ENSGALG00000007511,ENSGALG00000010200
biological_process	GO:0006812 cation transport	26 out of 486 genes, 5.3%	584 out of 15747 genes, 3.7%	1	ENSGALG00000009366,ENSGALG00000002160,ENSGALG00000014372,ENSGALG00000016992,ENSGALG00000007118,ENSGALG00000008544,ENSGALG00000016868,ENSGALG00000003443,ENSGALG00000015145,ENSGALG00000011009,ENSGALG00000003354,ENSGALG00000001573,ENSGALG00000036573,ENSGALG00000015216,ENSGALG00000003863,ENSGALG00000034680,ENSGALG00000030506,ENSGALG00000039698,ENSGALG00000002192,ENSGALG00000002374,ENSGALG00000039687,…
biological_process	GO:0071375 cellular response to peptide hormone stimulus	3 out of 486 genes, 0.6%	118 out of 15747 genes, 0.7%	1	ENSGALG00000011295,ENSGALG00000043287,ENSGALG00000015183
cellular_component	GO:0030141 secretory granule	7 out of 486 genes, 1.4%	133 out of 15747 genes, 0.8%	1	ENSGALG00000038241,ENSGALG00000016600,ENSGALG00000043287,ENSGALG00000032418,ENSGALG00000015183,ENSGALG00000003709,ENSGALG00000006602
molecular_function	GO:0015298 solute:cation antiporter activity	4 out of 486 genes, 0.8%	30 out of 15747 genes, 0.2%	1	ENSGALG00000016607,ENSGALG00000002374,ENSGALG00000007118,ENSGALG00000008544
biological_process	GO:0043632 modification-dependent macromolecule catabolic process	4 out of 486 genes, 0.8%	418 out of 15747 genes, 2.7%	1	ENSGALG00000033498,ENSGALG00000013057,ENSGALG00000039269,ENSGALG00000012075
biological_process	GO:0006475 internal protein amino acid acetylation	2 out of 486 genes, 0.4%	81 out of 15747 genes, 0.5%	1	ENSGALG00000006968,ENSGALG00000008127
biological_process	GO:0034620 cellular response to unfolded protein	3 out of 486 genes, 0.6%	42 out of 15747 genes, 0.3%	1	ENSGALG00000033498,ENSGALG00000025887,ENSGALG00000010560
biological_process	GO:0032808 lacrimal gland development	2 out of 486 genes, 0.4%	5 out of 15747 genes, 0.0%	1	ENSGALG00000033365,ENSGALG00000004386
biological_process	GO:0003333 amino acid transmembrane transport	4 out of 486 genes, 0.8%	46 out of 15747 genes, 0.3%	1	ENSGALG00000009730,ENSGALG00000002783,ENSGALG00000030316,ENSGALG00000037556
biological_process	GO:0051252 regulation of RNA metabolic process	55 out of 486 genes, 11.3%	2276 out of 15747 genes, 14.5%	1	ENSGALG00000042932,ENSGALG00000014297,ENSGALG00000015150,ENSGALG00000002170,ENSGALG00000009020,ENSGALG00000007171,ENSGALG00000004386,ENSGALG00000015184,ENSGALG00000015216,ENSGALG00000012075,ENSGALG00000006785,ENSGALG00000028158,ENSGALG00000007001,ENSGALG00000006968,ENSGALG00000032702,ENSGALG00000040621,ENSGALG00000016797,ENSGALG00000026525,ENSGALG00000004594,ENSGALG00000035539,ENSGALG00000026995,…
biological_process	GO:0034142 toll-like receptor 4 signaling pathway	3 out of 486 genes, 0.6%	10 out of 15747 genes, 0.1%	1	ENSGALG00000039140,ENSGALG00000007001,ENSGALG00000032701
biological_process	GO:0045453 bone resorption	3 out of 486 genes, 0.6%	17 out of 15747 genes, 0.1%	1	ENSGALG00000016564,ENSGALG00000006968,ENSGALG00000040035
molecular_function	GO:0005244 voltage-gated ion channel activity	6 out of 486 genes, 1.2%	158 out of 15747 genes, 1.0%	1	ENSGALG00000006490,ENSGALG00000003443,ENSGALG00000015145,ENSGALG00000016607,ENSGALG00000011009,ENSGALG00000003354
biological_process	GO:0090501 RNA phosphodiester bond hydrolysis	2 out of 486 genes, 0.4%	95 out of 15747 genes, 0.6%	1	ENSGALG00000003196,ENSGALG00000027165
biological_process	GO:0042060 wound healing	10 out of 486 genes, 2.1%	160 out of 15747 genes, 1.0%	1	ENSGALG00000036470,ENSGALG00000015148,ENSGALG00000002201,ENSGALG00000023379,ENSGALG00000043355,ENSGALG00000014561,ENSGALG00000006705,ENSGALG00000010391,ENSGALG00000005209,ENSGALG00000001573
molecular_function	GO:0005200 structural constituent of cytoskeleton	2 out of 486 genes, 0.4%	252 out of 15747 genes, 1.6%	1	ENSGALG00000040260,ENSGALG00000032588
biological_process	GO:0035108 limb morphogenesis	2 out of 486 genes, 0.4%	124 out of 15747 genes, 0.8%	1	ENSGALG00000004386,ENSGALG00000006968
biological_process	GO:0031281 positive regulation of cyclase activity	2 out of 486 genes, 0.4%	20 out of 15747 genes, 0.1%	1	ENSGALG00000039698,ENSGALG00000040035
biological_process	GO:0006446 regulation of translational initiation	2 out of 486 genes, 0.4%	41 out of 15747 genes, 0.3%	1	ENSGALG00000012292,ENSGALG00000010560
biological_process	GO:0030501 positive regulation of bone mineralization	3 out of 486 genes, 0.6%	29 out of 15747 genes, 0.2%	1	ENSGALG00000040035,ENSGALG00000008544,ENSGALG00000003863
biological_process	GO:0007190 activation of adenylate cyclase activity	2 out of 486 genes, 0.4%	10 out of 15747 genes, 0.1%	1	ENSGALG00000039698,ENSGALG00000040035
biological_process	GO:0045935 positive regulation of nucleobase-containing compound metabolic process	39 out of 486 genes, 8.0%	1345 out of 15747 genes, 8.5%	1	ENSGALG00000014297,ENSGALG00000015150,ENSGALG00000002170,ENSGALG00000016992,ENSGALG00000009020,ENSGALG00000004386,ENSGALG00000012075,ENSGALG00000006785,ENSGALG00000028158,ENSGALG00000007001,ENSGALG00000006968,ENSGALG00000002192,ENSGALG00000040621,ENSGALG00000026525,ENSGALG00000004594,ENSGALG00000035539,ENSGALG00000026995,ENSGALG00000013468,ENSGALG00000010560,ENSGALG00000009864,ENSGALG00000031874,…
biological_process	GO:0009150 purine ribonucleotide metabolic process	2 out of 486 genes, 0.4%	193 out of 15747 genes, 1.2%	1	ENSGALG00000035946,ENSGALG00000003837
biological_process	GO:0008306 associative learning	4 out of 486 genes, 0.8%	50 out of 15747 genes, 0.3%	1	ENSGALG00000004930,ENSGALG00000024171,ENSGALG00000008193,ENSGALG00000039698
biological_process	GO:0043313 regulation of neutrophil degranulation	2 out of 486 genes, 0.4%	4 out of 15747 genes, 0.0%	1	ENSGALG00000007511,ENSGALG00000015216
biological_process	GO:0032655 regulation of interleukin-12 production	4 out of 486 genes, 0.8%	25 out of 15747 genes, 0.2%	1	ENSGALG00000006785,ENSGALG00000005757,ENSGALG00000007001,ENSGALG00000013468
biological_process	GO:0021766 hippocampus development	2 out of 486 genes, 0.4%	50 out of 15747 genes, 0.3%	1	ENSGALG00000008193,ENSGALG00000039698
biological_process	GO:0030199 collagen fibril organization	4 out of 486 genes, 0.8%	35 out of 15747 genes, 0.2%	1	ENSGALG00000041031,ENSGALG00000029669,ENSGALG00000002987,ENSGALG00000011271
biological_process	GO:0043009 chordate embryonic development	11 out of 486 genes, 2.3%	448 out of 15747 genes, 2.8%	1	ENSGALG00000043355,ENSGALG00000014372,ENSGALG00000006968,ENSGALG00000011404,ENSGALG00000004386,ENSGALG00000004239,ENSGALG00000026525,ENSGALG00000035539,ENSGALG00000033351,ENSGALG00000041182,ENSGALG00000029983
biological_process	GO:0046683 response to organophosphorus	5 out of 486 genes, 1.0%	54 out of 15747 genes, 0.3%	1	ENSGALG00000036470,ENSGALG00000009995,ENSGALG00000007959,ENSGALG00000001573,ENSGALG00000003863
biological_process	GO:0035315 hair cell differentiation	2 out of 486 genes, 0.4%	29 out of 15747 genes, 0.2%	1	ENSGALG00000015145,ENSGALG00000009020
biological_process	GO:0008152 metabolic process	141 out of 486 genes, 29.0%	6075 out of 15747 genes, 38.6%	1	ENSGALG00000040182,ENSGALG00000015150,ENSGALG00000007052,ENSGALG00000032746,ENSGALG00000014754,ENSGALG00000027429,ENSGALG00000036044,ENSGALG00000039264,ENSGALG00000041344,ENSGALG00000041192,ENSGALG00000006352,ENSGALG00000026525,ENSGALG00000030291,ENSGALG00000009885,ENSGALG00000008346,ENSGALG00000005747,ENSGALG00000036536,ENSGALG00000039269,ENSGALG00000010560,ENSGALG00000010200,ENSGALG00000015148,…
biological_process	GO:0015718 monocarboxylic acid transport	3 out of 486 genes, 0.6%	91 out of 15747 genes, 0.6%	1	ENSGALG00000015148,ENSGALG00000043064,ENSGALG00000006968
molecular_function	GO:0003924 GTPase activity	12 out of 486 genes, 2.5%	257 out of 15747 genes, 1.6%	1	ENSGALG00000000720,ENSGALG00000012456,ENSGALG00000026152,ENSGALG00000016142,ENSGALG00000014726,ENSGALG00000040260,ENSGALG00000026995,ENSGALG00000035063,ENSGALG00000015183,ENSGALG00000032418,ENSGALG00000046557,ENSGALG00000005293
biological_process	GO:0032535 regulation of cellular component size	8 out of 486 genes, 1.6%	251 out of 15747 genes, 1.6%	1	ENSGALG00000032588,ENSGALG00000016564,ENSGALG00000004631,ENSGALG00000002622,ENSGALG00000033885,ENSGALG00000002556,ENSGALG00000003863,ENSGALG00000040241
biological_process	GO:0003208 cardiac ventricle morphogenesis	2 out of 486 genes, 0.4%	51 out of 15747 genes, 0.3%	1	ENSGALG00000032097,ENSGALG00000009020
molecular_function	GO:0035014 phosphatidylinositol 3-kinase regulator activity	3 out of 486 genes, 0.6%	15 out of 15747 genes, 0.1%	1	ENSGALG00000011295,ENSGALG00000042351,ENSGALG00000026167
biological_process	GO:1901990 regulation of mitotic cell cycle phase transition	3 out of 486 genes, 0.6%	161 out of 15747 genes, 1.0%	1	ENSGALG00000015148,ENSGALG00000006190,ENSGALG00000014561
biological_process	GO:0030522 intracellular receptor signaling pathway	3 out of 486 genes, 0.6%	88 out of 15747 genes, 0.6%	1	ENSGALG00000015150,ENSGALG00000002170,ENSGALG00000041192
biological_process	GO:0009306 protein secretion	6 out of 486 genes, 1.2%	89 out of 15747 genes, 0.6%	1	ENSGALG00000015148,ENSGALG00000007001,ENSGALG00000006968,ENSGALG00000002113,ENSGALG00000015183,ENSGALG00000014726
cellular_component	GO:0005743 mitochondrial inner membrane	3 out of 486 genes, 0.6%	213 out of 15747 genes, 1.4%	1	ENSGALG00000016400,ENSGALG00000006073,ENSGALG00000012173
molecular_function	GO:0005003 ephrin receptor activity	2 out of 486 genes, 0.4%	17 out of 15747 genes, 0.1%	1	ENSGALG00000015403,ENSGALG00000014687
biological_process	GO:0051099 positive regulation of binding	6 out of 486 genes, 1.2%	109 out of 15747 genes, 0.7%	1	ENSGALG00000002160,ENSGALG00000033351,ENSGALG00000012442,ENSGALG00000043287,ENSGALG00000012173,ENSGALG00000012075
molecular_function	GO:0051540 metal cluster binding	2 out of 486 genes, 0.4%	53 out of 15747 genes, 0.3%	1	ENSGALG00000016400,ENSGALG00000008701
biological_process	GO:0051051 negative regulation of transport	14 out of 486 genes, 2.9%	255 out of 15747 genes, 1.6%	1	ENSGALG00000015148,ENSGALG00000007358,ENSGALG00000016564,ENSGALG00000007052,ENSGALG00000041344,ENSGALG00000015403,ENSGALG00000012292,ENSGALG00000004594,ENSGALG00000016400,ENSGALG00000043287,ENSGALG00000015396,ENSGALG00000029983,ENSGALG00000007226,ENSGALG00000012173
biological_process	GO:0000278 mitotic cell cycle	2 out of 486 genes, 0.4%	409 out of 15747 genes, 2.6%	1	ENSGALG00000040260,ENSGALG00000014561
biological_process	GO:0019229 regulation of vasoconstriction	4 out of 486 genes, 0.8%	26 out of 15747 genes, 0.2%	1	ENSGALG00000004930,ENSGALG00000024171,ENSGALG00000043287,ENSGALG00000001573
biological_process	GO:0040014 regulation of multicellular organism growth	3 out of 486 genes, 0.6%	54 out of 15747 genes, 0.3%	1	ENSGALG00000011295,ENSGALG00000040182,ENSGALG00000040035
molecular_function	GO:0015075 ion transmembrane transporter activity	32 out of 486 genes, 6.6%	715 out of 15747 genes, 4.5%	1	ENSGALG00000009366,ENSGALG00000007118,ENSGALG00000008544,ENSGALG00000015145,ENSGALG00000011009,ENSGALG00000003354,ENSGALG00000036573,ENSGALG00000030316,ENSGALG00000002374,ENSGALG00000005209,ENSGALG00000016607,ENSGALG00000005460,ENSGALG00000020143,ENSGALG00000007959,ENSGALG00000014372,ENSGALG00000001690,ENSGALG00000037556,ENSGALG00000016868,ENSGALG00000009730,ENSGALG00000003443,ENSGALG00000041042,…
biological_process	GO:0071214 cellular response to abiotic stimulus	10 out of 486 genes, 2.1%	165 out of 15747 genes, 1.0%	1	ENSGALG00000006785,ENSGALG00000007001,ENSGALG00000027624,ENSGALG00000004386,ENSGALG00000043174,ENSGALG00000009050,ENSGALG00000011009,ENSGALG00000002771,ENSGALG00000016590,ENSGALG00000013468
biological_process	GO:0002456 T cell mediated immunity	2 out of 486 genes, 0.4%	45 out of 15747 genes, 0.3%	1	ENSGALG00000005644,ENSGALG00000009020
biological_process	GO:1903038 negative regulation of leukocyte cell-cell adhesion	7 out of 486 genes, 1.4%	63 out of 15747 genes, 0.4%	1	ENSGALG00000015148,ENSGALG00000014362,ENSGALG00000006785,ENSGALG00000004594,ENSGALG00000031794,ENSGALG00000014561,ENSGALG00000023689
biological_process	GO:0060191 regulation of lipase activity	2 out of 486 genes, 0.4%	36 out of 15747 genes, 0.2%	1	ENSGALG00000015148,ENSGALG00000016992
cellular_component	GO:0044452 nucleolar part	4 out of 486 genes, 0.8%	137 out of 15747 genes, 0.9%	1	ENSGALG00000022802,ENSGALG00000016400,ENSGALG00000003636,ENSGALG00000006378
biological_process	GO:0044403 symbiosis, encompassing mutualism through parasitism	6 out of 486 genes, 1.2%	136 out of 15747 genes, 0.9%	1	ENSGALG00000046435,ENSGALG00000035946,ENSGALG00000005209,ENSGALG00000001434,ENSGALG00000044739,ENSGALG00000043287
biological_process	GO:0002520 immune system development	26 out of 486 genes, 5.3%	443 out of 15747 genes, 2.8%	1	ENSGALG00000015148,ENSGALG00000002160,ENSGALG00000002080,ENSGALG00000014561,ENSGALG00000005757,ENSGALG00000001486,ENSGALG00000011646,ENSGALG00000041182,ENSGALG00000013086,ENSGALG00000008127,ENSGALG00000015216,ENSGALG00000004958,ENSGALG00000006785,ENSGALG00000016564,ENSGALG00000009870,ENSGALG00000012442,ENSGALG00000002192,ENSGALG00000040621,ENSGALG00000042321,ENSGALG00000026525,ENSGALG00000004594,…
molecular_function	GO:0017111 nucleoside-triphosphatase activity	25 out of 486 genes, 5.1%	688 out of 15747 genes, 4.4%	1	ENSGALG00000015148,ENSGALG00000000720,ENSGALG00000035075,ENSGALG00000005644,ENSGALG00000035594,ENSGALG00000014236,ENSGALG00000014726,ENSGALG00000015183,ENSGALG00000046557,ENSGALG00000036573,ENSGALG00000033498,ENSGALG00000029381,ENSGALG00000034680,ENSGALG00000012456,ENSGALG00000016142,ENSGALG00000026152,ENSGALG00000040260,ENSGALG00000012997,ENSGALG00000026995,ENSGALG00000009885,ENSGALG00000035063,…
biological_process	GO:0032886 regulation of microtubule-based process	2 out of 486 genes, 0.4%	216 out of 15747 genes, 1.4%	1	ENSGALG00000006130,ENSGALG00000015403
biological_process	GO:0001773 myeloid dendritic cell activation	3 out of 486 genes, 0.6%	10 out of 15747 genes, 0.1%	1	ENSGALG00000002080,ENSGALG00000035516,ENSGALG00000008127
biological_process	GO:0030282 bone mineralization	3 out of 486 genes, 0.6%	29 out of 15747 genes, 0.2%	1	ENSGALG00000026970,ENSGALG00000004239,ENSGALG00000040493
biological_process	GO:0042063 gliogenesis	11 out of 486 genes, 2.3%	133 out of 15747 genes, 0.8%	1	ENSGALG00000015148,ENSGALG00000013803,ENSGALG00000007001,ENSGALG00000002473,ENSGALG00000039698,ENSGALG00000004386,ENSGALG00000036133,ENSGALG00000008193,ENSGALG00000003457,ENSGALG00000035634,ENSGALG00000040241
biological_process	GO:0045981 positive regulation of nucleotide metabolic process	4 out of 486 genes, 0.8%	30 out of 15747 genes, 0.2%	1	ENSGALG00000039698,ENSGALG00000040035,ENSGALG00000016992,ENSGALG00000003863
biological_process	GO:0048609 multicellular organismal reproductive process	9 out of 486 genes, 1.9%	370 out of 15747 genes, 2.3%	1	ENSGALG00000040182,ENSGALG00000039698,ENSGALG00000031186,ENSGALG00000004386,ENSGALG00000010337,ENSGALG00000015519,ENSGALG00000001573,ENSGALG00000007959,ENSGALG00000001109
biological_process	GO:0071675 regulation of mononuclear cell migration	2 out of 486 genes, 0.4%	9 out of 15747 genes, 0.1%	1	ENSGALG00000013218,ENSGALG00000012173
biological_process	GO:0010975 regulation of neuron projection development	15 out of 486 genes, 3.1%	291 out of 15747 genes, 1.8%	1	ENSGALG00000031578,ENSGALG00000002160,ENSGALG00000016564,ENSGALG00000009514,ENSGALG00000004631,ENSGALG00000009523,ENSGALG00000015403,ENSGALG00000042321,ENSGALG00000008193,ENSGALG00000033885,ENSGALG00000035634,ENSGALG00000002556,ENSGALG00000015519,ENSGALG00000040241,ENSGALG00000007226
biological_process	GO:0002687 positive regulation of leukocyte migration	7 out of 486 genes, 1.4%	54 out of 15747 genes, 0.3%	1	ENSGALG00000013218,ENSGALG00000011733,ENSGALG00000016564,ENSGALG00000012456,ENSGALG00000004594,ENSGALG00000037077,ENSGALG00000012173
biological_process	GO:0030855 epithelial cell differentiation	9 out of 486 genes, 1.9%	327 out of 15747 genes, 2.1%	1	ENSGALG00000015148,ENSGALG00000009020,ENSGALG00000004804,ENSGALG00000004386,ENSGALG00000024171,ENSGALG00000036133,ENSGALG00000015145,ENSGALG00000012173,ENSGALG00000040241
biological_process	GO:0000003 reproduction	18 out of 486 genes, 3.7%	696 out of 15747 genes, 4.4%	1	ENSGALG00000015148,ENSGALG00000040182,ENSGALG00000004386,ENSGALG00000003443,ENSGALG00000028424,ENSGALG00000001573,ENSGALG00000012873,ENSGALG00000001109,ENSGALG00000006602,ENSGALG00000039698,ENSGALG00000006968,ENSGALG00000031186,ENSGALG00000026525,ENSGALG00000010337,ENSGALG00000010769,ENSGALG00000015519,ENSGALG00000010256,ENSGALG00000007959
biological_process	GO:0034220 ion transmembrane transport	31 out of 486 genes, 6.4%	642 out of 15747 genes, 4.1%	1	ENSGALG00000009366,ENSGALG00000014372,ENSGALG00000016992,ENSGALG00000037556,ENSGALG00000007118,ENSGALG00000001690,ENSGALG00000008544,ENSGALG00000016868,ENSGALG00000003443,ENSGALG00000009730,ENSGALG00000015145,ENSGALG00000011009,ENSGALG00000003354,ENSGALG00000041042,ENSGALG00000001573,ENSGALG00000036573,ENSGALG00000033183,ENSGALG00000003863,ENSGALG00000034680,ENSGALG00000039293,ENSGALG00000002783,…
molecular_function	GO:0046983 protein dimerization activity	25 out of 486 genes, 5.1%	841 out of 15747 genes, 5.3%	1	ENSGALG00000033365,ENSGALG00000015148,ENSGALG00000030407,ENSGALG00000001434,ENSGALG00000004771,ENSGALG00000004386,ENSGALG00000002987,ENSGALG00000003196,ENSGALG00000016261,ENSGALG00000016044,ENSGALG00000041182,ENSGALG00000011861,ENSGALG00000025887,ENSGALG00000007001,ENSGALG00000011551,ENSGALG00000006968,ENSGALG00000040035,ENSGALG00000006511,ENSGALG00000008701,ENSGALG00000032702,ENSGALG00000026525,…
biological_process	GO:0003254 regulation of membrane depolarization	3 out of 486 genes, 0.6%	21 out of 15747 genes, 0.1%	1	ENSGALG00000006490,ENSGALG00000006190,ENSGALG00000003863
biological_process	GO:0001570 vasculogenesis	2 out of 486 genes, 0.4%	48 out of 15747 genes, 0.3%	1	ENSGALG00000043287,ENSGALG00000010256
biological_process	GO:0060512 prostate gland morphogenesis	2 out of 486 genes, 0.4%	19 out of 15747 genes, 0.1%	1	ENSGALG00000004386,ENSGALG00000012873
biological_process	GO:0061384 heart trabecula morphogenesis	2 out of 486 genes, 0.4%	26 out of 15747 genes, 0.2%	1	ENSGALG00000016797,ENSGALG00000013803
molecular_function	GO:0015385 sodium:proton antiporter activity	2 out of 486 genes, 0.4%	11 out of 15747 genes, 0.1%	1	ENSGALG00000002374,ENSGALG00000007118
biological_process	GO:0045806 negative regulation of endocytosis	3 out of 486 genes, 0.6%	26 out of 15747 genes, 0.2%	1	ENSGALG00000043287,ENSGALG00000015403,ENSGALG00000012173
biological_process	GO:1990748 cellular detoxification	3 out of 486 genes, 0.6%	57 out of 15747 genes, 0.4%	1	ENSGALG00000018557,ENSGALG00000011450,ENSGALG00000036838
biological_process	GO:0032490 detection of molecule of bacterial origin	2 out of 486 genes, 0.4%	6 out of 15747 genes, 0.0%	1	ENSGALG00000007001,ENSGALG00000032701
biological_process	GO:0051345 positive regulation of hydrolase activity	23 out of 486 genes, 4.7%	542 out of 15747 genes, 3.4%	1	ENSGALG00000029354,ENSGALG00000002080,ENSGALG00000016992,ENSGALG00000033898,ENSGALG00000015572,ENSGALG00000014687,ENSGALG00000007160,ENSGALG00000043065,ENSGALG00000012421,ENSGALG00000003319,ENSGALG00000032717,ENSGALG00000001573,ENSGALG00000040241,ENSGALG00000002192,ENSGALG00000008701,ENSGALG00000010595,ENSGALG00000021143,ENSGALG00000014585,ENSGALG00000042321,ENSGALG00000033885,ENSGALG00000026995,…
biological_process	GO:2000145 regulation of cell motility	26 out of 486 genes, 5.3%	535 out of 15747 genes, 3.4%	1	ENSGALG00000015148,ENSGALG00000014236,ENSGALG00000009020,ENSGALG00000015572,ENSGALG00000014687,ENSGALG00000004386,ENSGALG00000032746,ENSGALG00000040241,ENSGALG00000036470,ENSGALG00000011733,ENSGALG00000013218,ENSGALG00000028158,ENSGALG00000012456,ENSGALG00000016564,ENSGALG00000039698,ENSGALG00000002192,ENSGALG00000042321,ENSGALG00000008193,ENSGALG00000005209,ENSGALG00000004594,ENSGALG00000032097,…
biological_process	GO:0032941 secretion by tissue	3 out of 486 genes, 0.6%	18 out of 15747 genes, 0.1%	1	ENSGALG00000011295,ENSGALG00000008701,ENSGALG00000043287
biological_process	GO:0031214 biomineral tissue development	3 out of 486 genes, 0.6%	43 out of 15747 genes, 0.3%	1	ENSGALG00000026970,ENSGALG00000004239,ENSGALG00000040493
biological_process	GO:0034613 cellular protein localization	22 out of 486 genes, 4.5%	995 out of 15747 genes, 6.3%	1	ENSGALG00000021304,ENSGALG00000043355,ENSGALG00000016992,ENSGALG00000014726,ENSGALG00000004386,ENSGALG00000009050,ENSGALG00000030002,ENSGALG00000012018,ENSGALG00000041225,ENSGALG00000007511,ENSGALG00000015183,ENSGALG00000015216,ENSGALG00000028158,ENSGALG00000045478,ENSGALG00000039698,ENSGALG00000042638,ENSGALG00000006490,ENSGALG00000008193,ENSGALG00000004594,ENSGALG00000015786,ENSGALG00000032418,…
molecular_function	GO:0015081 sodium ion transmembrane transporter activity	9 out of 486 genes, 1.9%	115 out of 15747 genes, 0.7%	1	ENSGALG00000009366,ENSGALG00000014372,ENSGALG00000002374,ENSGALG00000037556,ENSGALG00000007118,ENSGALG00000008544,ENSGALG00000006490,ENSGALG00000011009,ENSGALG00000036573
molecular_function	GO:0004950 chemokine receptor activity	2 out of 486 genes, 0.4%	18 out of 15747 genes, 0.1%	1	ENSGALG00000011733,ENSGALG00000037077
biological_process	GO:1901655 cellular response to ketone	2 out of 486 genes, 0.4%	42 out of 15747 genes, 0.3%	1	ENSGALG00000046557,ENSGALG00000017046
biological_process	GO:0051270 regulation of cellular component movement	26 out of 486 genes, 5.3%	580 out of 15747 genes, 3.7%	1	ENSGALG00000015148,ENSGALG00000014236,ENSGALG00000009020,ENSGALG00000015572,ENSGALG00000014687,ENSGALG00000004386,ENSGALG00000032746,ENSGALG00000040241,ENSGALG00000036470,ENSGALG00000011733,ENSGALG00000013218,ENSGALG00000028158,ENSGALG00000012456,ENSGALG00000016564,ENSGALG00000039698,ENSGALG00000002192,ENSGALG00000042321,ENSGALG00000008193,ENSGALG00000005209,ENSGALG00000004594,ENSGALG00000032097,…
biological_process	GO:0003014 renal system process	5 out of 486 genes, 1.0%	45 out of 15747 genes, 0.3%	1	ENSGALG00000002987,ENSGALG00000005209,ENSGALG00000011551,ENSGALG00000006968,ENSGALG00000032702
biological_process	GO:0007179 transforming growth factor beta receptor signaling pathway	2 out of 486 genes, 0.4%	56 out of 15747 genes, 0.4%	1	ENSGALG00000037160,ENSGALG00000010769
biological_process	GO:0055123 digestive system development	2 out of 486 genes, 0.4%	92 out of 15747 genes, 0.6%	1	ENSGALG00000004386,ENSGALG00000024171
biological_process	GO:0032743 positive regulation of interleukin-2 production	3 out of 486 genes, 0.6%	22 out of 15747 genes, 0.1%	1	ENSGALG00000015148,ENSGALG00000032530,ENSGALG00000002192
cellular_component	GO:0005829 cytosol	47 out of 486 genes, 9.7%	2150 out of 15747 genes, 13.7%	1	ENSGALG00000014297,ENSGALG00000002576,ENSGALG00000029354,ENSGALG00000002160,ENSGALG00000013057,ENSGALG00000040136,ENSGALG00000007052,ENSGALG00000002113,ENSGALG00000035946,ENSGALG00000032534,ENSGALG00000030432,ENSGALG00000026167,ENSGALG00000015216,ENSGALG00000012075,ENSGALG00000027429,ENSGALG00000015147,ENSGALG00000006190,ENSGALG00000009870,ENSGALG00000006073,ENSGALG00000023689,ENSGALG00000039269,…
cellular_component	GO:0005667 transcription factor complex	7 out of 486 genes, 1.4%	295 out of 15747 genes, 1.9%	1	ENSGALG00000042534,ENSGALG00000004386,ENSGALG00000015184,ENSGALG00000026525,ENSGALG00000037160,ENSGALG00000002170,ENSGALG00000006968
biological_process	GO:0060348 bone development	7 out of 486 genes, 1.4%	142 out of 15747 genes, 0.9%	1	ENSGALG00000026970,ENSGALG00000004386,ENSGALG00000041031,ENSGALG00000004239,ENSGALG00000004028,ENSGALG00000002192,ENSGALG00000014561
biological_process	GO:0009890 negative regulation of biosynthetic process	24 out of 486 genes, 4.9%	1072 out of 15747 genes, 6.8%	1	ENSGALG00000002170,ENSGALG00000011404,ENSGALG00000004386,ENSGALG00000015184,ENSGALG00000005757,ENSGALG00000009050,ENSGALG00000004859,ENSGALG00000003196,ENSGALG00000016044,ENSGALG00000015396,ENSGALG00000008127,ENSGALG00000006785,ENSGALG00000025887,ENSGALG00000039432,ENSGALG00000012613,ENSGALG00000002192,ENSGALG00000037272,ENSGALG00000012292,ENSGALG00000016797,ENSGALG00000026525,ENSGALG00000035516,…
biological_process	GO:0007618 mating	2 out of 486 genes, 0.4%	16 out of 15747 genes, 0.1%	1	ENSGALG00000039698,ENSGALG00000001573
cellular_component	GO:0000775 chromosome, centromeric region	3 out of 486 genes, 0.6%	126 out of 15747 genes, 0.8%	1	ENSGALG00000004859,ENSGALG00000030432,ENSGALG00000013086
biological_process	GO:0006996 organelle organization	48 out of 486 genes, 9.9%	2499 out of 15747 genes, 15.9%	1	ENSGALG00000002080,ENSGALG00000036616,ENSGALG00000040136,ENSGALG00000007160,ENSGALG00000004386,ENSGALG00000012018,ENSGALG00000002789,ENSGALG00000012075,ENSGALG00000028158,ENSGALG00000006025,ENSGALG00000039682,ENSGALG00000011296,ENSGALG00000016142,ENSGALG00000006968,ENSGALG00000010595,ENSGALG00000006073,ENSGALG00000026525,ENSGALG00000012997,ENSGALG00000005209,ENSGALG00000026995,ENSGALG00000009885,…
biological_process	GO:0042542 response to hydrogen peroxide	2 out of 486 genes, 0.4%	47 out of 15747 genes, 0.3%	1	ENSGALG00000015148,ENSGALG00000015216
cellular_component	GO:0031253 cell projection membrane	10 out of 486 genes, 2.1%	155 out of 15747 genes, 1.0%	1	ENSGALG00000039293,ENSGALG00000001698,ENSGALG00000002473,ENSGALG00000039698,ENSGALG00000032702,ENSGALG00000037556,ENSGALG00000015519,ENSGALG00000020143,ENSGALG00000041042,ENSGALG00000001571
biological_process	GO:0009260 ribonucleotide biosynthetic process	2 out of 486 genes, 0.4%	98 out of 15747 genes, 0.6%	1	ENSGALG00000035946,ENSGALG00000003837
biological_process	GO:0032963 collagen metabolic process	2 out of 486 genes, 0.4%	22 out of 15747 genes, 0.1%	1	ENSGALG00000000775,ENSGALG00000003863
biological_process	GO:0071870 cellular response to catecholamine stimulus	2 out of 486 genes, 0.4%	15 out of 15747 genes, 0.1%	1	ENSGALG00000039698,ENSGALG00000046557
biological_process	GO:0010769 regulation of cell morphogenesis involved in differentiation	8 out of 486 genes, 1.6%	252 out of 15747 genes, 1.6%	1	ENSGALG00000004631,ENSGALG00000004386,ENSGALG00000008193,ENSGALG00000002556,ENSGALG00000035634,ENSGALG00000015519,ENSGALG00000032746,ENSGALG00000040241
biological_process	GO:0001736 establishment of planar polarity	2 out of 486 genes, 0.4%	20 out of 15747 genes, 0.1%	1	ENSGALG00000043355,ENSGALG00000033351
biological_process	GO:0048589 developmental growth	9 out of 486 genes, 1.9%	269 out of 15747 genes, 1.7%	1	ENSGALG00000015148,ENSGALG00000028158,ENSGALG00000004028,ENSGALG00000037556,ENSGALG00000004386,ENSGALG00000041031,ENSGALG00000015348,ENSGALG00000010337,ENSGALG00000007226
biological_process	GO:0040007 growth	9 out of 486 genes, 1.9%	272 out of 15747 genes, 1.7%	1	ENSGALG00000015148,ENSGALG00000028158,ENSGALG00000004028,ENSGALG00000037556,ENSGALG00000004386,ENSGALG00000041031,ENSGALG00000015348,ENSGALG00000010337,ENSGALG00000007226
biological_process	GO:0072330 monocarboxylic acid biosynthetic process	6 out of 486 genes, 1.2%	86 out of 15747 genes, 0.5%	1	ENSGALG00000033365,ENSGALG00000011450,ENSGALG00000004594,ENSGALG00000006968,ENSGALG00000006073,ENSGALG00000015216
biological_process	GO:0001578 microtubule bundle formation	2 out of 486 genes, 0.4%	63 out of 15747 genes, 0.4%	1	ENSGALG00000012997,ENSGALG00000002789
biological_process	GO:0032689 negative regulation of interferon-gamma production	2 out of 486 genes, 0.4%	13 out of 15747 genes, 0.1%	1	ENSGALG00000007001,ENSGALG00000031794
molecular_function	GO:0003707 steroid hormone receptor activity	2 out of 486 genes, 0.4%	49 out of 15747 genes, 0.3%	1	ENSGALG00000015150,ENSGALG00000002170
biological_process	GO:0046486 glycerolipid metabolic process	6 out of 486 genes, 1.2%	230 out of 15747 genes, 1.5%	1	ENSGALG00000040899,ENSGALG00000011295,ENSGALG00000042351,ENSGALG00000032746,ENSGALG00000043287,ENSGALG00000041344
biological_process	GO:0009968 negative regulation of signal transduction	31 out of 486 genes, 6.4%	787 out of 15747 genes, 5.0%	1	ENSGALG00000004631,ENSGALG00000014561,ENSGALG00000015572,ENSGALG00000014687,ENSGALG00000042534,ENSGALG00000004386,ENSGALG00000015184,ENSGALG00000006130,ENSGALG00000030432,ENSGALG00000040241,ENSGALG00000003863,ENSGALG00000007358,ENSGALG00000025887,ENSGALG00000007001,ENSGALG00000012613,ENSGALG00000040035,ENSGALG00000002192,ENSGALG00000006511,ENSGALG00000008701,ENSGALG00000032702,ENSGALG00000015403,…
cellular_component	GO:0042571 immunoglobulin complex, circulating	2 out of 486 genes, 0.4%	29 out of 15747 genes, 0.2%	1	ENSGALG00000014754,ENSGALG00000011551
biological_process	GO:0008654 phospholipid biosynthetic process	3 out of 486 genes, 0.6%	108 out of 15747 genes, 0.7%	1	ENSGALG00000040899,ENSGALG00000006073,ENSGALG00000041344
biological_process	GO:0016485 protein processing	7 out of 486 genes, 1.4%	131 out of 15747 genes, 0.8%	1	ENSGALG00000000775,ENSGALG00000014659,ENSGALG00000008701,ENSGALG00000008346,ENSGALG00000003709,ENSGALG00000001573,ENSGALG00000003863
biological_process	GO:0032259 methylation	2 out of 486 genes, 0.4%	209 out of 15747 genes, 1.3%	1	ENSGALG00000040182,ENSGALG00000038879
molecular_function	GO:1902936 phosphatidylinositol bisphosphate binding	4 out of 486 genes, 0.8%	67 out of 15747 genes, 0.4%	1	ENSGALG00000041501,ENSGALG00000013495,ENSGALG00000003319,ENSGALG00000005644
biological_process	GO:0034101 erythrocyte homeostasis	3 out of 486 genes, 0.6%	57 out of 15747 genes, 0.4%	1	ENSGALG00000042321,ENSGALG00000013086,ENSGALG00000008127
biological_process	GO:1902107 positive regulation of leukocyte differentiation	8 out of 486 genes, 1.6%	80 out of 15747 genes, 0.5%	1	ENSGALG00000015148,ENSGALG00000009870,ENSGALG00000002192,ENSGALG00000004594,ENSGALG00000032530,ENSGALG00000001486,ENSGALG00000042351,ENSGALG00000015216
biological_process	GO:0009893 positive regulation of metabolic process	86 out of 486 genes, 17.7%	2696 out of 15747 genes, 17.1%	1	ENSGALG00000014297,ENSGALG00000029354,ENSGALG00000030407,ENSGALG00000015150,ENSGALG00000016992,ENSGALG00000009020,ENSGALG00000002113,ENSGALG00000015572,ENSGALG00000015184,ENSGALG00000043065,ENSGALG00000012421,ENSGALG00000042351,ENSGALG00000032746,ENSGALG00000026167,ENSGALG00000032717,ENSGALG00000007511,ENSGALG00000012075,ENSGALG00000006785,ENSGALG00000028158,ENSGALG00000041484,ENSGALG00000015403,…
biological_process	GO:0007005 mitochondrion organization	5 out of 486 genes, 1.0%	304 out of 15747 genes, 1.9%	1	ENSGALG00000013803,ENSGALG00000026525,ENSGALG00000016142,ENSGALG00000006073,ENSGALG00000003863
cellular_component	GO:0034702 ion channel complex	7 out of 486 genes, 1.4%	206 out of 15747 genes, 1.3%	1	ENSGALG00000006490,ENSGALG00000003443,ENSGALG00000002132,ENSGALG00000011009,ENSGALG00000001698,ENSGALG00000009995,ENSGALG00000033183
biological_process	GO:0032271 regulation of protein polymerization	3 out of 486 genes, 0.6%	136 out of 15747 genes, 0.9%	1	ENSGALG00000032588,ENSGALG00000016564,ENSGALG00000002622
cellular_component	GO:0005789 endoplasmic reticulum membrane	10 out of 486 genes, 2.1%	386 out of 15747 genes, 2.5%	1	ENSGALG00000029381,ENSGALG00000034680,ENSGALG00000035075,ENSGALG00000006352,ENSGALG00000014684,ENSGALG00000016400,ENSGALG00000016607,ENSGALG00000015786,ENSGALG00000043287,ENSGALG00000001945
biological_process	GO:0071824 protein-DNA complex subunit organization	3 out of 486 genes, 0.6%	142 out of 15747 genes, 0.9%	1	ENSGALG00000004386,ENSGALG00000031874,ENSGALG00000027571
biological_process	GO:0043200 response to amino acid	2 out of 486 genes, 0.4%	54 out of 15747 genes, 0.3%	1	ENSGALG00000017343,ENSGALG00000037556
biological_process	GO:0043902 positive regulation of multi-organism process	3 out of 486 genes, 0.6%	98 out of 15747 genes, 0.6%	1	ENSGALG00000004594,ENSGALG00000001434,ENSGALG00000032701
biological_process	GO:0030802 regulation of cyclic nucleotide biosynthetic process	3 out of 486 genes, 0.6%	27 out of 15747 genes, 0.2%	1	ENSGALG00000039432,ENSGALG00000039698,ENSGALG00000040035
biological_process	GO:0001944 vasculature development	15 out of 486 genes, 3.1%	324 out of 15747 genes, 2.1%	1	ENSGALG00000016564,ENSGALG00000009514,ENSGALG00000009020,ENSGALG00000027165,ENSGALG00000002987,ENSGALG00000005209,ENSGALG00000032097,ENSGALG00000010769,ENSGALG00000003196,ENSGALG00000043287,ENSGALG00000039269,ENSGALG00000008127,ENSGALG00000010256,ENSGALG00000029983,ENSGALG00000015216
biological_process	GO:0090280 positive regulation of calcium ion import	3 out of 486 genes, 0.6%	28 out of 15747 genes, 0.2%	1	ENSGALG00000009050,ENSGALG00000039698,ENSGALG00000012173
molecular_function	GO:0008009 chemokine activity	3 out of 486 genes, 0.6%	27 out of 15747 genes, 0.2%	1	ENSGALG00000014585,ENSGALG00000043065,ENSGALG00000032717
biological_process	GO:0010605 negative regulation of macromolecule metabolic process	44 out of 486 genes, 9.1%	1654 out of 15747 genes, 10.5%	1	ENSGALG00000002170,ENSGALG00000004386,ENSGALG00000015184,ENSGALG00000030432,ENSGALG00000012075,ENSGALG00000006785,ENSGALG00000007001,ENSGALG00000029264,ENSGALG00000002192,ENSGALG00000003709,ENSGALG00000016797,ENSGALG00000012292,ENSGALG00000026525,ENSGALG00000009885,ENSGALG00000010560,ENSGALG00000031874,ENSGALG00000011404,ENSGALG00000014561,ENSGALG00000014687,ENSGALG00000002987,ENSGALG00000005757,…
biological_process	GO:0006907 pinocytosis	2 out of 486 genes, 0.4%	7 out of 15747 genes, 0.0%	1	ENSGALG00000002080,ENSGALG00000002283
biological_process	GO:0016573 histone acetylation	2 out of 486 genes, 0.4%	77 out of 15747 genes, 0.5%	1	ENSGALG00000006968,ENSGALG00000008127
biological_process	GO:0045639 positive regulation of myeloid cell differentiation	2 out of 486 genes, 0.4%	49 out of 15747 genes, 0.3%	1	ENSGALG00000004594,ENSGALG00000009020
molecular_function	GO:0004842 ubiquitin-protein transferase activity	3 out of 486 genes, 0.6%	304 out of 15747 genes, 1.9%	1	ENSGALG00000042001,ENSGALG00000039269,ENSGALG00000012075
molecular_function	GO:0003779 actin binding	13 out of 486 genes, 2.7%	319 out of 15747 genes, 2.0%	1	ENSGALG00000032588,ENSGALG00000016986,ENSGALG00000006025,ENSGALG00000039682,ENSGALG00000014203,ENSGALG00000040136,ENSGALG00000005644,ENSGALG00000035594,ENSGALG00000002786,ENSGALG00000042638,ENSGALG00000008914,ENSGALG00000006583,ENSGALG00000001571
biological_process	GO:2001236 regulation of extrinsic apoptotic signaling pathway	4 out of 486 genes, 0.8%	99 out of 15747 genes, 0.6%	1	ENSGALG00000025887,ENSGALG00000002192,ENSGALG00000043287,ENSGALG00000012173
biological_process	GO:1900180 regulation of protein localization to nucleus	4 out of 486 genes, 0.8%	94 out of 15747 genes, 0.6%	1	ENSGALG00000038943,ENSGALG00000007358,ENSGALG00000029983,ENSGALG00000012075
molecular_function	GO:0016757 transferase activity, transferring glycosyl groups	4 out of 486 genes, 0.8%	237 out of 15747 genes, 1.5%	1	ENSGALG00000012072,ENSGALG00000012018,ENSGALG00000012442,ENSGALG00000010256
molecular_function	GO:0060090 binding, bridging	5 out of 486 genes, 1.0%	80 out of 15747 genes, 0.5%	1	ENSGALG00000011295,ENSGALG00000015148,ENSGALG00000011551,ENSGALG00000039264,ENSGALG00000043287
biological_process	GO:0070271 protein complex biogenesis	24 out of 486 genes, 4.9%	711 out of 15747 genes, 4.5%	1	ENSGALG00000033365,ENSGALG00000001434,ENSGALG00000031874,ENSGALG00000040136,ENSGALG00000037556,ENSGALG00000011404,ENSGALG00000004386,ENSGALG00000013356,ENSGALG00000013086,ENSGALG00000003863,ENSGALG00000016564,ENSGALG00000039682,ENSGALG00000016142,ENSGALG00000012613,ENSGALG00000002786,ENSGALG00000004804,ENSGALG00000006073,ENSGALG00000037929,ENSGALG00000012997,ENSGALG00000004594,ENSGALG00000027571,…
biological_process	GO:0098754 detoxification	3 out of 486 genes, 0.6%	58 out of 15747 genes, 0.4%	1	ENSGALG00000018557,ENSGALG00000011450,ENSGALG00000036838
biological_process	GO:2000377 regulation of reactive oxygen species metabolic process	7 out of 486 genes, 1.4%	82 out of 15747 genes, 0.5%	1	ENSGALG00000016564,ENSGALG00000007001,ENSGALG00000008701,ENSGALG00000043287,ENSGALG00000007511,ENSGALG00000023689,ENSGALG00000015216
biological_process	GO:0050868 negative regulation of T cell activation	6 out of 486 genes, 1.2%	56 out of 15747 genes, 0.4%	1	ENSGALG00000015148,ENSGALG00000014362,ENSGALG00000006785,ENSGALG00000004594,ENSGALG00000031794,ENSGALG00000014561
biological_process	GO:0051222 positive regulation of protein transport	8 out of 486 genes, 1.6%	193 out of 15747 genes, 1.2%	1	ENSGALG00000006527,ENSGALG00000039140,ENSGALG00000007001,ENSGALG00000001434,ENSGALG00000016661,ENSGALG00000041192,ENSGALG00000003863,ENSGALG00000015216
molecular_function	GO:0005096 GTPase activator activity	8 out of 486 genes, 1.6%	272 out of 15747 genes, 1.7%	1	ENSGALG00000029354,ENSGALG00000002080,ENSGALG00000021143,ENSGALG00000033898,ENSGALG00000007160,ENSGALG00000012421,ENSGALG00000003319,ENSGALG00000033885
biological_process	GO:0014706 striated muscle tissue development	7 out of 486 genes, 1.4%	214 out of 15747 genes, 1.4%	1	ENSGALG00000016797,ENSGALG00000013624,ENSGALG00000025887,ENSGALG00000032097,ENSGALG00000041452,ENSGALG00000043287,ENSGALG00000008914
biological_process	GO:0030813 positive regulation of nucleotide catabolic process	2 out of 486 genes, 0.4%	6 out of 15747 genes, 0.0%	1	ENSGALG00000016992,ENSGALG00000003863
biological_process	GO:0035725 sodium ion transmembrane transport	8 out of 486 genes, 1.6%	73 out of 15747 genes, 0.5%	1	ENSGALG00000009366,ENSGALG00000014372,ENSGALG00000002374,ENSGALG00000007118,ENSGALG00000008544,ENSGALG00000006490,ENSGALG00000011009,ENSGALG00000036573
biological_process	GO:0009165 nucleotide biosynthetic process	3 out of 486 genes, 0.6%	151 out of 15747 genes, 1.0%	1	ENSGALG00000028982,ENSGALG00000035946,ENSGALG00000003837
biological_process	GO:1903428 positive regulation of reactive oxygen species biosynthetic process	2 out of 486 genes, 0.4%	18 out of 15747 genes, 0.1%	1	ENSGALG00000007001,ENSGALG00000023689
biological_process	GO:0048285 organelle fission	2 out of 486 genes, 0.4%	220 out of 15747 genes, 1.4%	1	ENSGALG00000016142,ENSGALG00000031186
biological_process	GO:0017015 regulation of transforming growth factor beta receptor signaling pathway	2 out of 486 genes, 0.4%	67 out of 15747 genes, 0.4%	1	ENSGALG00000032702,ENSGALG00000043287
molecular_function	GO:0022892 substrate-specific transporter activity	37 out of 486 genes, 7.6%	923 out of 15747 genes, 5.9%	1	ENSGALG00000009366,ENSGALG00000035075,ENSGALG00000014236,ENSGALG00000007118,ENSGALG00000008544,ENSGALG00000015145,ENSGALG00000011009,ENSGALG00000003354,ENSGALG00000036573,ENSGALG00000029381,ENSGALG00000030316,ENSGALG00000002374,ENSGALG00000005209,ENSGALG00000016607,ENSGALG00000005460,ENSGALG00000020143,ENSGALG00000007959,ENSGALG00000014372,ENSGALG00000001690,ENSGALG00000037556,ENSGALG00000016868,…
biological_process	GO:1900076 regulation of cellular response to insulin stimulus	2 out of 486 genes, 0.4%	48 out of 15747 genes, 0.3%	1	ENSGALG00000011295,ENSGALG00000036133
biological_process	GO:0032816 positive regulation of natural killer cell activation	2 out of 486 genes, 0.4%	12 out of 15747 genes, 0.1%	1	ENSGALG00000030407,ENSGALG00000009870
biological_process	GO:0045124 regulation of bone resorption	3 out of 486 genes, 0.6%	23 out of 15747 genes, 0.1%	1	ENSGALG00000038241,ENSGALG00000015216,ENSGALG00000003863
biological_process	GO:1901566 organonitrogen compound biosynthetic process	13 out of 486 genes, 2.7%	634 out of 15747 genes, 4.0%	1	ENSGALG00000028982,ENSGALG00000002576,ENSGALG00000040182,ENSGALG00000006968,ENSGALG00000003837,ENSGALG00000041344,ENSGALG00000023689,ENSGALG00000035946,ENSGALG00000026525,ENSGALG00000001573,ENSGALG00000010560,ENSGALG00000029983,ENSGALG00000003863
biological_process	GO:0031669 cellular response to nutrient levels	6 out of 486 genes, 1.2%	113 out of 15747 genes, 0.7%	1	ENSGALG00000025887,ENSGALG00000038241,ENSGALG00000036616,ENSGALG00000017343,ENSGALG00000010560,ENSGALG00000017046
biological_process	GO:0072175 epithelial tube formation	3 out of 486 genes, 0.6%	97 out of 15747 genes, 0.6%	1	ENSGALG00000004386,ENSGALG00000043355,ENSGALG00000033351
biological_process	GO:0090630 activation of GTPase activity	5 out of 486 genes, 1.0%	56 out of 15747 genes, 0.4%	1	ENSGALG00000026995,ENSGALG00000010595,ENSGALG00000040241,ENSGALG00000015572,ENSGALG00000014687
biological_process	GO:0006575 cellular modified amino acid metabolic process	5 out of 486 genes, 1.0%	123 out of 15747 genes, 0.8%	1	ENSGALG00000016325,ENSGALG00000006344,ENSGALG00000040182,ENSGALG00000023122,ENSGALG00000023689
biological_process	GO:0086091 regulation of heart rate by cardiac conduction	2 out of 486 genes, 0.4%	27 out of 15747 genes, 0.2%	1	ENSGALG00000006490,ENSGALG00000043287
cellular_component	GO:0005912 adherens junction	10 out of 486 genes, 2.1%	200 out of 15747 genes, 1.3%	1	ENSGALG00000016986,ENSGALG00000016564,ENSGALG00000014203,ENSGALG00000016867,ENSGALG00000009020,ENSGALG00000002192,ENSGALG00000008914,ENSGALG00000043287,ENSGALG00000003636,ENSGALG00000007511
biological_process	GO:1902041 regulation of extrinsic apoptotic signaling pathway via death domain receptors	2 out of 486 genes, 0.4%	34 out of 15747 genes, 0.2%	1	ENSGALG00000025887,ENSGALG00000012173
biological_process	GO:0031397 negative regulation of protein ubiquitination	2 out of 486 genes, 0.4%	53 out of 15747 genes, 0.3%	1	ENSGALG00000043287,ENSGALG00000012075
biological_process	GO:0055067 monovalent inorganic cation homeostasis	5 out of 486 genes, 1.0%	88 out of 15747 genes, 0.6%	1	ENSGALG00000002374,ENSGALG00000007959,ENSGALG00000007118,ENSGALG00000036573,ENSGALG00000008544
biological_process	GO:0006355 regulation of transcription, DNA-templated	53 out of 486 genes, 10.9%	2114 out of 15747 genes, 13.4%	1	ENSGALG00000042932,ENSGALG00000014297,ENSGALG00000015150,ENSGALG00000002170,ENSGALG00000009020,ENSGALG00000007171,ENSGALG00000004386,ENSGALG00000015184,ENSGALG00000015216,ENSGALG00000012075,ENSGALG00000006785,ENSGALG00000028158,ENSGALG00000007001,ENSGALG00000006968,ENSGALG00000032702,ENSGALG00000040621,ENSGALG00000016797,ENSGALG00000026525,ENSGALG00000004594,ENSGALG00000035539,ENSGALG00000026995,…
biological_process	GO:0035335 peptidyl-tyrosine dephosphorylation	2 out of 486 genes, 0.4%	92 out of 15747 genes, 0.6%	1	ENSGALG00000002192,ENSGALG00000014561
biological_process	GO:0009792 embryo development ending in birth or egg hatching	11 out of 486 genes, 2.3%	462 out of 15747 genes, 2.9%	1	ENSGALG00000043355,ENSGALG00000014372,ENSGALG00000006968,ENSGALG00000011404,ENSGALG00000004386,ENSGALG00000004239,ENSGALG00000026525,ENSGALG00000035539,ENSGALG00000033351,ENSGALG00000041182,ENSGALG00000029983
molecular_function	GO:0004177 aminopeptidase activity	3 out of 486 genes, 0.6%	31 out of 15747 genes, 0.2%	1	ENSGALG00000014684,ENSGALG00000002318,ENSGALG00000010200
biological_process	GO:0034341 response to interferon-gamma	6 out of 486 genes, 1.2%	59 out of 15747 genes, 0.4%	1	ENSGALG00000014585,ENSGALG00000006785,ENSGALG00000043065,ENSGALG00000005757,ENSGALG00000007001,ENSGALG00000032717
molecular_function	GO:0019900 kinase binding	14 out of 486 genes, 2.9%	469 out of 15747 genes, 3.0%	1	ENSGALG00000040493,ENSGALG00000002192,ENSGALG00000014561,ENSGALG00000014687,ENSGALG00000004386,ENSGALG00000012292,ENSGALG00000026525,ENSGALG00000002283,ENSGALG00000026995,ENSGALG00000035063,ENSGALG00000043287,ENSGALG00000007511,ENSGALG00000029983,ENSGALG00000015216
biological_process	GO:0032660 regulation of interleukin-17 production	2 out of 486 genes, 0.4%	13 out of 15747 genes, 0.1%	1	ENSGALG00000007001,ENSGALG00000009870
cellular_component	GO:0034705 potassium channel complex	2 out of 486 genes, 0.4%	69 out of 15747 genes, 0.4%	1	ENSGALG00000003443,ENSGALG00000002132
biological_process	GO:0009755 hormone-mediated signaling pathway	3 out of 486 genes, 0.6%	113 out of 15747 genes, 0.7%	1	ENSGALG00000015150,ENSGALG00000002170,ENSGALG00000007226
biological_process	GO:0015992 proton transport	5 out of 486 genes, 1.0%	93 out of 15747 genes, 0.6%	1	ENSGALG00000009366,ENSGALG00000016607,ENSGALG00000002374,ENSGALG00000007118,ENSGALG00000036573
molecular_function	GO:0051219 phosphoprotein binding	5 out of 486 genes, 1.0%	69 out of 15747 genes, 0.4%	1	ENSGALG00000001486,ENSGALG00000040926,ENSGALG00000014561,ENSGALG00000003709,ENSGALG00000015216
biological_process	GO:0045017 glycerolipid biosynthetic process	2 out of 486 genes, 0.4%	94 out of 15747 genes, 0.6%	1	ENSGALG00000040899,ENSGALG00000041344
biological_process	GO:0002366 leukocyte activation involved in immune response	7 out of 486 genes, 1.4%	76 out of 15747 genes, 0.5%	1	ENSGALG00000040621,ENSGALG00000016986,ENSGALG00000002080,ENSGALG00000016564,ENSGALG00000007001,ENSGALG00000012442,ENSGALG00000015216
molecular_function	GO:0001540 beta-amyloid binding	3 out of 486 genes, 0.6%	35 out of 15747 genes, 0.2%	1	ENSGALG00000004594,ENSGALG00000040035,ENSGALG00000007511
cellular_component	GO:0044432 endoplasmic reticulum part	11 out of 486 genes, 2.3%	458 out of 15747 genes, 2.9%	1	ENSGALG00000033498,ENSGALG00000029381,ENSGALG00000034680,ENSGALG00000035075,ENSGALG00000006352,ENSGALG00000014684,ENSGALG00000016400,ENSGALG00000016607,ENSGALG00000015786,ENSGALG00000043287,ENSGALG00000001945
cellular_component	GO:0005813 centrosome	7 out of 486 genes, 1.4%	417 out of 15747 genes, 2.6%	1	ENSGALG00000009864,ENSGALG00000021304,ENSGALG00000033885,ENSGALG00000030002,ENSGALG00000015836,ENSGALG00000044599,ENSGALG00000046504
biological_process	GO:0044351 macropinocytosis	2 out of 486 genes, 0.4%	5 out of 15747 genes, 0.0%	1	ENSGALG00000002080,ENSGALG00000002283
biological_process	GO:2000794 regulation of epithelial cell proliferation involved in lung morphogenesis	2 out of 486 genes, 0.4%	7 out of 15747 genes, 0.0%	1	ENSGALG00000004386,ENSGALG00000028158
biological_process	GO:0046638 positive regulation of alpha-beta T cell differentiation	4 out of 486 genes, 0.8%	26 out of 15747 genes, 0.2%	1	ENSGALG00000015148,ENSGALG00000032530,ENSGALG00000001486,ENSGALG00000015216
biological_process	GO:0055092 sterol homeostasis	2 out of 486 genes, 0.4%	53 out of 15747 genes, 0.3%	1	ENSGALG00000002170,ENSGALG00000043287
biological_process	GO:0010467 gene expression	25 out of 486 genes, 5.1%	1545 out of 15747 genes, 9.8%	1	ENSGALG00000022802,ENSGALG00000014297,ENSGALG00000015150,ENSGALG00000014659,ENSGALG00000002170,ENSGALG00000004386,ENSGALG00000005757,ENSGALG00000036133,ENSGALG00000016044,ENSGALG00000008127,ENSGALG00000001573,ENSGALG00000003863,ENSGALG00000006785,ENSGALG00000000775,ENSGALG00000006968,ENSGALG00000008701,ENSGALG00000037272,ENSGALG00000003709,ENSGALG00000003670,ENSGALG00000026525,ENSGALG00000035539,…
molecular_function	GO:0001883 purine nucleoside binding	49 out of 486 genes, 10.1%	1477 out of 15747 genes, 9.4%	1	ENSGALG00000016556,ENSGALG00000035075,ENSGALG00000036616,ENSGALG00000005644,ENSGALG00000035594,ENSGALG00000014236,ENSGALG00000007052,ENSGALG00000014726,ENSGALG00000007171,ENSGALG00000032534,ENSGALG00000015183,ENSGALG00000015216,ENSGALG00000033498,ENSGALG00000029381,ENSGALG00000023821,ENSGALG00000016142,ENSGALG00000003837,ENSGALG00000041192,ENSGALG00000023689,ENSGALG00000015403,ENSGALG00000012997,…
biological_process	GO:0071636 positive regulation of transforming growth factor beta production	3 out of 486 genes, 0.6%	8 out of 15747 genes, 0.1%	1	ENSGALG00000002987,ENSGALG00000011271,ENSGALG00000015396
biological_process	GO:0009056 catabolic process	22 out of 486 genes, 4.5%	1136 out of 15747 genes, 7.2%	1	ENSGALG00000013057,ENSGALG00000014684,ENSGALG00000009050,ENSGALG00000003457,ENSGALG00000032746,ENSGALG00000042157,ENSGALG00000012075,ENSGALG00000003863,ENSGALG00000033498,ENSGALG00000002318,ENSGALG00000000775,ENSGALG00000015053,ENSGALG00000008701,ENSGALG00000005408,ENSGALG00000038601,ENSGALG00000028790,ENSGALG00000038923,ENSGALG00000015167,ENSGALG00000011255,ENSGALG00000045351,ENSGALG00000039269,…
biological_process	GO:0007049 cell cycle	6 out of 486 genes, 1.2%	680 out of 15747 genes, 4.3%	1	ENSGALG00000040260,ENSGALG00000006785,ENSGALG00000009050,ENSGALG00000002192,ENSGALG00000014561,ENSGALG00000031186
biological_process	GO:0042981 regulation of apoptotic process	33 out of 486 genes, 6.8%	855 out of 15747 genes, 5.4%	1	ENSGALG00000011544,ENSGALG00000036616,ENSGALG00000004631,ENSGALG00000004386,ENSGALG00000030432,ENSGALG00000002192,ENSGALG00000015403,ENSGALG00000016797,ENSGALG00000043064,ENSGALG00000004594,ENSGALG00000008346,ENSGALG00000010560,ENSGALG00000012173,ENSGALG00000015148,ENSGALG00000033365,ENSGALG00000038943,ENSGALG00000009864,ENSGALG00000001690,ENSGALG00000014687,ENSGALG00000009050,ENSGALG00000030002,…
biological_process	GO:0007187 G-protein coupled receptor signaling pathway, coupled to cyclic nucleotide second messenger	14 out of 486 genes, 2.9%	160 out of 15747 genes, 1.0%	1	ENSGALG00000036470,ENSGALG00000015148,ENSGALG00000013803,ENSGALG00000026092,ENSGALG00000002557,ENSGALG00000039698,ENSGALG00000040035,ENSGALG00000016992,ENSGALG00000010595,ENSGALG00000003837,ENSGALG00000004930,ENSGALG00000024171,ENSGALG00000008365,ENSGALG00000046557
molecular_function	GO:0051015 actin filament binding	7 out of 486 genes, 1.4%	161 out of 15747 genes, 1.0%	1	ENSGALG00000032588,ENSGALG00000016986,ENSGALG00000040136,ENSGALG00000035594,ENSGALG00000002786,ENSGALG00000042638,ENSGALG00000008914
biological_process	GO:2000273 positive regulation of receptor activity	2 out of 486 genes, 0.4%	27 out of 15747 genes, 0.2%	1	ENSGALG00000008193,ENSGALG00000040035
biological_process	GO:0006801 superoxide metabolic process	3 out of 486 genes, 0.6%	24 out of 15747 genes, 0.2%	1	ENSGALG00000018557,ENSGALG00000038141,ENSGALG00000016261
biological_process	GO:0072337 modified amino acid transport	2 out of 486 genes, 0.4%	18 out of 15747 genes, 0.1%	1	ENSGALG00000017343,ENSGALG00000005460
molecular_function	GO:0008200 ion channel inhibitor activity	2 out of 486 genes, 0.4%	22 out of 15747 genes, 0.1%	1	ENSGALG00000006490,ENSGALG00000043287
molecular_function	GO:0030695 GTPase regulator activity	8 out of 486 genes, 1.6%	287 out of 15747 genes, 1.8%	1	ENSGALG00000029354,ENSGALG00000002080,ENSGALG00000021143,ENSGALG00000033898,ENSGALG00000007160,ENSGALG00000012421,ENSGALG00000003319,ENSGALG00000033885
biological_process	GO:0046854 phosphatidylinositol phosphorylation	2 out of 486 genes, 0.4%	44 out of 15747 genes, 0.3%	1	ENSGALG00000011295,ENSGALG00000042351
biological_process	GO:0070486 leukocyte aggregation	14 out of 486 genes, 2.9%	173 out of 15747 genes, 1.1%	1	ENSGALG00000016986,ENSGALG00000015148,ENSGALG00000006785,ENSGALG00000002160,ENSGALG00000002080,ENSGALG00000012456,ENSGALG00000009870,ENSGALG00000002192,ENSGALG00000040621,ENSGALG00000004594,ENSGALG00000016400,ENSGALG00000001486,ENSGALG00000015216,ENSGALG00000003863
biological_process	GO:0060004 reflex	2 out of 486 genes, 0.4%	19 out of 15747 genes, 0.1%	1	ENSGALG00000033365,ENSGALG00000015145
biological_process	GO:0030500 regulation of bone mineralization	6 out of 486 genes, 1.2%	49 out of 15747 genes, 0.3%	1	ENSGALG00000004386,ENSGALG00000016564,ENSGALG00000004167,ENSGALG00000040035,ENSGALG00000008544,ENSGALG00000003863
biological_process	GO:0007270 neuron-neuron synaptic transmission	6 out of 486 genes, 1.2%	61 out of 15747 genes, 0.4%	1	ENSGALG00000039293,ENSGALG00000001698,ENSGALG00000039698,ENSGALG00000041042,ENSGALG00000020143,ENSGALG00000035935
cellular_component	GO:0070062 extracellular exosome	3 out of 486 genes, 0.6%	53 out of 15747 genes, 0.3%	1	ENSGALG00000015148,ENSGALG00000014362,ENSGALG00000005209
biological_process	GO:0030036 actin cytoskeleton organization	19 out of 486 genes, 3.9%	377 out of 15747 genes, 2.4%	1	ENSGALG00000016986,ENSGALG00000015148,ENSGALG00000002080,ENSGALG00000014203,ENSGALG00000036616,ENSGALG00000040136,ENSGALG00000008914,ENSGALG00000007160,ENSGALG00000009050,ENSGALG00000032588,ENSGALG00000028158,ENSGALG00000006025,ENSGALG00000012456,ENSGALG00000011296,ENSGALG00000039682,ENSGALG00000002786,ENSGALG00000010595,ENSGALG00000026995,ENSGALG00000035063
molecular_function	GO:0015144 carbohydrate transmembrane transporter activity	2 out of 486 genes, 0.4%	22 out of 15747 genes, 0.1%	1	ENSGALG00000002982,ENSGALG00000002466
biological_process	GO:1903651 positive regulation of cytoplasmic transport	4 out of 486 genes, 0.8%	104 out of 15747 genes, 0.7%	1	ENSGALG00000009050,ENSGALG00000039698,ENSGALG00000043287,ENSGALG00000003863
biological_process	GO:0030148 sphingolipid biosynthetic process	2 out of 486 genes, 0.4%	50 out of 15747 genes, 0.3%	1	ENSGALG00000001573,ENSGALG00000003863
molecular_function	GO:0003824 catalytic activity	128 out of 486 genes, 26.3%	4729 out of 15747 genes, 30.0%	1	ENSGALG00000040182,ENSGALG00000007052,ENSGALG00000032746,ENSGALG00000015183,ENSGALG00000027429,ENSGALG00000036044,ENSGALG00000039264,ENSGALG00000041192,ENSGALG00000006352,ENSGALG00000005473,ENSGALG00000026995,ENSGALG00000009885,ENSGALG00000008346,ENSGALG00000005747,ENSGALG00000036536,ENSGALG00000039269,ENSGALG00000010560,ENSGALG00000010200,ENSGALG00000015148,ENSGALG00000000720,ENSGALG00000001486,…
cellular_component	GO:0014069 postsynaptic density	2 out of 486 genes, 0.4%	120 out of 15747 genes, 0.8%	1	ENSGALG00000004955,ENSGALG00000041344
biological_process	GO:0015931 nucleobase-containing compound transport	2 out of 486 genes, 0.4%	130 out of 15747 genes, 0.8%	1	ENSGALG00000010961,ENSGALG00000003863
biological_process	GO:0009799 specification of symmetry	2 out of 486 genes, 0.4%	79 out of 15747 genes, 0.5%	1	ENSGALG00000012997,ENSGALG00000032097
biological_process	GO:2000969 positive regulation of alpha-amino-3-hydroxy-5-methyl-4-isoxazole propionate selective glutamate receptor activity	2 out of 486 genes, 0.4%	4 out of 15747 genes, 0.0%	1	ENSGALG00000008193,ENSGALG00000040035
biological_process	GO:0044702 single organism reproductive process	14 out of 486 genes, 2.9%	647 out of 15747 genes, 4.1%	1	ENSGALG00000015148,ENSGALG00000040182,ENSGALG00000006968,ENSGALG00000031186,ENSGALG00000004386,ENSGALG00000028424,ENSGALG00000026525,ENSGALG00000010337,ENSGALG00000015519,ENSGALG00000007959,ENSGALG00000010256,ENSGALG00000012873,ENSGALG00000001109,ENSGALG00000006602
biological_process	GO:0051606 detection of stimulus	8 out of 486 genes, 1.6%	241 out of 15747 genes, 1.5%	1	ENSGALG00000006527,ENSGALG00000030506,ENSGALG00000007001,ENSGALG00000031583,ENSGALG00000027624,ENSGALG00000043174,ENSGALG00000015145,ENSGALG00000032701
molecular_function	GO:0015149 hexose transmembrane transporter activity	2 out of 486 genes, 0.4%	14 out of 15747 genes, 0.1%	1	ENSGALG00000002982,ENSGALG00000002466
biological_process	GO:0032414 positive regulation of ion transmembrane transporter activity	5 out of 486 genes, 1.0%	44 out of 15747 genes, 0.3%	1	ENSGALG00000003443,ENSGALG00000008193,ENSGALG00000000775,ENSGALG00000009995,ENSGALG00000040035
biological_process	GO:0042327 positive regulation of phosphorylation	34 out of 486 genes, 7.0%	676 out of 15747 genes, 4.3%	1	ENSGALG00000030407,ENSGALG00000016992,ENSGALG00000002113,ENSGALG00000004386,ENSGALG00000043065,ENSGALG00000042351,ENSGALG00000032746,ENSGALG00000030432,ENSGALG00000026167,ENSGALG00000032717,ENSGALG00000015216,ENSGALG00000028158,ENSGALG00000007001,ENSGALG00000002192,ENSGALG00000015403,ENSGALG00000012292,ENSGALG00000004594,ENSGALG00000039080,ENSGALG00000010560,ENSGALG00000013468,ENSGALG00000038241,…
biological_process	GO:0050921 positive regulation of chemotaxis	7 out of 486 genes, 1.4%	67 out of 15747 genes, 0.4%	1	ENSGALG00000013218,ENSGALG00000011733,ENSGALG00000016564,ENSGALG00000012456,ENSGALG00000004594,ENSGALG00000037077,ENSGALG00000040241
cellular_component	GO:0016459 myosin complex	3 out of 486 genes, 0.6%	56 out of 15747 genes, 0.4%	1	ENSGALG00000005644,ENSGALG00000035594,ENSGALG00000001571
molecular_function	GO:0004197 cysteine-type endopeptidase activity	4 out of 486 genes, 0.8%	80 out of 15747 genes, 0.5%	1	ENSGALG00000013057,ENSGALG00000009050,ENSGALG00000000775,ENSGALG00000008346
biological_process	GO:0008104 protein localization	28 out of 486 genes, 5.8%	1266 out of 15747 genes, 8.0%	1	ENSGALG00000015148,ENSGALG00000009514,ENSGALG00000021304,ENSGALG00000043355,ENSGALG00000016992,ENSGALG00000002113,ENSGALG00000014726,ENSGALG00000004386,ENSGALG00000009050,ENSGALG00000030002,ENSGALG00000012018,ENSGALG00000041225,ENSGALG00000015183,ENSGALG00000007511,ENSGALG00000015216,ENSGALG00000028158,ENSGALG00000007001,ENSGALG00000045478,ENSGALG00000039698,ENSGALG00000006968,ENSGALG00000042638,…
biological_process	GO:0031638 zymogen activation	5 out of 486 genes, 1.0%	62 out of 15747 genes, 0.4%	1	ENSGALG00000014659,ENSGALG00000008701,ENSGALG00000008346,ENSGALG00000003709,ENSGALG00000001573
cellular_component	GO:0042995 cell projection	48 out of 486 genes, 9.9%	1189 out of 15747 genes, 7.6%	1	ENSGALG00000026092,ENSGALG00000005644,ENSGALG00000016992,ENSGALG00000015145,ENSGALG00000011009,ENSGALG00000002789,ENSGALG00000041225,ENSGALG00000006602,ENSGALG00000006968,ENSGALG00000002192,ENSGALG00000032702,ENSGALG00000015403,ENSGALG00000012997,ENSGALG00000005209,ENSGALG00000026995,ENSGALG00000020143,ENSGALG00000007959,ENSGALG00000015148,ENSGALG00000016986,ENSGALG00000009514,ENSGALG00000037556,…
biological_process	GO:0001820 serotonin secretion	2 out of 486 genes, 0.4%	2 out of 15747 genes, 0.0%	1	ENSGALG00000001573,ENSGALG00000015216
molecular_function	GO:0005506 iron ion binding	4 out of 486 genes, 0.8%	129 out of 15747 genes, 0.8%	1	ENSGALG00000006352,ENSGALG00000045351,ENSGALG00000008701,ENSGALG00000040754
cellular_component	GO:0019814 immunoglobulin complex	3 out of 486 genes, 0.6%	31 out of 15747 genes, 0.2%	1	ENSGALG00000014754,ENSGALG00000011551,ENSGALG00000015216
biological_process	GO:0031329 regulation of cellular catabolic process	7 out of 486 genes, 1.4%	403 out of 15747 genes, 2.6%	1	ENSGALG00000016564,ENSGALG00000012761,ENSGALG00000012613,ENSGALG00000040035,ENSGALG00000016992,ENSGALG00000012075,ENSGALG00000003863
biological_process	GO:0071398 cellular response to fatty acid	2 out of 486 genes, 0.4%	24 out of 15747 genes, 0.2%	1	ENSGALG00000043064,ENSGALG00000046557
biological_process	GO:0006081 cellular aldehyde metabolic process	5 out of 486 genes, 1.0%	36 out of 15747 genes, 0.2%	1	ENSGALG00000033365,ENSGALG00000004637,ENSGALG00000036044,ENSGALG00000013072,ENSGALG00000005408
biological_process	GO:0006732 coenzyme metabolic process	2 out of 486 genes, 0.4%	176 out of 15747 genes, 1.1%	1	ENSGALG00000004637,ENSGALG00000040182
biological_process	GO:0032774 RNA biosynthetic process	17 out of 486 genes, 3.5%	592 out of 15747 genes, 3.8%	1	ENSGALG00000014297,ENSGALG00000015150,ENSGALG00000002170,ENSGALG00000004386,ENSGALG00000005757,ENSGALG00000036133,ENSGALG00000016044,ENSGALG00000008127,ENSGALG00000006785,ENSGALG00000006968,ENSGALG00000037272,ENSGALG00000003670,ENSGALG00000026525,ENSGALG00000032097,ENSGALG00000035539,ENSGALG00000009885,ENSGALG00000030291
biological_process	GO:0048812 neuron projection morphogenesis	10 out of 486 genes, 2.1%	294 out of 15747 genes, 1.9%	1	ENSGALG00000042159,ENSGALG00000012456,ENSGALG00000009514,ENSGALG00000004631,ENSGALG00000008193,ENSGALG00000015348,ENSGALG00000012018,ENSGALG00000002556,ENSGALG00000003457,ENSGALG00000015519
biological_process	GO:0007009 plasma membrane organization	9 out of 486 genes, 1.9%	178 out of 15747 genes, 1.1%	1	ENSGALG00000014726,ENSGALG00000006705,ENSGALG00000006490,ENSGALG00000037929,ENSGALG00000030002,ENSGALG00000015183,ENSGALG00000032418,ENSGALG00000043287,ENSGALG00000003863
biological_process	GO:0031323 regulation of cellular metabolic process	101 out of 486 genes, 20.8%	3870 out of 15747 genes, 24.6%	1	ENSGALG00000014297,ENSGALG00000030407,ENSGALG00000015150,ENSGALG00000016992,ENSGALG00000009020,ENSGALG00000002113,ENSGALG00000015184,ENSGALG00000043065,ENSGALG00000042351,ENSGALG00000032746,ENSGALG00000026167,ENSGALG00000032717,ENSGALG00000007511,ENSGALG00000012075,ENSGALG00000006785,ENSGALG00000028158,ENSGALG00000039432,ENSGALG00000041344,ENSGALG00000015403,ENSGALG00000026525,ENSGALG00000010961,…
cellular_component	GO:0005739 mitochondrion	15 out of 486 genes, 3.1%	961 out of 15747 genes, 6.1%	1	ENSGALG00000040899,ENSGALG00000028982,ENSGALG00000001434,ENSGALG00000016142,ENSGALG00000015053,ENSGALG00000006511,ENSGALG00000006073,ENSGALG00000023689,ENSGALG00000008840,ENSGALG00000011255,ENSGALG00000016400,ENSGALG00000036536,ENSGALG00000013356,ENSGALG00000013575,ENSGALG00000012173
biological_process	GO:0042552 myelination	3 out of 486 genes, 0.6%	69 out of 15747 genes, 0.4%	1	ENSGALG00000013803,ENSGALG00000012018,ENSGALG00000040241
biological_process	GO:0000902 cell morphogenesis	23 out of 486 genes, 4.7%	674 out of 15747 genes, 4.3%	1	ENSGALG00000009514,ENSGALG00000014203,ENSGALG00000004631,ENSGALG00000014561,ENSGALG00000014687,ENSGALG00000004386,ENSGALG00000041031,ENSGALG00000024171,ENSGALG00000012018,ENSGALG00000002556,ENSGALG00000003457,ENSGALG00000003863,ENSGALG00000042159,ENSGALG00000004028,ENSGALG00000012456,ENSGALG00000004504,ENSGALG00000006378,ENSGALG00000005120,ENSGALG00000015348,ENSGALG00000008193,ENSGALG00000012997,…
biological_process	GO:0098773 skin epidermis development	3 out of 486 genes, 0.6%	54 out of 15747 genes, 0.3%	1	ENSGALG00000004386,ENSGALG00000028158,ENSGALG00000043355
biological_process	GO:0045646 regulation of erythrocyte differentiation	3 out of 486 genes, 0.6%	27 out of 15747 genes, 0.2%	1	ENSGALG00000042321,ENSGALG00000002160,ENSGALG00000008127
biological_process	GO:0007417 central nervous system development	17 out of 486 genes, 3.5%	534 out of 15747 genes, 3.4%	1	ENSGALG00000033365,ENSGALG00000009514,ENSGALG00000004631,ENSGALG00000037556,ENSGALG00000004386,ENSGALG00000015184,ENSGALG00000003457,ENSGALG00000032746,ENSGALG00000002789,ENSGALG00000007001,ENSGALG00000039698,ENSGALG00000009523,ENSGALG00000008193,ENSGALG00000005209,ENSGALG00000012997,ENSGALG00000032097,ENSGALG00000015519
biological_process	GO:0050790 regulation of catalytic activity	57 out of 486 genes, 11.7%	1518 out of 15747 genes, 9.6%	1	ENSGALG00000029354,ENSGALG00000002080,ENSGALG00000030591,ENSGALG00000030407,ENSGALG00000016992,ENSGALG00000007052,ENSGALG00000002113,ENSGALG00000033898,ENSGALG00000015572,ENSGALG00000007160,ENSGALG00000043065,ENSGALG00000012421,ENSGALG00000042351,ENSGALG00000030432,ENSGALG00000026167,ENSGALG00000032717,ENSGALG00000026884,ENSGALG00000015216,ENSGALG00000012075,ENSGALG00000007001,ENSGALG00000039432,…
cellular_component	GO:0044449 contractile fiber part	4 out of 486 genes, 0.8%	124 out of 15747 genes, 0.8%	1	ENSGALG00000006490,ENSGALG00000016797,ENSGALG00000011687,ENSGALG00000008914
biological_process	GO:0009887 organ morphogenesis	25 out of 486 genes, 5.1%	675 out of 15747 genes, 4.3%	1	ENSGALG00000033365,ENSGALG00000026970,ENSGALG00000013803,ENSGALG00000040182,ENSGALG00000015150,ENSGALG00000043355,ENSGALG00000009020,ENSGALG00000004386,ENSGALG00000041031,ENSGALG00000004239,ENSGALG00000041182,ENSGALG00000012873,ENSGALG00000003863,ENSGALG00000028158,ENSGALG00000004028,ENSGALG00000006968,ENSGALG00000037272,ENSGALG00000005120,ENSGALG00000016797,ENSGALG00000005209,ENSGALG00000032097,…
biological_process	GO:0097194 execution phase of apoptosis	2 out of 486 genes, 0.4%	30 out of 15747 genes, 0.2%	1	ENSGALG00000028790,ENSGALG00000008346
biological_process	GO:0032793 positive regulation of CREB transcription factor activity	2 out of 486 genes, 0.4%	4 out of 15747 genes, 0.0%	1	ENSGALG00000008193,ENSGALG00000015396
biological_process	GO:0003418 growth plate cartilage chondrocyte differentiation	2 out of 486 genes, 0.4%	16 out of 15747 genes, 0.1%	1	ENSGALG00000041031,ENSGALG00000004028
biological_process	GO:1901362 organic cyclic compound biosynthetic process	22 out of 486 genes, 4.5%	918 out of 15747 genes, 5.8%	1	ENSGALG00000028982,ENSGALG00000014297,ENSGALG00000015150,ENSGALG00000002170,ENSGALG00000004386,ENSGALG00000005757,ENSGALG00000036133,ENSGALG00000035946,ENSGALG00000016044,ENSGALG00000008127,ENSGALG00000006785,ENSGALG00000027429,ENSGALG00000006968,ENSGALG00000037272,ENSGALG00000003837,ENSGALG00000006352,ENSGALG00000003670,ENSGALG00000026525,ENSGALG00000032097,ENSGALG00000035539,ENSGALG00000009885,…
biological_process	GO:0045356 positive regulation of interferon-alpha biosynthetic process	2 out of 486 genes, 0.4%	2 out of 15747 genes, 0.0%	1	ENSGALG00000016590,ENSGALG00000013468
biological_process	GO:0033554 cellular response to stress	22 out of 486 genes, 4.5%	954 out of 15747 genes, 6.1%	1	ENSGALG00000015148,ENSGALG00000038241,ENSGALG00000036616,ENSGALG00000006705,ENSGALG00000009050,ENSGALG00000011009,ENSGALG00000002771,ENSGALG00000013356,ENSGALG00000015216,ENSGALG00000012075,ENSGALG00000033498,ENSGALG00000018557,ENSGALG00000025887,ENSGALG00000016564,ENSGALG00000006511,ENSGALG00000023689,ENSGALG00000042321,ENSGALG00000009885,ENSGALG00000036536,ENSGALG00000043287,ENSGALG00000010560,…
biological_process	GO:0034764 positive regulation of transmembrane transport	9 out of 486 genes, 1.9%	77 out of 15747 genes, 0.5%	1	ENSGALG00000000775,ENSGALG00000039698,ENSGALG00000009995,ENSGALG00000040035,ENSGALG00000003443,ENSGALG00000008193,ENSGALG00000009050,ENSGALG00000003863,ENSGALG00000012173
biological_process	GO:0051260 protein homooligomerization	6 out of 486 genes, 1.2%	184 out of 15747 genes, 1.2%	1	ENSGALG00000033365,ENSGALG00000001434,ENSGALG00000012613,ENSGALG00000043287,ENSGALG00000037556,ENSGALG00000013356
biological_process	GO:0048520 positive regulation of behavior	7 out of 486 genes, 1.4%	75 out of 15747 genes, 0.5%	1	ENSGALG00000013218,ENSGALG00000011733,ENSGALG00000016564,ENSGALG00000012456,ENSGALG00000004594,ENSGALG00000037077,ENSGALG00000040241
biological_process	GO:0071804 cellular potassium ion transport	6 out of 486 genes, 1.2%	137 out of 15747 genes, 0.9%	1	ENSGALG00000003443,ENSGALG00000005209,ENSGALG00000003354,ENSGALG00000002374,ENSGALG00000007118,ENSGALG00000036573
biological_process	GO:0048523 negative regulation of cellular process	82 out of 486 genes, 16.9%	3073 out of 15747 genes, 19.5%	1	ENSGALG00000029669,ENSGALG00000002160,ENSGALG00000015150,ENSGALG00000036616,ENSGALG00000016992,ENSGALG00000009020,ENSGALG00000004631,ENSGALG00000015572,ENSGALG00000015184,ENSGALG00000032746,ENSGALG00000012075,ENSGALG00000006785,ENSGALG00000039432,ENSGALG00000006190,ENSGALG00000015403,ENSGALG00000043064,ENSGALG00000026525,ENSGALG00000009885,ENSGALG00000039269,ENSGALG00000010560,ENSGALG00000007226,…
biological_process	GO:2000757 negative regulation of peptidyl-lysine acetylation	2 out of 486 genes, 0.4%	14 out of 15747 genes, 0.1%	1	ENSGALG00000036133,ENSGALG00000008127
biological_process	GO:1903078 positive regulation of protein localization to plasma membrane	4 out of 486 genes, 0.8%	34 out of 15747 genes, 0.2%	1	ENSGALG00000026995,ENSGALG00000032702,ENSGALG00000015403,ENSGALG00000012173
biological_process	GO:0042698 ovulation cycle	2 out of 486 genes, 0.4%	42 out of 15747 genes, 0.3%	1	ENSGALG00000010337,ENSGALG00000015519
biological_process	GO:1990778 protein localization to cell periphery	5 out of 486 genes, 1.0%	129 out of 15747 genes, 0.8%	1	ENSGALG00000006490,ENSGALG00000030002,ENSGALG00000032418,ENSGALG00000015183,ENSGALG00000014726
molecular_function	GO:0004714 transmembrane receptor protein tyrosine kinase activity	3 out of 486 genes, 0.6%	57 out of 15747 genes, 0.4%	1	ENSGALG00000040241,ENSGALG00000015403,ENSGALG00000014687
biological_process	GO:0060341 regulation of cellular localization	38 out of 486 genes, 7.8%	741 out of 15747 genes, 4.7%	1	ENSGALG00000034722,ENSGALG00000014726,ENSGALG00000015183,ENSGALG00000007511,ENSGALG00000015216,ENSGALG00000012075,ENSGALG00000006602,ENSGALG00000039140,ENSGALG00000007001,ENSGALG00000006968,ENSGALG00000032702,ENSGALG00000041192,ENSGALG00000015403,ENSGALG00000012292,ENSGALG00000026995,ENSGALG00000008166,ENSGALG00000012173,ENSGALG00000006527,ENSGALG00000015148,ENSGALG00000016986,ENSGALG00000038943,…
molecular_function	GO:0046873 metal ion transmembrane transporter activity	15 out of 486 genes, 3.1%	353 out of 15747 genes, 2.2%	1	ENSGALG00000009366,ENSGALG00000034680,ENSGALG00000014372,ENSGALG00000002374,ENSGALG00000037556,ENSGALG00000007118,ENSGALG00000039687,ENSGALG00000008544,ENSGALG00000006490,ENSGALG00000003443,ENSGALG00000015145,ENSGALG00000005209,ENSGALG00000011009,ENSGALG00000003354,ENSGALG00000036573
cellular_component	GO:0070013 intracellular organelle lumen	40 out of 486 genes, 8.2%	2704 out of 15747 genes, 17.2%	1	ENSGALG00000014297,ENSGALG00000029354,ENSGALG00000043355,ENSGALG00000008544,ENSGALG00000004386,ENSGALG00000032534,ENSGALG00000030432,ENSGALG00000013086,ENSGALG00000003636,ENSGALG00000012075,ENSGALG00000033498,ENSGALG00000006785,ENSGALG00000009870,ENSGALG00000006073,ENSGALG00000006378,ENSGALG00000008840,ENSGALG00000026525,ENSGALG00000009885,ENSGALG00000039269,ENSGALG00000040557,ENSGALG00000006041,…
biological_process	GO:0045761 regulation of adenylate cyclase activity	3 out of 486 genes, 0.6%	20 out of 15747 genes, 0.1%	1	ENSGALG00000039432,ENSGALG00000039698,ENSGALG00000040035
biological_process	GO:0010043 response to zinc ion	2 out of 486 genes, 0.4%	12 out of 15747 genes, 0.1%	1	ENSGALG00000002771,ENSGALG00000003863
biological_process	GO:0021591 ventricular system development	2 out of 486 genes, 0.4%	17 out of 15747 genes, 0.1%	1	ENSGALG00000012997,ENSGALG00000005209
biological_process	GO:0042491 auditory receptor cell differentiation	2 out of 486 genes, 0.4%	27 out of 15747 genes, 0.2%	1	ENSGALG00000015145,ENSGALG00000009020
biological_process	GO:0032880 regulation of protein localization	25 out of 486 genes, 5.1%	540 out of 15747 genes, 3.4%	1	ENSGALG00000016986,ENSGALG00000015148,ENSGALG00000006527,ENSGALG00000038943,ENSGALG00000001434,ENSGALG00000034722,ENSGALG00000015396,ENSGALG00000015216,ENSGALG00000003863,ENSGALG00000012075,ENSGALG00000039140,ENSGALG00000007358,ENSGALG00000007001,ENSGALG00000006968,ENSGALG00000016661,ENSGALG00000032702,ENSGALG00000041192,ENSGALG00000015403,ENSGALG00000012292,ENSGALG00000042321,ENSGALG00000026995,…
biological_process	GO:0006461 protein complex assembly	24 out of 486 genes, 4.9%	711 out of 15747 genes, 4.5%	1	ENSGALG00000033365,ENSGALG00000001434,ENSGALG00000031874,ENSGALG00000040136,ENSGALG00000037556,ENSGALG00000011404,ENSGALG00000004386,ENSGALG00000013356,ENSGALG00000013086,ENSGALG00000003863,ENSGALG00000016564,ENSGALG00000039682,ENSGALG00000016142,ENSGALG00000012613,ENSGALG00000002786,ENSGALG00000004804,ENSGALG00000006073,ENSGALG00000037929,ENSGALG00000012997,ENSGALG00000004594,ENSGALG00000027571,…
biological_process	GO:0008542 visual learning	3 out of 486 genes, 0.6%	33 out of 15747 genes, 0.2%	1	ENSGALG00000004930,ENSGALG00000024171,ENSGALG00000039698
biological_process	GO:0090087 regulation of peptide transport	3 out of 486 genes, 0.6%	104 out of 15747 genes, 0.7%	1	ENSGALG00000004594,ENSGALG00000006968,ENSGALG00000016661
biological_process	GO:0006720 isoprenoid metabolic process	3 out of 486 genes, 0.6%	52 out of 15747 genes, 0.3%	1	ENSGALG00000033365,ENSGALG00000013072,ENSGALG00000005408
molecular_function	GO:0031072 heat shock protein binding	3 out of 486 genes, 0.6%	74 out of 15747 genes, 0.5%	1	ENSGALG00000033498,ENSGALG00000032525,ENSGALG00000007511
biological_process	GO:0035051 cardiocyte differentiation	3 out of 486 genes, 0.6%	80 out of 15747 genes, 0.5%	1	ENSGALG00000016797,ENSGALG00000009020,ENSGALG00000008914
biological_process	GO:0001754 eye photoreceptor cell differentiation	2 out of 486 genes, 0.4%	27 out of 15747 genes, 0.2%	1	ENSGALG00000004386,ENSGALG00000015150
biological_process	GO:0033135 regulation of peptidyl-serine phosphorylation	4 out of 486 genes, 0.8%	88 out of 15747 genes, 0.6%	1	ENSGALG00000030432,ENSGALG00000043287,ENSGALG00000040241,ENSGALG00000029983
biological_process	GO:0090103 cochlea morphogenesis	2 out of 486 genes, 0.4%	17 out of 15747 genes, 0.1%	1	ENSGALG00000004386,ENSGALG00000033351
biological_process	GO:0016192 vesicle-mediated transport	28 out of 486 genes, 5.8%	791 out of 15747 genes, 5.0%	1	ENSGALG00000015148,ENSGALG00000012119,ENSGALG00000005589,ENSGALG00000002080,ENSGALG00000005644,ENSGALG00000014726,ENSGALG00000005757,ENSGALG00000038141,ENSGALG00000030002,ENSGALG00000032746,ENSGALG00000011646,ENSGALG00000015183,ENSGALG00000001573,ENSGALG00000015216,ENSGALG00000003863,ENSGALG00000006602,ENSGALG00000011861,ENSGALG00000044326,ENSGALG00000014754,ENSGALG00000045478,ENSGALG00000040035,…
biological_process	GO:0051932 synaptic transmission, GABAergic	4 out of 486 genes, 0.8%	14 out of 15747 genes, 0.1%	1	ENSGALG00000039293,ENSGALG00000001698,ENSGALG00000041042,ENSGALG00000020143
biological_process	GO:0015914 phospholipid transport	2 out of 486 genes, 0.4%	62 out of 15747 genes, 0.4%	1	ENSGALG00000014236,ENSGALG00000003863
biological_process	GO:0045071 negative regulation of viral genome replication	2 out of 486 genes, 0.4%	18 out of 15747 genes, 0.1%	1	ENSGALG00000016400,ENSGALG00000010560
molecular_function	GO:0016410 N-acyltransferase activity	2 out of 486 genes, 0.4%	75 out of 15747 genes, 0.5%	1	ENSGALG00000005474,ENSGALG00000005473
biological_process	GO:0051247 positive regulation of protein metabolic process	42 out of 486 genes, 8.6%	1078 out of 15747 genes, 6.8%	1	ENSGALG00000030407,ENSGALG00000016992,ENSGALG00000002113,ENSGALG00000004386,ENSGALG00000043065,ENSGALG00000042351,ENSGALG00000032746,ENSGALG00000030432,ENSGALG00000026167,ENSGALG00000032717,ENSGALG00000015216,ENSGALG00000006785,ENSGALG00000028158,ENSGALG00000007001,ENSGALG00000009870,ENSGALG00000002192,ENSGALG00000015403,ENSGALG00000012292,ENSGALG00000004594,ENSGALG00000039080,ENSGALG00000008346,…
molecular_function	GO:0051536 iron-sulfur cluster binding	2 out of 486 genes, 0.4%	53 out of 15747 genes, 0.3%	1	ENSGALG00000016400,ENSGALG00000008701
biological_process	GO:0031670 cellular response to nutrient	2 out of 486 genes, 0.4%	7 out of 15747 genes, 0.0%	1	ENSGALG00000017343,ENSGALG00000017046
molecular_function	GO:0016798 hydrolase activity, acting on glycosyl bonds	2 out of 486 genes, 0.4%	104 out of 15747 genes, 0.7%	1	ENSGALG00000031341,ENSGALG00000036536
biological_process	GO:0002761 regulation of myeloid leukocyte differentiation	4 out of 486 genes, 0.8%	64 out of 15747 genes, 0.4%	1	ENSGALG00000042321,ENSGALG00000029669,ENSGALG00000004594,ENSGALG00000030432
biological_process	GO:0030029 actin filament-based process	20 out of 486 genes, 4.1%	410 out of 15747 genes, 2.6%	1	ENSGALG00000016986,ENSGALG00000015148,ENSGALG00000002080,ENSGALG00000014203,ENSGALG00000036616,ENSGALG00000040136,ENSGALG00000008914,ENSGALG00000007160,ENSGALG00000009050,ENSGALG00000032588,ENSGALG00000028158,ENSGALG00000006025,ENSGALG00000012456,ENSGALG00000011296,ENSGALG00000039682,ENSGALG00000002786,ENSGALG00000010595,ENSGALG00000006490,ENSGALG00000026995,ENSGALG00000035063
biological_process	GO:1902305 regulation of sodium ion transmembrane transport	2 out of 486 genes, 0.4%	32 out of 15747 genes, 0.2%	1	ENSGALG00000006490,ENSGALG00000001434
biological_process	GO:0035850 epithelial cell differentiation involved in kidney development	2 out of 486 genes, 0.4%	16 out of 15747 genes, 0.1%	1	ENSGALG00000036133,ENSGALG00000009020
biological_process	GO:0001841 neural tube formation	2 out of 486 genes, 0.4%	76 out of 15747 genes, 0.5%	1	ENSGALG00000043355,ENSGALG00000033351
biological_process	GO:0045666 positive regulation of neuron differentiation	11 out of 486 genes, 2.3%	186 out of 15747 genes, 1.2%	1	ENSGALG00000016564,ENSGALG00000009523,ENSGALG00000015403,ENSGALG00000011295,ENSGALG00000042321,ENSGALG00000022819,ENSGALG00000008193,ENSGALG00000002556,ENSGALG00000035634,ENSGALG00000015519,ENSGALG00000040241
cellular_component	GO:0019898 extrinsic component of membrane	11 out of 486 genes, 2.3%	181 out of 15747 genes, 1.1%	1	ENSGALG00000015148,ENSGALG00000016564,ENSGALG00000016661,ENSGALG00000004804,ENSGALG00000011295,ENSGALG00000042321,ENSGALG00000002132,ENSGALG00000042351,ENSGALG00000026167,ENSGALG00000046557,ENSGALG00000005293
molecular_function	GO:0052689 carboxylic ester hydrolase activity	4 out of 486 genes, 0.8%	99 out of 15747 genes, 0.6%	1	ENSGALG00000038601,ENSGALG00000038923,ENSGALG00000032746,ENSGALG00000006378
molecular_function	GO:0019838 growth factor binding	5 out of 486 genes, 1.0%	101 out of 15747 genes, 0.6%	1	ENSGALG00000034756,ENSGALG00000030407,ENSGALG00000014501,ENSGALG00000005638,ENSGALG00000040241
cellular_component	GO:0043025 neuronal cell body	3 out of 486 genes, 0.6%	181 out of 15747 genes, 1.1%	1	ENSGALG00000015348,ENSGALG00000015396,ENSGALG00000003863
cellular_component	GO:0032991 macromolecular complex	95 out of 486 genes, 19.5%	4040 out of 15747 genes, 25.7%	1	ENSGALG00000029669,ENSGALG00000002160,ENSGALG00000030407,ENSGALG00000023379,ENSGALG00000035075,ENSGALG00000035594,ENSGALG00000007052,ENSGALG00000002113,ENSGALG00000015184,ENSGALG00000028424,ENSGALG00000042351,ENSGALG00000026167,ENSGALG00000013086,ENSGALG00000007511,ENSGALG00000046557,ENSGALG00000012075,ENSGALG00000033498,ENSGALG00000029381,ENSGALG00000000141,ENSGALG00000006785,ENSGALG00000039140,…
biological_process	GO:0071560 cellular response to transforming growth factor beta stimulus	5 out of 486 genes, 1.0%	87 out of 15747 genes, 0.6%	1	ENSGALG00000004386,ENSGALG00000007358,ENSGALG00000037160,ENSGALG00000010769,ENSGALG00000043287
molecular_function	GO:0005178 integrin binding	5 out of 486 genes, 1.0%	71 out of 15747 genes, 0.5%	1	ENSGALG00000034756,ENSGALG00000016986,ENSGALG00000016867,ENSGALG00000007511,ENSGALG00000015216
biological_process	GO:0002825 regulation of T-helper 1 type immune response	3 out of 486 genes, 0.6%	11 out of 15747 genes, 0.1%	1	ENSGALG00000040621,ENSGALG00000015148,ENSGALG00000030407
cellular_component	GO:0005623 cell	340 out of 486 genes, 70.0%	11718 out of 15747 genes, 74.4%	1	ENSGALG00000002160,ENSGALG00000043158,ENSGALG00000040136,ENSGALG00000041671,ENSGALG00000015572,ENSGALG00000000589,ENSGALG00000028424,ENSGALG00000015145,ENSGALG00000012421,ENSGALG00000032746,ENSGALG00000015183,ENSGALG00000014754,ENSGALG00000027429,ENSGALG00000039432,ENSGALG00000041344,ENSGALG00000041192,ENSGALG00000004504,ENSGALG00000016693,ENSGALG00000006352,ENSGALG00000026525,ENSGALG00000008346,…
biological_process	GO:0033619 membrane protein proteolysis	2 out of 486 genes, 0.4%	23 out of 15747 genes, 0.1%	1	ENSGALG00000014684,ENSGALG00000003863
biological_process	GO:0001818 negative regulation of cytokine production	10 out of 486 genes, 2.1%	112 out of 15747 genes, 0.7%	1	ENSGALG00000015148,ENSGALG00000004958,ENSGALG00000007001,ENSGALG00000002192,ENSGALG00000014561,ENSGALG00000003837,ENSGALG00000012292,ENSGALG00000031794,ENSGALG00000016600,ENSGALG00000029983
cellular_component	GO:0031229 intrinsic component of nuclear inner membrane	2 out of 486 genes, 0.4%	16 out of 15747 genes, 0.1%	1	ENSGALG00000001573,ENSGALG00000003863
biological_process	GO:0050806 positive regulation of synaptic transmission	3 out of 486 genes, 0.6%	73 out of 15747 genes, 0.5%	1	ENSGALG00000008193,ENSGALG00000039698,ENSGALG00000040035
cellular_component	GO:0005764 lysosome	7 out of 486 genes, 1.4%	212 out of 15747 genes, 1.3%	1	ENSGALG00000038636,ENSGALG00000012761,ENSGALG00000004594,ENSGALG00000000775,ENSGALG00000033694,ENSGALG00000016590,ENSGALG00000012075
cellular_component	GO:0000790 nuclear chromatin	4 out of 486 genes, 0.8%	211 out of 15747 genes, 1.3%	1	ENSGALG00000042534,ENSGALG00000006785,ENSGALG00000013086,ENSGALG00000008127
biological_process	GO:0033673 negative regulation of kinase activity	5 out of 486 genes, 1.0%	152 out of 15747 genes, 1.0%	1	ENSGALG00000042321,ENSGALG00000002192,ENSGALG00000043287,ENSGALG00000014561,ENSGALG00000014687
molecular_function	GO:0001637 G-protein coupled chemoattractant receptor activity	2 out of 486 genes, 0.4%	18 out of 15747 genes, 0.1%	1	ENSGALG00000011733,ENSGALG00000037077
biological_process	GO:0022617 extracellular matrix disassembly	2 out of 486 genes, 0.4%	8 out of 15747 genes, 0.1%	1	ENSGALG00000016986,ENSGALG00000000775
biological_process	GO:0060322 head development	13 out of 486 genes, 2.7%	443 out of 15747 genes, 2.8%	1	ENSGALG00000033365,ENSGALG00000039698,ENSGALG00000004631,ENSGALG00000037556,ENSGALG00000009523,ENSGALG00000004386,ENSGALG00000015184,ENSGALG00000005209,ENSGALG00000008193,ENSGALG00000012997,ENSGALG00000015519,ENSGALG00000032746,ENSGALG00000010256
biological_process	GO:0031497 chromatin assembly	3 out of 486 genes, 0.6%	80 out of 15747 genes, 0.5%	1	ENSGALG00000004386,ENSGALG00000031874,ENSGALG00000027571
biological_process	GO:0007519 skeletal muscle tissue development	4 out of 486 genes, 0.8%	100 out of 15747 genes, 0.6%	1	ENSGALG00000013624,ENSGALG00000025887,ENSGALG00000041452,ENSGALG00000043287
biological_process	GO:0030324 lung development	8 out of 486 genes, 1.6%	126 out of 15747 genes, 0.8%	1	ENSGALG00000028158,ENSGALG00000043355,ENSGALG00000032702,ENSGALG00000011404,ENSGALG00000006378,ENSGALG00000004386,ENSGALG00000026525,ENSGALG00000016044
biological_process	GO:0032502 developmental process	128 out of 486 genes, 26.3%	3356 out of 15747 genes, 21.3%	1	ENSGALG00000002160,ENSGALG00000040182,ENSGALG00000015150,ENSGALG00000043355,ENSGALG00000004631,ENSGALG00000028424,ENSGALG00000015145,ENSGALG00000032746,ENSGALG00000013086,ENSGALG00000039264,ENSGALG00000004504,ENSGALG00000026525,ENSGALG00000008346,ENSGALG00000039269,ENSGALG00000007226,ENSGALG00000015148,ENSGALG00000041452,ENSGALG00000042534,ENSGALG00000024171,ENSGALG00000002987,ENSGALG00000001486,…
biological_process	GO:0006798 polyphosphate catabolic process	2 out of 486 genes, 0.4%	5 out of 15747 genes, 0.0%	1	ENSGALG00000015167,ENSGALG00000042157
biological_process	GO:0010675 regulation of cellular carbohydrate metabolic process	6 out of 486 genes, 1.2%	91 out of 15747 genes, 0.6%	1	ENSGALG00000016564,ENSGALG00000016600,ENSGALG00000009870,ENSGALG00000012613,ENSGALG00000016992,ENSGALG00000003863
cellular_component	GO:0030880 RNA polymerase complex	2 out of 486 genes, 0.4%	111 out of 15747 genes, 0.7%	1	ENSGALG00000004859,ENSGALG00000009885
biological_process	GO:0050886 endocrine process	2 out of 486 genes, 0.4%	40 out of 15747 genes, 0.3%	1	ENSGALG00000002987,ENSGALG00000005209
biological_process	GO:0051962 positive regulation of nervous system development	13 out of 486 genes, 2.7%	293 out of 15747 genes, 1.9%	1	ENSGALG00000042159,ENSGALG00000016564,ENSGALG00000009523,ENSGALG00000015403,ENSGALG00000011295,ENSGALG00000042321,ENSGALG00000022819,ENSGALG00000008193,ENSGALG00000035634,ENSGALG00000002556,ENSGALG00000015519,ENSGALG00000032746,ENSGALG00000040241
biological_process	GO:0002455 humoral immune response mediated by circulating immunoglobulin	5 out of 486 genes, 1.0%	37 out of 15747 genes, 0.2%	1	ENSGALG00000014754,ENSGALG00000014603,ENSGALG00000021569,ENSGALG00000014659,ENSGALG00000004771
cellular_component	GO:0030424 axon	12 out of 486 genes, 2.5%	278 out of 15747 genes, 1.8%	1	ENSGALG00000015737,ENSGALG00000009514,ENSGALG00000037556,ENSGALG00000005209,ENSGALG00000015348,ENSGALG00000011009,ENSGALG00000002556,ENSGALG00000015519,ENSGALG00000035935,ENSGALG00000015396,ENSGALG00000040241,ENSGALG00000006602
biological_process	GO:0016070 RNA metabolic process	21 out of 486 genes, 4.3%	1246 out of 15747 genes, 7.9%	1	ENSGALG00000022802,ENSGALG00000014297,ENSGALG00000015150,ENSGALG00000002170,ENSGALG00000004386,ENSGALG00000005757,ENSGALG00000036133,ENSGALG00000003196,ENSGALG00000016044,ENSGALG00000008127,ENSGALG00000040899,ENSGALG00000006785,ENSGALG00000006968,ENSGALG00000037272,ENSGALG00000027165,ENSGALG00000003670,ENSGALG00000026525,ENSGALG00000032097,ENSGALG00000035539,ENSGALG00000009885,ENSGALG00000030291
molecular_function	GO:0030234 enzyme regulator activity	24 out of 486 genes, 4.9%	735 out of 15747 genes, 4.7%	1	ENSGALG00000015148,ENSGALG00000029354,ENSGALG00000002080,ENSGALG00000030591,ENSGALG00000033898,ENSGALG00000007160,ENSGALG00000002987,ENSGALG00000009050,ENSGALG00000012421,ENSGALG00000042351,ENSGALG00000038141,ENSGALG00000003319,ENSGALG00000002556,ENSGALG00000026167,ENSGALG00000026884,ENSGALG00000012873,ENSGALG00000012075,ENSGALG00000018557,ENSGALG00000012456,ENSGALG00000029264,ENSGALG00000021143,…
biological_process	GO:0090304 nucleic acid metabolic process	25 out of 486 genes, 5.1%	1626 out of 15747 genes, 10.3%	1	ENSGALG00000022802,ENSGALG00000014297,ENSGALG00000015150,ENSGALG00000002170,ENSGALG00000004386,ENSGALG00000005757,ENSGALG00000036133,ENSGALG00000003196,ENSGALG00000032746,ENSGALG00000016044,ENSGALG00000008127,ENSGALG00000012075,ENSGALG00000040899,ENSGALG00000006785,ENSGALG00000006968,ENSGALG00000037272,ENSGALG00000027165,ENSGALG00000028790,ENSGALG00000003670,ENSGALG00000026525,ENSGALG00000035539,…
biological_process	GO:1901699 cellular response to nitrogen compound	15 out of 486 genes, 3.1%	302 out of 15747 genes, 1.9%	1	ENSGALG00000036470,ENSGALG00000030506,ENSGALG00000007001,ENSGALG00000039698,ENSGALG00000009995,ENSGALG00000040035,ENSGALG00000041192,ENSGALG00000011295,ENSGALG00000004386,ENSGALG00000017343,ENSGALG00000043287,ENSGALG00000007959,ENSGALG00000015183,ENSGALG00000046557,ENSGALG00000003863
molecular_function	GO:0044212 transcription regulatory region DNA binding	20 out of 486 genes, 4.1%	706 out of 15747 genes, 4.5%	1	ENSGALG00000014297,ENSGALG00000015150,ENSGALG00000002170,ENSGALG00000042534,ENSGALG00000004386,ENSGALG00000005757,ENSGALG00000036133,ENSGALG00000008127,ENSGALG00000006785,ENSGALG00000025887,ENSGALG00000041484,ENSGALG00000006968,ENSGALG00000037272,ENSGALG00000003670,ENSGALG00000026525,ENSGALG00000032097,ENSGALG00000035516,ENSGALG00000035539,ENSGALG00000030291,ENSGALG00000010256
biological_process	GO:0001894 tissue homeostasis	8 out of 486 genes, 1.6%	103 out of 15747 genes, 0.7%	1	ENSGALG00000016564,ENSGALG00000007001,ENSGALG00000006968,ENSGALG00000040035,ENSGALG00000006378,ENSGALG00000004386,ENSGALG00000032530,ENSGALG00000003863
biological_process	GO:0019222 regulation of metabolic process	122 out of 486 genes, 25.1%	4504 out of 15747 genes, 28.6%	1	ENSGALG00000014297,ENSGALG00000029354,ENSGALG00000030591,ENSGALG00000030407,ENSGALG00000015150,ENSGALG00000016992,ENSGALG00000009020,ENSGALG00000007052,ENSGALG00000002113,ENSGALG00000015572,ENSGALG00000015184,ENSGALG00000043065,ENSGALG00000012421,ENSGALG00000042351,ENSGALG00000032746,ENSGALG00000026167,ENSGALG00000032717,ENSGALG00000007511,ENSGALG00000012075,ENSGALG00000006785,ENSGALG00000028158,…
biological_process	GO:0048708 astrocyte differentiation	3 out of 486 genes, 0.6%	31 out of 15747 genes, 0.2%	1	ENSGALG00000004386,ENSGALG00000007001,ENSGALG00000039698
biological_process	GO:1901657 glycosyl compound metabolic process	2 out of 486 genes, 0.4%	219 out of 15747 genes, 1.4%	1	ENSGALG00000016471,ENSGALG00000040182
biological_process	GO:0010812 negative regulation of cell-substrate adhesion	2 out of 486 genes, 0.4%	41 out of 15747 genes, 0.3%	1	ENSGALG00000032746,ENSGALG00000009020
biological_process	GO:0048260 positive regulation of receptor-mediated endocytosis	3 out of 486 genes, 0.6%	26 out of 15747 genes, 0.2%	1	ENSGALG00000002160,ENSGALG00000029983,ENSGALG00000015216
biological_process	GO:2000026 regulation of multicellular organismal development	54 out of 486 genes, 11.1%	1208 out of 15747 genes, 7.7%	1	ENSGALG00000029669,ENSGALG00000002160,ENSGALG00000043355,ENSGALG00000009020,ENSGALG00000004631,ENSGALG00000008544,ENSGALG00000004386,ENSGALG00000014684,ENSGALG00000042351,ENSGALG00000032746,ENSGALG00000030432,ENSGALG00000015216,ENSGALG00000036470,ENSGALG00000031578,ENSGALG00000006785,ENSGALG00000028158,ENSGALG00000013218,ENSGALG00000009870,ENSGALG00000002192,ENSGALG00000015403,ENSGALG00000011295,…
cellular_component	GO:0016323 basolateral plasma membrane	5 out of 486 genes, 1.0%	92 out of 15747 genes, 0.6%	1	ENSGALG00000005209,ENSGALG00000010769,ENSGALG00000039080,ENSGALG00000032702,ENSGALG00000041225
biological_process	GO:0034198 cellular response to amino acid starvation	2 out of 486 genes, 0.4%	36 out of 15747 genes, 0.2%	1	ENSGALG00000025887,ENSGALG00000010560
biological_process	GO:0090025 regulation of monocyte chemotaxis	3 out of 486 genes, 0.6%	14 out of 15747 genes, 0.1%	1	ENSGALG00000042321,ENSGALG00000011733,ENSGALG00000037077
molecular_function	GO:0016817 hydrolase activity, acting on acid anhydrides	28 out of 486 genes, 5.8%	730 out of 15747 genes, 4.6%	1	ENSGALG00000015148,ENSGALG00000000720,ENSGALG00000035075,ENSGALG00000005644,ENSGALG00000035594,ENSGALG00000014236,ENSGALG00000014726,ENSGALG00000032746,ENSGALG00000042157,ENSGALG00000015183,ENSGALG00000046557,ENSGALG00000036573,ENSGALG00000033498,ENSGALG00000029381,ENSGALG00000034680,ENSGALG00000012456,ENSGALG00000016142,ENSGALG00000026152,ENSGALG00000040260,ENSGALG00000012997,ENSGALG00000015167,…
biological_process	GO:0072001 renal system development	8 out of 486 genes, 1.6%	188 out of 15747 genes, 1.2%	1	ENSGALG00000009020,ENSGALG00000032702,ENSGALG00000004386,ENSGALG00000005209,ENSGALG00000036133,ENSGALG00000015519,ENSGALG00000010256,ENSGALG00000029983
biological_process	GO:0031344 regulation of cell projection organization	20 out of 486 genes, 4.1%	396 out of 15747 genes, 2.5%	1	ENSGALG00000002160,ENSGALG00000009514,ENSGALG00000004631,ENSGALG00000002556,ENSGALG00000032746,ENSGALG00000040241,ENSGALG00000003863,ENSGALG00000031578,ENSGALG00000012456,ENSGALG00000016564,ENSGALG00000009523,ENSGALG00000015403,ENSGALG00000042321,ENSGALG00000008193,ENSGALG00000026995,ENSGALG00000033885,ENSGALG00000035634,ENSGALG00000015519,ENSGALG00000043287,ENSGALG00000007226
biological_process	GO:0008016 regulation of heart contraction	4 out of 486 genes, 0.8%	111 out of 15747 genes, 0.7%	1	ENSGALG00000006490,ENSGALG00000043287,ENSGALG00000011404,ENSGALG00000008544
biological_process	GO:0019233 sensory perception of pain	2 out of 486 genes, 0.4%	35 out of 15747 genes, 0.2%	1	ENSGALG00000005209,ENSGALG00000003863
biological_process	GO:0032835 glomerulus development	4 out of 486 genes, 0.8%	33 out of 15747 genes, 0.2%	1	ENSGALG00000036133,ENSGALG00000005209,ENSGALG00000009020,ENSGALG00000029983
biological_process	GO:1902476 chloride transmembrane transport	7 out of 486 genes, 1.4%	63 out of 15747 genes, 0.4%	1	ENSGALG00000039293,ENSGALG00000016607,ENSGALG00000001698,ENSGALG00000041042,ENSGALG00000020143,ENSGALG00000007959,ENSGALG00000033183
biological_process	GO:0043393 regulation of protein binding	9 out of 486 genes, 1.9%	138 out of 15747 genes, 0.9%	1	ENSGALG00000002160,ENSGALG00000012442,ENSGALG00000040035,ENSGALG00000011404,ENSGALG00000033351,ENSGALG00000043287,ENSGALG00000012075,ENSGALG00000012173,ENSGALG00000029983
biological_process	GO:0048013 ephrin receptor signaling pathway	2 out of 486 genes, 0.4%	28 out of 15747 genes, 0.2%	1	ENSGALG00000015403,ENSGALG00000014687
biological_process	GO:0051648 vesicle localization	3 out of 486 genes, 0.6%	143 out of 15747 genes, 0.9%	1	ENSGALG00000035935,ENSGALG00000006602,ENSGALG00000003863
biological_process	GO:0009266 response to temperature stimulus	4 out of 486 genes, 0.8%	98 out of 15747 genes, 0.6%	1	ENSGALG00000033498,ENSGALG00000040035,ENSGALG00000040557,ENSGALG00000006705
biological_process	GO:1903556 negative regulation of tumor necrosis factor superfamily cytokine production	3 out of 486 genes, 0.6%	24 out of 15747 genes, 0.2%	1	ENSGALG00000007001,ENSGALG00000016600,ENSGALG00000014561
biological_process	GO:1990830 cellular response to leukemia inhibitory factor	2 out of 486 genes, 0.4%	84 out of 15747 genes, 0.5%	1	ENSGALG00000038636,ENSGALG00000015053
biological_process	GO:0016482 cytosolic transport	3 out of 486 genes, 0.6%	185 out of 15747 genes, 1.2%	1	ENSGALG00000035935,ENSGALG00000006602,ENSGALG00000003863
biological_process	GO:0072311 glomerular epithelial cell differentiation	2 out of 486 genes, 0.4%	13 out of 15747 genes, 0.1%	1	ENSGALG00000036133,ENSGALG00000009020
biological_process	GO:0010524 positive regulation of calcium ion transport into cytosol	4 out of 486 genes, 0.8%	27 out of 15747 genes, 0.2%	1	ENSGALG00000009050,ENSGALG00000039698,ENSGALG00000043287,ENSGALG00000003863
molecular_function	GO:0005525 GTP binding	12 out of 486 genes, 2.5%	309 out of 15747 genes, 2.0%	1	ENSGALG00000000720,ENSGALG00000016556,ENSGALG00000012456,ENSGALG00000026152,ENSGALG00000016142,ENSGALG00000014726,ENSGALG00000040260,ENSGALG00000026995,ENSGALG00000029569,ENSGALG00000035063,ENSGALG00000032418,ENSGALG00000015183
biological_process	GO:0009987 cellular process	324 out of 486 genes, 66.7%	10771 out of 15747 genes, 68.4%	1	ENSGALG00000002160,ENSGALG00000040136,ENSGALG00000004631,ENSGALG00000000589,ENSGALG00000028424,ENSGALG00000015145,ENSGALG00000012421,ENSGALG00000032746,ENSGALG00000015183,ENSGALG00000014754,ENSGALG00000027429,ENSGALG00000039432,ENSGALG00000036044,ENSGALG00000030316,ENSGALG00000039264,ENSGALG00000041344,ENSGALG00000041192,ENSGALG00000004504,ENSGALG00000016693,ENSGALG00000006352,ENSGALG00000026525,…
biological_process	GO:0042113 B cell activation	6 out of 486 genes, 1.2%	95 out of 15747 genes, 0.6%	1	ENSGALG00000012292,ENSGALG00000004958,ENSGALG00000016564,ENSGALG00000007001,ENSGALG00000012442,ENSGALG00000002192
molecular_function	GO:0031267 small GTPase binding	5 out of 486 genes, 1.0%	226 out of 15747 genes, 1.4%	1	ENSGALG00000038943,ENSGALG00000021304,ENSGALG00000044599,ENSGALG00000043287,ENSGALG00000046504
biological_process	GO:0019935 cyclic-nucleotide-mediated signaling	2 out of 486 genes, 0.4%	23 out of 15747 genes, 0.1%	1	ENSGALG00000013803,ENSGALG00000004386
biological_process	GO:0044265 cellular macromolecule catabolic process	6 out of 486 genes, 1.2%	577 out of 15747 genes, 3.7%	1	ENSGALG00000033498,ENSGALG00000028790,ENSGALG00000013057,ENSGALG00000000775,ENSGALG00000039269,ENSGALG00000012075
biological_process	GO:0043271 negative regulation of ion transport	3 out of 486 genes, 0.6%	66 out of 15747 genes, 0.4%	1	ENSGALG00000016564,ENSGALG00000007052,ENSGALG00000043287
biological_process	GO:0003008 system process	47 out of 486 genes, 9.7%	946 out of 15747 genes, 6.0%	1	ENSGALG00000029669,ENSGALG00000014236,ENSGALG00000004386,ENSGALG00000014684,ENSGALG00000015145,ENSGALG00000035946,ENSGALG00000011009,ENSGALG00000007001,ENSGALG00000006968,ENSGALG00000032702,ENSGALG00000035230,ENSGALG00000033226,ENSGALG00000005209,ENSGALG00000020143,ENSGALG00000005293,ENSGALG00000033365,ENSGALG00000009514,ENSGALG00000040493,ENSGALG00000038241,ENSGALG00000041452,ENSGALG00000001690,…
biological_process	GO:0098660 inorganic ion transmembrane transport	23 out of 486 genes, 4.7%	473 out of 15747 genes, 3.0%	1	ENSGALG00000009366,ENSGALG00000014372,ENSGALG00000016992,ENSGALG00000007118,ENSGALG00000008544,ENSGALG00000003443,ENSGALG00000015145,ENSGALG00000011009,ENSGALG00000003354,ENSGALG00000041042,ENSGALG00000036573,ENSGALG00000033183,ENSGALG00000003863,ENSGALG00000034680,ENSGALG00000039293,ENSGALG00000001698,ENSGALG00000002192,ENSGALG00000002374,ENSGALG00000006490,ENSGALG00000005209,ENSGALG00000016607,…
biological_process	GO:0044712 single-organism catabolic process	12 out of 486 genes, 2.5%	545 out of 15747 genes, 3.5%	1	ENSGALG00000033498,ENSGALG00000000775,ENSGALG00000015053,ENSGALG00000008701,ENSGALG00000005408,ENSGALG00000038601,ENSGALG00000038923,ENSGALG00000015167,ENSGALG00000011255,ENSGALG00000003457,ENSGALG00000032746,ENSGALG00000042157
biological_process	GO:0050869 negative regulation of B cell activation	4 out of 486 genes, 0.8%	20 out of 15747 genes, 0.1%	1	ENSGALG00000012292,ENSGALG00000004958,ENSGALG00000042321,ENSGALG00000040926
biological_process	GO:0032735 positive regulation of interleukin-12 production	4 out of 486 genes, 0.8%	16 out of 15747 genes, 0.1%	1	ENSGALG00000006785,ENSGALG00000005757,ENSGALG00000007001,ENSGALG00000013468
biological_process	GO:0032845 negative regulation of homeostatic process	5 out of 486 genes, 1.0%	87 out of 15747 genes, 0.6%	1	ENSGALG00000004594,ENSGALG00000038241,ENSGALG00000016992,ENSGALG00000002192,ENSGALG00000003863
biological_process	GO:0045601 regulation of endothelial cell differentiation	2 out of 486 genes, 0.4%	18 out of 15747 genes, 0.1%	1	ENSGALG00000009020,ENSGALG00000008701
biological_process	GO:1903650 negative regulation of cytoplasmic transport	2 out of 486 genes, 0.4%	54 out of 15747 genes, 0.3%	1	ENSGALG00000007358,ENSGALG00000029983
biological_process	GO:0046834 lipid phosphorylation	2 out of 486 genes, 0.4%	54 out of 15747 genes, 0.3%	1	ENSGALG00000011295,ENSGALG00000042351
cellular_component	GO:0030659 cytoplasmic vesicle membrane	6 out of 486 genes, 1.2%	163 out of 15747 genes, 1.0%	1	ENSGALG00000005589,ENSGALG00000004955,ENSGALG00000043287,ENSGALG00000035935,ENSGALG00000032418,ENSGALG00000006602
biological_process	GO:0032504 multicellular organism reproduction	9 out of 486 genes, 1.9%	376 out of 15747 genes, 2.4%	1	ENSGALG00000040182,ENSGALG00000039698,ENSGALG00000031186,ENSGALG00000004386,ENSGALG00000010337,ENSGALG00000015519,ENSGALG00000001573,ENSGALG00000007959,ENSGALG00000001109
cellular_component	GO:0036477 somatodendritic compartment	11 out of 486 genes, 2.3%	360 out of 15747 genes, 2.3%	1	ENSGALG00000026092,ENSGALG00000016564,ENSGALG00000016992,ENSGALG00000004930,ENSGALG00000024171,ENSGALG00000008193,ENSGALG00000008365,ENSGALG00000015348,ENSGALG00000002556,ENSGALG00000015396,ENSGALG00000003863
biological_process	GO:0045995 regulation of embryonic development	2 out of 486 genes, 0.4%	92 out of 15747 genes, 0.6%	1	ENSGALG00000004386,ENSGALG00000043355
biological_process	GO:0031589 cell-substrate adhesion	7 out of 486 genes, 1.4%	98 out of 15747 genes, 0.6%	1	ENSGALG00000014203,ENSGALG00000005644,ENSGALG00000016867,ENSGALG00000007511,ENSGALG00000029983,ENSGALG00000014687,ENSGALG00000004504
cellular_component	GO:0005578 proteinaceous extracellular matrix	2 out of 486 genes, 0.4%	79 out of 15747 genes, 0.5%	1	ENSGALG00000016584,ENSGALG00000011271
biological_process	GO:2001242 regulation of intrinsic apoptotic signaling pathway	3 out of 486 genes, 0.6%	99 out of 15747 genes, 0.6%	1	ENSGALG00000004594,ENSGALG00000006511,ENSGALG00000043287
biological_process	GO:0022603 regulation of anatomical structure morphogenesis	25 out of 486 genes, 5.1%	691 out of 15747 genes, 4.4%	1	ENSGALG00000015148,ENSGALG00000043355,ENSGALG00000004631,ENSGALG00000014687,ENSGALG00000004386,ENSGALG00000014684,ENSGALG00000012421,ENSGALG00000042351,ENSGALG00000002556,ENSGALG00000032746,ENSGALG00000040241,ENSGALG00000028158,ENSGALG00000013218,ENSGALG00000016564,ENSGALG00000008701,ENSGALG00000015655,ENSGALG00000008193,ENSGALG00000026995,ENSGALG00000033351,ENSGALG00000035634,ENSGALG00000015519,…
biological_process	GO:1903900 regulation of viral life cycle	4 out of 486 genes, 0.8%	87 out of 15747 genes, 0.6%	1	ENSGALG00000004594,ENSGALG00000001434,ENSGALG00000016400,ENSGALG00000010560
biological_process	GO:0009725 response to hormone	15 out of 486 genes, 3.1%	392 out of 15747 genes, 2.5%	1	ENSGALG00000015148,ENSGALG00000015150,ENSGALG00000000775,ENSGALG00000014372,ENSGALG00000002170,ENSGALG00000011295,ENSGALG00000016797,ENSGALG00000043064,ENSGALG00000042321,ENSGALG00000032746,ENSGALG00000015519,ENSGALG00000043287,ENSGALG00000015183,ENSGALG00000046557,ENSGALG00000007226
molecular_function	GO:0046943 carboxylic acid transmembrane transporter activity	5 out of 486 genes, 1.0%	117 out of 15747 genes, 0.7%	1	ENSGALG00000009730,ENSGALG00000002783,ENSGALG00000030316,ENSGALG00000037556,ENSGALG00000007959
molecular_function	GO:0036094 small molecule binding	70 out of 486 genes, 14.4%	1936 out of 15747 genes, 12.3%	1	ENSGALG00000030591,ENSGALG00000035075,ENSGALG00000036616,ENSGALG00000035594,ENSGALG00000007052,ENSGALG00000014726,ENSGALG00000015183,ENSGALG00000006602,ENSGALG00000033498,ENSGALG00000029381,ENSGALG00000023821,ENSGALG00000016142,ENSGALG00000041344,ENSGALG00000041192,ENSGALG00000015403,ENSGALG00000043064,ENSGALG00000026995,ENSGALG00000039269,ENSGALG00000010560,ENSGALG00000033365,ENSGALG00000000720,…
biological_process	GO:0050672 negative regulation of lymphocyte proliferation	5 out of 486 genes, 1.0%	40 out of 15747 genes, 0.3%	1	ENSGALG00000014362,ENSGALG00000004958,ENSGALG00000042321,ENSGALG00000031794,ENSGALG00000014561
biological_process	GO:0048008 platelet-derived growth factor receptor signaling pathway	2 out of 486 genes, 0.4%	25 out of 15747 genes, 0.2%	1	ENSGALG00000010256,ENSGALG00000003709
biological_process	GO:0022414 reproductive process	18 out of 486 genes, 3.7%	693 out of 15747 genes, 4.4%	1	ENSGALG00000015148,ENSGALG00000040182,ENSGALG00000004386,ENSGALG00000003443,ENSGALG00000028424,ENSGALG00000001573,ENSGALG00000012873,ENSGALG00000001109,ENSGALG00000006602,ENSGALG00000039698,ENSGALG00000006968,ENSGALG00000031186,ENSGALG00000026525,ENSGALG00000010337,ENSGALG00000010769,ENSGALG00000015519,ENSGALG00000010256,ENSGALG00000007959
biological_process	GO:1990823 response to leukemia inhibitory factor	2 out of 486 genes, 0.4%	84 out of 15747 genes, 0.5%	1	ENSGALG00000038636,ENSGALG00000015053
biological_process	GO:0042593 glucose homeostasis	6 out of 486 genes, 1.2%	103 out of 15747 genes, 0.7%	1	ENSGALG00000026525,ENSGALG00000038241,ENSGALG00000016600,ENSGALG00000006968,ENSGALG00000041344,ENSGALG00000035230
biological_process	GO:0030641 regulation of cellular pH	3 out of 486 genes, 0.6%	55 out of 15747 genes, 0.3%	1	ENSGALG00000002374,ENSGALG00000007959,ENSGALG00000007118
biological_process	GO:0044255 cellular lipid metabolic process	19 out of 486 genes, 3.9%	575 out of 15747 genes, 3.7%	1	ENSGALG00000033365,ENSGALG00000029020,ENSGALG00000013072,ENSGALG00000042351,ENSGALG00000032746,ENSGALG00000001573,ENSGALG00000015216,ENSGALG00000003863,ENSGALG00000040899,ENSGALG00000006968,ENSGALG00000005408,ENSGALG00000006378,ENSGALG00000041344,ENSGALG00000006073,ENSGALG00000011295,ENSGALG00000011450,ENSGALG00000004594,ENSGALG00000010769,ENSGALG00000043287
cellular_component	GO:0098858 actin-based cell projection	6 out of 486 genes, 1.2%	110 out of 15747 genes, 0.7%	1	ENSGALG00000016986,ENSGALG00000015145,ENSGALG00000005644,ENSGALG00000032702,ENSGALG00000001571,ENSGALG00000029983
biological_process	GO:0050855 regulation of B cell receptor signaling pathway	3 out of 486 genes, 0.6%	8 out of 15747 genes, 0.1%	1	ENSGALG00000042321,ENSGALG00000002192,ENSGALG00000014561
cellular_component	GO:0030315 T-tubule	2 out of 486 genes, 0.4%	25 out of 15747 genes, 0.2%	1	ENSGALG00000011009,ENSGALG00000011687
cellular_component	GO:0031301 integral component of organelle membrane	5 out of 486 genes, 1.0%	214 out of 15747 genes, 1.4%	1	ENSGALG00000029381,ENSGALG00000035075,ENSGALG00000012442,ENSGALG00000001573,ENSGALG00000003863
biological_process	GO:0045577 regulation of B cell differentiation	3 out of 486 genes, 0.6%	16 out of 15747 genes, 0.1%	1	ENSGALG00000002192,ENSGALG00000014561,ENSGALG00000015216
biological_process	GO:0032673 regulation of interleukin-4 production	2 out of 486 genes, 0.4%	16 out of 15747 genes, 0.1%	1	ENSGALG00000032530,ENSGALG00000015216
biological_process	GO:1901137 carbohydrate derivative biosynthetic process	7 out of 486 genes, 1.4%	419 out of 15747 genes, 2.7%	1	ENSGALG00000028982,ENSGALG00000035946,ENSGALG00000012442,ENSGALG00000010256,ENSGALG00000003837,ENSGALG00000006073,ENSGALG00000029983
molecular_function	GO:0005272 sodium channel activity	3 out of 486 genes, 0.6%	30 out of 15747 genes, 0.2%	1	ENSGALG00000006490,ENSGALG00000009366,ENSGALG00000011009
molecular_function	GO:0005518 collagen binding	2 out of 486 genes, 0.4%	42 out of 15747 genes, 0.3%	1	ENSGALG00000011271,ENSGALG00000000775
biological_process	GO:0051493 regulation of cytoskeleton organization	11 out of 486 genes, 2.3%	423 out of 15747 genes, 2.7%	1	ENSGALG00000032588,ENSGALG00000016564,ENSGALG00000043355,ENSGALG00000010595,ENSGALG00000015403,ENSGALG00000014687,ENSGALG00000002987,ENSGALG00000006130,ENSGALG00000002622,ENSGALG00000035063,ENSGALG00000040241
biological_process	GO:0098869 cellular oxidant detoxification	3 out of 486 genes, 0.6%	56 out of 15747 genes, 0.4%	1	ENSGALG00000018557,ENSGALG00000011450,ENSGALG00000036838
molecular_function	GO:0051020 GTPase binding	6 out of 486 genes, 1.2%	248 out of 15747 genes, 1.6%	1	ENSGALG00000016986,ENSGALG00000038943,ENSGALG00000021304,ENSGALG00000044599,ENSGALG00000043287,ENSGALG00000046504
biological_process	GO:0042886 amide transport	6 out of 486 genes, 1.2%	72 out of 15747 genes, 0.5%	1	ENSGALG00000029381,ENSGALG00000015148,ENSGALG00000005209,ENSGALG00000035075,ENSGALG00000017343,ENSGALG00000006968
molecular_function	GO:0035662 Toll-like receptor 4 binding	2 out of 486 genes, 0.4%	3 out of 15747 genes, 0.0%	1	ENSGALG00000024272,ENSGALG00000032701
biological_process	GO:0001569 patterning of blood vessels	2 out of 486 genes, 0.4%	29 out of 15747 genes, 0.2%	1	ENSGALG00000032097,ENSGALG00000008127
cellular_component	GO:0005924 cell-substrate adherens junction	9 out of 486 genes, 1.9%	110 out of 15747 genes, 0.7%	1	ENSGALG00000016986,ENSGALG00000016564,ENSGALG00000014203,ENSGALG00000016867,ENSGALG00000002192,ENSGALG00000008914,ENSGALG00000003636,ENSGALG00000007511,ENSGALG00000043287
biological_process	GO:0046324 regulation of glucose import	3 out of 486 genes, 0.6%	46 out of 15747 genes, 0.3%	1	ENSGALG00000036133,ENSGALG00000037556,ENSGALG00000007226
biological_process	GO:0045667 regulation of osteoblast differentiation	6 out of 486 genes, 1.2%	83 out of 15747 genes, 0.5%	1	ENSGALG00000026525,ENSGALG00000015150,ENSGALG00000033351,ENSGALG00000030432,ENSGALG00000009020,ENSGALG00000007226
biological_process	GO:0052548 regulation of endopeptidase activity	7 out of 486 genes, 1.4%	221 out of 15747 genes, 1.4%	1	ENSGALG00000042321,ENSGALG00000002987,ENSGALG00000002556,ENSGALG00000008701,ENSGALG00000008346,ENSGALG00000012873,ENSGALG00000001573
biological_process	GO:0043588 skin development	6 out of 486 genes, 1.2%	118 out of 15747 genes, 0.7%	1	ENSGALG00000015148,ENSGALG00000004386,ENSGALG00000028158,ENSGALG00000043355,ENSGALG00000032702,ENSGALG00000004804
molecular_function	GO:0022853 active ion transmembrane transporter activity	8 out of 486 genes, 1.6%	127 out of 15747 genes, 0.8%	1	ENSGALG00000034680,ENSGALG00000014372,ENSGALG00000002374,ENSGALG00000037556,ENSGALG00000007118,ENSGALG00000008544,ENSGALG00000007959,ENSGALG00000036573
biological_process	GO:0048592 eye morphogenesis	5 out of 486 genes, 1.0%	102 out of 15747 genes, 0.6%	1	ENSGALG00000033365,ENSGALG00000004386,ENSGALG00000005209,ENSGALG00000015150,ENSGALG00000009020
biological_process	GO:0090287 regulation of cellular response to growth factor stimulus	4 out of 486 genes, 0.8%	192 out of 15747 genes, 1.2%	1	ENSGALG00000008701,ENSGALG00000032702,ENSGALG00000043287,ENSGALG00000006705
biological_process	GO:0048870 cell motility	30 out of 486 genes, 6.2%	573 out of 15747 genes, 3.6%	1	ENSGALG00000016986,ENSGALG00000015148,ENSGALG00000043355,ENSGALG00000040136,ENSGALG00000005644,ENSGALG00000016867,ENSGALG00000004386,ENSGALG00000043065,ENSGALG00000032746,ENSGALG00000032717,ENSGALG00000016668,ENSGALG00000007511,ENSGALG00000015216,ENSGALG00000036470,ENSGALG00000011733,ENSGALG00000039698,ENSGALG00000002192,ENSGALG00000032702,ENSGALG00000006009,ENSGALG00000003709,ENSGALG00000004930,…
biological_process	GO:0071559 response to transforming growth factor beta	5 out of 486 genes, 1.0%	92 out of 15747 genes, 0.6%	1	ENSGALG00000004386,ENSGALG00000007358,ENSGALG00000037160,ENSGALG00000010769,ENSGALG00000043287
biological_process	GO:0007164 establishment of tissue polarity	3 out of 486 genes, 0.6%	21 out of 15747 genes, 0.1%	1	ENSGALG00000015184,ENSGALG00000043355,ENSGALG00000033351
biological_process	GO:0016568 chromatin modification	6 out of 486 genes, 1.2%	336 out of 15747 genes, 2.1%	1	ENSGALG00000004386,ENSGALG00000039698,ENSGALG00000006968,ENSGALG00000011404,ENSGALG00000008127,ENSGALG00000012075
biological_process	GO:0051291 protein heterooligomerization	2 out of 486 genes, 0.4%	47 out of 15747 genes, 0.3%	1	ENSGALG00000004594,ENSGALG00000013086
biological_process	GO:1900225 regulation of NLRP3 inflammasome complex assembly	2 out of 486 genes, 0.4%	6 out of 15747 genes, 0.0%	1	ENSGALG00000007001,ENSGALG00000010560
biological_process	GO:0032874 positive regulation of stress-activated MAPK cascade	8 out of 486 genes, 1.6%	99 out of 15747 genes, 0.6%	1	ENSGALG00000016564,ENSGALG00000007001,ENSGALG00000008701,ENSGALG00000002987,ENSGALG00000030432,ENSGALG00000010560,ENSGALG00000013468,ENSGALG00000015216
biological_process	GO:0046890 regulation of lipid biosynthetic process	3 out of 486 genes, 0.6%	79 out of 15747 genes, 0.5%	1	ENSGALG00000015148,ENSGALG00000016992,ENSGALG00000041344
biological_process	GO:0010557 positive regulation of macromolecule biosynthetic process	39 out of 486 genes, 8.0%	1337 out of 15747 genes, 8.5%	1	ENSGALG00000014297,ENSGALG00000015150,ENSGALG00000002170,ENSGALG00000009020,ENSGALG00000004386,ENSGALG00000015216,ENSGALG00000012075,ENSGALG00000006785,ENSGALG00000028158,ENSGALG00000007001,ENSGALG00000009870,ENSGALG00000006968,ENSGALG00000002192,ENSGALG00000040621,ENSGALG00000026525,ENSGALG00000004594,ENSGALG00000035539,ENSGALG00000026995,ENSGALG00000013468,ENSGALG00000010560,ENSGALG00000009864,…
molecular_function	GO:0004674 protein serine/threonine kinase activity	6 out of 486 genes, 1.2%	335 out of 15747 genes, 2.1%	1	ENSGALG00000002283,ENSGALG00000036616,ENSGALG00000012074,ENSGALG00000013356,ENSGALG00000010560,ENSGALG00000015216
biological_process	GO:0032233 positive regulation of actin filament bundle assembly	3 out of 486 genes, 0.6%	43 out of 15747 genes, 0.3%	1	ENSGALG00000002987,ENSGALG00000010595,ENSGALG00000014687
biological_process	GO:0072359 circulatory system development	27 out of 486 genes, 5.6%	569 out of 15747 genes, 3.6%	1	ENSGALG00000013803,ENSGALG00000009514,ENSGALG00000009020,ENSGALG00000011404,ENSGALG00000008914,ENSGALG00000004386,ENSGALG00000002987,ENSGALG00000003319,ENSGALG00000003196,ENSGALG00000041182,ENSGALG00000008127,ENSGALG00000040241,ENSGALG00000015216,ENSGALG00000016564,ENSGALG00000006025,ENSGALG00000027165,ENSGALG00000016797,ENSGALG00000005120,ENSGALG00000043064,ENSGALG00000005209,ENSGALG00000012997,…
molecular_function	GO:0035381 ATP-gated ion channel activity	2 out of 486 genes, 0.4%	7 out of 15747 genes, 0.0%	1	ENSGALG00000001573,ENSGALG00000003863
biological_process	GO:0002009 morphogenesis of an epithelium	9 out of 486 genes, 1.9%	302 out of 15747 genes, 1.9%	1	ENSGALG00000033365,ENSGALG00000028158,ENSGALG00000043355,ENSGALG00000009020,ENSGALG00000004386,ENSGALG00000032097,ENSGALG00000033351,ENSGALG00000008127,ENSGALG00000012873
biological_process	GO:2001056 positive regulation of cysteine-type endopeptidase activity	3 out of 486 genes, 0.6%	71 out of 15747 genes, 0.5%	1	ENSGALG00000008701,ENSGALG00000008346,ENSGALG00000001573
biological_process	GO:0009259 ribonucleotide metabolic process	2 out of 486 genes, 0.4%	209 out of 15747 genes, 1.3%	1	ENSGALG00000035946,ENSGALG00000003837
biological_process	GO:0042303 molting cycle	3 out of 486 genes, 0.6%	56 out of 15747 genes, 0.4%	1	ENSGALG00000004386,ENSGALG00000028158,ENSGALG00000043355
biological_process	GO:0030801 positive regulation of cyclic nucleotide metabolic process	2 out of 486 genes, 0.4%	18 out of 15747 genes, 0.1%	1	ENSGALG00000039698,ENSGALG00000040035
biological_process	GO:0018149 peptide cross-linking	2 out of 486 genes, 0.4%	16 out of 15747 genes, 0.1%	1	ENSGALG00000015148,ENSGALG00000004804
biological_process	GO:0098743 cell aggregation	2 out of 486 genes, 0.4%	21 out of 15747 genes, 0.1%	1	ENSGALG00000004386,ENSGALG00000015348
biological_process	GO:0009410 response to xenobiotic stimulus	3 out of 486 genes, 0.6%	58 out of 15747 genes, 0.4%	1	ENSGALG00000024272,ENSGALG00000023122,ENSGALG00000045351
biological_process	GO:0044248 cellular catabolic process	18 out of 486 genes, 3.7%	935 out of 15747 genes, 5.9%	1	ENSGALG00000013057,ENSGALG00000014684,ENSGALG00000003457,ENSGALG00000032746,ENSGALG00000042157,ENSGALG00000012075,ENSGALG00000033498,ENSGALG00000002318,ENSGALG00000000775,ENSGALG00000015053,ENSGALG00000008701,ENSGALG00000005408,ENSGALG00000028790,ENSGALG00000015167,ENSGALG00000011255,ENSGALG00000045351,ENSGALG00000039269,ENSGALG00000010200
biological_process	GO:1902680 positive regulation of RNA biosynthetic process	35 out of 486 genes, 7.2%	1194 out of 15747 genes, 7.6%	1	ENSGALG00000014297,ENSGALG00000015150,ENSGALG00000002170,ENSGALG00000009020,ENSGALG00000004386,ENSGALG00000012075,ENSGALG00000006785,ENSGALG00000028158,ENSGALG00000007001,ENSGALG00000006968,ENSGALG00000040621,ENSGALG00000026525,ENSGALG00000004594,ENSGALG00000035539,ENSGALG00000026995,ENSGALG00000013468,ENSGALG00000010560,ENSGALG00000009864,ENSGALG00000031874,ENSGALG00000042534,ENSGALG00000005757,…
biological_process	GO:0051702 interaction with symbiont	2 out of 486 genes, 0.4%	37 out of 15747 genes, 0.2%	1	ENSGALG00000005209,ENSGALG00000001434
biological_process	GO:0099565 chemical synaptic transmission, postsynaptic	2 out of 486 genes, 0.4%	51 out of 15747 genes, 0.3%	1	ENSGALG00000001573,ENSGALG00000003863
biological_process	GO:0061458 reproductive system development	9 out of 486 genes, 1.9%	259 out of 15747 genes, 1.6%	1	ENSGALG00000015148,ENSGALG00000006968,ENSGALG00000004386,ENSGALG00000028424,ENSGALG00000026525,ENSGALG00000010337,ENSGALG00000015519,ENSGALG00000010256,ENSGALG00000012873
biological_process	GO:0023014 signal transduction by protein phosphorylation	4 out of 486 genes, 0.8%	126 out of 15747 genes, 0.8%	1	ENSGALG00000004386,ENSGALG00000017005,ENSGALG00000003354,ENSGALG00000015216
biological_process	GO:0043471 regulation of cellular carbohydrate catabolic process	3 out of 486 genes, 0.6%	21 out of 15747 genes, 0.1%	1	ENSGALG00000012613,ENSGALG00000016992,ENSGALG00000003863
biological_process	GO:0006638 neutral lipid metabolic process	2 out of 486 genes, 0.4%	49 out of 15747 genes, 0.3%	1	ENSGALG00000040899,ENSGALG00000043287
cellular_component	GO:0098588 bounding membrane of organelle	21 out of 486 genes, 4.3%	1024 out of 15747 genes, 6.5%	1	ENSGALG00000005589,ENSGALG00000035075,ENSGALG00000014684,ENSGALG00000038141,ENSGALG00000011646,ENSGALG00000006602,ENSGALG00000029381,ENSGALG00000034680,ENSGALG00000002473,ENSGALG00000039698,ENSGALG00000012442,ENSGALG00000006511,ENSGALG00000006352,ENSGALG00000004955,ENSGALG00000016400,ENSGALG00000016607,ENSGALG00000015786,ENSGALG00000043287,ENSGALG00000001945,ENSGALG00000032418,ENSGALG00000035935
biological_process	GO:0001822 kidney development	8 out of 486 genes, 1.6%	173 out of 15747 genes, 1.1%	1	ENSGALG00000009020,ENSGALG00000032702,ENSGALG00000004386,ENSGALG00000005209,ENSGALG00000036133,ENSGALG00000015519,ENSGALG00000010256,ENSGALG00000029983
biological_process	GO:0009416 response to light stimulus	6 out of 486 genes, 1.2%	178 out of 15747 genes, 1.1%	1	ENSGALG00000004930,ENSGALG00000024171,ENSGALG00000039698,ENSGALG00000002771,ENSGALG00000037556,ENSGALG00000027624
biological_process	GO:0032720 negative regulation of tumor necrosis factor production	3 out of 486 genes, 0.6%	24 out of 15747 genes, 0.2%	1	ENSGALG00000007001,ENSGALG00000016600,ENSGALG00000014561
biological_process	GO:0046165 alcohol biosynthetic process	3 out of 486 genes, 0.6%	74 out of 15747 genes, 0.5%	1	ENSGALG00000006352,ENSGALG00000000783,ENSGALG00000041344
biological_process	GO:0016079 synaptic vesicle exocytosis	3 out of 486 genes, 0.6%	50 out of 15747 genes, 0.3%	1	ENSGALG00000035935,ENSGALG00000006602,ENSGALG00000003863
biological_process	GO:0032101 regulation of response to external stimulus	28 out of 486 genes, 5.8%	478 out of 15747 genes, 3.0%	1	ENSGALG00000015148,ENSGALG00000024272,ENSGALG00000038241,ENSGALG00000034722,ENSGALG00000011404,ENSGALG00000002987,ENSGALG00000009050,ENSGALG00000040241,ENSGALG00000015216,ENSGALG00000012075,ENSGALG00000011733,ENSGALG00000013218,ENSGALG00000016564,ENSGALG00000007001,ENSGALG00000012456,ENSGALG00000009870,ENSGALG00000040035,ENSGALG00000003837,ENSGALG00000042321,ENSGALG00000004637,ENSGALG00000026525,…
biological_process	GO:1902656 calcium ion import into cytosol	4 out of 486 genes, 0.8%	44 out of 15747 genes, 0.3%	1	ENSGALG00000030506,ENSGALG00000016992,ENSGALG00000002192,ENSGALG00000003863
molecular_function	GO:0033293 monocarboxylic acid binding	4 out of 486 genes, 0.8%	43 out of 15747 genes, 0.3%	1	ENSGALG00000043064,ENSGALG00000024272,ENSGALG00000041344,ENSGALG00000023622
biological_process	GO:0048839 inner ear development	9 out of 486 genes, 1.9%	149 out of 15747 genes, 0.9%	1	ENSGALG00000033365,ENSGALG00000043355,ENSGALG00000009020,ENSGALG00000004771,ENSGALG00000001690,ENSGALG00000004386,ENSGALG00000026525,ENSGALG00000015145,ENSGALG00000033351
biological_process	GO:0019751 polyol metabolic process	2 out of 486 genes, 0.4%	55 out of 15747 genes, 0.3%	1	ENSGALG00000000783,ENSGALG00000006705
biological_process	GO:0002263 cell activation involved in immune response	7 out of 486 genes, 1.4%	80 out of 15747 genes, 0.5%	1	ENSGALG00000040621,ENSGALG00000016986,ENSGALG00000002080,ENSGALG00000016564,ENSGALG00000007001,ENSGALG00000012442,ENSGALG00000015216
biological_process	GO:1903321 negative regulation of protein modification by small protein conjugation or removal	3 out of 486 genes, 0.6%	58 out of 15747 genes, 0.4%	1	ENSGALG00000009050,ENSGALG00000043287,ENSGALG00000012075
biological_process	GO:0045055 regulated exocytosis	8 out of 486 genes, 1.6%	82 out of 15747 genes, 0.5%	1	ENSGALG00000005589,ENSGALG00000042321,ENSGALG00000001573,ENSGALG00000032418,ENSGALG00000035935,ENSGALG00000003863,ENSGALG00000006602,ENSGALG00000015216
biological_process	GO:0072234 metanephric nephron tubule development	2 out of 486 genes, 0.4%	11 out of 15747 genes, 0.1%	1	ENSGALG00000004386,ENSGALG00000005209
biological_process	GO:0014033 neural crest cell differentiation	2 out of 486 genes, 0.4%	75 out of 15747 genes, 0.5%	1	ENSGALG00000004386,ENSGALG00000009020
biological_process	GO:0001816 cytokine production	6 out of 486 genes, 1.2%	84 out of 15747 genes, 0.5%	1	ENSGALG00000042534,ENSGALG00000014297,ENSGALG00000007001,ENSGALG00000002113,ENSGALG00000000783,ENSGALG00000006378
biological_process	GO:0006835 dicarboxylic acid transport	3 out of 486 genes, 0.6%	41 out of 15747 genes, 0.3%	1	ENSGALG00000017343,ENSGALG00000037556,ENSGALG00000007959
molecular_function	GO:0032555 purine ribonucleotide binding	49 out of 486 genes, 10.1%	1503 out of 15747 genes, 9.5%	1	ENSGALG00000016556,ENSGALG00000035075,ENSGALG00000036616,ENSGALG00000005644,ENSGALG00000035594,ENSGALG00000014236,ENSGALG00000007052,ENSGALG00000014726,ENSGALG00000007171,ENSGALG00000032534,ENSGALG00000015183,ENSGALG00000015216,ENSGALG00000033498,ENSGALG00000029381,ENSGALG00000023821,ENSGALG00000016142,ENSGALG00000003837,ENSGALG00000041192,ENSGALG00000023689,ENSGALG00000015403,ENSGALG00000012997,…
biological_process	GO:0043412 macromolecule modification	46 out of 486 genes, 9.5%	2132 out of 15747 genes, 13.5%	1	ENSGALG00000013057,ENSGALG00000036616,ENSGALG00000007052,ENSGALG00000004386,ENSGALG00000032534,ENSGALG00000003354,ENSGALG00000030432,ENSGALG00000015216,ENSGALG00000012075,ENSGALG00000007001,ENSGALG00000012442,ENSGALG00000009870,ENSGALG00000006968,ENSGALG00000039264,ENSGALG00000002192,ENSGALG00000006073,ENSGALG00000041192,ENSGALG00000027624,ENSGALG00000015403,ENSGALG00000011295,ENSGALG00000042001,…
molecular_function	GO:0000988 transcription factor activity, protein binding	5 out of 486 genes, 1.0%	356 out of 15747 genes, 2.3%	1	ENSGALG00000015184,ENSGALG00000006138,ENSGALG00000026525,ENSGALG00000032097,ENSGALG00000002170
molecular_function	GO:0019905 syntaxin binding	2 out of 486 genes, 0.4%	47 out of 15747 genes, 0.3%	1	ENSGALG00000035935,ENSGALG00000006602
molecular_function	GO:0008514 organic anion transmembrane transporter activity	6 out of 486 genes, 1.2%	142 out of 15747 genes, 0.9%	1	ENSGALG00000009730,ENSGALG00000002783,ENSGALG00000030316,ENSGALG00000005460,ENSGALG00000037556,ENSGALG00000007959
biological_process	GO:0097264 self proteolysis	2 out of 486 genes, 0.4%	9 out of 15747 genes, 0.1%	1	ENSGALG00000001768,ENSGALG00000009050
biological_process	GO:0098661 inorganic anion transmembrane transport	7 out of 486 genes, 1.4%	76 out of 15747 genes, 0.5%	1	ENSGALG00000039293,ENSGALG00000016607,ENSGALG00000001698,ENSGALG00000041042,ENSGALG00000020143,ENSGALG00000007959,ENSGALG00000033183
biological_process	GO:0046470 phosphatidylcholine metabolic process	2 out of 486 genes, 0.4%	22 out of 15747 genes, 0.1%	1	ENSGALG00000032746,ENSGALG00000041344
molecular_function	GO:0003774 motor activity	4 out of 486 genes, 0.8%	123 out of 15747 genes, 0.8%	1	ENSGALG00000012997,ENSGALG00000005644,ENSGALG00000035594,ENSGALG00000001571
biological_process	GO:0031331 positive regulation of cellular catabolic process	5 out of 486 genes, 1.0%	207 out of 15747 genes, 1.3%	1	ENSGALG00000016564,ENSGALG00000040035,ENSGALG00000016992,ENSGALG00000012075,ENSGALG00000003863
biological_process	GO:0048666 neuron development	19 out of 486 genes, 3.9%	530 out of 15747 genes, 3.4%	1	ENSGALG00000009514,ENSGALG00000015150,ENSGALG00000004631,ENSGALG00000001690,ENSGALG00000015145,ENSGALG00000006130,ENSGALG00000012018,ENSGALG00000002556,ENSGALG00000003457,ENSGALG00000002789,ENSGALG00000042159,ENSGALG00000012456,ENSGALG00000039698,ENSGALG00000009523,ENSGALG00000042321,ENSGALG00000008193,ENSGALG00000015348,ENSGALG00000033351,ENSGALG00000015519
molecular_function	GO:0070403 NAD+ binding	2 out of 486 genes, 0.4%	12 out of 15747 genes, 0.1%	1	ENSGALG00000033365,ENSGALG00000010769
biological_process	GO:1901018 positive regulation of potassium ion transmembrane transporter activity	2 out of 486 genes, 0.4%	10 out of 15747 genes, 0.1%	1	ENSGALG00000003443,ENSGALG00000009995
biological_process	GO:0040013 negative regulation of locomotion	4 out of 486 genes, 0.8%	195 out of 15747 genes, 1.2%	1	ENSGALG00000015519,ENSGALG00000009020,ENSGALG00000015572,ENSGALG00000014687
biological_process	GO:0048017 inositol lipid-mediated signaling	4 out of 486 genes, 0.8%	42 out of 15747 genes, 0.3%	1	ENSGALG00000042351,ENSGALG00000026167,ENSGALG00000016992,ENSGALG00000000783
cellular_component	GO:0030673 axolemma	2 out of 486 genes, 0.4%	7 out of 15747 genes, 0.0%	1	ENSGALG00000015519,ENSGALG00000037556
biological_process	GO:0032990 cell part morphogenesis	12 out of 486 genes, 2.5%	492 out of 15747 genes, 3.1%	1	ENSGALG00000042159,ENSGALG00000012456,ENSGALG00000009514,ENSGALG00000004631,ENSGALG00000008193,ENSGALG00000012997,ENSGALG00000015348,ENSGALG00000012018,ENSGALG00000002556,ENSGALG00000003457,ENSGALG00000015836,ENSGALG00000015519
biological_process	GO:1903307 positive regulation of regulated secretory pathway	2 out of 486 genes, 0.4%	30 out of 15747 genes, 0.2%	1	ENSGALG00000007511,ENSGALG00000015216
biological_process	GO:0051262 protein tetramerization	4 out of 486 genes, 0.8%	78 out of 15747 genes, 0.5%	1	ENSGALG00000033365,ENSGALG00000004594,ENSGALG00000012613,ENSGALG00000004804
biological_process	GO:0051173 positive regulation of nitrogen compound metabolic process	40 out of 486 genes, 8.2%	1421 out of 15747 genes, 9.0%	1	ENSGALG00000014297,ENSGALG00000015150,ENSGALG00000002170,ENSGALG00000016992,ENSGALG00000009020,ENSGALG00000004386,ENSGALG00000012075,ENSGALG00000006785,ENSGALG00000028158,ENSGALG00000007001,ENSGALG00000006968,ENSGALG00000002192,ENSGALG00000023689,ENSGALG00000040621,ENSGALG00000026525,ENSGALG00000004594,ENSGALG00000035539,ENSGALG00000026995,ENSGALG00000013468,ENSGALG00000010560,ENSGALG00000009864,…
biological_process	GO:0003188 heart valve formation	2 out of 486 genes, 0.4%	7 out of 15747 genes, 0.0%	1	ENSGALG00000004386,ENSGALG00000032097
molecular_function	GO:0001784 phosphotyrosine binding	4 out of 486 genes, 0.8%	30 out of 15747 genes, 0.2%	1	ENSGALG00000001486,ENSGALG00000040926,ENSGALG00000014561,ENSGALG00000015216
biological_process	GO:0006665 sphingolipid metabolic process	2 out of 486 genes, 0.4%	91 out of 15747 genes, 0.6%	1	ENSGALG00000001573,ENSGALG00000003863
cellular_component	GO:0043227 membrane-bounded organelle	154 out of 486 genes, 31.7%	7312 out of 15747 genes, 46.4%	1	ENSGALG00000002160,ENSGALG00000040182,ENSGALG00000015150,ENSGALG00000043355,ENSGALG00000028424,ENSGALG00000032746,ENSGALG00000015183,ENSGALG00000013086,ENSGALG00000003636,ENSGALG00000006602,ENSGALG00000041484,ENSGALG00000039432,ENSGALG00000002374,ENSGALG00000041344,ENSGALG00000006352,ENSGALG00000026525,ENSGALG00000030291,ENSGALG00000009885,ENSGALG00000036536,ENSGALG00000039269,ENSGALG00000013575,…
biological_process	GO:0030808 regulation of nucleotide biosynthetic process	3 out of 486 genes, 0.6%	32 out of 15747 genes, 0.2%	1	ENSGALG00000039432,ENSGALG00000039698,ENSGALG00000040035
biological_process	GO:0071869 response to catecholamine	2 out of 486 genes, 0.4%	15 out of 15747 genes, 0.1%	1	ENSGALG00000039698,ENSGALG00000046557
biological_process	GO:0030816 positive regulation of cAMP metabolic process	2 out of 486 genes, 0.4%	12 out of 15747 genes, 0.1%	1	ENSGALG00000039698,ENSGALG00000040035
biological_process	GO:0003184 pulmonary valve morphogenesis	2 out of 486 genes, 0.4%	8 out of 15747 genes, 0.1%	1	ENSGALG00000032097,ENSGALG00000009020
biological_process	GO:0070168 negative regulation of biomineral tissue development	3 out of 486 genes, 0.6%	12 out of 15747 genes, 0.1%	1	ENSGALG00000004386,ENSGALG00000016564,ENSGALG00000004167
cellular_component	GO:0001650 fibrillar center	3 out of 486 genes, 0.6%	96 out of 15747 genes, 0.6%	1	ENSGALG00000016400,ENSGALG00000003636,ENSGALG00000006378
biological_process	GO:0043304 regulation of mast cell degranulation	3 out of 486 genes, 0.6%	14 out of 15747 genes, 0.1%	1	ENSGALG00000042321,ENSGALG00000012456,ENSGALG00000015216
biological_process	GO:0006351 transcription, DNA-templated	16 out of 486 genes, 3.3%	583 out of 15747 genes, 3.7%	1	ENSGALG00000014297,ENSGALG00000015150,ENSGALG00000002170,ENSGALG00000004386,ENSGALG00000005757,ENSGALG00000036133,ENSGALG00000016044,ENSGALG00000008127,ENSGALG00000006785,ENSGALG00000006968,ENSGALG00000037272,ENSGALG00000003670,ENSGALG00000026525,ENSGALG00000032097,ENSGALG00000035539,ENSGALG00000030291
molecular_function	GO:0003676 nucleic acid binding	50 out of 486 genes, 10.3%	2516 out of 15747 genes, 16.0%	1	ENSGALG00000014297,ENSGALG00000015150,ENSGALG00000002170,ENSGALG00000004386,ENSGALG00000032746,ENSGALG00000002771,ENSGALG00000013086,ENSGALG00000006785,ENSGALG00000041484,ENSGALG00000023821,ENSGALG00000006968,ENSGALG00000027165,ENSGALG00000041192,ENSGALG00000026525,ENSGALG00000010961,ENSGALG00000035539,ENSGALG00000030291,ENSGALG00000009885,ENSGALG00000013468,ENSGALG00000010560,ENSGALG00000031211,…
biological_process	GO:0006693 prostaglandin metabolic process	2 out of 486 genes, 0.4%	16 out of 15747 genes, 0.1%	1	ENSGALG00000004594,ENSGALG00000010769
cellular_component	GO:0030133 transport vesicle	7 out of 486 genes, 1.4%	199 out of 15747 genes, 1.3%	1	ENSGALG00000005589,ENSGALG00000004955,ENSGALG00000002556,ENSGALG00000035935,ENSGALG00000015183,ENSGALG00000014726,ENSGALG00000006602
biological_process	GO:0051851 modification by host of symbiont morphology or physiology	2 out of 486 genes, 0.4%	33 out of 15747 genes, 0.2%	1	ENSGALG00000005209,ENSGALG00000001434
biological_process	GO:0021543 pallium development	2 out of 486 genes, 0.4%	110 out of 15747 genes, 0.7%	1	ENSGALG00000008193,ENSGALG00000039698
biological_process	GO:0071593 lymphocyte aggregation	14 out of 486 genes, 2.9%	171 out of 15747 genes, 1.1%	1	ENSGALG00000016986,ENSGALG00000015148,ENSGALG00000006785,ENSGALG00000002160,ENSGALG00000002080,ENSGALG00000012456,ENSGALG00000009870,ENSGALG00000002192,ENSGALG00000040621,ENSGALG00000004594,ENSGALG00000016400,ENSGALG00000001486,ENSGALG00000015216,ENSGALG00000003863
biological_process	GO:0035967 cellular response to topologically incorrect protein	3 out of 486 genes, 0.6%	57 out of 15747 genes, 0.4%	1	ENSGALG00000033498,ENSGALG00000025887,ENSGALG00000010560
biological_process	GO:1903320 regulation of protein modification by small protein conjugation or removal	7 out of 486 genes, 1.4%	178 out of 15747 genes, 1.1%	1	ENSGALG00000038943,ENSGALG00000016564,ENSGALG00000009050,ENSGALG00000040035,ENSGALG00000043287,ENSGALG00000029983,ENSGALG00000012075
biological_process	GO:0061440 kidney vasculature development	2 out of 486 genes, 0.4%	11 out of 15747 genes, 0.1%	1	ENSGALG00000005209,ENSGALG00000029983
biological_process	GO:0008037 cell recognition	3 out of 486 genes, 0.6%	96 out of 15747 genes, 0.6%	1	ENSGALG00000006527,ENSGALG00000002080,ENSGALG00000014754
molecular_function	GO:0001786 phosphatidylserine binding	2 out of 486 genes, 0.4%	29 out of 15747 genes, 0.2%	1	ENSGALG00000013495,ENSGALG00000006602
biological_process	GO:0007369 gastrulation	3 out of 486 genes, 0.6%	103 out of 15747 genes, 0.7%	1	ENSGALG00000006968,ENSGALG00000032702,ENSGALG00000007511
biological_process	GO:0071295 cellular response to vitamin	2 out of 486 genes, 0.4%	6 out of 15747 genes, 0.0%	1	ENSGALG00000017343,ENSGALG00000017046
biological_process	GO:0090092 regulation of transmembrane receptor protein serine/threonine kinase signaling pathway	4 out of 486 genes, 0.8%	173 out of 15747 genes, 1.1%	1	ENSGALG00000007358,ENSGALG00000032097,ENSGALG00000032702,ENSGALG00000043287
biological_process	GO:0043032 positive regulation of macrophage activation	2 out of 486 genes, 0.4%	12 out of 15747 genes, 0.1%	1	ENSGALG00000026525,ENSGALG00000007001
biological_process	GO:0008361 regulation of cell size	5 out of 486 genes, 1.0%	117 out of 15747 genes, 0.7%	1	ENSGALG00000033885,ENSGALG00000002556,ENSGALG00000004631,ENSGALG00000040241,ENSGALG00000003863
biological_process	GO:0006805 xenobiotic metabolic process	3 out of 486 genes, 0.6%	50 out of 15747 genes, 0.3%	1	ENSGALG00000024272,ENSGALG00000023122,ENSGALG00000045351
biological_process	GO:0051961 negative regulation of nervous system development	6 out of 486 genes, 1.2%	184 out of 15747 genes, 1.2%	1	ENSGALG00000004386,ENSGALG00000002160,ENSGALG00000033885,ENSGALG00000009020,ENSGALG00000004631,ENSGALG00000007226
biological_process	GO:0055080 cation homeostasis	19 out of 486 genes, 3.9%	391 out of 15747 genes, 2.5%	1	ENSGALG00000002160,ENSGALG00000023379,ENSGALG00000016992,ENSGALG00000007118,ENSGALG00000008544,ENSGALG00000036573,ENSGALG00000003863,ENSGALG00000034680,ENSGALG00000011733,ENSGALG00000013218,ENSGALG00000030506,ENSGALG00000002473,ENSGALG00000039698,ENSGALG00000002192,ENSGALG00000002374,ENSGALG00000010595,ENSGALG00000007959,ENSGALG00000037077,ENSGALG00000043287
biological_process	GO:0001523 retinoid metabolic process	3 out of 486 genes, 0.6%	29 out of 15747 genes, 0.2%	1	ENSGALG00000033365,ENSGALG00000013072,ENSGALG00000005408
biological_process	GO:0048704 embryonic skeletal system morphogenesis	2 out of 486 genes, 0.4%	85 out of 15747 genes, 0.5%	1	ENSGALG00000035539,ENSGALG00000041182
biological_process	GO:0032098 regulation of appetite	2 out of 486 genes, 0.4%	19 out of 15747 genes, 0.1%	1	ENSGALG00000038241,ENSGALG00000016600
biological_process	GO:0010669 epithelial structure maintenance	2 out of 486 genes, 0.4%	10 out of 15747 genes, 0.1%	1	ENSGALG00000004386,ENSGALG00000007001
biological_process	GO:0045137 development of primary sexual characteristics	4 out of 486 genes, 0.8%	118 out of 15747 genes, 0.7%	1	ENSGALG00000004386,ENSGALG00000010337,ENSGALG00000015519,ENSGALG00000010256
molecular_function	GO:0001228 transcriptional activator activity, RNA polymerase II transcription regulatory region sequence-specific binding	11 out of 486 genes, 2.3%	321 out of 15747 genes, 2.0%	1	ENSGALG00000006785,ENSGALG00000015150,ENSGALG00000006968,ENSGALG00000037272,ENSGALG00000004386,ENSGALG00000003670,ENSGALG00000036133,ENSGALG00000026525,ENSGALG00000032097,ENSGALG00000035539,ENSGALG00000008127
biological_process	GO:0051146 striated muscle cell differentiation	6 out of 486 genes, 1.2%	141 out of 15747 genes, 0.9%	1	ENSGALG00000016797,ENSGALG00000013624,ENSGALG00000009050,ENSGALG00000041452,ENSGALG00000008914,ENSGALG00000006705
biological_process	GO:0051085 chaperone mediated protein folding requiring cofactor	2 out of 486 genes, 0.4%	19 out of 15747 genes, 0.1%	1	ENSGALG00000033498,ENSGALG00000004594
biological_process	GO:0031295 T cell costimulation	3 out of 486 genes, 0.6%	12 out of 15747 genes, 0.1%	1	ENSGALG00000014362,ENSGALG00000031794,ENSGALG00000043287
biological_process	GO:0006692 prostanoid metabolic process	2 out of 486 genes, 0.4%	16 out of 15747 genes, 0.1%	1	ENSGALG00000004594,ENSGALG00000010769
molecular_function	GO:0005254 chloride channel activity	6 out of 486 genes, 1.2%	53 out of 15747 genes, 0.3%	1	ENSGALG00000039293,ENSGALG00000016607,ENSGALG00000001698,ENSGALG00000041042,ENSGALG00000020143,ENSGALG00000033183
biological_process	GO:0006818 hydrogen transport	5 out of 486 genes, 1.0%	93 out of 15747 genes, 0.6%	1	ENSGALG00000009366,ENSGALG00000016607,ENSGALG00000002374,ENSGALG00000007118,ENSGALG00000036573
biological_process	GO:0051283 negative regulation of sequestering of calcium ion	3 out of 486 genes, 0.6%	35 out of 15747 genes, 0.2%	1	ENSGALG00000016992,ENSGALG00000002192,ENSGALG00000003863
biological_process	GO:0007611 learning or memory	8 out of 486 genes, 1.6%	142 out of 15747 genes, 0.9%	1	ENSGALG00000040493,ENSGALG00000039698,ENSGALG00000014236,ENSGALG00000032702,ENSGALG00000004930,ENSGALG00000024171,ENSGALG00000008193,ENSGALG00000002556
biological_process	GO:0043901 negative regulation of multi-organism process	4 out of 486 genes, 0.8%	81 out of 15747 genes, 0.5%	1	ENSGALG00000005757,ENSGALG00000010337,ENSGALG00000016400,ENSGALG00000010560
biological_process	GO:0014020 primary neural tube formation	2 out of 486 genes, 0.4%	68 out of 15747 genes, 0.4%	1	ENSGALG00000043355,ENSGALG00000033351
molecular_function	GO:0008381 mechanically-gated ion channel activity	2 out of 486 genes, 0.4%	11 out of 15747 genes, 0.1%	1	ENSGALG00000015145,ENSGALG00000043174
biological_process	GO:0050706 regulation of interleukin-1 beta secretion	2 out of 486 genes, 0.4%	11 out of 15747 genes, 0.1%	1	ENSGALG00000007001,ENSGALG00000003863
biological_process	GO:1901565 organonitrogen compound catabolic process	7 out of 486 genes, 1.4%	193 out of 15747 genes, 1.2%	1	ENSGALG00000014684,ENSGALG00000002318,ENSGALG00000011255,ENSGALG00000015053,ENSGALG00000032746,ENSGALG00000008701,ENSGALG00000010200
biological_process	GO:0034645 cellular macromolecule biosynthetic process	20 out of 486 genes, 4.1%	1309 out of 15747 genes, 8.3%	1	ENSGALG00000014297,ENSGALG00000015150,ENSGALG00000002170,ENSGALG00000004386,ENSGALG00000005757,ENSGALG00000036133,ENSGALG00000016044,ENSGALG00000008127,ENSGALG00000006785,ENSGALG00000012442,ENSGALG00000006968,ENSGALG00000037272,ENSGALG00000003670,ENSGALG00000026525,ENSGALG00000032097,ENSGALG00000035539,ENSGALG00000009885,ENSGALG00000030291,ENSGALG00000010256,ENSGALG00000010560
biological_process	GO:0044271 cellular nitrogen compound biosynthetic process	24 out of 486 genes, 4.9%	1172 out of 15747 genes, 7.4%	1	ENSGALG00000028982,ENSGALG00000014297,ENSGALG00000015150,ENSGALG00000002170,ENSGALG00000004386,ENSGALG00000005757,ENSGALG00000036133,ENSGALG00000035946,ENSGALG00000016044,ENSGALG00000008127,ENSGALG00000001573,ENSGALG00000003863,ENSGALG00000006785,ENSGALG00000006968,ENSGALG00000037272,ENSGALG00000003837,ENSGALG00000023689,ENSGALG00000003670,ENSGALG00000026525,ENSGALG00000035539,ENSGALG00000032097,…
biological_process	GO:0002377 immunoglobulin production	3 out of 486 genes, 0.6%	36 out of 15747 genes, 0.2%	1	ENSGALG00000004958,ENSGALG00000030653,ENSGALG00000002192
biological_process	GO:0010563 negative regulation of phosphorus metabolic process	15 out of 486 genes, 3.1%	356 out of 15747 genes, 2.3%	1	ENSGALG00000025887,ENSGALG00000007001,ENSGALG00000039432,ENSGALG00000012613,ENSGALG00000008701,ENSGALG00000002192,ENSGALG00000014561,ENSGALG00000014687,ENSGALG00000042321,ENSGALG00000040926,ENSGALG00000030432,ENSGALG00000043287,ENSGALG00000040241,ENSGALG00000003863,ENSGALG00000029983
biological_process	GO:0050727 regulation of inflammatory response	10 out of 486 genes, 2.1%	150 out of 15747 genes, 1.0%	1	ENSGALG00000015148,ENSGALG00000007001,ENSGALG00000024272,ENSGALG00000034722,ENSGALG00000003837,ENSGALG00000042321,ENSGALG00000004637,ENSGALG00000026525,ENSGALG00000008166,ENSGALG00000013468
biological_process	GO:0043604 amide biosynthetic process	5 out of 486 genes, 1.0%	332 out of 15747 genes, 2.1%	1	ENSGALG00000026525,ENSGALG00000010560,ENSGALG00000001573,ENSGALG00000023689,ENSGALG00000003863
biological_process	GO:0010758 regulation of macrophage chemotaxis	2 out of 486 genes, 0.4%	14 out of 15747 genes, 0.1%	1	ENSGALG00000013218,ENSGALG00000016564
biological_process	GO:0061437 renal system vasculature development	2 out of 486 genes, 0.4%	11 out of 15747 genes, 0.1%	1	ENSGALG00000005209,ENSGALG00000029983
molecular_function	GO:0022857 transmembrane transporter activity	35 out of 486 genes, 7.2%	854 out of 15747 genes, 5.4%	1	ENSGALG00000009366,ENSGALG00000035075,ENSGALG00000007118,ENSGALG00000008544,ENSGALG00000015145,ENSGALG00000011009,ENSGALG00000003354,ENSGALG00000036573,ENSGALG00000029381,ENSGALG00000030316,ENSGALG00000002374,ENSGALG00000005209,ENSGALG00000016607,ENSGALG00000005460,ENSGALG00000020143,ENSGALG00000007959,ENSGALG00000014372,ENSGALG00000001690,ENSGALG00000037556,ENSGALG00000016868,ENSGALG00000009730,…
biological_process	GO:0050850 positive regulation of calcium-mediated signaling	2 out of 486 genes, 0.4%	25 out of 15747 genes, 0.2%	1	ENSGALG00000001486,ENSGALG00000015216
biological_process	GO:0060627 regulation of vesicle-mediated transport	14 out of 486 genes, 2.9%	257 out of 15747 genes, 1.6%	1	ENSGALG00000015148,ENSGALG00000002160,ENSGALG00000002080,ENSGALG00000012456,ENSGALG00000002192,ENSGALG00000014726,ENSGALG00000015403,ENSGALG00000042321,ENSGALG00000043287,ENSGALG00000015183,ENSGALG00000007511,ENSGALG00000029983,ENSGALG00000015216,ENSGALG00000012173
biological_process	GO:0009116 nucleoside metabolic process	2 out of 486 genes, 0.4%	205 out of 15747 genes, 1.3%	1	ENSGALG00000016471,ENSGALG00000040182
biological_process	GO:0003177 pulmonary valve development	2 out of 486 genes, 0.4%	10 out of 15747 genes, 0.1%	1	ENSGALG00000032097,ENSGALG00000009020
biological_process	GO:0060491 regulation of cell projection assembly	4 out of 486 genes, 0.8%	114 out of 15747 genes, 0.7%	1	ENSGALG00000012456,ENSGALG00000026995,ENSGALG00000043287,ENSGALG00000003863
biological_process	GO:0097659 nucleic acid-templated transcription	16 out of 486 genes, 3.3%	584 out of 15747 genes, 3.7%	1	ENSGALG00000014297,ENSGALG00000015150,ENSGALG00000002170,ENSGALG00000004386,ENSGALG00000005757,ENSGALG00000036133,ENSGALG00000016044,ENSGALG00000008127,ENSGALG00000006785,ENSGALG00000006968,ENSGALG00000037272,ENSGALG00000003670,ENSGALG00000026525,ENSGALG00000032097,ENSGALG00000035539,ENSGALG00000030291
molecular_function	GO:0061134 peptidase regulator activity	5 out of 486 genes, 1.0%	125 out of 15747 genes, 0.8%	1	ENSGALG00000002987,ENSGALG00000029264,ENSGALG00000002556,ENSGALG00000043287,ENSGALG00000012873
molecular_function	GO:0050998 nitric-oxide synthase binding	2 out of 486 genes, 0.4%	7 out of 15747 genes, 0.0%	1	ENSGALG00000004594,ENSGALG00000043287
biological_process	GO:0090002 establishment of protein localization to plasma membrane	2 out of 486 genes, 0.4%	30 out of 15747 genes, 0.2%	1	ENSGALG00000030002,ENSGALG00000032418
molecular_function	GO:1904680 peptide transmembrane transporter activity	2 out of 486 genes, 0.4%	8 out of 15747 genes, 0.1%	1	ENSGALG00000029381,ENSGALG00000035075
biological_process	GO:0030832 regulation of actin filament length	3 out of 486 genes, 0.6%	122 out of 15747 genes, 0.8%	1	ENSGALG00000032588,ENSGALG00000016564,ENSGALG00000002622
biological_process	GO:0071345 cellular response to cytokine stimulus	25 out of 486 genes, 5.1%	396 out of 15747 genes, 2.5%	1	ENSGALG00000030407,ENSGALG00000005638,ENSGALG00000004386,ENSGALG00000043065,ENSGALG00000005757,ENSGALG00000030002,ENSGALG00000032717,ENSGALG00000015216,ENSGALG00000004958,ENSGALG00000006785,ENSGALG00000011733,ENSGALG00000019147,ENSGALG00000007001,ENSGALG00000016564,ENSGALG00000009870,ENSGALG00000015053,ENSGALG00000040621,ENSGALG00000014585,ENSGALG00000016693,ENSGALG00000038636,ENSGALG00000004637,…
molecular_function	GO:0022835 transmitter-gated channel activity	4 out of 486 genes, 0.8%	50 out of 15747 genes, 0.3%	1	ENSGALG00000039293,ENSGALG00000001698,ENSGALG00000041042,ENSGALG00000020143
biological_process	GO:0035107 appendage morphogenesis	2 out of 486 genes, 0.4%	125 out of 15747 genes, 0.8%	1	ENSGALG00000004386,ENSGALG00000006968
biological_process	GO:0035966 response to topologically incorrect protein	3 out of 486 genes, 0.6%	65 out of 15747 genes, 0.4%	1	ENSGALG00000033498,ENSGALG00000025887,ENSGALG00000010560
biological_process	GO:0048562 embryonic organ morphogenesis	7 out of 486 genes, 1.4%	234 out of 15747 genes, 1.5%	1	ENSGALG00000033365,ENSGALG00000004386,ENSGALG00000043355,ENSGALG00000035539,ENSGALG00000032097,ENSGALG00000033351,ENSGALG00000041182
biological_process	GO:0030258 lipid modification	3 out of 486 genes, 0.6%	141 out of 15747 genes, 0.9%	1	ENSGALG00000011295,ENSGALG00000029020,ENSGALG00000042351
cellular_component	GO:0030175 filopodium	3 out of 486 genes, 0.6%	52 out of 15747 genes, 0.3%	1	ENSGALG00000016986,ENSGALG00000005644,ENSGALG00000032702
biological_process	GO:0060402 calcium ion transport into cytosol	4 out of 486 genes, 0.8%	46 out of 15747 genes, 0.3%	1	ENSGALG00000030506,ENSGALG00000016992,ENSGALG00000002192,ENSGALG00000003863
biological_process	GO:0015758 glucose transport	2 out of 486 genes, 0.4%	17 out of 15747 genes, 0.1%	1	ENSGALG00000039698,ENSGALG00000006968
molecular_function	GO:0008536 Ran GTPase binding	3 out of 486 genes, 0.6%	28 out of 15747 genes, 0.2%	1	ENSGALG00000021304,ENSGALG00000044599,ENSGALG00000046504
biological_process	GO:0051347 positive regulation of transferase activity	19 out of 486 genes, 3.9%	396 out of 15747 genes, 2.5%	1	ENSGALG00000038241,ENSGALG00000016992,ENSGALG00000002113,ENSGALG00000042351,ENSGALG00000030432,ENSGALG00000026167,ENSGALG00000040241,ENSGALG00000015216,ENSGALG00000003863,ENSGALG00000012075,ENSGALG00000007001,ENSGALG00000016564,ENSGALG00000002192,ENSGALG00000040035,ENSGALG00000042321,ENSGALG00000008193,ENSGALG00000004594,ENSGALG00000010560,ENSGALG00000029983
cellular_component	GO:0042641 actomyosin	2 out of 486 genes, 0.4%	50 out of 15747 genes, 0.3%	1	ENSGALG00000016986,ENSGALG00000003636
biological_process	GO:0055088 lipid homeostasis	4 out of 486 genes, 0.8%	78 out of 15747 genes, 0.5%	1	ENSGALG00000043064,ENSGALG00000026525,ENSGALG00000002170,ENSGALG00000043287
biological_process	GO:0002244 hematopoietic progenitor cell differentiation	4 out of 486 genes, 0.8%	75 out of 15747 genes, 0.5%	1	ENSGALG00000011646,ENSGALG00000002192,ENSGALG00000014561,ENSGALG00000008127
biological_process	GO:0030901 midbrain development	2 out of 486 genes, 0.4%	35 out of 15747 genes, 0.2%	1	ENSGALG00000015184,ENSGALG00000032746
biological_process	GO:0031346 positive regulation of cell projection organization	12 out of 486 genes, 2.5%	192 out of 15747 genes, 1.2%	1	ENSGALG00000016564,ENSGALG00000012456,ENSGALG00000009523,ENSGALG00000015403,ENSGALG00000042321,ENSGALG00000008193,ENSGALG00000035634,ENSGALG00000002556,ENSGALG00000032746,ENSGALG00000015519,ENSGALG00000040241,ENSGALG00000003863
molecular_function	GO:0008235 metalloexopeptidase activity	3 out of 486 genes, 0.6%	47 out of 15747 genes, 0.3%	1	ENSGALG00000014684,ENSGALG00000002318,ENSGALG00000010200
biological_process	GO:0045893 positive regulation of transcription, DNA-templated	35 out of 486 genes, 7.2%	1149 out of 15747 genes, 7.3%	1	ENSGALG00000014297,ENSGALG00000015150,ENSGALG00000002170,ENSGALG00000009020,ENSGALG00000004386,ENSGALG00000012075,ENSGALG00000006785,ENSGALG00000028158,ENSGALG00000007001,ENSGALG00000006968,ENSGALG00000040621,ENSGALG00000026525,ENSGALG00000004594,ENSGALG00000035539,ENSGALG00000026995,ENSGALG00000013468,ENSGALG00000010560,ENSGALG00000009864,ENSGALG00000031874,ENSGALG00000042534,ENSGALG00000005757,…
biological_process	GO:0019953 sexual reproduction	9 out of 486 genes, 1.9%	384 out of 15747 genes, 2.4%	1	ENSGALG00000040182,ENSGALG00000039698,ENSGALG00000031186,ENSGALG00000004386,ENSGALG00000010337,ENSGALG00000001573,ENSGALG00000007959,ENSGALG00000001109,ENSGALG00000006602
biological_process	GO:0009100 glycoprotein metabolic process	2 out of 486 genes, 0.4%	245 out of 15747 genes, 1.6%	1	ENSGALG00000012442,ENSGALG00000010256
biological_process	GO:0042254 ribosome biogenesis	2 out of 486 genes, 0.4%	202 out of 15747 genes, 1.3%	1	ENSGALG00000022802,ENSGALG00000004691
biological_process	GO:0007169 transmembrane receptor protein tyrosine kinase signaling pathway	16 out of 486 genes, 3.3%	246 out of 15747 genes, 1.6%	1	ENSGALG00000002113,ENSGALG00000014687,ENSGALG00000004386,ENSGALG00000002556,ENSGALG00000030432,ENSGALG00000040241,ENSGALG00000015216,ENSGALG00000028158,ENSGALG00000016564,ENSGALG00000016661,ENSGALG00000003709,ENSGALG00000015403,ENSGALG00000011295,ENSGALG00000042321,ENSGALG00000010256,ENSGALG00000029983
biological_process	GO:1901617 organic hydroxy compound biosynthetic process	4 out of 486 genes, 0.8%	101 out of 15747 genes, 0.6%	1	ENSGALG00000006352,ENSGALG00000006968,ENSGALG00000000783,ENSGALG00000041344
biological_process	GO:0007264 small GTPase mediated signal transduction	10 out of 486 genes, 2.1%	278 out of 15747 genes, 1.8%	1	ENSGALG00000002335,ENSGALG00000002080,ENSGALG00000012456,ENSGALG00000043355,ENSGALG00000014726,ENSGALG00000033898,ENSGALG00000026995,ENSGALG00000035063,ENSGALG00000015183,ENSGALG00000032418
biological_process	GO:0060291 long-term synaptic potentiation	2 out of 486 genes, 0.4%	32 out of 15747 genes, 0.2%	1	ENSGALG00000008193,ENSGALG00000039698
biological_process	GO:0061383 trabecula morphogenesis	2 out of 486 genes, 0.4%	35 out of 15747 genes, 0.2%	1	ENSGALG00000016797,ENSGALG00000013803
biological_process	GO:0071482 cellular response to light stimulus	2 out of 486 genes, 0.4%	70 out of 15747 genes, 0.4%	1	ENSGALG00000002771,ENSGALG00000027624
biological_process	GO:0050768 negative regulation of neurogenesis	6 out of 486 genes, 1.2%	173 out of 15747 genes, 1.1%	1	ENSGALG00000004386,ENSGALG00000002160,ENSGALG00000033885,ENSGALG00000009020,ENSGALG00000004631,ENSGALG00000007226
biological_process	GO:0030856 regulation of epithelial cell differentiation	4 out of 486 genes, 0.8%	87 out of 15747 genes, 0.6%	1	ENSGALG00000004386,ENSGALG00000009020,ENSGALG00000008701,ENSGALG00000043287
biological_process	GO:0043583 ear development	9 out of 486 genes, 1.9%	168 out of 15747 genes, 1.1%	1	ENSGALG00000033365,ENSGALG00000043355,ENSGALG00000009020,ENSGALG00000004771,ENSGALG00000001690,ENSGALG00000004386,ENSGALG00000026525,ENSGALG00000015145,ENSGALG00000033351
biological_process	GO:0051336 regulation of hydrolase activity	32 out of 486 genes, 6.6%	851 out of 15747 genes, 5.4%	1	ENSGALG00000029354,ENSGALG00000002080,ENSGALG00000016992,ENSGALG00000007052,ENSGALG00000033898,ENSGALG00000015572,ENSGALG00000007160,ENSGALG00000043065,ENSGALG00000012421,ENSGALG00000032717,ENSGALG00000029264,ENSGALG00000021143,ENSGALG00000002192,ENSGALG00000010595,ENSGALG00000015403,ENSGALG00000026995,ENSGALG00000008346,ENSGALG00000015148,ENSGALG00000014687,ENSGALG00000002987,ENSGALG00000006130,…
biological_process	GO:0001701 in utero embryonic development	6 out of 486 genes, 1.2%	238 out of 15747 genes, 1.5%	1	ENSGALG00000026525,ENSGALG00000004239,ENSGALG00000014372,ENSGALG00000006968,ENSGALG00000011404,ENSGALG00000029983
biological_process	GO:0051053 negative regulation of DNA metabolic process	2 out of 486 genes, 0.4%	91 out of 15747 genes, 0.6%	1	ENSGALG00000031874,ENSGALG00000009885
molecular_function	GO:0001078 transcriptional repressor activity, RNA polymerase II core promoter proximal region sequence-specific binding	4 out of 486 genes, 0.8%	152 out of 15747 genes, 1.0%	1	ENSGALG00000025887,ENSGALG00000005757,ENSGALG00000035516,ENSGALG00000008127
biological_process	GO:0046634 regulation of alpha-beta T cell activation	7 out of 486 genes, 1.4%	47 out of 15747 genes, 0.3%	1	ENSGALG00000015148,ENSGALG00000006785,ENSGALG00000032530,ENSGALG00000030407,ENSGALG00000001486,ENSGALG00000002192,ENSGALG00000015216
biological_process	GO:0022900 electron transport chain	2 out of 486 genes, 0.4%	105 out of 15747 genes, 0.7%	1	ENSGALG00000016261,ENSGALG00000008701
biological_process	GO:0010829 negative regulation of glucose transport	2 out of 486 genes, 0.4%	13 out of 15747 genes, 0.1%	1	ENSGALG00000041344,ENSGALG00000007226
cellular_component	GO:0099572 postsynaptic specialization	2 out of 486 genes, 0.4%	120 out of 15747 genes, 0.8%	1	ENSGALG00000004955,ENSGALG00000041344
biological_process	GO:0003015 heart process	2 out of 486 genes, 0.4%	67 out of 15747 genes, 0.4%	1	ENSGALG00000006490,ENSGALG00000043287
biological_process	GO:0099643 signal release from synapse	4 out of 486 genes, 0.8%	68 out of 15747 genes, 0.4%	1	ENSGALG00000004955,ENSGALG00000035935,ENSGALG00000006602,ENSGALG00000003863
biological_process	GO:0006140 regulation of nucleotide metabolic process	6 out of 486 genes, 1.2%	65 out of 15747 genes, 0.4%	1	ENSGALG00000039432,ENSGALG00000039698,ENSGALG00000012613,ENSGALG00000040035,ENSGALG00000016992,ENSGALG00000003863
cellular_component	GO:0005903 brush border	2 out of 486 genes, 0.4%	61 out of 15747 genes, 0.4%	1	ENSGALG00000005209,ENSGALG00000014372
biological_process	GO:0055006 cardiac cell development	3 out of 486 genes, 0.6%	46 out of 15747 genes, 0.3%	1	ENSGALG00000016797,ENSGALG00000009020,ENSGALG00000008914
molecular_function	GO:0009975 cyclase activity	2 out of 486 genes, 0.4%	30 out of 15747 genes, 0.2%	1	ENSGALG00000035946,ENSGALG00000003837
biological_process	GO:0007162 negative regulation of cell adhesion	12 out of 486 genes, 2.5%	157 out of 15747 genes, 1.0%	1	ENSGALG00000015148,ENSGALG00000006785,ENSGALG00000009020,ENSGALG00000002192,ENSGALG00000014561,ENSGALG00000023689,ENSGALG00000004386,ENSGALG00000014362,ENSGALG00000004594,ENSGALG00000031794,ENSGALG00000032746,ENSGALG00000029983
cellular_component	GO:0030016 myofibril	4 out of 486 genes, 0.8%	128 out of 15747 genes, 0.8%	1	ENSGALG00000006490,ENSGALG00000016797,ENSGALG00000011687,ENSGALG00000008914
biological_process	GO:2001020 regulation of response to DNA damage stimulus	3 out of 486 genes, 0.6%	125 out of 15747 genes, 0.8%	1	ENSGALG00000004594,ENSGALG00000009885,ENSGALG00000012075
biological_process	GO:0030073 insulin secretion	2 out of 486 genes, 0.4%	25 out of 15747 genes, 0.2%	1	ENSGALG00000015148,ENSGALG00000006968
molecular_function	GO:0050544 arachidonic acid binding	2 out of 486 genes, 0.4%	3 out of 15747 genes, 0.0%	1	ENSGALG00000043064,ENSGALG00000024272
biological_process	GO:0044267 cellular protein metabolic process	48 out of 486 genes, 9.9%	2450 out of 15747 genes, 15.6%	1	ENSGALG00000013057,ENSGALG00000036616,ENSGALG00000007052,ENSGALG00000004386,ENSGALG00000032534,ENSGALG00000003354,ENSGALG00000030432,ENSGALG00000015216,ENSGALG00000012075,ENSGALG00000033498,ENSGALG00000007001,ENSGALG00000012442,ENSGALG00000009870,ENSGALG00000006968,ENSGALG00000039264,ENSGALG00000002192,ENSGALG00000006073,ENSGALG00000041192,ENSGALG00000027624,ENSGALG00000015403,ENSGALG00000011295,…
biological_process	GO:0043067 regulation of programmed cell death	33 out of 486 genes, 6.8%	864 out of 15747 genes, 5.5%	1	ENSGALG00000011544,ENSGALG00000036616,ENSGALG00000004631,ENSGALG00000004386,ENSGALG00000030432,ENSGALG00000002192,ENSGALG00000015403,ENSGALG00000016797,ENSGALG00000043064,ENSGALG00000004594,ENSGALG00000008346,ENSGALG00000010560,ENSGALG00000012173,ENSGALG00000015148,ENSGALG00000033365,ENSGALG00000038943,ENSGALG00000009864,ENSGALG00000001690,ENSGALG00000014687,ENSGALG00000009050,ENSGALG00000030002,…
biological_process	GO:0030890 positive regulation of B cell proliferation	4 out of 486 genes, 0.8%	28 out of 15747 genes, 0.2%	1	ENSGALG00000032530,ENSGALG00000007001,ENSGALG00000004594,ENSGALG00000002192
cellular_component	GO:0099512 supramolecular fiber	14 out of 486 genes, 2.9%	569 out of 15747 genes, 3.6%	1	ENSGALG00000016986,ENSGALG00000015148,ENSGALG00000012456,ENSGALG00000034054,ENSGALG00000040136,ENSGALG00000041671,ENSGALG00000002786,ENSGALG00000034868,ENSGALG00000004504,ENSGALG00000040260,ENSGALG00000041858,ENSGALG00000030002,ENSGALG00000002789,ENSGALG00000015836
biological_process	GO:0043279 response to alkaloid	2 out of 486 genes, 0.4%	43 out of 15747 genes, 0.3%	1	ENSGALG00000030506,ENSGALG00000039698
biological_process	GO:0016125 sterol metabolic process	3 out of 486 genes, 0.6%	61 out of 15747 genes, 0.4%	1	ENSGALG00000006352,ENSGALG00000026525,ENSGALG00000006968
biological_process	GO:0030879 mammary gland development	4 out of 486 genes, 0.8%	74 out of 15747 genes, 0.5%	1	ENSGALG00000011295,ENSGALG00000004386,ENSGALG00000008701,ENSGALG00000043287
cellular_component	GO:0031974 membrane-enclosed lumen	40 out of 486 genes, 8.2%	2744 out of 15747 genes, 17.4%	1	ENSGALG00000014297,ENSGALG00000029354,ENSGALG00000043355,ENSGALG00000008544,ENSGALG00000004386,ENSGALG00000032534,ENSGALG00000030432,ENSGALG00000013086,ENSGALG00000003636,ENSGALG00000012075,ENSGALG00000033498,ENSGALG00000006785,ENSGALG00000009870,ENSGALG00000006073,ENSGALG00000006378,ENSGALG00000008840,ENSGALG00000026525,ENSGALG00000009885,ENSGALG00000039269,ENSGALG00000040557,ENSGALG00000006041,…
cellular_component	GO:0005856 cytoskeleton	34 out of 486 genes, 7.0%	1576 out of 15747 genes, 10.0%	1	ENSGALG00000035075,ENSGALG00000040136,ENSGALG00000005644,ENSGALG00000035594,ENSGALG00000041671,ENSGALG00000007052,ENSGALG00000026167,ENSGALG00000002789,ENSGALG00000003636,ENSGALG00000046504,ENSGALG00000011296,ENSGALG00000004504,ENSGALG00000012997,ENSGALG00000002201,ENSGALG00000015148,ENSGALG00000016986,ENSGALG00000001434,ENSGALG00000009864,ENSGALG00000014203,ENSGALG00000021304,ENSGALG00000034054,…
biological_process	GO:1902578 single-organism localization	84 out of 486 genes, 17.3%	2503 out of 15747 genes, 15.9%	1	ENSGALG00000002160,ENSGALG00000035075,ENSGALG00000016992,ENSGALG00000002113,ENSGALG00000014726,ENSGALG00000007118,ENSGALG00000015145,ENSGALG00000041225,ENSGALG00000015183,ENSGALG00000007511,ENSGALG00000012075,ENSGALG00000006602,ENSGALG00000029381,ENSGALG00000028158,ENSGALG00000014754,ENSGALG00000030316,ENSGALG00000002374,ENSGALG00000043064,ENSGALG00000005209,ENSGALG00000020143,ENSGALG00000007959,…
biological_process	GO:0032147 activation of protein kinase activity	9 out of 486 genes, 1.9%	184 out of 15747 genes, 1.2%	1	ENSGALG00000016564,ENSGALG00000007001,ENSGALG00000038241,ENSGALG00000002192,ENSGALG00000010560,ENSGALG00000003863,ENSGALG00000015216,ENSGALG00000029983,ENSGALG00000040241
biological_process	GO:0051338 regulation of transferase activity	25 out of 486 genes, 5.1%	615 out of 15747 genes, 3.9%	1	ENSGALG00000030407,ENSGALG00000038241,ENSGALG00000016992,ENSGALG00000002113,ENSGALG00000014561,ENSGALG00000014687,ENSGALG00000042351,ENSGALG00000030432,ENSGALG00000026167,ENSGALG00000040241,ENSGALG00000015216,ENSGALG00000003863,ENSGALG00000012075,ENSGALG00000007001,ENSGALG00000012456,ENSGALG00000016564,ENSGALG00000040035,ENSGALG00000002192,ENSGALG00000011295,ENSGALG00000042321,ENSGALG00000008193,…
biological_process	GO:0070373 negative regulation of ERK1 and ERK2 cascade	4 out of 486 genes, 0.8%	42 out of 15747 genes, 0.3%	1	ENSGALG00000042321,ENSGALG00000025887,ENSGALG00000007001,ENSGALG00000002192
biological_process	GO:0007548 sex differentiation	4 out of 486 genes, 0.8%	153 out of 15747 genes, 1.0%	1	ENSGALG00000004386,ENSGALG00000010337,ENSGALG00000015519,ENSGALG00000010256
biological_process	GO:0006865 amino acid transport	5 out of 486 genes, 1.0%	80 out of 15747 genes, 0.5%	1	ENSGALG00000009730,ENSGALG00000002783,ENSGALG00000030316,ENSGALG00000017343,ENSGALG00000037556
biological_process	GO:0061008 hepaticobiliary system development	4 out of 486 genes, 0.8%	62 out of 15747 genes, 0.4%	1	ENSGALG00000015148,ENSGALG00000004386,ENSGALG00000026525,ENSGALG00000006968
biological_process	GO:0072009 nephron epithelium development	4 out of 486 genes, 0.8%	74 out of 15747 genes, 0.5%	1	ENSGALG00000004386,ENSGALG00000036133,ENSGALG00000005209,ENSGALG00000009020
molecular_function	GO:0016763 transferase activity, transferring pentosyl groups	2 out of 486 genes, 0.4%	55 out of 15747 genes, 0.3%	1	ENSGALG00000012072,ENSGALG00000010256
biological_process	GO:0043547 positive regulation of GTPase activity	16 out of 486 genes, 3.3%	358 out of 15747 genes, 2.3%	1	ENSGALG00000029354,ENSGALG00000002080,ENSGALG00000033898,ENSGALG00000015572,ENSGALG00000014687,ENSGALG00000007160,ENSGALG00000043065,ENSGALG00000012421,ENSGALG00000003319,ENSGALG00000032717,ENSGALG00000040241,ENSGALG00000010595,ENSGALG00000021143,ENSGALG00000014585,ENSGALG00000026995,ENSGALG00000033885
cellular_component	GO:0016529 sarcoplasmic reticulum	3 out of 486 genes, 0.6%	31 out of 15747 genes, 0.2%	1	ENSGALG00000034680,ENSGALG00000009995,ENSGALG00000008701
biological_process	GO:0034654 nucleobase-containing compound biosynthetic process	20 out of 486 genes, 4.1%	802 out of 15747 genes, 5.1%	1	ENSGALG00000028982,ENSGALG00000014297,ENSGALG00000015150,ENSGALG00000002170,ENSGALG00000004386,ENSGALG00000005757,ENSGALG00000036133,ENSGALG00000035946,ENSGALG00000016044,ENSGALG00000008127,ENSGALG00000006785,ENSGALG00000006968,ENSGALG00000037272,ENSGALG00000003837,ENSGALG00000003670,ENSGALG00000026525,ENSGALG00000032097,ENSGALG00000035539,ENSGALG00000009885,ENSGALG00000030291
molecular_function	GO:0070851 growth factor receptor binding	3 out of 486 genes, 0.6%	90 out of 15747 genes, 0.6%	1	ENSGALG00000028158,ENSGALG00000014684,ENSGALG00000030407
biological_process	GO:0072376 protein activation cascade	7 out of 486 genes, 1.4%	56 out of 15747 genes, 0.4%	1	ENSGALG00000014754,ENSGALG00000014835,ENSGALG00000014603,ENSGALG00000007419,ENSGALG00000021569,ENSGALG00000014659,ENSGALG00000004771
biological_process	GO:0006797 polyphosphate metabolic process	2 out of 486 genes, 0.4%	5 out of 15747 genes, 0.0%	1	ENSGALG00000015167,ENSGALG00000042157
biological_process	GO:2000272 negative regulation of receptor activity	2 out of 486 genes, 0.4%	32 out of 15747 genes, 0.2%	1	ENSGALG00000041621,ENSGALG00000043287
biological_process	GO:0010676 positive regulation of cellular carbohydrate metabolic process	2 out of 486 genes, 0.4%	30 out of 15747 genes, 0.2%	1	ENSGALG00000016992,ENSGALG00000003863
biological_process	GO:0046851 negative regulation of bone remodeling	2 out of 486 genes, 0.4%	9 out of 15747 genes, 0.1%	1	ENSGALG00000038241,ENSGALG00000003863
biological_process	GO:0002756 MyD88-independent toll-like receptor signaling pathway	2 out of 486 genes, 0.4%	3 out of 15747 genes, 0.0%	1	ENSGALG00000007001,ENSGALG00000013468
biological_process	GO:0030799 regulation of cyclic nucleotide metabolic process	3 out of 486 genes, 0.6%	27 out of 15747 genes, 0.2%	1	ENSGALG00000039432,ENSGALG00000039698,ENSGALG00000040035
biological_process	GO:0043372 positive regulation of CD4-positive, alpha-beta T cell differentiation	2 out of 486 genes, 0.4%	13 out of 15747 genes, 0.1%	1	ENSGALG00000015148,ENSGALG00000032530
biological_process	GO:0061572 actin filament bundle organization	2 out of 486 genes, 0.4%	49 out of 15747 genes, 0.3%	1	ENSGALG00000016986,ENSGALG00000035063
molecular_function	GO:0097367 carbohydrate derivative binding	65 out of 486 genes, 13.4%	1712 out of 15747 genes, 10.9%	1	ENSGALG00000035075,ENSGALG00000036616,ENSGALG00000035594,ENSGALG00000007052,ENSGALG00000014726,ENSGALG00000017046,ENSGALG00000015183,ENSGALG00000006602,ENSGALG00000033498,ENSGALG00000029381,ENSGALG00000039140,ENSGALG00000023821,ENSGALG00000016142,ENSGALG00000000783,ENSGALG00000041192,ENSGALG00000015403,ENSGALG00000026995,ENSGALG00000039269,ENSGALG00000010560,ENSGALG00000000720,ENSGALG00000012119,…
biological_process	GO:0006641 triglyceride metabolic process	2 out of 486 genes, 0.4%	38 out of 15747 genes, 0.2%	1	ENSGALG00000040899,ENSGALG00000043287
biological_process	GO:0043406 positive regulation of MAP kinase activity	7 out of 486 genes, 1.4%	116 out of 15747 genes, 0.7%	1	ENSGALG00000007001,ENSGALG00000042351,ENSGALG00000026167,ENSGALG00000002192,ENSGALG00000040241,ENSGALG00000015216,ENSGALG00000003863
biological_process	GO:0021954 central nervous system neuron development	2 out of 486 genes, 0.4%	58 out of 15747 genes, 0.4%	1	ENSGALG00000039698,ENSGALG00000002789
biological_process	GO:0001779 natural killer cell differentiation	2 out of 486 genes, 0.4%	6 out of 15747 genes, 0.0%	1	ENSGALG00000009870,ENSGALG00000002192
biological_process	GO:0016054 organic acid catabolic process	2 out of 486 genes, 0.4%	137 out of 15747 genes, 0.9%	1	ENSGALG00000011255,ENSGALG00000015053
biological_process	GO:0044242 cellular lipid catabolic process	2 out of 486 genes, 0.4%	125 out of 15747 genes, 0.8%	1	ENSGALG00000032746,ENSGALG00000005408
biological_process	GO:0002828 regulation of type 2 immune response	3 out of 486 genes, 0.6%	11 out of 15747 genes, 0.1%	1	ENSGALG00000015148,ENSGALG00000004594,ENSGALG00000016400
biological_process	GO:0012501 programmed cell death	21 out of 486 genes, 4.3%	410 out of 15747 genes, 2.6%	1	ENSGALG00000009050,ENSGALG00000004167,ENSGALG00000030002,ENSGALG00000011009,ENSGALG00000002556,ENSGALG00000002771,ENSGALG00000013356,ENSGALG00000001573,ENSGALG00000008127,ENSGALG00000003863,ENSGALG00000006785,ENSGALG00000013495,ENSGALG00000006511,ENSGALG00000008701,ENSGALG00000028790,ENSGALG00000015167,ENSGALG00000015519,ENSGALG00000008346,ENSGALG00000043287,ENSGALG00000013468,ENSGALG00000013575
biological_process	GO:0051179 localization	117 out of 486 genes, 24.1%	3527 out of 15747 genes, 22.4%	1	ENSGALG00000002160,ENSGALG00000043355,ENSGALG00000035075,ENSGALG00000040136,ENSGALG00000016992,ENSGALG00000002113,ENSGALG00000014726,ENSGALG00000007118,ENSGALG00000043065,ENSGALG00000015145,ENSGALG00000032746,ENSGALG00000041225,ENSGALG00000032717,ENSGALG00000015183,ENSGALG00000007511,ENSGALG00000046504,ENSGALG00000012075,ENSGALG00000006602,ENSGALG00000029381,ENSGALG00000028158,ENSGALG00000014754,…
biological_process	GO:0097028 dendritic cell differentiation	3 out of 486 genes, 0.6%	15 out of 15747 genes, 0.1%	1	ENSGALG00000042321,ENSGALG00000035516,ENSGALG00000008127
biological_process	GO:0010810 regulation of cell-substrate adhesion	8 out of 486 genes, 1.6%	130 out of 15747 genes, 0.8%	1	ENSGALG00000016564,ENSGALG00000012456,ENSGALG00000009020,ENSGALG00000015403,ENSGALG00000014687,ENSGALG00000010391,ENSGALG00000016584,ENSGALG00000032746
biological_process	GO:0010712 regulation of collagen metabolic process	2 out of 486 genes, 0.4%	18 out of 15747 genes, 0.1%	1	ENSGALG00000004386,ENSGALG00000002987
biological_process	GO:0043550 regulation of lipid kinase activity	5 out of 486 genes, 1.0%	41 out of 15747 genes, 0.3%	1	ENSGALG00000011295,ENSGALG00000042321,ENSGALG00000016564,ENSGALG00000042351,ENSGALG00000026167
biological_process	GO:1901606 alpha-amino acid catabolic process	2 out of 486 genes, 0.4%	66 out of 15747 genes, 0.4%	1	ENSGALG00000011255,ENSGALG00000015053
biological_process	GO:0032273 positive regulation of protein polymerization	2 out of 486 genes, 0.4%	73 out of 15747 genes, 0.5%	1	ENSGALG00000032588,ENSGALG00000016564
biological_process	GO:0061077 chaperone-mediated protein folding	2 out of 486 genes, 0.4%	36 out of 15747 genes, 0.2%	1	ENSGALG00000033498,ENSGALG00000004594
biological_process	GO:0042130 negative regulation of T cell proliferation	3 out of 486 genes, 0.6%	34 out of 15747 genes, 0.2%	1	ENSGALG00000014362,ENSGALG00000031794,ENSGALG00000014561
biological_process	GO:0034103 regulation of tissue remodeling	3 out of 486 genes, 0.6%	38 out of 15747 genes, 0.2%	1	ENSGALG00000038241,ENSGALG00000015216,ENSGALG00000003863
molecular_function	GO:0008080 N-acetyltransferase activity	2 out of 486 genes, 0.4%	61 out of 15747 genes, 0.4%	1	ENSGALG00000005474,ENSGALG00000005473
molecular_function	GO:0022821 potassium ion antiporter activity	2 out of 486 genes, 0.4%	18 out of 15747 genes, 0.1%	1	ENSGALG00000002374,ENSGALG00000007118
biological_process	GO:0035567 non-canonical Wnt signaling pathway	2 out of 486 genes, 0.4%	34 out of 15747 genes, 0.2%	1	ENSGALG00000043355,ENSGALG00000033351
molecular_function	GO:0015175 neutral amino acid transmembrane transporter activity	2 out of 486 genes, 0.4%	22 out of 15747 genes, 0.1%	1	ENSGALG00000002783,ENSGALG00000030316
biological_process	GO:0046456 icosanoid biosynthetic process	3 out of 486 genes, 0.6%	22 out of 15747 genes, 0.1%	1	ENSGALG00000011450,ENSGALG00000004594,ENSGALG00000015216
biological_process	GO:2001243 negative regulation of intrinsic apoptotic signaling pathway	2 out of 486 genes, 0.4%	56 out of 15747 genes, 0.4%	1	ENSGALG00000004594,ENSGALG00000006511
biological_process	GO:0022404 molting cycle process	3 out of 486 genes, 0.6%	54 out of 15747 genes, 0.3%	1	ENSGALG00000004386,ENSGALG00000028158,ENSGALG00000043355
biological_process	GO:0022607 cellular component assembly	33 out of 486 genes, 6.8%	1397 out of 15747 genes, 8.9%	1	ENSGALG00000040136,ENSGALG00000004386,ENSGALG00000012018,ENSGALG00000013086,ENSGALG00000036470,ENSGALG00000039682,ENSGALG00000016142,ENSGALG00000006073,ENSGALG00000004594,ENSGALG00000012997,ENSGALG00000016986,ENSGALG00000033365,ENSGALG00000001434,ENSGALG00000014203,ENSGALG00000031874,ENSGALG00000011404,ENSGALG00000037556,ENSGALG00000004691,ENSGALG00000008914,ENSGALG00000009050,ENSGALG00000013356,…
molecular_function	GO:0001085 RNA polymerase II transcription factor binding	2 out of 486 genes, 0.4%	109 out of 15747 genes, 0.7%	1	ENSGALG00000032097,ENSGALG00000008127
molecular_function	GO:0032550 purine ribonucleoside binding	49 out of 486 genes, 10.1%	1476 out of 15747 genes, 9.4%	1	ENSGALG00000016556,ENSGALG00000035075,ENSGALG00000036616,ENSGALG00000005644,ENSGALG00000035594,ENSGALG00000014236,ENSGALG00000007052,ENSGALG00000014726,ENSGALG00000007171,ENSGALG00000032534,ENSGALG00000015183,ENSGALG00000015216,ENSGALG00000033498,ENSGALG00000029381,ENSGALG00000023821,ENSGALG00000016142,ENSGALG00000003837,ENSGALG00000041192,ENSGALG00000023689,ENSGALG00000015403,ENSGALG00000012997,…
biological_process	GO:0006979 response to oxidative stress	5 out of 486 genes, 1.0%	191 out of 15747 genes, 1.2%	1	ENSGALG00000018557,ENSGALG00000015148,ENSGALG00000006968,ENSGALG00000036838,ENSGALG00000015216
biological_process	GO:0001508 action potential	5 out of 486 genes, 1.0%	64 out of 15747 genes, 0.4%	1	ENSGALG00000006490,ENSGALG00000009514,ENSGALG00000011009,ENSGALG00000039698,ENSGALG00000040241
biological_process	GO:0046328 regulation of JNK cascade	6 out of 486 genes, 1.2%	107 out of 15747 genes, 0.7%	1	ENSGALG00000002987,ENSGALG00000016564,ENSGALG00000007001,ENSGALG00000030432,ENSGALG00000013468,ENSGALG00000015216
biological_process	GO:0071103 DNA conformation change	4 out of 486 genes, 0.8%	156 out of 15747 genes, 1.0%	1	ENSGALG00000004386,ENSGALG00000031874,ENSGALG00000027571,ENSGALG00000009885
biological_process	GO:0051193 regulation of cofactor metabolic process	3 out of 486 genes, 0.6%	25 out of 15747 genes, 0.2%	1	ENSGALG00000012613,ENSGALG00000016992,ENSGALG00000003863
cellular_component	GO:0099513 polymeric cytoskeletal fiber	14 out of 486 genes, 2.9%	563 out of 15747 genes, 3.6%	1	ENSGALG00000016986,ENSGALG00000015148,ENSGALG00000012456,ENSGALG00000034054,ENSGALG00000040136,ENSGALG00000041671,ENSGALG00000002786,ENSGALG00000034868,ENSGALG00000004504,ENSGALG00000040260,ENSGALG00000041858,ENSGALG00000030002,ENSGALG00000002789,ENSGALG00000015836
biological_process	GO:0010468 regulation of gene expression	67 out of 486 genes, 13.8%	2653 out of 15747 genes, 16.8%	1	ENSGALG00000014297,ENSGALG00000015150,ENSGALG00000009020,ENSGALG00000015184,ENSGALG00000012075,ENSGALG00000006785,ENSGALG00000028158,ENSGALG00000041484,ENSGALG00000026525,ENSGALG00000010961,ENSGALG00000026995,ENSGALG00000030291,ENSGALG00000013468,ENSGALG00000010560,ENSGALG00000040557,ENSGALG00000037160,ENSGALG00000011404,ENSGALG00000042534,ENSGALG00000002987,ENSGALG00000005757,ENSGALG00000009050,…
biological_process	GO:0030216 keratinocyte differentiation	2 out of 486 genes, 0.4%	38 out of 15747 genes, 0.2%	1	ENSGALG00000015148,ENSGALG00000004804
biological_process	GO:0007632 visual behavior	4 out of 486 genes, 0.8%	35 out of 15747 genes, 0.2%	1	ENSGALG00000004930,ENSGALG00000024171,ENSGALG00000039698,ENSGALG00000037556
molecular_function	GO:0015145 monosaccharide transmembrane transporter activity	2 out of 486 genes, 0.4%	16 out of 15747 genes, 0.1%	1	ENSGALG00000002982,ENSGALG00000002466
biological_process	GO:0051091 positive regulation of sequence-specific DNA binding transcription factor activity	8 out of 486 genes, 1.6%	142 out of 15747 genes, 0.9%	1	ENSGALG00000009864,ENSGALG00000007001,ENSGALG00000040621,ENSGALG00000008193,ENSGALG00000009050,ENSGALG00000010560,ENSGALG00000013468,ENSGALG00000015396
biological_process	GO:0070647 protein modification by small protein conjugation or removal	6 out of 486 genes, 1.2%	558 out of 15747 genes, 3.5%	1	ENSGALG00000011295,ENSGALG00000042001,ENSGALG00000013057,ENSGALG00000039269,ENSGALG00000041192,ENSGALG00000012075
molecular_function	GO:0016491 oxidoreductase activity	17 out of 486 genes, 3.5%	584 out of 15747 genes, 3.7%	1	ENSGALG00000033365,ENSGALG00000013072,ENSGALG00000036838,ENSGALG00000016261,ENSGALG00000018557,ENSGALG00000036044,ENSGALG00000027429,ENSGALG00000015053,ENSGALG00000015147,ENSGALG00000008701,ENSGALG00000005408,ENSGALG00000040754,ENSGALG00000006352,ENSGALG00000011450,ENSGALG00000010769,ENSGALG00000045351,ENSGALG00000033694
cellular_component	GO:0043231 intracellular membrane-bounded organelle	150 out of 486 genes, 30.9%	7209 out of 15747 genes, 45.8%	1	ENSGALG00000002160,ENSGALG00000040182,ENSGALG00000015150,ENSGALG00000043355,ENSGALG00000028424,ENSGALG00000032746,ENSGALG00000015183,ENSGALG00000013086,ENSGALG00000003636,ENSGALG00000006602,ENSGALG00000041484,ENSGALG00000039432,ENSGALG00000002374,ENSGALG00000041344,ENSGALG00000006352,ENSGALG00000026525,ENSGALG00000030291,ENSGALG00000009885,ENSGALG00000036536,ENSGALG00000039269,ENSGALG00000013575,…
molecular_function	GO:0004175 endopeptidase activity	10 out of 486 genes, 2.1%	319 out of 15747 genes, 2.0%	1	ENSGALG00000013057,ENSGALG00000014603,ENSGALG00000000775,ENSGALG00000014659,ENSGALG00000011792,ENSGALG00000003709,ENSGALG00000009050,ENSGALG00000007419,ENSGALG00000005747,ENSGALG00000008346
biological_process	GO:0043254 regulation of protein complex assembly	9 out of 486 genes, 1.9%	277 out of 15747 genes, 1.8%	1	ENSGALG00000032588,ENSGALG00000016986,ENSGALG00000016564,ENSGALG00000007001,ENSGALG00000011551,ENSGALG00000002622,ENSGALG00000032097,ENSGALG00000003636,ENSGALG00000010560
biological_process	GO:0051100 negative regulation of binding	3 out of 486 genes, 0.6%	94 out of 15747 genes, 0.6%	1	ENSGALG00000002160,ENSGALG00000040035,ENSGALG00000043287
biological_process	GO:1903532 positive regulation of secretion by cell	9 out of 486 genes, 1.9%	174 out of 15747 genes, 1.1%	1	ENSGALG00000006527,ENSGALG00000039140,ENSGALG00000007001,ENSGALG00000038241,ENSGALG00000016661,ENSGALG00000041192,ENSGALG00000007511,ENSGALG00000003863,ENSGALG00000015216
molecular_function	GO:0022843 voltage-gated cation channel activity	5 out of 486 genes, 1.0%	136 out of 15747 genes, 0.9%	1	ENSGALG00000006490,ENSGALG00000003443,ENSGALG00000015145,ENSGALG00000011009,ENSGALG00000003354
biological_process	GO:0045620 negative regulation of lymphocyte differentiation	3 out of 486 genes, 0.6%	27 out of 15747 genes, 0.2%	1	ENSGALG00000015148,ENSGALG00000006785,ENSGALG00000004594
biological_process	GO:0015833 peptide transport	4 out of 486 genes, 0.8%	51 out of 15747 genes, 0.3%	1	ENSGALG00000015148,ENSGALG00000005209,ENSGALG00000035075,ENSGALG00000006968
biological_process	GO:0001501 skeletal system development	14 out of 486 genes, 2.9%	340 out of 15747 genes, 2.2%	1	ENSGALG00000026970,ENSGALG00000029669,ENSGALG00000004028,ENSGALG00000002192,ENSGALG00000037272,ENSGALG00000014561,ENSGALG00000004386,ENSGALG00000041031,ENSGALG00000004239,ENSGALG00000035539,ENSGALG00000030432,ENSGALG00000041182,ENSGALG00000010256,ENSGALG00000003863
molecular_function	GO:0051018 protein kinase A binding	2 out of 486 genes, 0.4%	40 out of 15747 genes, 0.3%	1	ENSGALG00000004386,ENSGALG00000009995
biological_process	GO:0035690 cellular response to drug	2 out of 486 genes, 0.4%	31 out of 15747 genes, 0.2%	1	ENSGALG00000030506,ENSGALG00000012613
cellular_component	GO:0044291 cell-cell contact zone	2 out of 486 genes, 0.4%	35 out of 15747 genes, 0.2%	1	ENSGALG00000011009,ENSGALG00000008914
molecular_function	GO:0001158 enhancer sequence-specific DNA binding	3 out of 486 genes, 0.6%	75 out of 15747 genes, 0.5%	1	ENSGALG00000004386,ENSGALG00000035539,ENSGALG00000008127
biological_process	GO:0042249 establishment of planar polarity of embryonic epithelium	2 out of 486 genes, 0.4%	5 out of 15747 genes, 0.0%	1	ENSGALG00000043355,ENSGALG00000033351
biological_process	GO:0045581 negative regulation of T cell differentiation	3 out of 486 genes, 0.6%	22 out of 15747 genes, 0.1%	1	ENSGALG00000015148,ENSGALG00000006785,ENSGALG00000004594
molecular_function	GO:0016787 hydrolase activity	61 out of 486 genes, 12.6%	2025 out of 15747 genes, 12.9%	1	ENSGALG00000013057,ENSGALG00000035075,ENSGALG00000014603,ENSGALG00000014659,ENSGALG00000005644,ENSGALG00000035594,ENSGALG00000014236,ENSGALG00000014726,ENSGALG00000014684,ENSGALG00000032746,ENSGALG00000015183,ENSGALG00000046557,ENSGALG00000036573,ENSGALG00000033498,ENSGALG00000029381,ENSGALG00000023821,ENSGALG00000016142,ENSGALG00000012015,ENSGALG00000011792,ENSGALG00000002192,ENSGALG00000027165,…
molecular_function	GO:0033613 activating transcription factor binding	2 out of 486 genes, 0.4%	60 out of 15747 genes, 0.4%	1	ENSGALG00000035539,ENSGALG00000032097
molecular_function	GO:0004364 glutathione transferase activity	3 out of 486 genes, 0.6%	22 out of 15747 genes, 0.1%	1	ENSGALG00000016325,ENSGALG00000006344,ENSGALG00000011450
biological_process	GO:0002791 regulation of peptide secretion	3 out of 486 genes, 0.6%	101 out of 15747 genes, 0.6%	1	ENSGALG00000004594,ENSGALG00000006968,ENSGALG00000016661
cellular_component	GO:0044464 cell part	335 out of 486 genes, 68.9%	11656 out of 15747 genes, 74.0%	1	ENSGALG00000002160,ENSGALG00000043158,ENSGALG00000040136,ENSGALG00000041671,ENSGALG00000015572,ENSGALG00000000589,ENSGALG00000028424,ENSGALG00000015145,ENSGALG00000012421,ENSGALG00000032746,ENSGALG00000015183,ENSGALG00000014754,ENSGALG00000027429,ENSGALG00000039432,ENSGALG00000041344,ENSGALG00000041192,ENSGALG00000004504,ENSGALG00000016693,ENSGALG00000006352,ENSGALG00000026525,ENSGALG00000008346,…
biological_process	GO:0045600 positive regulation of fat cell differentiation	2 out of 486 genes, 0.4%	39 out of 15747 genes, 0.2%	1	ENSGALG00000026525,ENSGALG00000016992
cellular_component	GO:0098805 whole membrane	43 out of 486 genes, 8.8%	999 out of 15747 genes, 6.3%	1	ENSGALG00000005589,ENSGALG00000030407,ENSGALG00000023379,ENSGALG00000009020,ENSGALG00000002113,ENSGALG00000041225,ENSGALG00000007511,ENSGALG00000006602,ENSGALG00000039140,ENSGALG00000002192,ENSGALG00000032702,ENSGALG00000004955,ENSGALG00000005209,ENSGALG00000039080,ENSGALG00000020143,ENSGALG00000015148,ENSGALG00000001434,ENSGALG00000014372,ENSGALG00000037556,ENSGALG00000006705,ENSGALG00000008365,…
biological_process	GO:1904893 negative regulation of STAT cascade	2 out of 486 genes, 0.4%	15 out of 15747 genes, 0.1%	1	ENSGALG00000011295,ENSGALG00000043287
cellular_component	GO:0001891 phagocytic cup	2 out of 486 genes, 0.4%	9 out of 15747 genes, 0.1%	1	ENSGALG00000016986,ENSGALG00000005644
molecular_function	GO:0043169 cation binding	63 out of 486 genes, 13.0%	2236 out of 15747 genes, 14.2%	1	ENSGALG00000029354,ENSGALG00000015150,ENSGALG00000043355,ENSGALG00000014603,ENSGALG00000043158,ENSGALG00000036616,ENSGALG00000014659,ENSGALG00000002170,ENSGALG00000016992,ENSGALG00000014236,ENSGALG00000009020,ENSGALG00000017046,ENSGALG00000014684,ENSGALG00000001768,ENSGALG00000032746,ENSGALG00000002771,ENSGALG00000003636,ENSGALG00000006602,ENSGALG00000018557,ENSGALG00000015053,ENSGALG00000012442,…
biological_process	GO:0035025 positive regulation of Rho protein signal transduction	2 out of 486 genes, 0.4%	28 out of 15747 genes, 0.2%	1	ENSGALG00000023379,ENSGALG00000010595
biological_process	GO:0050918 positive chemotaxis	4 out of 486 genes, 0.8%	33 out of 15747 genes, 0.2%	1	ENSGALG00000028158,ENSGALG00000016668,ENSGALG00000029983,ENSGALG00000012173
molecular_function	GO:0005310 dicarboxylic acid transmembrane transporter activity	2 out of 486 genes, 0.4%	30 out of 15747 genes, 0.2%	1	ENSGALG00000037556,ENSGALG00000007959
biological_process	GO:0032755 positive regulation of interleukin-6 production	6 out of 486 genes, 1.2%	41 out of 15747 genes, 0.3%	1	ENSGALG00000030407,ENSGALG00000007001,ENSGALG00000016590,ENSGALG00000013468,ENSGALG00000041192,ENSGALG00000003863
biological_process	GO:0097237 cellular response to toxic substance	2 out of 486 genes, 0.4%	12 out of 15747 genes, 0.1%	1	ENSGALG00000030506,ENSGALG00000002771
biological_process	GO:0048745 smooth muscle tissue development	2 out of 486 genes, 0.4%	18 out of 15747 genes, 0.1%	1	ENSGALG00000004386,ENSGALG00000010256
cellular_component	GO:0031225 anchored component of membrane	4 out of 486 genes, 0.8%	46 out of 15747 genes, 0.3%	1	ENSGALG00000036589,ENSGALG00000041621,ENSGALG00000017343,ENSGALG00000009523
biological_process	GO:0032388 positive regulation of intracellular transport	6 out of 486 genes, 1.2%	147 out of 15747 genes, 0.9%	1	ENSGALG00000009050,ENSGALG00000001434,ENSGALG00000039698,ENSGALG00000043287,ENSGALG00000015216,ENSGALG00000003863
molecular_function	GO:0043167 ion binding	128 out of 486 genes, 26.3%	3938 out of 15747 genes, 25.0%	1	ENSGALG00000015150,ENSGALG00000043355,ENSGALG00000043158,ENSGALG00000007052,ENSGALG00000032746,ENSGALG00000015183,ENSGALG00000003636,ENSGALG00000006602,ENSGALG00000041344,ENSGALG00000041192,ENSGALG00000006352,ENSGALG00000026995,ENSGALG00000039269,ENSGALG00000010560,ENSGALG00000010200,ENSGALG00000016986,ENSGALG00000015148,ENSGALG00000012119,ENSGALG00000000720,ENSGALG00000002132,ENSGALG00000041501,…
cellular_component	GO:0045335 phagocytic vesicle	4 out of 486 genes, 0.8%	53 out of 15747 genes, 0.3%	1	ENSGALG00000016590,ENSGALG00000016261,ENSGALG00000011646,ENSGALG00000015216
cellular_component	GO:0008305 integrin complex	4 out of 486 genes, 0.8%	22 out of 15747 genes, 0.1%	1	ENSGALG00000041298,ENSGALG00000016867,ENSGALG00000032702,ENSGALG00000007511
biological_process	GO:0050792 regulation of viral process	4 out of 486 genes, 0.8%	93 out of 15747 genes, 0.6%	1	ENSGALG00000004594,ENSGALG00000001434,ENSGALG00000016400,ENSGALG00000010560
biological_process	GO:0006357 regulation of transcription from RNA polymerase II promoter	31 out of 486 genes, 6.4%	1432 out of 15747 genes, 9.1%	1	ENSGALG00000014297,ENSGALG00000015150,ENSGALG00000002170,ENSGALG00000009020,ENSGALG00000011404,ENSGALG00000042534,ENSGALG00000004386,ENSGALG00000002987,ENSGALG00000005757,ENSGALG00000036133,ENSGALG00000011271,ENSGALG00000016044,ENSGALG00000008127,ENSGALG00000006785,ENSGALG00000025887,ENSGALG00000006138,ENSGALG00000007001,ENSGALG00000012613,ENSGALG00000006968,ENSGALG00000040035,ENSGALG00000032702,…
biological_process	GO:0044282 small molecule catabolic process	3 out of 486 genes, 0.6%	196 out of 15747 genes, 1.2%	1	ENSGALG00000011255,ENSGALG00000015053,ENSGALG00000032746
cellular_component	GO:0031514 motile cilium	2 out of 486 genes, 0.4%	82 out of 15747 genes, 0.5%	1	ENSGALG00000015148,ENSGALG00000007959
cellular_component	GO:0015629 actin cytoskeleton	12 out of 486 genes, 2.5%	399 out of 15747 genes, 2.5%	1	ENSGALG00000032588,ENSGALG00000016986,ENSGALG00000015148,ENSGALG00000012456,ENSGALG00000014203,ENSGALG00000040136,ENSGALG00000005644,ENSGALG00000035594,ENSGALG00000002786,ENSGALG00000037929,ENSGALG00000001571,ENSGALG00000003636
biological_process	GO:0045860 positive regulation of protein kinase activity	15 out of 486 genes, 3.1%	317 out of 15747 genes, 2.0%	1	ENSGALG00000016564,ENSGALG00000007001,ENSGALG00000038241,ENSGALG00000040035,ENSGALG00000002192,ENSGALG00000002113,ENSGALG00000008193,ENSGALG00000042351,ENSGALG00000030432,ENSGALG00000026167,ENSGALG00000010560,ENSGALG00000040241,ENSGALG00000029983,ENSGALG00000003863,ENSGALG00000015216
biological_process	GO:0016311 dephosphorylation	6 out of 486 genes, 1.2%	240 out of 15747 genes, 1.5%	1	ENSGALG00000029020,ENSGALG00000016471,ENSGALG00000012613,ENSGALG00000002192,ENSGALG00000014561,ENSGALG00000006608
biological_process	GO:0007276 gamete generation	6 out of 486 genes, 1.2%	307 out of 15747 genes, 1.9%	1	ENSGALG00000004386,ENSGALG00000040182,ENSGALG00000010337,ENSGALG00000007959,ENSGALG00000031186,ENSGALG00000001109
biological_process	GO:1900542 regulation of purine nucleotide metabolic process	6 out of 486 genes, 1.2%	64 out of 15747 genes, 0.4%	1	ENSGALG00000039432,ENSGALG00000039698,ENSGALG00000012613,ENSGALG00000040035,ENSGALG00000016992,ENSGALG00000003863
biological_process	GO:0050818 regulation of coagulation	5 out of 486 genes, 1.0%	48 out of 15747 genes, 0.3%	1	ENSGALG00000042321,ENSGALG00000002987,ENSGALG00000007001,ENSGALG00000043287,ENSGALG00000015216
biological_process	GO:0006820 anion transport	19 out of 486 genes, 3.9%	363 out of 15747 genes, 2.3%	1	ENSGALG00000015148,ENSGALG00000014372,ENSGALG00000014236,ENSGALG00000037556,ENSGALG00000009730,ENSGALG00000041042,ENSGALG00000033183,ENSGALG00000003863,ENSGALG00000002783,ENSGALG00000039293,ENSGALG00000001698,ENSGALG00000030316,ENSGALG00000006968,ENSGALG00000043064,ENSGALG00000016607,ENSGALG00000017343,ENSGALG00000005460,ENSGALG00000020143,ENSGALG00000007959
cellular_component	GO:0005634 nucleus	97 out of 486 genes, 20.0%	4641 out of 15747 genes, 29.5%	1	ENSGALG00000014297,ENSGALG00000029354,ENSGALG00000040182,ENSGALG00000015150,ENSGALG00000043355,ENSGALG00000036616,ENSGALG00000015184,ENSGALG00000013086,ENSGALG00000003636,ENSGALG00000046504,ENSGALG00000012075,ENSGALG00000033498,ENSGALG00000006785,ENSGALG00000041484,ENSGALG00000016142,ENSGALG00000006190,ENSGALG00000041344,ENSGALG00000008840,ENSGALG00000026525,ENSGALG00000010961,ENSGALG00000030291,…
molecular_function	GO:0015459 potassium channel regulator activity	3 out of 486 genes, 0.6%	24 out of 15747 genes, 0.2%	1	ENSGALG00000002132,ENSGALG00000040035,ENSGALG00000043287
biological_process	GO:0006417 regulation of translation	4 out of 486 genes, 0.8%	230 out of 15747 genes, 1.5%	1	ENSGALG00000012292,ENSGALG00000010961,ENSGALG00000003196,ENSGALG00000010560
biological_process	GO:0043123 positive regulation of I-kappaB kinase/NF-kappaB signaling	6 out of 486 genes, 1.2%	82 out of 15747 genes, 0.5%	1	ENSGALG00000009864,ENSGALG00000007001,ENSGALG00000004594,ENSGALG00000024272,ENSGALG00000013468,ENSGALG00000013356
biological_process	GO:0050773 regulation of dendrite development	2 out of 486 genes, 0.4%	77 out of 15747 genes, 0.5%	1	ENSGALG00000031578,ENSGALG00000008193
biological_process	GO:1903580 positive regulation of ATP metabolic process	2 out of 486 genes, 0.4%	12 out of 15747 genes, 0.1%	1	ENSGALG00000016992,ENSGALG00000003863
biological_process	GO:0022612 gland morphogenesis	4 out of 486 genes, 0.8%	77 out of 15747 genes, 0.5%	1	ENSGALG00000004386,ENSGALG00000028158,ENSGALG00000043287,ENSGALG00000012873
biological_process	GO:0097205 renal filtration	3 out of 486 genes, 0.6%	8 out of 15747 genes, 0.1%	1	ENSGALG00000005209,ENSGALG00000011551,ENSGALG00000032702
cellular_component	GO:0031988 membrane-bounded vesicle	17 out of 486 genes, 3.5%	480 out of 15747 genes, 3.0%	1	ENSGALG00000005589,ENSGALG00000038241,ENSGALG00000014726,ENSGALG00000002556,ENSGALG00000003457,ENSGALG00000016590,ENSGALG00000016261,ENSGALG00000011646,ENSGALG00000015183,ENSGALG00000015216,ENSGALG00000006602,ENSGALG00000003709,ENSGALG00000004955,ENSGALG00000016600,ENSGALG00000032418,ENSGALG00000035935,ENSGALG00000043287
molecular_function	GO:0003705 transcription factor activity, RNA polymerase II distal enhancer sequence-specific binding	4 out of 486 genes, 0.8%	67 out of 15747 genes, 0.4%	1	ENSGALG00000004386,ENSGALG00000026525,ENSGALG00000035539,ENSGALG00000008127
biological_process	GO:0035148 tube formation	3 out of 486 genes, 0.6%	110 out of 15747 genes, 0.7%	1	ENSGALG00000004386,ENSGALG00000043355,ENSGALG00000033351
biological_process	GO:0006672 ceramide metabolic process	2 out of 486 genes, 0.4%	59 out of 15747 genes, 0.4%	1	ENSGALG00000001573,ENSGALG00000003863
biological_process	GO:0090317 negative regulation of intracellular protein transport	2 out of 486 genes, 0.4%	40 out of 15747 genes, 0.3%	1	ENSGALG00000007358,ENSGALG00000029983
biological_process	GO:0051194 positive regulation of cofactor metabolic process	2 out of 486 genes, 0.4%	6 out of 15747 genes, 0.0%	1	ENSGALG00000016992,ENSGALG00000003863
cellular_component	GO:0031674 I band	3 out of 486 genes, 0.6%	80 out of 15747 genes, 0.5%	1	ENSGALG00000006490,ENSGALG00000016797,ENSGALG00000008914
biological_process	GO:0010469 regulation of receptor activity	14 out of 486 genes, 2.9%	334 out of 15747 genes, 2.1%	1	ENSGALG00000028158,ENSGALG00000030407,ENSGALG00000001434,ENSGALG00000040493,ENSGALG00000038241,ENSGALG00000009603,ENSGALG00000009870,ENSGALG00000040035,ENSGALG00000008193,ENSGALG00000041621,ENSGALG00000002556,ENSGALG00000016600,ENSGALG00000043287,ENSGALG00000032717
biological_process	GO:0045927 positive regulation of growth	6 out of 486 genes, 1.2%	155 out of 15747 genes, 1.0%	1	ENSGALG00000032530,ENSGALG00000009050,ENSGALG00000032097,ENSGALG00000002556,ENSGALG00000011404,ENSGALG00000040241
biological_process	GO:0008610 lipid biosynthetic process	12 out of 486 genes, 2.5%	294 out of 15747 genes, 1.9%	1	ENSGALG00000040899,ENSGALG00000033365,ENSGALG00000027429,ENSGALG00000006968,ENSGALG00000006073,ENSGALG00000041344,ENSGALG00000006352,ENSGALG00000004594,ENSGALG00000011450,ENSGALG00000001573,ENSGALG00000003863,ENSGALG00000015216
biological_process	GO:0048247 lymphocyte chemotaxis	4 out of 486 genes, 0.8%	25 out of 15747 genes, 0.2%	1	ENSGALG00000014585,ENSGALG00000043065,ENSGALG00000006352,ENSGALG00000032717
biological_process	GO:0010466 negative regulation of peptidase activity	4 out of 486 genes, 0.8%	140 out of 15747 genes, 0.9%	1	ENSGALG00000002987,ENSGALG00000029264,ENSGALG00000002556,ENSGALG00000012873
molecular_function	GO:0019829 cation-transporting ATPase activity	2 out of 486 genes, 0.4%	46 out of 15747 genes, 0.3%	1	ENSGALG00000034680,ENSGALG00000036573
biological_process	GO:0065003 macromolecular complex assembly	26 out of 486 genes, 5.3%	951 out of 15747 genes, 6.0%	1	ENSGALG00000033365,ENSGALG00000001434,ENSGALG00000031874,ENSGALG00000040136,ENSGALG00000004691,ENSGALG00000037556,ENSGALG00000011404,ENSGALG00000004386,ENSGALG00000009050,ENSGALG00000013356,ENSGALG00000013086,ENSGALG00000003863,ENSGALG00000016564,ENSGALG00000039682,ENSGALG00000016142,ENSGALG00000012613,ENSGALG00000002786,ENSGALG00000004804,ENSGALG00000006073,ENSGALG00000037929,ENSGALG00000004594,…
biological_process	GO:0044706 multi-multicellular organism process	2 out of 486 genes, 0.4%	62 out of 15747 genes, 0.4%	1	ENSGALG00000010769,ENSGALG00000001573
biological_process	GO:0060343 trabecula formation	2 out of 486 genes, 0.4%	17 out of 15747 genes, 0.1%	1	ENSGALG00000016797,ENSGALG00000013803
biological_process	GO:0043122 regulation of I-kappaB kinase/NF-kappaB signaling	8 out of 486 genes, 1.6%	118 out of 15747 genes, 0.7%	1	ENSGALG00000009864,ENSGALG00000007001,ENSGALG00000024272,ENSGALG00000004594,ENSGALG00000009050,ENSGALG00000013356,ENSGALG00000013468,ENSGALG00000029983
biological_process	GO:0006958 complement activation, classical pathway	5 out of 486 genes, 1.0%	36 out of 15747 genes, 0.2%	1	ENSGALG00000014754,ENSGALG00000014603,ENSGALG00000021569,ENSGALG00000014659,ENSGALG00000004771
cellular_component	GO:0097458 neuron part	38 out of 486 genes, 7.8%	877 out of 15747 genes, 5.6%	1	ENSGALG00000026092,ENSGALG00000005589,ENSGALG00000016992,ENSGALG00000014726,ENSGALG00000015145,ENSGALG00000011009,ENSGALG00000002789,ENSGALG00000041225,ENSGALG00000015183,ENSGALG00000006602,ENSGALG00000006968,ENSGALG00000015403,ENSGALG00000004955,ENSGALG00000005209,ENSGALG00000020143,ENSGALG00000009514,ENSGALG00000001690,ENSGALG00000037556,ENSGALG00000014687,ENSGALG00000024171,ENSGALG00000006130,…
cellular_component	GO:0044815 DNA packaging complex	2 out of 486 genes, 0.4%	80 out of 15747 genes, 0.5%	1	ENSGALG00000031874,ENSGALG00000027571
biological_process	GO:0033138 positive regulation of peptidyl-serine phosphorylation	3 out of 486 genes, 0.6%	66 out of 15747 genes, 0.4%	1	ENSGALG00000043287,ENSGALG00000040241,ENSGALG00000029983
biological_process	GO:0001906 cell killing	2 out of 486 genes, 0.4%	21 out of 15747 genes, 0.1%	1	ENSGALG00000024272,ENSGALG00000014561
biological_process	GO:0046889 positive regulation of lipid biosynthetic process	2 out of 486 genes, 0.4%	34 out of 15747 genes, 0.2%	1	ENSGALG00000015148,ENSGALG00000016992
biological_process	GO:0044106 cellular amine metabolic process	2 out of 486 genes, 0.4%	62 out of 15747 genes, 0.4%	1	ENSGALG00000032746,ENSGALG00000041344
biological_process	GO:0010950 positive regulation of endopeptidase activity	4 out of 486 genes, 0.8%	80 out of 15747 genes, 0.5%	1	ENSGALG00000042321,ENSGALG00000008701,ENSGALG00000008346,ENSGALG00000001573
biological_process	GO:0043114 regulation of vascular permeability	2 out of 486 genes, 0.4%	16 out of 15747 genes, 0.1%	1	ENSGALG00000004930,ENSGALG00000029983
biological_process	GO:1903531 negative regulation of secretion by cell	5 out of 486 genes, 1.0%	92 out of 15747 genes, 0.6%	1	ENSGALG00000015148,ENSGALG00000012292,ENSGALG00000016400,ENSGALG00000015396,ENSGALG00000029983
biological_process	GO:0034249 negative regulation of cellular amide metabolic process	3 out of 486 genes, 0.6%	111 out of 15747 genes, 0.7%	1	ENSGALG00000012292,ENSGALG00000003196,ENSGALG00000010560
cellular_component	GO:0005730 nucleolus	10 out of 486 genes, 2.1%	583 out of 15747 genes, 3.7%	1	ENSGALG00000022802,ENSGALG00000025887,ENSGALG00000004691,ENSGALG00000014561,ENSGALG00000008840,ENSGALG00000006378,ENSGALG00000016400,ENSGALG00000003196,ENSGALG00000039269,ENSGALG00000003636
biological_process	GO:0006874 cellular calcium ion homeostasis	13 out of 486 genes, 2.7%	231 out of 15747 genes, 1.5%	1	ENSGALG00000034680,ENSGALG00000013218,ENSGALG00000011733,ENSGALG00000030506,ENSGALG00000023379,ENSGALG00000002473,ENSGALG00000039698,ENSGALG00000016992,ENSGALG00000010595,ENSGALG00000002192,ENSGALG00000043287,ENSGALG00000037077,ENSGALG00000003863
biological_process	GO:0051339 regulation of lyase activity	3 out of 486 genes, 0.6%	31 out of 15747 genes, 0.2%	1	ENSGALG00000039432,ENSGALG00000039698,ENSGALG00000040035
molecular_function	GO:0072509 divalent inorganic cation transmembrane transporter activity	4 out of 486 genes, 0.8%	143 out of 15747 genes, 0.9%	1	ENSGALG00000034680,ENSGALG00000015145,ENSGALG00000039687,ENSGALG00000008544
biological_process	GO:0002923 regulation of humoral immune response mediated by circulating immunoglobulin	2 out of 486 genes, 0.4%	4 out of 15747 genes, 0.0%	1	ENSGALG00000002192,ENSGALG00000014561
biological_process	GO:0007612 learning	6 out of 486 genes, 1.2%	89 out of 15747 genes, 0.6%	1	ENSGALG00000004930,ENSGALG00000024171,ENSGALG00000008193,ENSGALG00000040493,ENSGALG00000039698,ENSGALG00000014236
biological_process	GO:0030163 protein catabolic process	7 out of 486 genes, 1.4%	497 out of 15747 genes, 3.2%	1	ENSGALG00000033498,ENSGALG00000013057,ENSGALG00000009050,ENSGALG00000000775,ENSGALG00000039269,ENSGALG00000012075,ENSGALG00000003863
biological_process	GO:1901698 response to nitrogen compound	20 out of 486 genes, 4.1%	423 out of 15747 genes, 2.7%	1	ENSGALG00000015148,ENSGALG00000009020,ENSGALG00000037556,ENSGALG00000004386,ENSGALG00000015183,ENSGALG00000001573,ENSGALG00000046557,ENSGALG00000003863,ENSGALG00000036470,ENSGALG00000007001,ENSGALG00000030506,ENSGALG00000009995,ENSGALG00000039698,ENSGALG00000040035,ENSGALG00000041192,ENSGALG00000011295,ENSGALG00000017343,ENSGALG00000043287,ENSGALG00000013468,ENSGALG00000007959
biological_process	GO:0006913 nucleocytoplasmic transport	3 out of 486 genes, 0.6%	191 out of 15747 genes, 1.2%	1	ENSGALG00000021304,ENSGALG00000039698,ENSGALG00000015216
biological_process	GO:0016101 diterpenoid metabolic process	3 out of 486 genes, 0.6%	31 out of 15747 genes, 0.2%	1	ENSGALG00000033365,ENSGALG00000013072,ENSGALG00000005408
molecular_function	GO:0016782 transferase activity, transferring sulfur-containing groups	3 out of 486 genes, 0.6%	71 out of 15747 genes, 0.5%	1	ENSGALG00000023472,ENSGALG00000023122,ENSGALG00000012015
biological_process	GO:0034728 nucleosome organization	3 out of 486 genes, 0.6%	90 out of 15747 genes, 0.6%	1	ENSGALG00000004386,ENSGALG00000031874,ENSGALG00000027571
biological_process	GO:0051482 positive regulation of cytosolic calcium ion concentration involved in phospholipase C-activating G-protein coupled signaling pathway	5 out of 486 genes, 1.0%	29 out of 15747 genes, 0.2%	1	ENSGALG00000013218,ENSGALG00000023379,ENSGALG00000002473,ENSGALG00000039698,ENSGALG00000010595
biological_process	GO:0009267 cellular response to starvation	4 out of 486 genes, 0.8%	104 out of 15747 genes, 0.7%	1	ENSGALG00000025887,ENSGALG00000038241,ENSGALG00000036616,ENSGALG00000010560
molecular_function	GO:1901338 catecholamine binding	2 out of 486 genes, 0.4%	13 out of 15747 genes, 0.1%	1	ENSGALG00000039698,ENSGALG00000040035
molecular_function	GO:0015299 solute:proton antiporter activity	3 out of 486 genes, 0.6%	19 out of 15747 genes, 0.1%	1	ENSGALG00000016607,ENSGALG00000002374,ENSGALG00000007118
molecular_function	GO:0019901 protein kinase binding	13 out of 486 genes, 2.7%	419 out of 15747 genes, 2.7%	1	ENSGALG00000040493,ENSGALG00000002192,ENSGALG00000014561,ENSGALG00000014687,ENSGALG00000004386,ENSGALG00000012292,ENSGALG00000002283,ENSGALG00000026995,ENSGALG00000035063,ENSGALG00000043287,ENSGALG00000007511,ENSGALG00000029983,ENSGALG00000015216
biological_process	GO:0009791 post-embryonic development	2 out of 486 genes, 0.4%	73 out of 15747 genes, 0.5%	1	ENSGALG00000010256,ENSGALG00000006378
biological_process	GO:0033555 multicellular organismal response to stress	2 out of 486 genes, 0.4%	49 out of 15747 genes, 0.3%	1	ENSGALG00000008193,ENSGALG00000039698
[truncated: 1,603 more rows]
