# Supplementary material for: Transcriptome Analysis of Ovarian Follicles Reveals Potential Pivotal Genes Associated With Increased and Decreased Rates of Chicken Egg Production
Source: Front Genet. 2021 Mar 10;12:622751. doi: 10.3389/fgene.2021.622751 (PMC7987945; doi:10.3389/fgene.2021.622751)
Supplement: Supplementary Table 10 — GO terms of DEGs in LYF of HR and LR hens. [file Table_7.XLSX]

## Sheet: Sheet1
Catergory	GO_Term	Cluster frequency	Genome frequency of use	Corrected P-value	Genes annotated to the term
cellular_component	GO:0031224 intrinsic component of membrane	162 out of 336 genes, 48.2%	4531 out of 15747 genes, 28.8%	4.95e-12	ENSGALG00000005242,ENSGALG00000043158,ENSGALG00000013372,ENSGALG00000045540,ENSGALG00000030176,ENSGALG00000043381,ENSGALG00000010598,ENSGALG00000037683,ENSGALG00000009107,ENSGALG00000009792,ENSGALG00000035662,ENSGALG00000031641,ENSGALG00000046430,ENSGALG00000043959,ENSGALG00000034516,ENSGALG00000044791,ENSGALG00000027423,ENSGALG00000005936,ENSGALG00000044493,ENSGALG00000033584,ENSGALG00000000639,…
cellular_component	GO:0016021 integral component of membrane	160 out of 336 genes, 47.6%	4483 out of 15747 genes, 28.5%	1.01e-11	ENSGALG00000005242,ENSGALG00000043158,ENSGALG00000013372,ENSGALG00000045540,ENSGALG00000030176,ENSGALG00000043381,ENSGALG00000010598,ENSGALG00000037683,ENSGALG00000009107,ENSGALG00000009792,ENSGALG00000035662,ENSGALG00000031641,ENSGALG00000046430,ENSGALG00000043959,ENSGALG00000034516,ENSGALG00000044791,ENSGALG00000027423,ENSGALG00000005936,ENSGALG00000044493,ENSGALG00000033584,ENSGALG00000000639,…
cellular_component	GO:0044425 membrane part	172 out of 336 genes, 51.2%	5323 out of 15747 genes, 33.8%	5.58e-09	ENSGALG00000005242,ENSGALG00000043158,ENSGALG00000013372,ENSGALG00000045540,ENSGALG00000030176,ENSGALG00000043381,ENSGALG00000010598,ENSGALG00000037683,ENSGALG00000009107,ENSGALG00000009792,ENSGALG00000035662,ENSGALG00000031641,ENSGALG00000046430,ENSGALG00000043959,ENSGALG00000034516,ENSGALG00000044791,ENSGALG00000027423,ENSGALG00000005936,ENSGALG00000044493,ENSGALG00000033584,ENSGALG00000000639,…
cellular_component	GO:0016020 membrane	190 out of 336 genes, 56.5%	6481 out of 15747 genes, 41.2%	1.44e-06	ENSGALG00000005242,ENSGALG00000043158,ENSGALG00000043053,ENSGALG00000013372,ENSGALG00000045540,ENSGALG00000030176,ENSGALG00000043381,ENSGALG00000010598,ENSGALG00000037683,ENSGALG00000009107,ENSGALG00000009792,ENSGALG00000035662,ENSGALG00000031641,ENSGALG00000046430,ENSGALG00000043959,ENSGALG00000034516,ENSGALG00000044791,ENSGALG00000027423,ENSGALG00000005936,ENSGALG00000044493,ENSGALG00000033584,…
cellular_component	GO:0031226 intrinsic component of plasma membrane	42 out of 336 genes, 12.5%	910 out of 15747 genes, 5.8%	0.00042	ENSGALG00000031293,ENSGALG00000043158,ENSGALG00000031094,ENSGALG00000010598,ENSGALG00000028140,ENSGALG00000034516,ENSGALG00000009759,ENSGALG00000017044,ENSGALG00000031274,ENSGALG00000027423,ENSGALG00000038668,ENSGALG00000021272,ENSGALG00000040567,ENSGALG00000004418,ENSGALG00000030801,ENSGALG00000017343,ENSGALG00000012298,ENSGALG00000002840,ENSGALG00000009405,ENSGALG00000029020,ENSGALG00000040938,…
cellular_component	GO:0005887 integral component of plasma membrane	41 out of 336 genes, 12.2%	878 out of 15747 genes, 5.6%	0.00042	ENSGALG00000031293,ENSGALG00000043158,ENSGALG00000031094,ENSGALG00000010598,ENSGALG00000028140,ENSGALG00000034516,ENSGALG00000009759,ENSGALG00000017044,ENSGALG00000031274,ENSGALG00000027423,ENSGALG00000038668,ENSGALG00000021272,ENSGALG00000040567,ENSGALG00000004418,ENSGALG00000030801,ENSGALG00000012298,ENSGALG00000002840,ENSGALG00000009405,ENSGALG00000029020,ENSGALG00000040938,ENSGALG00000001690,…
cellular_component	GO:0097060 synaptic membrane	13 out of 336 genes, 3.9%	136 out of 15747 genes, 0.9%	0.0015	ENSGALG00000009405,ENSGALG00000034516,ENSGALG00000037387,ENSGALG00000001698,ENSGALG00000032282,ENSGALG00000040256,ENSGALG00000038995,ENSGALG00000009107,ENSGALG00000008365,ENSGALG00000007278,ENSGALG00000009640,ENSGALG00000002840,ENSGALG00000015089
cellular_component	GO:0044459 plasma membrane part	62 out of 336 genes, 18.5%	1654 out of 15747 genes, 10.5%	0.0015	ENSGALG00000031293,ENSGALG00000024357,ENSGALG00000037387,ENSGALG00000013085,ENSGALG00000043158,ENSGALG00000013372,ENSGALG00000031094,ENSGALG00000010598,ENSGALG00000028140,ENSGALG00000009107,ENSGALG00000035883,ENSGALG00000005319,ENSGALG00000030368,ENSGALG00000034516,ENSGALG00000017044,ENSGALG00000009759,ENSGALG00000039999,ENSGALG00000031274,ENSGALG00000027423,ENSGALG00000013007,ENSGALG00000038668,…
biological_process	GO:0003071 renal system process involved in regulation of systemic arterial blood pressure	4 out of 336 genes, 1.2%	7 out of 15747 genes, 0.0%	0.00948	ENSGALG00000000545,ENSGALG00000002987,ENSGALG00000013085,ENSGALG00000005936
cellular_component	GO:0045211 postsynaptic membrane	9 out of 336 genes, 2.7%	101 out of 15747 genes, 0.6%	0.06694	ENSGALG00000009405,ENSGALG00000034516,ENSGALG00000037387,ENSGALG00000001698,ENSGALG00000032282,ENSGALG00000038995,ENSGALG00000008365,ENSGALG00000007278,ENSGALG00000009640
cellular_component	GO:0005886 plasma membrane	87 out of 336 genes, 25.9%	2891 out of 15747 genes, 18.4%	0.07458	ENSGALG00000013085,ENSGALG00000043158,ENSGALG00000013372,ENSGALG00000031094,ENSGALG00000010598,ENSGALG00000009107,ENSGALG00000029935,ENSGALG00000034516,ENSGALG00000017044,ENSGALG00000009759,ENSGALG00000039999,ENSGALG00000031274,ENSGALG00000033800,ENSGALG00000035251,ENSGALG00000027423,ENSGALG00000013007,ENSGALG00000021272,ENSGALG00000040567,ENSGALG00000030801,ENSGALG00000012298,ENSGALG00000002840,…
molecular_function	GO:0030594 neurotransmitter receptor activity	8 out of 336 genes, 2.4%	81 out of 15747 genes, 0.5%	0.09652	ENSGALG00000009405,ENSGALG00000001698,ENSGALG00000038995,ENSGALG00000004930,ENSGALG00000014742,ENSGALG00000008365,ENSGALG00000007278,ENSGALG00000009640
cellular_component	GO:0071944 cell periphery	90 out of 336 genes, 26.8%	3042 out of 15747 genes, 19.3%	0.10157	ENSGALG00000013085,ENSGALG00000038933,ENSGALG00000043158,ENSGALG00000013372,ENSGALG00000031094,ENSGALG00000010598,ENSGALG00000009107,ENSGALG00000029935,ENSGALG00000034516,ENSGALG00000017044,ENSGALG00000009759,ENSGALG00000039999,ENSGALG00000031274,ENSGALG00000033800,ENSGALG00000035251,ENSGALG00000027423,ENSGALG00000013007,ENSGALG00000021272,ENSGALG00000040567,ENSGALG00000000521,ENSGALG00000030801,…
cellular_component	GO:0098590 plasma membrane region	22 out of 336 genes, 6.5%	491 out of 15747 genes, 3.1%	0.19421	ENSGALG00000009405,ENSGALG00000037387,ENSGALG00000013085,ENSGALG00000032282,ENSGALG00000040256,ENSGALG00000037556,ENSGALG00000010187,ENSGALG00000008459,ENSGALG00000028140,ENSGALG00000009107,ENSGALG00000008365,ENSGALG00000035883,ENSGALG00000007278,ENSGALG00000034516,ENSGALG00000017044,ENSGALG00000001698,ENSGALG00000038995,ENSGALG00000009640,ENSGALG00000010769,ENSGALG00000015410,ENSGALG00000002840,…
cellular_component	GO:0033165 interphotoreceptor matrix	2 out of 336 genes, 0.6%	3 out of 15747 genes, 0.0%	0.29269	ENSGALG00000015322,ENSGALG00000005978
cellular_component	GO:0098589 membrane region	24 out of 336 genes, 7.1%	585 out of 15747 genes, 3.7%	0.38244	ENSGALG00000009405,ENSGALG00000037387,ENSGALG00000013085,ENSGALG00000032282,ENSGALG00000040256,ENSGALG00000037556,ENSGALG00000010187,ENSGALG00000008459,ENSGALG00000028140,ENSGALG00000009107,ENSGALG00000008365,ENSGALG00000035883,ENSGALG00000007278,ENSGALG00000017039,ENSGALG00000034516,ENSGALG00000017044,ENSGALG00000001698,ENSGALG00000038995,ENSGALG00000009640,ENSGALG00000010769,ENSGALG00000015410,…
molecular_function	GO:0015501 glutamate:sodium symporter activity	2 out of 336 genes, 0.6%	3 out of 15747 genes, 0.0%	0.39472	ENSGALG00000037556,ENSGALG00000010187
molecular_function	GO:1990190 peptide-glutamate-N-acetyltransferase activity	2 out of 336 genes, 0.6%	3 out of 15747 genes, 0.0%	0.39472	ENSGALG00000041676,ENSGALG00000038876
molecular_function	GO:0005314 high-affinity glutamate transmembrane transporter activity	2 out of 336 genes, 0.6%	3 out of 15747 genes, 0.0%	0.39472	ENSGALG00000037556,ENSGALG00000010187
molecular_function	GO:0017046 peptide hormone binding	5 out of 336 genes, 1.5%	39 out of 15747 genes, 0.2%	0.40052	ENSGALG00000005242,ENSGALG00000011058,ENSGALG00000030801,ENSGALG00000014786,ENSGALG00000003446
molecular_function	GO:0004993 G-protein coupled serotonin receptor activity	4 out of 336 genes, 1.2%	24 out of 15747 genes, 0.2%	0.45377	ENSGALG00000004930,ENSGALG00000014742,ENSGALG00000008365,ENSGALG00000009640
molecular_function	GO:0046873 metal ion transmembrane transporter activity	17 out of 336 genes, 5.1%	353 out of 15747 genes, 2.2%	0.46407	ENSGALG00000030176,ENSGALG00000037556,ENSGALG00000010187,ENSGALG00000007980,ENSGALG00000010598,ENSGALG00000007278,ENSGALG00000034377,ENSGALG00000041524,ENSGALG00000006728,ENSGALG00000017044,ENSGALG00000034680,ENSGALG00000031274,ENSGALG00000005631,ENSGALG00000013007,ENSGALG00000021272,ENSGALG00000010812,ENSGALG00000012298
cellular_component	GO:0045202 synapse	22 out of 336 genes, 6.5%	529 out of 15747 genes, 3.4%	0.49803	ENSGALG00000042664,ENSGALG00000031301,ENSGALG00000009405,ENSGALG00000040938,ENSGALG00000037387,ENSGALG00000013085,ENSGALG00000032282,ENSGALG00000040256,ENSGALG00000001690,ENSGALG00000008459,ENSGALG00000009107,ENSGALG00000008365,ENSGALG00000005319,ENSGALG00000007278,ENSGALG00000034516,ENSGALG00000039659,ENSGALG00000001698,ENSGALG00000038995,ENSGALG00000001282,ENSGALG00000009640,ENSGALG00000002840,…
molecular_function	GO:0004888 transmembrane signaling receptor activity	30 out of 336 genes, 8.9%	795 out of 15747 genes, 5.0%	0.52973	ENSGALG00000009405,ENSGALG00000005242,ENSGALG00000015150,ENSGALG00000013372,ENSGALG00000039837,ENSGALG00000001690,ENSGALG00000008459,ENSGALG00000028140,ENSGALG00000014742,ENSGALG00000008365,ENSGALG00000035726,ENSGALG00000011058,ENSGALG00000007278,ENSGALG00000016288,ENSGALG00000003446,ENSGALG00000039999,ENSGALG00000001698,ENSGALG00000005631,ENSGALG00000005936,ENSGALG00000038995,ENSGALG00000004930,…
molecular_function	GO:0099589 serotonin receptor activity	4 out of 336 genes, 1.2%	25 out of 15747 genes, 0.2%	0.53121	ENSGALG00000004930,ENSGALG00000014742,ENSGALG00000008365,ENSGALG00000009640
molecular_function	GO:0008066 glutamate receptor activity	4 out of 336 genes, 1.2%	25 out of 15747 genes, 0.2%	0.53121	ENSGALG00000009405,ENSGALG00000007278,ENSGALG00000038995,ENSGALG00000002840
biological_process	GO:0002034 regulation of blood vessel size by renin-angiotensin	2 out of 336 genes, 0.6%	2 out of 15747 genes, 0.0%	0.63554	ENSGALG00000002987,ENSGALG00000005936
biological_process	GO:0003072 renal control of peripheral vascular resistance involved in regulation of systemic arterial blood pressure	2 out of 336 genes, 0.6%	2 out of 15747 genes, 0.0%	0.63554	ENSGALG00000002987,ENSGALG00000005936
biological_process	GO:0007267 cell-cell signaling	19 out of 336 genes, 5.7%	375 out of 15747 genes, 2.4%	0.64822	ENSGALG00000040938,ENSGALG00000013604,ENSGALG00000040256,ENSGALG00000001690,ENSGALG00000026264,ENSGALG00000014742,ENSGALG00000009107,ENSGALG00000037148,ENSGALG00000008365,ENSGALG00000039032,ENSGALG00000005319,ENSGALG00000007278,ENSGALG00000034377,ENSGALG00000016288,ENSGALG00000001698,ENSGALG00000004930,ENSGALG00000001282,ENSGALG00000009640,ENSGALG00000010812
biological_process	GO:0001964 startle response	4 out of 336 genes, 1.2%	18 out of 15747 genes, 0.1%	0.68833	ENSGALG00000009107,ENSGALG00000038933,ENSGALG00000007278,ENSGALG00000035230
biological_process	GO:0051930 regulation of sensory perception of pain	3 out of 336 genes, 0.9%	8 out of 15747 genes, 0.1%	0.69708	ENSGALG00000026465,ENSGALG00000007278,ENSGALG00000013604
biological_process	GO:0051931 regulation of sensory perception	3 out of 336 genes, 0.9%	8 out of 15747 genes, 0.1%	0.69708	ENSGALG00000026465,ENSGALG00000007278,ENSGALG00000013604
molecular_function	GO:0046915 transition metal ion transmembrane transporter activity	4 out of 336 genes, 1.2%	27 out of 15747 genes, 0.2%	0.71269	ENSGALG00000034377,ENSGALG00000005631,ENSGALG00000012298,ENSGALG00000030176
molecular_function	GO:1990189 peptide-serine-N-acetyltransferase activity	2 out of 336 genes, 0.6%	4 out of 15747 genes, 0.0%	0.77831	ENSGALG00000041676,ENSGALG00000038876
molecular_function	GO:0004971 AMPA glutamate receptor activity	2 out of 336 genes, 0.6%	4 out of 15747 genes, 0.0%	0.77831	ENSGALG00000009405,ENSGALG00000038995
cellular_component	GO:1902495 transmembrane transporter complex	12 out of 336 genes, 3.6%	227 out of 15747 genes, 1.4%	0.77854	ENSGALG00000009405,ENSGALG00000034516,ENSGALG00000017044,ENSGALG00000001698,ENSGALG00000009995,ENSGALG00000013007,ENSGALG00000038995,ENSGALG00000007980,ENSGALG00000021272,ENSGALG00000007278,ENSGALG00000010812,ENSGALG00000037093
molecular_function	GO:0038023 signaling receptor activity	33 out of 336 genes, 9.8%	926 out of 15747 genes, 5.9%	0.79347	ENSGALG00000005242,ENSGALG00000015150,ENSGALG00000013372,ENSGALG00000031094,ENSGALG00000028140,ENSGALG00000003446,ENSGALG00000039999,ENSGALG00000005936,ENSGALG00000040567,ENSGALG00000004418,ENSGALG00000005923,ENSGALG00000030801,ENSGALG00000017343,ENSGALG00000002840,ENSGALG00000009405,ENSGALG00000040938,ENSGALG00000001690,ENSGALG00000039837,ENSGALG00000008459,ENSGALG00000014742,ENSGALG00000008365,…
molecular_function	GO:0015075 ion transmembrane transporter activity	27 out of 336 genes, 8.0%	715 out of 15747 genes, 4.5%	0.88036	ENSGALG00000031293,ENSGALG00000009405,ENSGALG00000030176,ENSGALG00000037556,ENSGALG00000010187,ENSGALG00000007980,ENSGALG00000001690,ENSGALG00000010598,ENSGALG00000007278,ENSGALG00000034377,ENSGALG00000041524,ENSGALG00000006728,ENSGALG00000034680,ENSGALG00000009759,ENSGALG00000015055,ENSGALG00000017044,ENSGALG00000031274,ENSGALG00000001698,ENSGALG00000005631,ENSGALG00000027423,ENSGALG00000013007,…
cellular_component	GO:0016529 sarcoplasmic reticulum	4 out of 336 genes, 1.2%	31 out of 15747 genes, 0.2%	0.88615	ENSGALG00000034680,ENSGALG00000004860,ENSGALG00000010812,ENSGALG00000009995
cellular_component	GO:0097458 neuron part	31 out of 336 genes, 9.2%	877 out of 15747 genes, 5.6%	0.88694	ENSGALG00000031301,ENSGALG00000040938,ENSGALG00000013085,ENSGALG00000038933,ENSGALG00000040957,ENSGALG00000013604,ENSGALG00000032282,ENSGALG00000040256,ENSGALG00000037556,ENSGALG00000001690,ENSGALG00000014742,ENSGALG00000009107,ENSGALG00000006130,ENSGALG00000008365,ENSGALG00000005319,ENSGALG00000007278,ENSGALG00000017378,ENSGALG00000034516,ENSGALG00000031274,ENSGALG00000015737,ENSGALG00000039659,…
cellular_component	GO:0043005 neuron projection	24 out of 336 genes, 7.1%	625 out of 15747 genes, 4.0%	0.89121	ENSGALG00000031301,ENSGALG00000013085,ENSGALG00000040957,ENSGALG00000013604,ENSGALG00000032282,ENSGALG00000037556,ENSGALG00000001690,ENSGALG00000014742,ENSGALG00000006130,ENSGALG00000008365,ENSGALG00000005319,ENSGALG00000007278,ENSGALG00000017378,ENSGALG00000034516,ENSGALG00000031274,ENSGALG00000015737,ENSGALG00000001698,ENSGALG00000002958,ENSGALG00000007993,ENSGALG00000036969,ENSGALG00000004930,…
cellular_component	GO:1990351 transporter complex	12 out of 336 genes, 3.6%	233 out of 15747 genes, 1.5%	0.9587	ENSGALG00000009405,ENSGALG00000034516,ENSGALG00000017044,ENSGALG00000001698,ENSGALG00000009995,ENSGALG00000013007,ENSGALG00000038995,ENSGALG00000007980,ENSGALG00000021272,ENSGALG00000007278,ENSGALG00000010812,ENSGALG00000037093
biological_process	GO:0044700 single organism signaling	71 out of 336 genes, 21.1%	3123 out of 15747 genes, 19.8%	1	ENSGALG00000005242,ENSGALG00000015150,ENSGALG00000013604,ENSGALG00000013372,ENSGALG00000009107,ENSGALG00000039032,ENSGALG00000046160,ENSGALG00000003446,ENSGALG00000002800,ENSGALG00000033498,ENSGALG00000039999,ENSGALG00000029195,ENSGALG00000005936,ENSGALG00000021272,ENSGALG00000040567,ENSGALG00000005923,ENSGALG00000030801,ENSGALG00000013575,ENSGALG00000002840,ENSGALG00000002550,ENSGALG00000040938,…
biological_process	GO:0002694 regulation of leukocyte activation	2 out of 336 genes, 0.6%	285 out of 15747 genes, 1.8%	1	ENSGALG00000038540,ENSGALG00000013372
cellular_component	GO:0009897 external side of plasma membrane	9 out of 336 genes, 2.7%	242 out of 15747 genes, 1.5%	1	ENSGALG00000024357,ENSGALG00000040938,ENSGALG00000013372,ENSGALG00000028140,ENSGALG00000011058,ENSGALG00000044802,ENSGALG00000017343,ENSGALG00000039480,ENSGALG00000013101
molecular_function	GO:0042562 hormone binding	5 out of 336 genes, 1.5%	61 out of 15747 genes, 0.4%	1	ENSGALG00000005242,ENSGALG00000011058,ENSGALG00000030801,ENSGALG00000014786,ENSGALG00000003446
biological_process	GO:0060042 retina morphogenesis in camera-type eye	3 out of 336 genes, 0.9%	35 out of 15747 genes, 0.2%	1	ENSGALG00000039032,ENSGALG00000015150,ENSGALG00000032282
cellular_component	GO:0099568 cytoplasmic region	4 out of 336 genes, 1.2%	281 out of 15747 genes, 1.8%	1	ENSGALG00000017044,ENSGALG00000000521,ENSGALG00000045408,ENSGALG00000040256
biological_process	GO:0006066 alcohol metabolic process	2 out of 336 genes, 0.6%	181 out of 15747 genes, 1.1%	1	ENSGALG00000011058,ENSGALG00000011213
biological_process	GO:0032104 regulation of response to extracellular stimulus	2 out of 336 genes, 0.6%	100 out of 15747 genes, 0.6%	1	ENSGALG00000037148,ENSGALG00000011058
biological_process	GO:0044237 cellular metabolic process	64 out of 336 genes, 19.0%	5255 out of 15747 genes, 33.4%	1	ENSGALG00000013085,ENSGALG00000015150,ENSGALG00000043053,ENSGALG00000015333,ENSGALG00000002800,ENSGALG00000033498,ENSGALG00000025817,ENSGALG00000031875,ENSGALG00000029195,ENSGALG00000029017,ENSGALG00000039264,ENSGALG00000003226,ENSGALG00000009784,ENSGALG00000041921,ENSGALG00000008063,ENSGALG00000010001,ENSGALG00000029020,ENSGALG00000031590,ENSGALG00000011894,ENSGALG00000011213,ENSGALG00000038287,…
biological_process	GO:0010564 regulation of cell cycle process	2 out of 336 genes, 0.6%	398 out of 15747 genes, 2.5%	1	ENSGALG00000011297,ENSGALG00000038416
biological_process	GO:0044782 cilium organization	4 out of 336 genes, 1.2%	96 out of 15747 genes, 0.6%	1	ENSGALG00000007841,ENSGALG00000035883,ENSGALG00000037842,ENSGALG00000007993
cellular_component	GO:0043228 non-membrane-bounded organelle	49 out of 336 genes, 14.6%	3059 out of 15747 genes, 19.4%	1	ENSGALG00000037387,ENSGALG00000027323,ENSGALG00000032571,ENSGALG00000017103,ENSGALG00000003690,ENSGALG00000015333,ENSGALG00000002103,ENSGALG00000023772,ENSGALG00000035960,ENSGALG00000009107,ENSGALG00000042257,ENSGALG00000035883,ENSGALG00000029935,ENSGALG00000009441,ENSGALG00000034516,ENSGALG00000017044,ENSGALG00000009784,ENSGALG00000037842,ENSGALG00000006073,ENSGALG00000005402,ENSGALG00000045232,…
biological_process	GO:0001558 regulation of cell growth	2 out of 336 genes, 0.6%	228 out of 15747 genes, 1.4%	1	ENSGALG00000008459,ENSGALG00000040256
biological_process	GO:0007492 endoderm development	2 out of 336 genes, 0.6%	51 out of 15747 genes, 0.3%	1	ENSGALG00000006992,ENSGALG00000001343
biological_process	GO:0001525 angiogenesis	4 out of 336 genes, 1.2%	174 out of 15747 genes, 1.1%	1	ENSGALG00000039999,ENSGALG00000009107,ENSGALG00000026465,ENSGALG00000011058
molecular_function	GO:0008092 cytoskeletal protein binding	17 out of 336 genes, 5.1%	707 out of 15747 genes, 4.5%	1	ENSGALG00000031301,ENSGALG00000027323,ENSGALG00000017103,ENSGALG00000002103,ENSGALG00000023772,ENSGALG00000035960,ENSGALG00000006130,ENSGALG00000042257,ENSGALG00000005319,ENSGALG00000009723,ENSGALG00000029935,ENSGALG00000006025,ENSGALG00000037050,ENSGALG00000042638,ENSGALG00000045218,ENSGALG00000000521,ENSGALG00000038416
molecular_function	GO:0031406 carboxylic acid binding	5 out of 336 genes, 1.5%	131 out of 15747 genes, 0.8%	1	ENSGALG00000007132,ENSGALG00000037050,ENSGALG00000017343,ENSGALG00000010001,ENSGALG00000015939
biological_process	GO:0008360 regulation of cell shape	2 out of 336 genes, 0.6%	95 out of 15747 genes, 0.6%	1	ENSGALG00000017103,ENSGALG00000015410
biological_process	GO:0008544 epidermis development	2 out of 336 genes, 0.6%	132 out of 15747 genes, 0.8%	1	ENSGALG00000000894,ENSGALG00000002958
molecular_function	GO:0005216 ion channel activity	15 out of 336 genes, 4.5%	370 out of 15747 genes, 2.3%	1	ENSGALG00000009405,ENSGALG00000017044,ENSGALG00000001698,ENSGALG00000005631,ENSGALG00000013007,ENSGALG00000038995,ENSGALG00000007980,ENSGALG00000001690,ENSGALG00000010598,ENSGALG00000008063,ENSGALG00000001282,ENSGALG00000021272,ENSGALG00000007278,ENSGALG00000010812,ENSGALG00000041524
biological_process	GO:0009790 embryo development	10 out of 336 genes, 3.0%	681 out of 15747 genes, 4.3%	1	ENSGALG00000038540,ENSGALG00000033671,ENSGALG00000014686,ENSGALG00000026465,ENSGALG00000002958,ENSGALG00000006992,ENSGALG00000001343,ENSGALG00000045218,ENSGALG00000008459,ENSGALG00000010812
biological_process	GO:0048598 embryonic morphogenesis	8 out of 336 genes, 2.4%	422 out of 15747 genes, 2.7%	1	ENSGALG00000038540,ENSGALG00000033671,ENSGALG00000014686,ENSGALG00000002958,ENSGALG00000006992,ENSGALG00000001343,ENSGALG00000008459,ENSGALG00000010812
cellular_component	GO:0000323 lytic vacuole	2 out of 336 genes, 0.6%	214 out of 15747 genes, 1.4%	1	ENSGALG00000016740,ENSGALG00000005631
cellular_component	GO:0031252 cell leading edge	4 out of 336 genes, 1.2%	220 out of 15747 genes, 1.4%	1	ENSGALG00000034516,ENSGALG00000017103,ENSGALG00000001698,ENSGALG00000037556
molecular_function	GO:0003677 DNA binding	17 out of 336 genes, 5.1%	1469 out of 15747 genes, 9.3%	1	ENSGALG00000038540,ENSGALG00000015150,ENSGALG00000040957,ENSGALG00000028998,ENSGALG00000015333,ENSGALG00000039292,ENSGALG00000044202,ENSGALG00000032398,ENSGALG00000026264,ENSGALG00000010971,ENSGALG00000010902,ENSGALG00000025817,ENSGALG00000025887,ENSGALG00000011551,ENSGALG00000010323,ENSGALG00000002223,ENSGALG00000027571
biological_process	GO:0097202 activation of cysteine-type endopeptidase activity	2 out of 336 genes, 0.6%	50 out of 15747 genes, 0.3%	1	ENSGALG00000011297,ENSGALG00000010001
biological_process	GO:0048259 regulation of receptor-mediated endocytosis	2 out of 336 genes, 0.6%	43 out of 15747 genes, 0.3%	1	ENSGALG00000040938,ENSGALG00000003657
biological_process	GO:0080090 regulation of primary metabolic process	51 out of 336 genes, 15.2%	3827 out of 15747 genes, 24.3%	1	ENSGALG00000038540,ENSGALG00000037326,ENSGALG00000015150,ENSGALG00000006992,ENSGALG00000013604,ENSGALG00000031094,ENSGALG00000015333,ENSGALG00000039292,ENSGALG00000026264,ENSGALG00000000293,ENSGALG00000045803,ENSGALG00000010971,ENSGALG00000046582,ENSGALG00000003446,ENSGALG00000008367,ENSGALG00000025817,ENSGALG00000000545,ENSGALG00000039999,ENSGALG00000037050,ENSGALG00000005936,ENSGALG00000014786,…
biological_process	GO:0060537 muscle tissue development	5 out of 336 genes, 1.5%	225 out of 15747 genes, 1.4%	1	ENSGALG00000045218,ENSGALG00000025887,ENSGALG00000002958,ENSGALG00000010812,ENSGALG00000015410
biological_process	GO:0018002 N-terminal peptidyl-glutamic acid acetylation	2 out of 336 genes, 0.6%	3 out of 15747 genes, 0.0%	1	ENSGALG00000041676,ENSGALG00000038876
biological_process	GO:0002790 peptide secretion	3 out of 336 genes, 0.9%	43 out of 15747 genes, 0.3%	1	ENSGALG00000034377,ENSGALG00000013604,ENSGALG00000026264
biological_process	GO:0046530 photoreceptor cell differentiation	3 out of 336 genes, 0.9%	36 out of 15747 genes, 0.2%	1	ENSGALG00000031301,ENSGALG00000015150,ENSGALG00000007993
molecular_function	GO:0016705 oxidoreductase activity, acting on paired donors, with incorporation or reduction of molecular oxygen	5 out of 336 genes, 1.5%	128 out of 15747 genes, 0.8%	1	ENSGALG00000011894,ENSGALG00000011213,ENSGALG00000046639,ENSGALG00000038287,ENSGALG00000010001
biological_process	GO:0060828 regulation of canonical Wnt signaling pathway	3 out of 336 genes, 0.9%	172 out of 15747 genes, 1.1%	1	ENSGALG00000034516,ENSGALG00000013085,ENSGALG00000032398
biological_process	GO:0051353 positive regulation of oxidoreductase activity	2 out of 336 genes, 0.6%	22 out of 15747 genes, 0.1%	1	ENSGALG00000037148,ENSGALG00000005936
biological_process	GO:0010506 regulation of autophagy	2 out of 336 genes, 0.6%	153 out of 15747 genes, 1.0%	1	ENSGALG00000011058,ENSGALG00000028998
biological_process	GO:0006810 transport	52 out of 336 genes, 15.5%	2650 out of 15747 genes, 16.8%	1	ENSGALG00000031293,ENSGALG00000013604,ENSGALG00000030176,ENSGALG00000026264,ENSGALG00000010598,ENSGALG00000009107,ENSGALG00000016740,ENSGALG00000041524,ENSGALG00000006728,ENSGALG00000017044,ENSGALG00000009759,ENSGALG00000031274,ENSGALG00000037050,ENSGALG00000027423,ENSGALG00000013007,ENSGALG00000014786,ENSGALG00000040205,ENSGALG00000008063,ENSGALG00000021272,ENSGALG00000000521,ENSGALG00000017343,…
biological_process	GO:0043280 positive regulation of cysteine-type endopeptidase activity involved in apoptotic process	2 out of 336 genes, 0.6%	64 out of 15747 genes, 0.4%	1	ENSGALG00000011297,ENSGALG00000010001
biological_process	GO:0001656 metanephros development	3 out of 336 genes, 0.9%	64 out of 15747 genes, 0.4%	1	ENSGALG00000009723,ENSGALG00000005936,ENSGALG00000032282
biological_process	GO:0019439 aromatic compound catabolic process	3 out of 336 genes, 0.9%	200 out of 15747 genes, 1.3%	1	ENSGALG00000032571,ENSGALG00000003226,ENSGALG00000003991
biological_process	GO:0030072 peptide hormone secretion	3 out of 336 genes, 0.9%	41 out of 15747 genes, 0.3%	1	ENSGALG00000034377,ENSGALG00000013604,ENSGALG00000026264
molecular_function	GO:0004872 receptor activity	34 out of 336 genes, 10.1%	1017 out of 15747 genes, 6.5%	1	ENSGALG00000005242,ENSGALG00000015150,ENSGALG00000013372,ENSGALG00000031094,ENSGALG00000028140,ENSGALG00000003446,ENSGALG00000039999,ENSGALG00000005936,ENSGALG00000040567,ENSGALG00000004418,ENSGALG00000005923,ENSGALG00000030801,ENSGALG00000017343,ENSGALG00000002840,ENSGALG00000009405,ENSGALG00000012119,ENSGALG00000040938,ENSGALG00000001690,ENSGALG00000039837,ENSGALG00000008459,ENSGALG00000014742,…
cellular_component	GO:0043204 perikaryon	2 out of 336 genes, 0.6%	37 out of 15747 genes, 0.2%	1	ENSGALG00000026465,ENSGALG00000013604
biological_process	GO:0035304 regulation of protein dephosphorylation	2 out of 336 genes, 0.6%	122 out of 15747 genes, 0.8%	1	ENSGALG00000010971,ENSGALG00000005936
biological_process	GO:0006402 mRNA catabolic process	2 out of 336 genes, 0.6%	83 out of 15747 genes, 0.5%	1	ENSGALG00000032571,ENSGALG00000003991
cellular_component	GO:0045171 intercellular bridge	2 out of 336 genes, 0.6%	35 out of 15747 genes, 0.2%	1	ENSGALG00000003657,ENSGALG00000028998
biological_process	GO:0021675 nerve development	2 out of 336 genes, 0.6%	63 out of 15747 genes, 0.4%	1	ENSGALG00000039411,ENSGALG00000001690
biological_process	GO:0048844 artery morphogenesis	2 out of 336 genes, 0.6%	41 out of 15747 genes, 0.3%	1	ENSGALG00000008459,ENSGALG00000010769
biological_process	GO:0032781 positive regulation of ATPase activity	2 out of 336 genes, 0.6%	37 out of 15747 genes, 0.2%	1	ENSGALG00000010812,ENSGALG00000037093
molecular_function	GO:0015296 anion:cation symporter activity	3 out of 336 genes, 0.9%	38 out of 15747 genes, 0.2%	1	ENSGALG00000031274,ENSGALG00000037556,ENSGALG00000010187
biological_process	GO:0051172 negative regulation of nitrogen compound metabolic process	9 out of 336 genes, 2.7%	1104 out of 15747 genes, 7.0%	1	ENSGALG00000038540,ENSGALG00000025887,ENSGALG00000039999,ENSGALG00000040957,ENSGALG00000044202,ENSGALG00000008459,ENSGALG00000005016,ENSGALG00000007798,ENSGALG00000039474
biological_process	GO:0007143 female meiotic division	2 out of 336 genes, 0.6%	20 out of 15747 genes, 0.1%	1	ENSGALG00000000521,ENSGALG00000045232
biological_process	GO:0090305 nucleic acid phosphodiester bond hydrolysis	2 out of 336 genes, 0.6%	157 out of 15747 genes, 1.0%	1	ENSGALG00000040957,ENSGALG00000028998
biological_process	GO:0010721 negative regulation of cell development	3 out of 336 genes, 0.9%	218 out of 15747 genes, 1.4%	1	ENSGALG00000040938,ENSGALG00000039474,ENSGALG00000032398
biological_process	GO:0032412 regulation of ion transmembrane transporter activity	8 out of 336 genes, 2.4%	131 out of 15747 genes, 0.8%	1	ENSGALG00000034516,ENSGALG00000040938,ENSGALG00000006992,ENSGALG00000009995,ENSGALG00000007980,ENSGALG00000021272,ENSGALG00000037148,ENSGALG00000010812
biological_process	GO:0043436 oxoacid metabolic process	13 out of 336 genes, 3.9%	587 out of 15747 genes, 3.7%	1	ENSGALG00000007132,ENSGALG00000014730,ENSGALG00000031590,ENSGALG00000011894,ENSGALG00000043053,ENSGALG00000006073,ENSGALG00000015939,ENSGALG00000011450,ENSGALG00000015167,ENSGALG00000026594,ENSGALG00000003286,ENSGALG00000010769,ENSGALG00000010001
biological_process	GO:0015698 inorganic anion transport	4 out of 336 genes, 1.2%	117 out of 15747 genes, 0.7%	1	ENSGALG00000031274,ENSGALG00000001698,ENSGALG00000027423,ENSGALG00000010187
biological_process	GO:0098662 inorganic cation transmembrane transport	16 out of 336 genes, 4.8%	412 out of 15747 genes, 2.6%	1	ENSGALG00000030176,ENSGALG00000007980,ENSGALG00000010598,ENSGALG00000007278,ENSGALG00000034377,ENSGALG00000041524,ENSGALG00000037093,ENSGALG00000015055,ENSGALG00000017044,ENSGALG00000034680,ENSGALG00000005631,ENSGALG00000013007,ENSGALG00000008063,ENSGALG00000021272,ENSGALG00000010812,ENSGALG00000012298
biological_process	GO:0033559 unsaturated fatty acid metabolic process	4 out of 336 genes, 1.2%	44 out of 15747 genes, 0.3%	1	ENSGALG00000014730,ENSGALG00000011450,ENSGALG00000011894,ENSGALG00000010769
biological_process	GO:0016310 phosphorylation	10 out of 336 genes, 3.0%	844 out of 15747 genes, 5.4%	1	ENSGALG00000029195,ENSGALG00000037326,ENSGALG00000039264,ENSGALG00000014786,ENSGALG00000008459,ENSGALG00000032385,ENSGALG00000035726,ENSGALG00000032534,ENSGALG00000013205,ENSGALG00000002800
biological_process	GO:0044707 single-multicellular organism process	70 out of 336 genes, 20.8%	3234 out of 15747 genes, 20.5%	1	ENSGALG00000013085,ENSGALG00000038933,ENSGALG00000015150,ENSGALG00000013604,ENSGALG00000013372,ENSGALG00000009107,ENSGALG00000039032,ENSGALG00000017044,ENSGALG00000039999,ENSGALG00000005936,ENSGALG00000009784,ENSGALG00000021272,ENSGALG00000030801,ENSGALG00000042664,ENSGALG00000040938,ENSGALG00000003657,ENSGALG00000028998,ENSGALG00000040256,ENSGALG00000032398,ENSGALG00000002987,ENSGALG00000014742,…
cellular_component	GO:0061695 transferase complex, transferring phosphorus-containing groups	2 out of 336 genes, 0.6%	236 out of 15747 genes, 1.5%	1	ENSGALG00000032385,ENSGALG00000014786
biological_process	GO:0006885 regulation of pH	2 out of 336 genes, 0.6%	60 out of 15747 genes, 0.4%	1	ENSGALG00000031274,ENSGALG00000017166
biological_process	GO:0030001 metal ion transport	16 out of 336 genes, 4.8%	420 out of 15747 genes, 2.7%	1	ENSGALG00000032282,ENSGALG00000030176,ENSGALG00000007980,ENSGALG00000010598,ENSGALG00000007278,ENSGALG00000034377,ENSGALG00000041524,ENSGALG00000006728,ENSGALG00000037093,ENSGALG00000017044,ENSGALG00000034680,ENSGALG00000005631,ENSGALG00000013007,ENSGALG00000021272,ENSGALG00000010812,ENSGALG00000012298
molecular_function	GO:0022803 passive transmembrane transporter activity	15 out of 336 genes, 4.5%	390 out of 15747 genes, 2.5%	1	ENSGALG00000009405,ENSGALG00000017044,ENSGALG00000001698,ENSGALG00000005631,ENSGALG00000013007,ENSGALG00000038995,ENSGALG00000007980,ENSGALG00000001690,ENSGALG00000010598,ENSGALG00000008063,ENSGALG00000001282,ENSGALG00000021272,ENSGALG00000007278,ENSGALG00000010812,ENSGALG00000041524
biological_process	GO:0015807 L-amino acid transport	2 out of 336 genes, 0.6%	46 out of 15747 genes, 0.3%	1	ENSGALG00000037556,ENSGALG00000010187
biological_process	GO:0017157 regulation of exocytosis	3 out of 336 genes, 0.9%	106 out of 15747 genes, 0.7%	1	ENSGALG00000040938,ENSGALG00000016288,ENSGALG00000040256
biological_process	GO:0006821 chloride transport	3 out of 336 genes, 0.9%	74 out of 15747 genes, 0.5%	1	ENSGALG00000001698,ENSGALG00000027423,ENSGALG00000010187
biological_process	GO:0070286 axonemal dynein complex assembly	2 out of 336 genes, 0.6%	23 out of 15747 genes, 0.1%	1	ENSGALG00000007841,ENSGALG00000035883
biological_process	GO:0021953 central nervous system neuron differentiation	4 out of 336 genes, 1.2%	138 out of 15747 genes, 0.9%	1	ENSGALG00000042664,ENSGALG00000039474,ENSGALG00000039292,ENSGALG00000007993
biological_process	GO:0072089 stem cell proliferation	2 out of 336 genes, 0.6%	49 out of 15747 genes, 0.3%	1	ENSGALG00000039474,ENSGALG00000032398
biological_process	GO:0090277 positive regulation of peptide hormone secretion	2 out of 336 genes, 0.6%	44 out of 15747 genes, 0.3%	1	ENSGALG00000037148,ENSGALG00000008490
biological_process	GO:1903706 regulation of hemopoiesis	3 out of 336 genes, 0.9%	208 out of 15747 genes, 1.3%	1	ENSGALG00000038540,ENSGALG00000013372,ENSGALG00000014786
biological_process	GO:0045892 negative regulation of transcription, DNA-templated	6 out of 336 genes, 1.8%	850 out of 15747 genes, 5.4%	1	ENSGALG00000038540,ENSGALG00000025887,ENSGALG00000005016,ENSGALG00000039999,ENSGALG00000039474,ENSGALG00000044202
biological_process	GO:0044270 cellular nitrogen compound catabolic process	3 out of 336 genes, 0.9%	189 out of 15747 genes, 1.2%	1	ENSGALG00000032571,ENSGALG00000003226,ENSGALG00000003991
biological_process	GO:0009653 anatomical structure morphogenesis	41 out of 336 genes, 12.2%	1540 out of 15747 genes, 9.8%	1	ENSGALG00000038540,ENSGALG00000033671,ENSGALG00000013085,ENSGALG00000015150,ENSGALG00000006992,ENSGALG00000013372,ENSGALG00000039292,ENSGALG00000009107,ENSGALG00000039032,ENSGALG00000035883,ENSGALG00000039999,ENSGALG00000005936,ENSGALG00000001343,ENSGALG00000009784,ENSGALG00000037842,ENSGALG00000007993,ENSGALG00000014944,ENSGALG00000045232,ENSGALG00000032143,ENSGALG00000030801,ENSGALG00000015089,…
biological_process	GO:0046483 heterocycle metabolic process	22 out of 336 genes, 6.5%	2084 out of 15747 genes, 13.2%	1	ENSGALG00000032571,ENSGALG00000015150,ENSGALG00000043053,ENSGALG00000040957,ENSGALG00000038287,ENSGALG00000028998,ENSGALG00000015333,ENSGALG00000032398,ENSGALG00000026264,ENSGALG00000008459,ENSGALG00000014742,ENSGALG00000007278,ENSGALG00000010971,ENSGALG00000017173,ENSGALG00000003991,ENSGALG00000025817,ENSGALG00000031875,ENSGALG00000008490,ENSGALG00000003226,ENSGALG00000015733,ENSGALG00000010001,…
biological_process	GO:0010648 negative regulation of cell communication	13 out of 336 genes, 3.9%	848 out of 15747 genes, 5.4%	1	ENSGALG00000042664,ENSGALG00000034516,ENSGALG00000007358,ENSGALG00000025887,ENSGALG00000014686,ENSGALG00000013085,ENSGALG00000006992,ENSGALG00000005936,ENSGALG00000039817,ENSGALG00000000894,ENSGALG00000037148,ENSGALG00000006130,ENSGALG00000035726
biological_process	GO:0006139 nucleobase-containing compound metabolic process	17 out of 336 genes, 5.1%	1985 out of 15747 genes, 12.6%	1	ENSGALG00000032571,ENSGALG00000015150,ENSGALG00000040957,ENSGALG00000038287,ENSGALG00000028998,ENSGALG00000015333,ENSGALG00000032398,ENSGALG00000026264,ENSGALG00000008459,ENSGALG00000010971,ENSGALG00000017173,ENSGALG00000003991,ENSGALG00000025817,ENSGALG00000031875,ENSGALG00000003226,ENSGALG00000015733,ENSGALG00000003559
molecular_function	GO:0008017 microtubule binding	2 out of 336 genes, 0.6%	195 out of 15747 genes, 1.2%	1	ENSGALG00000009723,ENSGALG00000038416
biological_process	GO:0009889 regulation of biosynthetic process	31 out of 336 genes, 9.2%	2575 out of 15747 genes, 16.4%	1	ENSGALG00000038540,ENSGALG00000015150,ENSGALG00000040957,ENSGALG00000015333,ENSGALG00000039817,ENSGALG00000039292,ENSGALG00000044202,ENSGALG00000032398,ENSGALG00000026264,ENSGALG00000045803,ENSGALG00000008459,ENSGALG00000002987,ENSGALG00000011058,ENSGALG00000039474,ENSGALG00000010971,ENSGALG00000046582,ENSGALG00000008367,ENSGALG00000025817,ENSGALG00000025887,ENSGALG00000039999,ENSGALG00000026465,…
biological_process	GO:0009896 positive regulation of catabolic process	2 out of 336 genes, 0.6%	256 out of 15747 genes, 1.6%	1	ENSGALG00000040957,ENSGALG00000013604
biological_process	GO:0033500 carbohydrate homeostasis	3 out of 336 genes, 0.9%	104 out of 15747 genes, 0.7%	1	ENSGALG00000011058,ENSGALG00000014786,ENSGALG00000035230
biological_process	GO:0001936 regulation of endothelial cell proliferation	2 out of 336 genes, 0.6%	64 out of 15747 genes, 0.4%	1	ENSGALG00000008459,ENSGALG00000013604
molecular_function	GO:0005504 fatty acid binding	2 out of 336 genes, 0.6%	26 out of 15747 genes, 0.2%	1	ENSGALG00000007132,ENSGALG00000037050
biological_process	GO:0035150 regulation of tube size	6 out of 336 genes, 1.8%	64 out of 15747 genes, 0.4%	1	ENSGALG00000008459,ENSGALG00000004930,ENSGALG00000014742,ENSGALG00000002987,ENSGALG00000040567,ENSGALG00000005936
molecular_function	GO:0016740 transferase activity	26 out of 336 genes, 7.7%	1876 out of 15747 genes, 11.9%	1	ENSGALG00000038590,ENSGALG00000014730,ENSGALG00000038879,ENSGALG00000037326,ENSGALG00000031590,ENSGALG00000032922,ENSGALG00000008459,ENSGALG00000041676,ENSGALG00000035726,ENSGALG00000032534,ENSGALG00000001862,ENSGALG00000010902,ENSGALG00000010960,ENSGALG00000012988,ENSGALG00000042073,ENSGALG00000002800,ENSGALG00000029195,ENSGALG00000029017,ENSGALG00000039264,ENSGALG00000037842,ENSGALG00000014944,…
biological_process	GO:0003231 cardiac ventricle development	2 out of 336 genes, 0.6%	91 out of 15747 genes, 0.6%	1	ENSGALG00000008459,ENSGALG00000010812
biological_process	GO:0042430 indole-containing compound metabolic process	2 out of 336 genes, 0.6%	16 out of 15747 genes, 0.1%	1	ENSGALG00000014742,ENSGALG00000007278
biological_process	GO:0048878 chemical homeostasis	17 out of 336 genes, 5.1%	599 out of 15747 genes, 3.8%	1	ENSGALG00000007132,ENSGALG00000032282,ENSGALG00000030176,ENSGALG00000017166,ENSGALG00000007278,ENSGALG00000011058,ENSGALG00000034377,ENSGALG00000037093,ENSGALG00000017044,ENSGALG00000034680,ENSGALG00000031274,ENSGALG00000037050,ENSGALG00000005631,ENSGALG00000014786,ENSGALG00000035230,ENSGALG00000010812,ENSGALG00000012298
biological_process	GO:0032409 regulation of transporter activity	8 out of 336 genes, 2.4%	143 out of 15747 genes, 0.9%	1	ENSGALG00000034516,ENSGALG00000040938,ENSGALG00000006992,ENSGALG00000009995,ENSGALG00000007980,ENSGALG00000021272,ENSGALG00000037148,ENSGALG00000010812
biological_process	GO:0071625 vocalization behavior	2 out of 336 genes, 0.6%	8 out of 15747 genes, 0.1%	1	ENSGALG00000009107,ENSGALG00000037148
biological_process	GO:0030902 hindbrain development	2 out of 336 genes, 0.6%	93 out of 15747 genes, 0.6%	1	ENSGALG00000042664,ENSGALG00000008367
molecular_function	GO:0022834 ligand-gated channel activity	8 out of 336 genes, 2.4%	125 out of 15747 genes, 0.8%	1	ENSGALG00000009405,ENSGALG00000001698,ENSGALG00000005631,ENSGALG00000038995,ENSGALG00000001690,ENSGALG00000001282,ENSGALG00000007278,ENSGALG00000010812
biological_process	GO:0060562 epithelial tube morphogenesis	2 out of 336 genes, 0.6%	215 out of 15747 genes, 1.4%	1	ENSGALG00000009723,ENSGALG00000010812
biological_process	GO:0051282 regulation of sequestering of calcium ion	2 out of 336 genes, 0.6%	73 out of 15747 genes, 0.5%	1	ENSGALG00000010812,ENSGALG00000005631
biological_process	GO:0044711 single-organism biosynthetic process	15 out of 336 genes, 4.5%	787 out of 15747 genes, 5.0%	1	ENSGALG00000025887,ENSGALG00000014730,ENSGALG00000031590,ENSGALG00000011213,ENSGALG00000041921,ENSGALG00000006073,ENSGALG00000015939,ENSGALG00000037148,ENSGALG00000026594,ENSGALG00000011450,ENSGALG00000016740,ENSGALG00000001862,ENSGALG00000010902,ENSGALG00000013205,ENSGALG00000017173
biological_process	GO:0060284 regulation of cell development	5 out of 336 genes, 1.5%	632 out of 15747 genes, 4.0%	1	ENSGALG00000008459,ENSGALG00000040938,ENSGALG00000039474,ENSGALG00000040256,ENSGALG00000032398
biological_process	GO:0072331 signal transduction by p53 class mediator	2 out of 336 genes, 0.6%	51 out of 15747 genes, 0.3%	1	ENSGALG00000028318,ENSGALG00000011297
biological_process	GO:0008283 cell proliferation	11 out of 336 genes, 3.3%	362 out of 15747 genes, 2.3%	1	ENSGALG00000038933,ENSGALG00000009603,ENSGALG00000013372,ENSGALG00000039292,ENSGALG00000032398,ENSGALG00000008459,ENSGALG00000002223,ENSGALG00000008063,ENSGALG00000014742,ENSGALG00000016740,ENSGALG00000039474
biological_process	GO:0002376 immune system process	30 out of 336 genes, 8.9%	1017 out of 15747 genes, 6.5%	1	ENSGALG00000024357,ENSGALG00000038540,ENSGALG00000032897,ENSGALG00000043619,ENSGALG00000035810,ENSGALG00000021139,ENSGALG00000013085,ENSGALG00000033680,ENSGALG00000006992,ENSGALG00000013372,ENSGALG00000040901,ENSGALG00000035726,ENSGALG00000011058,ENSGALG00000046160,ENSGALG00000013101,ENSGALG00000039480,ENSGALG00000030368,ENSGALG00000039999,ENSGALG00000011551,ENSGALG00000033800,ENSGALG00000005631,…
biological_process	GO:0009312 oligosaccharide biosynthetic process	2 out of 336 genes, 0.6%	12 out of 15747 genes, 0.1%	1	ENSGALG00000001862,ENSGALG00000006073
biological_process	GO:0015849 organic acid transport	9 out of 336 genes, 2.7%	180 out of 15747 genes, 1.1%	1	ENSGALG00000031293,ENSGALG00000017044,ENSGALG00000015055,ENSGALG00000009759,ENSGALG00000037050,ENSGALG00000027423,ENSGALG00000037556,ENSGALG00000010187,ENSGALG00000017343
biological_process	GO:0006974 cellular response to DNA damage stimulus	5 out of 336 genes, 1.5%	461 out of 15747 genes, 2.9%	1	ENSGALG00000011297,ENSGALG00000038287,ENSGALG00000028998,ENSGALG00000014786,ENSGALG00000003559
biological_process	GO:0051492 regulation of stress fiber assembly	2 out of 336 genes, 0.6%	55 out of 15747 genes, 0.3%	1	ENSGALG00000002987,ENSGALG00000014786
biological_process	GO:0043484 regulation of RNA splicing	2 out of 336 genes, 0.6%	102 out of 15747 genes, 0.6%	1	ENSGALG00000011687,ENSGALG00000014786
biological_process	GO:0008630 intrinsic apoptotic signaling pathway in response to DNA damage	2 out of 336 genes, 0.6%	48 out of 15747 genes, 0.3%	1	ENSGALG00000028998,ENSGALG00000014786
biological_process	GO:0019217 regulation of fatty acid metabolic process	2 out of 336 genes, 0.6%	44 out of 15747 genes, 0.3%	1	ENSGALG00000037050,ENSGALG00000011058
molecular_function	GO:0046914 transition metal ion binding	13 out of 336 genes, 3.9%	748 out of 15747 genes, 4.8%	1	ENSGALG00000044011,ENSGALG00000037975,ENSGALG00000015150,ENSGALG00000011894,ENSGALG00000006992,ENSGALG00000046639,ENSGALG00000044739,ENSGALG00000044241,ENSGALG00000038287,ENSGALG00000032282,ENSGALG00000003226,ENSGALG00000010960,ENSGALG00000010001
biological_process	GO:0099536 synaptic signaling	14 out of 336 genes, 4.2%	257 out of 15747 genes, 1.6%	1	ENSGALG00000040938,ENSGALG00000001698,ENSGALG00000040256,ENSGALG00000001690,ENSGALG00000004930,ENSGALG00000001282,ENSGALG00000014742,ENSGALG00000009107,ENSGALG00000037148,ENSGALG00000008365,ENSGALG00000005319,ENSGALG00000007278,ENSGALG00000009640,ENSGALG00000016288
molecular_function	GO:0030246 carbohydrate binding	2 out of 336 genes, 0.6%	116 out of 15747 genes, 0.7%	1	ENSGALG00000010001,ENSGALG00000010960
biological_process	GO:0000280 nuclear division	3 out of 336 genes, 0.9%	205 out of 15747 genes, 1.3%	1	ENSGALG00000000521,ENSGALG00000045232,ENSGALG00000032398
biological_process	GO:1903034 regulation of response to wounding	2 out of 336 genes, 0.6%	231 out of 15747 genes, 1.5%	1	ENSGALG00000002987,ENSGALG00000017040
biological_process	GO:0008284 positive regulation of cell proliferation	9 out of 336 genes, 2.7%	507 out of 15747 genes, 3.2%	1	ENSGALG00000006992,ENSGALG00000013604,ENSGALG00000013372,ENSGALG00000032398,ENSGALG00000008459,ENSGALG00000041663,ENSGALG00000002987,ENSGALG00000028140,ENSGALG00000039474
biological_process	GO:0070838 divalent metal ion transport	9 out of 336 genes, 2.7%	208 out of 15747 genes, 1.3%	1	ENSGALG00000034680,ENSGALG00000017044,ENSGALG00000005631,ENSGALG00000013007,ENSGALG00000032282,ENSGALG00000007278,ENSGALG00000010812,ENSGALG00000034377,ENSGALG00000012298
biological_process	GO:0030048 actin filament-based movement	2 out of 336 genes, 0.6%	48 out of 15747 genes, 0.3%	1	ENSGALG00000021272,ENSGALG00000010812
molecular_function	GO:0022824 transmitter-gated ion channel activity	4 out of 336 genes, 1.2%	50 out of 15747 genes, 0.3%	1	ENSGALG00000009405,ENSGALG00000007278,ENSGALG00000001698,ENSGALG00000038995
biological_process	GO:0015850 organic hydroxy compound transport	5 out of 336 genes, 1.5%	95 out of 15747 genes, 0.6%	1	ENSGALG00000031293,ENSGALG00000015055,ENSGALG00000009759,ENSGALG00000009640,ENSGALG00000013604
biological_process	GO:0072594 establishment of protein localization to organelle	2 out of 336 genes, 0.6%	197 out of 15747 genes, 1.3%	1	ENSGALG00000010812,ENSGALG00000014786
cellular_component	GO:0098857 membrane microdomain	5 out of 336 genes, 1.5%	131 out of 15747 genes, 0.8%	1	ENSGALG00000017039,ENSGALG00000008459,ENSGALG00000017044,ENSGALG00000015410,ENSGALG00000029917
biological_process	GO:0001568 blood vessel development	9 out of 336 genes, 2.7%	309 out of 15747 genes, 2.0%	1	ENSGALG00000039999,ENSGALG00000026465,ENSGALG00000045218,ENSGALG00000008459,ENSGALG00000002987,ENSGALG00000009107,ENSGALG00000010769,ENSGALG00000011058,ENSGALG00000015410
biological_process	GO:0018209 peptidyl-serine modification	4 out of 336 genes, 1.2%	134 out of 15747 genes, 0.9%	1	ENSGALG00000029195,ENSGALG00000041676,ENSGALG00000010960,ENSGALG00000038876
cellular_component	GO:0005858 axonemal dynein complex	2 out of 336 genes, 0.6%	12 out of 15747 genes, 0.1%	1	ENSGALG00000007841,ENSGALG00000005402
biological_process	GO:0048869 cellular developmental process	46 out of 336 genes, 13.7%	2357 out of 15747 genes, 15.0%	1	ENSGALG00000038540,ENSGALG00000017103,ENSGALG00000013085,ENSGALG00000038933,ENSGALG00000015150,ENSGALG00000006992,ENSGALG00000013372,ENSGALG00000039292,ENSGALG00000035883,ENSGALG00000016740,ENSGALG00000000545,ENSGALG00000017044,ENSGALG00000039999,ENSGALG00000039264,ENSGALG00000001343,ENSGALG00000014786,ENSGALG00000037842,ENSGALG00000007993,ENSGALG00000014821,ENSGALG00000030801,ENSGALG00000015089,…
biological_process	GO:2000310 regulation of N-methyl-D-aspartate selective glutamate receptor activity	2 out of 336 genes, 0.6%	10 out of 15747 genes, 0.1%	1	ENSGALG00000040938,ENSGALG00000037148
biological_process	GO:0051046 regulation of secretion	8 out of 336 genes, 2.4%	391 out of 15747 genes, 2.5%	1	ENSGALG00000040938,ENSGALG00000008490,ENSGALG00000013604,ENSGALG00000040256,ENSGALG00000014742,ENSGALG00000037148,ENSGALG00000030801,ENSGALG00000016288
biological_process	GO:0006796 phosphate-containing compound metabolic process	19 out of 336 genes, 5.7%	1410 out of 15747 genes, 9.0%	1	ENSGALG00000029020,ENSGALG00000013085,ENSGALG00000001963,ENSGALG00000037326,ENSGALG00000015939,ENSGALG00000008459,ENSGALG00000035726,ENSGALG00000032534,ENSGALG00000017173,ENSGALG00000002800,ENSGALG00000031875,ENSGALG00000029195,ENSGALG00000009784,ENSGALG00000014786,ENSGALG00000039264,ENSGALG00000041921,ENSGALG00000006073,ENSGALG00000032385,ENSGALG00000013205
biological_process	GO:0001823 mesonephros development	4 out of 336 genes, 1.2%	69 out of 15747 genes, 0.4%	1	ENSGALG00000000545,ENSGALG00000038540,ENSGALG00000009723,ENSGALG00000032282
biological_process	GO:0007165 signal transduction	63 out of 336 genes, 18.8%	2913 out of 15747 genes, 18.5%	1	ENSGALG00000024357,ENSGALG00000005242,ENSGALG00000037326,ENSGALG00000015150,ENSGALG00000013604,ENSGALG00000013372,ENSGALG00000026264,ENSGALG00000028140,ENSGALG00000004860,ENSGALG00000046160,ENSGALG00000003446,ENSGALG00000002800,ENSGALG00000033498,ENSGALG00000000545,ENSGALG00000039999,ENSGALG00000029195,ENSGALG00000005936,ENSGALG00000014786,ENSGALG00000007993,ENSGALG00000014821,ENSGALG00000040567,…
biological_process	GO:0006520 cellular amino acid metabolic process	3 out of 336 genes, 0.9%	233 out of 15747 genes, 1.5%	1	ENSGALG00000043053,ENSGALG00000010001,ENSGALG00000015939
cellular_component	GO:0099503 secretory vesicle	4 out of 336 genes, 1.2%	227 out of 15747 genes, 1.4%	1	ENSGALG00000008490,ENSGALG00000007278,ENSGALG00000034377,ENSGALG00000037842
biological_process	GO:0043543 protein acylation	2 out of 336 genes, 0.6%	130 out of 15747 genes, 0.8%	1	ENSGALG00000041676,ENSGALG00000038876
biological_process	GO:0046777 protein autophosphorylation	3 out of 336 genes, 0.9%	128 out of 15747 genes, 0.8%	1	ENSGALG00000037326,ENSGALG00000039264,ENSGALG00000002800
biological_process	GO:0031644 regulation of neurological system process	4 out of 336 genes, 1.2%	21 out of 15747 genes, 0.1%	1	ENSGALG00000026465,ENSGALG00000017103,ENSGALG00000007278,ENSGALG00000013604
biological_process	GO:0048858 cell projection morphogenesis	9 out of 336 genes, 2.7%	477 out of 15747 genes, 3.0%	1	ENSGALG00000007841,ENSGALG00000013085,ENSGALG00000037842,ENSGALG00000007993,ENSGALG00000039411,ENSGALG00000035883,ENSGALG00000030801,ENSGALG00000015836,ENSGALG00000015089
biological_process	GO:0002768 immune response-regulating cell surface receptor signaling pathway	5 out of 336 genes, 1.5%	128 out of 15747 genes, 0.8%	1	ENSGALG00000024357,ENSGALG00000014821,ENSGALG00000044802,ENSGALG00000013101,ENSGALG00000039480
biological_process	GO:0045944 positive regulation of transcription from RNA polymerase II promoter	12 out of 336 genes, 3.6%	859 out of 15747 genes, 5.5%	1	ENSGALG00000025887,ENSGALG00000039999,ENSGALG00000015150,ENSGALG00000040957,ENSGALG00000014786,ENSGALG00000044202,ENSGALG00000032398,ENSGALG00000026264,ENSGALG00000008459,ENSGALG00000002987,ENSGALG00000039474,ENSGALG00000010971
biological_process	GO:0007156 homophilic cell adhesion via plasma membrane adhesion molecules	5 out of 336 genes, 1.5%	120 out of 15747 genes, 0.8%	1	ENSGALG00000037387,ENSGALG00000005319,ENSGALG00000043158,ENSGALG00000036716,ENSGALG00000038668
biological_process	GO:0033036 macromolecule localization	24 out of 336 genes, 7.1%	1546 out of 15747 genes, 9.8%	1	ENSGALG00000031293,ENSGALG00000042664,ENSGALG00000031301,ENSGALG00000040938,ENSGALG00000021304,ENSGALG00000003657,ENSGALG00000013604,ENSGALG00000028998,ENSGALG00000041767,ENSGALG00000013830,ENSGALG00000031971,ENSGALG00000026264,ENSGALG00000009107,ENSGALG00000017166,ENSGALG00000001662,ENSGALG00000007278,ENSGALG00000039474,ENSGALG00000034377,ENSGALG00000014686,ENSGALG00000037050,ENSGALG00000014786,…
biological_process	GO:0051726 regulation of cell cycle	6 out of 336 genes, 1.8%	647 out of 15747 genes, 4.1%	1	ENSGALG00000028318,ENSGALG00000011297,ENSGALG00000010769,ENSGALG00000039474,ENSGALG00000038416,ENSGALG00000032398
biological_process	GO:0060401 cytosolic calcium ion transport	3 out of 336 genes, 0.9%	47 out of 15747 genes, 0.3%	1	ENSGALG00000007278,ENSGALG00000010812,ENSGALG00000005631
biological_process	GO:0006629 lipid metabolic process	16 out of 336 genes, 4.8%	714 out of 15747 genes, 4.5%	1	ENSGALG00000029020,ENSGALG00000007132,ENSGALG00000014730,ENSGALG00000011894,ENSGALG00000011213,ENSGALG00000015939,ENSGALG00000037148,ENSGALG00000003286,ENSGALG00000011058,ENSGALG00000010902,ENSGALG00000014786,ENSGALG00000041921,ENSGALG00000006073,ENSGALG00000011450,ENSGALG00000010769,ENSGALG00000013205
biological_process	GO:1905039 carboxylic acid transmembrane transport	4 out of 336 genes, 1.2%	62 out of 15747 genes, 0.4%	1	ENSGALG00000015055,ENSGALG00000009759,ENSGALG00000037556,ENSGALG00000010187
biological_process	GO:0045937 positive regulation of phosphate metabolic process	14 out of 336 genes, 4.2%	722 out of 15747 genes, 4.6%	1	ENSGALG00000039999,ENSGALG00000037326,ENSGALG00000006992,ENSGALG00000003657,ENSGALG00000005936,ENSGALG00000031094,ENSGALG00000008459,ENSGALG00000041663,ENSGALG00000028318,ENSGALG00000002987,ENSGALG00000035726,ENSGALG00000011058,ENSGALG00000014213,ENSGALG00000003446
biological_process	GO:0055114 oxidation-reduction process	13 out of 336 genes, 3.9%	699 out of 15747 genes, 4.4%	1	ENSGALG00000007132,ENSGALG00000038719,ENSGALG00000011894,ENSGALG00000043053,ENSGALG00000011213,ENSGALG00000046639,ENSGALG00000038287,ENSGALG00000008063,ENSGALG00000010769,ENSGALG00000011058,ENSGALG00000032138,ENSGALG00000010001,ENSGALG00000020884
biological_process	GO:0051963 regulation of synapse assembly	5 out of 336 genes, 1.5%	60 out of 15747 genes, 0.4%	1	ENSGALG00000042664,ENSGALG00000034516,ENSGALG00000040938,ENSGALG00000037387,ENSGALG00000009107
biological_process	GO:0035637 multicellular organismal signaling	3 out of 336 genes, 0.9%	76 out of 15747 genes, 0.5%	1	ENSGALG00000021272,ENSGALG00000009640,ENSGALG00000010812
biological_process	GO:0098771 inorganic ion homeostasis	12 out of 336 genes, 3.6%	399 out of 15747 genes, 2.5%	1	ENSGALG00000034680,ENSGALG00000017044,ENSGALG00000031274,ENSGALG00000005631,ENSGALG00000032282,ENSGALG00000030176,ENSGALG00000017166,ENSGALG00000007278,ENSGALG00000010812,ENSGALG00000034377,ENSGALG00000012298,ENSGALG00000037093
cellular_component	GO:0005901 caveola	3 out of 336 genes, 0.9%	38 out of 15747 genes, 0.2%	1	ENSGALG00000008459,ENSGALG00000017044,ENSGALG00000015410
biological_process	GO:0051321 meiotic cell cycle	3 out of 336 genes, 0.9%	132 out of 15747 genes, 0.8%	1	ENSGALG00000000521,ENSGALG00000045232,ENSGALG00000032398
biological_process	GO:1902259 regulation of delayed rectifier potassium channel activity	2 out of 336 genes, 0.6%	8 out of 15747 genes, 0.1%	1	ENSGALG00000009995,ENSGALG00000007980
biological_process	GO:0071417 cellular response to organonitrogen compound	6 out of 336 genes, 1.8%	261 out of 15747 genes, 1.7%	1	ENSGALG00000004418,ENSGALG00000010812,ENSGALG00000009995,ENSGALG00000005631,ENSGALG00000017343,ENSGALG00000014786
biological_process	GO:0044723 single-organism carbohydrate metabolic process	7 out of 336 genes, 2.1%	387 out of 15747 genes, 2.5%	1	ENSGALG00000032385,ENSGALG00000025887,ENSGALG00000010342,ENSGALG00000031590,ENSGALG00000001862,ENSGALG00000010960,ENSGALG00000006073
cellular_component	GO:0045111 intermediate filament cytoskeleton	2 out of 336 genes, 0.6%	298 out of 15747 genes, 1.9%	1	ENSGALG00000039447,ENSGALG00000003690
cellular_component	GO:0005882 intermediate filament	2 out of 336 genes, 0.6%	273 out of 15747 genes, 1.7%	1	ENSGALG00000039447,ENSGALG00000003690
biological_process	GO:0060840 artery development	2 out of 336 genes, 0.6%	58 out of 15747 genes, 0.4%	1	ENSGALG00000008459,ENSGALG00000010769
molecular_function	GO:0005543 phospholipid binding	2 out of 336 genes, 0.6%	317 out of 15747 genes, 2.0%	1	ENSGALG00000031301,ENSGALG00000011551
biological_process	GO:0006954 inflammatory response	3 out of 336 genes, 0.9%	150 out of 15747 genes, 1.0%	1	ENSGALG00000037148,ENSGALG00000046160,ENSGALG00000005936
biological_process	GO:1902105 regulation of leukocyte differentiation	3 out of 336 genes, 0.9%	146 out of 15747 genes, 0.9%	1	ENSGALG00000038540,ENSGALG00000013372,ENSGALG00000014786
biological_process	GO:0099601 regulation of neurotransmitter receptor activity	3 out of 336 genes, 0.9%	35 out of 15747 genes, 0.2%	1	ENSGALG00000034516,ENSGALG00000040938,ENSGALG00000037148
biological_process	GO:0001941 postsynaptic membrane organization	2 out of 336 genes, 0.6%	18 out of 15747 genes, 0.1%	1	ENSGALG00000040938,ENSGALG00000009107
biological_process	GO:0070509 calcium ion import	4 out of 336 genes, 1.2%	70 out of 15747 genes, 0.4%	1	ENSGALG00000017044,ENSGALG00000007278,ENSGALG00000010812,ENSGALG00000005631
biological_process	GO:0006952 defense response	7 out of 336 genes, 2.1%	445 out of 15747 genes, 2.8%	1	ENSGALG00000014742,ENSGALG00000037148,ENSGALG00000011551,ENSGALG00000046160,ENSGALG00000027571,ENSGALG00000005936,ENSGALG00000008367
molecular_function	GO:0008134 transcription factor binding	4 out of 336 genes, 1.2%	418 out of 15747 genes, 2.7%	1	ENSGALG00000038933,ENSGALG00000015150,ENSGALG00000039474,ENSGALG00000014786
molecular_function	GO:0005089 Rho guanyl-nucleotide exchange factor activity	2 out of 336 genes, 0.6%	65 out of 15747 genes, 0.4%	1	ENSGALG00000039721,ENSGALG00000032534
cellular_component	GO:0005783 endoplasmic reticulum	19 out of 336 genes, 5.7%	913 out of 15747 genes, 5.8%	1	ENSGALG00000014730,ENSGALG00000011213,ENSGALG00000004860,ENSGALG00000009107,ENSGALG00000035726,ENSGALG00000001662,ENSGALG00000016740,ENSGALG00000007278,ENSGALG00000010902,ENSGALG00000015623,ENSGALG00000033498,ENSGALG00000034680,ENSGALG00000026465,ENSGALG00000009995,ENSGALG00000014786,ENSGALG00000036969,ENSGALG00000011450,ENSGALG00000010812,ENSGALG00000015410
cellular_component	GO:0098796 membrane protein complex	19 out of 336 genes, 5.7%	856 out of 15747 genes, 5.4%	1	ENSGALG00000009405,ENSGALG00000007980,ENSGALG00000028140,ENSGALG00000005319,ENSGALG00000007278,ENSGALG00000037093,ENSGALG00000030368,ENSGALG00000034516,ENSGALG00000017044,ENSGALG00000039999,ENSGALG00000001698,ENSGALG00000009995,ENSGALG00000014786,ENSGALG00000013007,ENSGALG00000038995,ENSGALG00000006073,ENSGALG00000021272,ENSGALG00000010812,ENSGALG00000029917
biological_process	GO:0048738 cardiac muscle tissue development	2 out of 336 genes, 0.6%	115 out of 15747 genes, 0.7%	1	ENSGALG00000045218,ENSGALG00000010812
cellular_component	GO:0031982 vesicle	13 out of 336 genes, 3.9%	681 out of 15747 genes, 4.3%	1	ENSGALG00000008490,ENSGALG00000040957,ENSGALG00000005631,ENSGALG00000032282,ENSGALG00000037842,ENSGALG00000009107,ENSGALG00000000521,ENSGALG00000017166,ENSGALG00000007278,ENSGALG00000016740,ENSGALG00000032143,ENSGALG00000034377,ENSGALG00000010812
biological_process	GO:0060255 regulation of macromolecule metabolic process	53 out of 336 genes, 15.8%	3866 out of 15747 genes, 24.6%	1	ENSGALG00000038540,ENSGALG00000037326,ENSGALG00000015150,ENSGALG00000006992,ENSGALG00000013604,ENSGALG00000013372,ENSGALG00000031094,ENSGALG00000015333,ENSGALG00000039292,ENSGALG00000026264,ENSGALG00000000293,ENSGALG00000045803,ENSGALG00000010971,ENSGALG00000029935,ENSGALG00000046582,ENSGALG00000003446,ENSGALG00000008367,ENSGALG00000025817,ENSGALG00000000545,ENSGALG00000039999,ENSGALG00000005936,…
biological_process	GO:0070489 T cell aggregation	4 out of 336 genes, 1.2%	169 out of 15747 genes, 1.1%	1	ENSGALG00000014821,ENSGALG00000039999,ENSGALG00000011058,ENSGALG00000013372
biological_process	GO:0043065 positive regulation of apoptotic process	9 out of 336 genes, 2.7%	315 out of 15747 genes, 2.0%	1	ENSGALG00000011297,ENSGALG00000038540,ENSGALG00000025887,ENSGALG00000006992,ENSGALG00000005936,ENSGALG00000007798,ENSGALG00000007278,ENSGALG00000010971,ENSGALG00000010001
molecular_function	GO:0004721 phosphoprotein phosphatase activity	4 out of 336 genes, 1.2%	151 out of 15747 genes, 1.0%	1	ENSGALG00000031875,ENSGALG00000013085,ENSGALG00000001963,ENSGALG00000009784
biological_process	GO:1904589 regulation of protein import	2 out of 336 genes, 0.6%	62 out of 15747 genes, 0.4%	1	ENSGALG00000007358,ENSGALG00000014786
biological_process	GO:0097193 intrinsic apoptotic signaling pathway	2 out of 336 genes, 0.6%	95 out of 15747 genes, 0.6%	1	ENSGALG00000028998,ENSGALG00000014786
biological_process	GO:0007218 neuropeptide signaling pathway	2 out of 336 genes, 0.6%	79 out of 15747 genes, 0.5%	1	ENSGALG00000004418,ENSGALG00000005923
cellular_component	GO:0044427 chromosomal part	4 out of 336 genes, 1.2%	608 out of 15747 genes, 3.9%	1	ENSGALG00000045232,ENSGALG00000027571,ENSGALG00000028998,ENSGALG00000003559
molecular_function	GO:0099516 ion antiporter activity	2 out of 336 genes, 0.6%	49 out of 15747 genes, 0.3%	1	ENSGALG00000031274,ENSGALG00000027423
biological_process	GO:0009612 response to mechanical stimulus	3 out of 336 genes, 0.9%	87 out of 15747 genes, 0.6%	1	ENSGALG00000011297,ENSGALG00000009107,ENSGALG00000010812
biological_process	GO:2000300 regulation of synaptic vesicle exocytosis	2 out of 336 genes, 0.6%	20 out of 15747 genes, 0.1%	1	ENSGALG00000040938,ENSGALG00000040256
molecular_function	GO:0005125 cytokine activity	2 out of 336 genes, 0.6%	123 out of 15747 genes, 0.8%	1	ENSGALG00000006388,ENSGALG00000046160
biological_process	GO:0030154 cell differentiation	42 out of 336 genes, 12.5%	2168 out of 15747 genes, 13.8%	1	ENSGALG00000038540,ENSGALG00000017103,ENSGALG00000013085,ENSGALG00000038933,ENSGALG00000015150,ENSGALG00000006992,ENSGALG00000013372,ENSGALG00000039292,ENSGALG00000016740,ENSGALG00000000545,ENSGALG00000017044,ENSGALG00000039999,ENSGALG00000039264,ENSGALG00000001343,ENSGALG00000014786,ENSGALG00000007993,ENSGALG00000014821,ENSGALG00000030801,ENSGALG00000015089,ENSGALG00000031301,ENSGALG00000042664,…
biological_process	GO:2000027 regulation of organ morphogenesis	2 out of 336 genes, 0.6%	124 out of 15747 genes, 0.8%	1	ENSGALG00000008459,ENSGALG00000005936
biological_process	GO:0043066 negative regulation of apoptotic process	9 out of 336 genes, 2.7%	524 out of 15747 genes, 3.3%	1	ENSGALG00000006992,ENSGALG00000013604,ENSGALG00000013372,ENSGALG00000014786,ENSGALG00000001690,ENSGALG00000028140,ENSGALG00000035726,ENSGALG00000045232,ENSGALG00000008367
biological_process	GO:0016032 viral process	3 out of 336 genes, 0.9%	97 out of 15747 genes, 0.6%	1	ENSGALG00000044011,ENSGALG00000044739,ENSGALG00000044241
biological_process	GO:0023056 positive regulation of signaling	27 out of 336 genes, 8.0%	1031 out of 15747 genes, 6.5%	1	ENSGALG00000011297,ENSGALG00000040938,ENSGALG00000037387,ENSGALG00000037326,ENSGALG00000006992,ENSGALG00000013604,ENSGALG00000013372,ENSGALG00000031094,ENSGALG00000040256,ENSGALG00000032398,ENSGALG00000008459,ENSGALG00000002987,ENSGALG00000009107,ENSGALG00000037148,ENSGALG00000035726,ENSGALG00000007278,ENSGALG00000017173,ENSGALG00000025887,ENSGALG00000039999,ENSGALG00000008490,ENSGALG00000009603,…
molecular_function	GO:0030414 peptidase inhibitor activity	4 out of 336 genes, 1.2%	105 out of 15747 genes, 0.7%	1	ENSGALG00000000293,ENSGALG00000002987,ENSGALG00000019555,ENSGALG00000017040
biological_process	GO:0001666 response to hypoxia	2 out of 336 genes, 0.6%	112 out of 15747 genes, 0.7%	1	ENSGALG00000010812,ENSGALG00000010001
biological_process	GO:0090288 negative regulation of cellular response to growth factor stimulus	3 out of 336 genes, 0.9%	106 out of 15747 genes, 0.7%	1	ENSGALG00000014686,ENSGALG00000005936,ENSGALG00000039817
biological_process	GO:0031960 response to corticosteroid	2 out of 336 genes, 0.6%	40 out of 15747 genes, 0.3%	1	ENSGALG00000004418,ENSGALG00000003286
biological_process	GO:0002757 immune response-activating signal transduction	5 out of 336 genes, 1.5%	161 out of 15747 genes, 1.0%	1	ENSGALG00000024357,ENSGALG00000014821,ENSGALG00000044802,ENSGALG00000013101,ENSGALG00000039480
biological_process	GO:0051235 maintenance of location	5 out of 336 genes, 1.5%	146 out of 15747 genes, 0.9%	1	ENSGALG00000014686,ENSGALG00000034377,ENSGALG00000041767,ENSGALG00000042638,ENSGALG00000032398
molecular_function	GO:0005539 glycosaminoglycan binding	8 out of 336 genes, 2.4%	118 out of 15747 genes, 0.7%	1	ENSGALG00000012119,ENSGALG00000015624,ENSGALG00000011551,ENSGALG00000015322,ENSGALG00000039411,ENSGALG00000032143,ENSGALG00000045469,ENSGALG00000008367
biological_process	GO:0071478 cellular response to radiation	2 out of 336 genes, 0.6%	102 out of 15747 genes, 0.6%	1	ENSGALG00000014786,ENSGALG00000003559
biological_process	GO:0071773 cellular response to BMP stimulus	3 out of 336 genes, 0.9%	60 out of 15747 genes, 0.4%	1	ENSGALG00000008459,ENSGALG00000026465,ENSGALG00000010812
biological_process	GO:0046467 membrane lipid biosynthetic process	5 out of 336 genes, 1.5%	86 out of 15747 genes, 0.5%	1	ENSGALG00000014730,ENSGALG00000011213,ENSGALG00000010902,ENSGALG00000041921,ENSGALG00000006073
biological_process	GO:0045595 regulation of cell differentiation	14 out of 336 genes, 4.2%	1062 out of 15747 genes, 6.7%	1	ENSGALG00000040938,ENSGALG00000038540,ENSGALG00000014686,ENSGALG00000026465,ENSGALG00000015150,ENSGALG00000013372,ENSGALG00000014786,ENSGALG00000040256,ENSGALG00000039817,ENSGALG00000039292,ENSGALG00000032398,ENSGALG00000008459,ENSGALG00000002987,ENSGALG00000039474
cellular_component	GO:0031415 NatA complex	2 out of 336 genes, 0.6%	7 out of 15747 genes, 0.0%	1	ENSGALG00000041676,ENSGALG00000038876
molecular_function	GO:0022804 active transmembrane transporter activity	8 out of 336 genes, 2.4%	251 out of 15747 genes, 1.6%	1	ENSGALG00000031293,ENSGALG00000034680,ENSGALG00000015055,ENSGALG00000031274,ENSGALG00000027423,ENSGALG00000037556,ENSGALG00000010187,ENSGALG00000006728
biological_process	GO:0050803 regulation of synapse structure or activity	9 out of 336 genes, 2.7%	170 out of 15747 genes, 1.1%	1	ENSGALG00000042664,ENSGALG00000034516,ENSGALG00000040938,ENSGALG00000037387,ENSGALG00000032282,ENSGALG00000040256,ENSGALG00000004930,ENSGALG00000009107,ENSGALG00000007278
biological_process	GO:0050878 regulation of body fluid levels	2 out of 336 genes, 0.6%	165 out of 15747 genes, 1.0%	1	ENSGALG00000002987,ENSGALG00000013085
biological_process	GO:0072164 mesonephric tubule development	2 out of 336 genes, 0.6%	65 out of 15747 genes, 0.4%	1	ENSGALG00000009723,ENSGALG00000032282
molecular_function	GO:0000976 transcription regulatory region sequence-specific DNA binding	7 out of 336 genes, 2.1%	614 out of 15747 genes, 3.9%	1	ENSGALG00000025817,ENSGALG00000038540,ENSGALG00000025887,ENSGALG00000015150,ENSGALG00000015333,ENSGALG00000010323,ENSGALG00000026264
biological_process	GO:0035556 intracellular signal transduction	18 out of 336 genes, 5.4%	1039 out of 15747 genes, 6.6%	1	ENSGALG00000011297,ENSGALG00000002335,ENSGALG00000037326,ENSGALG00000028998,ENSGALG00000045408,ENSGALG00000026264,ENSGALG00000028318,ENSGALG00000017166,ENSGALG00000007278,ENSGALG00000017173,ENSGALG00000029195,ENSGALG00000026465,ENSGALG00000005631,ENSGALG00000005936,ENSGALG00000014786,ENSGALG00000007993,ENSGALG00000014213,ENSGALG00000010812
molecular_function	GO:0044877 macromolecular complex binding	9 out of 336 genes, 2.7%	1164 out of 15747 genes, 7.4%	1	ENSGALG00000031301,ENSGALG00000027323,ENSGALG00000011551,ENSGALG00000040957,ENSGALG00000014786,ENSGALG00000042638,ENSGALG00000042257,ENSGALG00000009723,ENSGALG00000038416
biological_process	GO:0042490 mechanoreceptor differentiation	2 out of 336 genes, 0.6%	60 out of 15747 genes, 0.4%	1	ENSGALG00000002958,ENSGALG00000001690
biological_process	GO:0044802 single-organism membrane organization	8 out of 336 genes, 2.4%	555 out of 15747 genes, 3.5%	1	ENSGALG00000031301,ENSGALG00000040938,ENSGALG00000041767,ENSGALG00000017166,ENSGALG00000009107,ENSGALG00000007278,ENSGALG00000001662,ENSGALG00000006807
biological_process	GO:0010634 positive regulation of epithelial cell migration	3 out of 336 genes, 0.9%	90 out of 15747 genes, 0.6%	1	ENSGALG00000008459,ENSGALG00000006992,ENSGALG00000029935
biological_process	GO:0045907 positive regulation of vasoconstriction	2 out of 336 genes, 0.6%	15 out of 15747 genes, 0.1%	1	ENSGALG00000004930,ENSGALG00000040567
biological_process	GO:0001934 positive regulation of protein phosphorylation	13 out of 336 genes, 3.9%	651 out of 15747 genes, 4.1%	1	ENSGALG00000039999,ENSGALG00000037326,ENSGALG00000006992,ENSGALG00000003657,ENSGALG00000031094,ENSGALG00000008459,ENSGALG00000041663,ENSGALG00000028318,ENSGALG00000002987,ENSGALG00000035726,ENSGALG00000011058,ENSGALG00000014213,ENSGALG00000003446
biological_process	GO:0006470 protein dephosphorylation	4 out of 336 genes, 1.2%	168 out of 15747 genes, 1.1%	1	ENSGALG00000031875,ENSGALG00000013085,ENSGALG00000001963,ENSGALG00000009784
molecular_function	GO:0048037 cofactor binding	6 out of 336 genes, 1.8%	225 out of 15747 genes, 1.4%	1	ENSGALG00000007132,ENSGALG00000010769,ENSGALG00000043053,ENSGALG00000032138,ENSGALG00000006073,ENSGALG00000015939
biological_process	GO:0044249 cellular biosynthetic process	21 out of 336 genes, 6.2%	1871 out of 15747 genes, 11.9%	1	ENSGALG00000014730,ENSGALG00000031590,ENSGALG00000015150,ENSGALG00000043053,ENSGALG00000011213,ENSGALG00000032398,ENSGALG00000026264,ENSGALG00000015939,ENSGALG00000008459,ENSGALG00000016740,ENSGALG00000010971,ENSGALG00000001862,ENSGALG00000010902,ENSGALG00000010960,ENSGALG00000017173,ENSGALG00000025817,ENSGALG00000041921,ENSGALG00000006073,ENSGALG00000011450,ENSGALG00000026594,ENSGALG00000013205
molecular_function	GO:0015079 potassium ion transmembrane transporter activity	2 out of 336 genes, 0.6%	133 out of 15747 genes, 0.8%	1	ENSGALG00000010598,ENSGALG00000007980
biological_process	GO:0043085 positive regulation of catalytic activity	12 out of 336 genes, 3.6%	955 out of 15747 genes, 6.1%	1	ENSGALG00000011297,ENSGALG00000039999,ENSGALG00000037326,ENSGALG00000003657,ENSGALG00000005936,ENSGALG00000045408,ENSGALG00000028318,ENSGALG00000037148,ENSGALG00000010812,ENSGALG00000010001,ENSGALG00000003446,ENSGALG00000037093
biological_process	GO:0043933 macromolecular complex subunit organization	24 out of 336 genes, 7.1%	1604 out of 15747 genes, 10.2%	1	ENSGALG00000007841,ENSGALG00000040938,ENSGALG00000032571,ENSGALG00000039376,ENSGALG00000040957,ENSGALG00000015333,ENSGALG00000002103,ENSGALG00000037556,ENSGALG00000010187,ENSGALG00000007980,ENSGALG00000032398,ENSGALG00000002987,ENSGALG00000006130,ENSGALG00000007798,ENSGALG00000035883,ENSGALG00000009723,ENSGALG00000040992,ENSGALG00000003446,ENSGALG00000003991,ENSGALG00000006073,ENSGALG00000015733,…
biological_process	GO:0045619 regulation of lymphocyte differentiation	2 out of 336 genes, 0.6%	90 out of 15747 genes, 0.6%	1	ENSGALG00000038540,ENSGALG00000013372
biological_process	GO:0018193 peptidyl-amino acid modification	7 out of 336 genes, 2.1%	592 out of 15747 genes, 3.8%	1	ENSGALG00000029195,ENSGALG00000041676,ENSGALG00000035726,ENSGALG00000010001,ENSGALG00000039264,ENSGALG00000010960,ENSGALG00000038876
molecular_function	GO:0032549 ribonucleoside binding	23 out of 336 genes, 6.8%	1479 out of 15747 genes, 9.4%	1	ENSGALG00000007841,ENSGALG00000027323,ENSGALG00000016556,ENSGALG00000037326,ENSGALG00000027778,ENSGALG00000035960,ENSGALG00000008459,ENSGALG00000004860,ENSGALG00000017166,ENSGALG00000042257,ENSGALG00000035726,ENSGALG00000001662,ENSGALG00000032534,ENSGALG00000045515,ENSGALG00000002800,ENSGALG00000033498,ENSGALG00000029195,ENSGALG00000046382,ENSGALG00000045218,ENSGALG00000015733,ENSGALG00000032385,…
molecular_function	GO:0050839 cell adhesion molecule binding	3 out of 336 genes, 0.9%	138 out of 15747 genes, 0.9%	1	ENSGALG00000017044,ENSGALG00000009107,ENSGALG00000005319
biological_process	GO:0045598 regulation of fat cell differentiation	2 out of 336 genes, 0.6%	79 out of 15747 genes, 0.5%	1	ENSGALG00000038540,ENSGALG00000039474
biological_process	GO:1901701 cellular response to oxygen-containing compound	7 out of 336 genes, 2.1%	468 out of 15747 genes, 3.0%	1	ENSGALG00000004418,ENSGALG00000046160,ENSGALG00000006992,ENSGALG00000010812,ENSGALG00000009995,ENSGALG00000017343,ENSGALG00000014786
biological_process	GO:0034765 regulation of ion transmembrane transport	9 out of 336 genes, 2.7%	265 out of 15747 genes, 1.7%	1	ENSGALG00000034516,ENSGALG00000040938,ENSGALG00000006992,ENSGALG00000009995,ENSGALG00000030176,ENSGALG00000007980,ENSGALG00000021272,ENSGALG00000037148,ENSGALG00000010812
biological_process	GO:0071495 cellular response to endogenous stimulus	19 out of 336 genes, 5.7%	634 out of 15747 genes, 4.0%	1	ENSGALG00000002550,ENSGALG00000015150,ENSGALG00000008459,ENSGALG00000011058,ENSGALG00000003446,ENSGALG00000007358,ENSGALG00000000545,ENSGALG00000026465,ENSGALG00000008490,ENSGALG00000005631,ENSGALG00000009995,ENSGALG00000014786,ENSGALG00000041663,ENSGALG00000040567,ENSGALG00000010769,ENSGALG00000004418,ENSGALG00000010812,ENSGALG00000030801,ENSGALG00000017343
biological_process	GO:0006366 transcription from RNA polymerase II promoter	6 out of 336 genes, 1.8%	415 out of 15747 genes, 2.6%	1	ENSGALG00000025817,ENSGALG00000008459,ENSGALG00000015150,ENSGALG00000010971,ENSGALG00000032398,ENSGALG00000026264
cellular_component	GO:0000228 nuclear chromosome	3 out of 336 genes, 0.9%	371 out of 15747 genes, 2.4%	1	ENSGALG00000045232,ENSGALG00000028998,ENSGALG00000003559
biological_process	GO:0019752 carboxylic acid metabolic process	10 out of 336 genes, 3.0%	539 out of 15747 genes, 3.4%	1	ENSGALG00000007132,ENSGALG00000014730,ENSGALG00000011894,ENSGALG00000043053,ENSGALG00000006073,ENSGALG00000015939,ENSGALG00000011450,ENSGALG00000003286,ENSGALG00000010769,ENSGALG00000010001
biological_process	GO:0001817 regulation of cytokine production	2 out of 336 genes, 0.6%	314 out of 15747 genes, 2.0%	1	ENSGALG00000002987,ENSGALG00000014786
molecular_function	GO:0019904 protein domain specific binding	8 out of 336 genes, 2.4%	365 out of 15747 genes, 2.3%	1	ENSGALG00000034516,ENSGALG00000011297,ENSGALG00000040938,ENSGALG00000039999,ENSGALG00000028998,ENSGALG00000006130,ENSGALG00000009723,ENSGALG00000004418
biological_process	GO:0042594 response to starvation	2 out of 336 genes, 0.6%	112 out of 15747 genes, 0.7%	1	ENSGALG00000008459,ENSGALG00000025887
biological_process	GO:0031327 negative regulation of cellular biosynthetic process	9 out of 336 genes, 2.7%	1064 out of 15747 genes, 6.8%	1	ENSGALG00000038540,ENSGALG00000025887,ENSGALG00000039999,ENSGALG00000040957,ENSGALG00000044202,ENSGALG00000008459,ENSGALG00000005016,ENSGALG00000011058,ENSGALG00000039474
biological_process	GO:0098742 cell-cell adhesion via plasma-membrane adhesion molecules	8 out of 336 genes, 2.4%	151 out of 15747 genes, 1.0%	1	ENSGALG00000042664,ENSGALG00000040938,ENSGALG00000037387,ENSGALG00000043158,ENSGALG00000038668,ENSGALG00000009107,ENSGALG00000005319,ENSGALG00000036716
cellular_component	GO:1902710 GABA receptor complex	3 out of 336 genes, 0.9%	22 out of 15747 genes, 0.1%	1	ENSGALG00000001282,ENSGALG00000001698,ENSGALG00000001690
molecular_function	GO:0019899 enzyme binding	10 out of 336 genes, 3.0%	1311 out of 15747 genes, 8.3%	1	ENSGALG00000011297,ENSGALG00000039999,ENSGALG00000021304,ENSGALG00000040957,ENSGALG00000014786,ENSGALG00000009784,ENSGALG00000040256,ENSGALG00000002987,ENSGALG00000010812,ENSGALG00000044599
molecular_function	GO:0008324 cation transmembrane transporter activity	19 out of 336 genes, 5.7%	508 out of 15747 genes, 3.2%	1	ENSGALG00000030176,ENSGALG00000037556,ENSGALG00000010187,ENSGALG00000007980,ENSGALG00000010598,ENSGALG00000007278,ENSGALG00000034377,ENSGALG00000041524,ENSGALG00000006728,ENSGALG00000034680,ENSGALG00000015055,ENSGALG00000017044,ENSGALG00000031274,ENSGALG00000005631,ENSGALG00000013007,ENSGALG00000008063,ENSGALG00000021272,ENSGALG00000010812,ENSGALG00000012298
biological_process	GO:0006836 neurotransmitter transport	3 out of 336 genes, 0.9%	99 out of 15747 genes, 0.6%	1	ENSGALG00000040938,ENSGALG00000009107,ENSGALG00000040256
biological_process	GO:0044089 positive regulation of cellular component biogenesis	9 out of 336 genes, 2.7%	318 out of 15747 genes, 2.0%	1	ENSGALG00000042664,ENSGALG00000040938,ENSGALG00000037387,ENSGALG00000011551,ENSGALG00000002103,ENSGALG00000002987,ENSGALG00000000521,ENSGALG00000009107,ENSGALG00000009723
molecular_function	GO:0050662 coenzyme binding	4 out of 336 genes, 1.2%	159 out of 15747 genes, 1.0%	1	ENSGALG00000007132,ENSGALG00000010769,ENSGALG00000043053,ENSGALG00000032138
biological_process	GO:0071840 cellular component organization or biogenesis	53 out of 336 genes, 15.8%	4107 out of 15747 genes, 26.1%	1	ENSGALG00000032571,ENSGALG00000017103,ENSGALG00000013085,ENSGALG00000006992,ENSGALG00000013372,ENSGALG00000015333,ENSGALG00000002103,ENSGALG00000009107,ENSGALG00000035883,ENSGALG00000005319,ENSGALG00000029935,ENSGALG00000003446,ENSGALG00000006025,ENSGALG00000037842,ENSGALG00000006073,ENSGALG00000007993,ENSGALG00000000521,ENSGALG00000045232,ENSGALG00000032143,ENSGALG00000030801,ENSGALG00000015089,…
biological_process	GO:0060563 neuroepithelial cell differentiation	2 out of 336 genes, 0.6%	62 out of 15747 genes, 0.4%	1	ENSGALG00000016740,ENSGALG00000002958
cellular_component	GO:0044450 microtubule organizing center part	2 out of 336 genes, 0.6%	108 out of 15747 genes, 0.7%	1	ENSGALG00000035883,ENSGALG00000015836
biological_process	GO:0022613 ribonucleoprotein complex biogenesis	5 out of 336 genes, 1.5%	313 out of 15747 genes, 2.0%	1	ENSGALG00000015733,ENSGALG00000032571,ENSGALG00000007798,ENSGALG00000040957,ENSGALG00000003991
biological_process	GO:0009914 hormone transport	3 out of 336 genes, 0.9%	64 out of 15747 genes, 0.4%	1	ENSGALG00000034377,ENSGALG00000013604,ENSGALG00000026264
biological_process	GO:0032270 positive regulation of cellular protein metabolic process	16 out of 336 genes, 4.8%	1008 out of 15747 genes, 6.4%	1	ENSGALG00000011297,ENSGALG00000037326,ENSGALG00000006992,ENSGALG00000003657,ENSGALG00000031094,ENSGALG00000008459,ENSGALG00000028318,ENSGALG00000002987,ENSGALG00000035726,ENSGALG00000011058,ENSGALG00000003446,ENSGALG00000039999,ENSGALG00000005936,ENSGALG00000041663,ENSGALG00000014213,ENSGALG00000010001
molecular_function	GO:0004896 cytokine receptor activity	5 out of 336 genes, 1.5%	69 out of 15747 genes, 0.4%	1	ENSGALG00000028140,ENSGALG00000011058,ENSGALG00000013372,ENSGALG00000016288,ENSGALG00000003446
molecular_function	GO:0017147 Wnt-protein binding	3 out of 336 genes, 0.9%	34 out of 15747 genes, 0.2%	1	ENSGALG00000039999,ENSGALG00000000894,ENSGALG00000013085
biological_process	GO:0072080 nephron tubule development	2 out of 336 genes, 0.6%	61 out of 15747 genes, 0.4%	1	ENSGALG00000009723,ENSGALG00000032282
biological_process	GO:1903533 regulation of protein targeting	2 out of 336 genes, 0.6%	86 out of 15747 genes, 0.5%	1	ENSGALG00000007358,ENSGALG00000014786
biological_process	GO:0034644 cellular response to UV	2 out of 336 genes, 0.6%	50 out of 15747 genes, 0.3%	1	ENSGALG00000014786,ENSGALG00000003559
molecular_function	GO:0008194 UDP-glycosyltransferase activity	4 out of 336 genes, 1.2%	99 out of 15747 genes, 0.6%	1	ENSGALG00000031590,ENSGALG00000010960,ENSGALG00000012988,ENSGALG00000014944
biological_process	GO:0051169 nuclear transport	3 out of 336 genes, 0.9%	191 out of 15747 genes, 1.2%	1	ENSGALG00000021304,ENSGALG00000014786,ENSGALG00000040205
biological_process	GO:0097035 regulation of membrane lipid distribution	2 out of 336 genes, 0.6%	37 out of 15747 genes, 0.2%	1	ENSGALG00000001662,ENSGALG00000006807
biological_process	GO:0009749 response to glucose	2 out of 336 genes, 0.6%	46 out of 15747 genes, 0.3%	1	ENSGALG00000034377,ENSGALG00000026264
biological_process	GO:0070167 regulation of biomineral tissue development	2 out of 336 genes, 0.6%	57 out of 15747 genes, 0.4%	1	ENSGALG00000008459,ENSGALG00000014686
biological_process	GO:0044272 sulfur compound biosynthetic process	3 out of 336 genes, 0.9%	79 out of 15747 genes, 0.5%	1	ENSGALG00000014730,ENSGALG00000026594,ENSGALG00000031590
cellular_component	GO:0005604 basement membrane	2 out of 336 genes, 0.6%	53 out of 15747 genes, 0.3%	1	ENSGALG00000033671,ENSGALG00000001343
biological_process	GO:0007215 glutamate receptor signaling pathway	4 out of 336 genes, 1.2%	34 out of 15747 genes, 0.2%	1	ENSGALG00000009405,ENSGALG00000007278,ENSGALG00000038995,ENSGALG00000002840
biological_process	GO:0007610 behavior	15 out of 336 genes, 4.5%	361 out of 15747 genes, 2.3%	1	ENSGALG00000000545,ENSGALG00000008490,ENSGALG00000013604,ENSGALG00000005936,ENSGALG00000032282,ENSGALG00000037556,ENSGALG00000014944,ENSGALG00000004930,ENSGALG00000028140,ENSGALG00000014742,ENSGALG00000009107,ENSGALG00000037148,ENSGALG00000007278,ENSGALG00000030801,ENSGALG00000008367
cellular_component	GO:0005654 nucleoplasm	16 out of 336 genes, 4.8%	1906 out of 15747 genes, 12.1%	1	ENSGALG00000038540,ENSGALG00000040957,ENSGALG00000015333,ENSGALG00000023772,ENSGALG00000008459,ENSGALG00000007798,ENSGALG00000032534,ENSGALG00000009441,ENSGALG00000015737,ENSGALG00000009784,ENSGALG00000006073,ENSGALG00000017220,ENSGALG00000011663,ENSGALG00000006388,ENSGALG00000010769,ENSGALG00000013205
biological_process	GO:0007507 heart development	8 out of 336 genes, 2.4%	369 out of 15747 genes, 2.3%	1	ENSGALG00000033671,ENSGALG00000026465,ENSGALG00000006025,ENSGALG00000023772,ENSGALG00000008459,ENSGALG00000045218,ENSGALG00000010812,ENSGALG00000015410
molecular_function	GO:0043492 ATPase activity, coupled to movement of substances	2 out of 336 genes, 0.6%	104 out of 15747 genes, 0.7%	1	ENSGALG00000034680,ENSGALG00000001662
biological_process	GO:0050678 regulation of epithelial cell proliferation	2 out of 336 genes, 0.6%	184 out of 15747 genes, 1.2%	1	ENSGALG00000008459,ENSGALG00000013604
biological_process	GO:0009408 response to heat	2 out of 336 genes, 0.6%	63 out of 15747 genes, 0.4%	1	ENSGALG00000033498,ENSGALG00000005631
biological_process	GO:0032102 negative regulation of response to external stimulus	4 out of 336 genes, 1.2%	205 out of 15747 genes, 1.3%	1	ENSGALG00000009107,ENSGALG00000037148,ENSGALG00000038933,ENSGALG00000011058
biological_process	GO:0032099 negative regulation of appetite	2 out of 336 genes, 0.6%	12 out of 15747 genes, 0.1%	1	ENSGALG00000037148,ENSGALG00000011058
molecular_function	GO:0043168 anion binding	42 out of 336 genes, 12.5%	2135 out of 15747 genes, 13.6%	1	ENSGALG00000007132,ENSGALG00000027323,ENSGALG00000016556,ENSGALG00000037326,ENSGALG00000043053,ENSGALG00000035960,ENSGALG00000004860,ENSGALG00000042257,ENSGALG00000032534,ENSGALG00000008367,ENSGALG00000002800,ENSGALG00000033498,ENSGALG00000017044,ENSGALG00000029195,ENSGALG00000037050,ENSGALG00000006073,ENSGALG00000032143,ENSGALG00000017343,ENSGALG00000010001,ENSGALG00000007841,ENSGALG00000012119,…
biological_process	GO:0010562 positive regulation of phosphorus metabolic process	14 out of 336 genes, 4.2%	722 out of 15747 genes, 4.6%	1	ENSGALG00000039999,ENSGALG00000037326,ENSGALG00000006992,ENSGALG00000003657,ENSGALG00000005936,ENSGALG00000031094,ENSGALG00000008459,ENSGALG00000041663,ENSGALG00000028318,ENSGALG00000002987,ENSGALG00000035726,ENSGALG00000011058,ENSGALG00000014213,ENSGALG00000003446
molecular_function	GO:0032559 adenyl ribonucleotide binding	18 out of 336 genes, 5.4%	1196 out of 15747 genes, 7.6%	1	ENSGALG00000007841,ENSGALG00000027323,ENSGALG00000037326,ENSGALG00000035960,ENSGALG00000008459,ENSGALG00000042257,ENSGALG00000035726,ENSGALG00000001662,ENSGALG00000032534,ENSGALG00000002800,ENSGALG00000033498,ENSGALG00000029195,ENSGALG00000045218,ENSGALG00000015733,ENSGALG00000032385,ENSGALG00000015410,ENSGALG00000038416,ENSGALG00000036165
biological_process	GO:0010558 negative regulation of macromolecule biosynthetic process	8 out of 336 genes, 2.4%	1035 out of 15747 genes, 6.6%	1	ENSGALG00000038540,ENSGALG00000025887,ENSGALG00000039999,ENSGALG00000040957,ENSGALG00000044202,ENSGALG00000008459,ENSGALG00000005016,ENSGALG00000039474
biological_process	GO:0033365 protein localization to organelle	4 out of 336 genes, 1.2%	394 out of 15747 genes, 2.5%	1	ENSGALG00000031301,ENSGALG00000010812,ENSGALG00000028998,ENSGALG00000014786
biological_process	GO:1901652 response to peptide	2 out of 336 genes, 0.6%	176 out of 15747 genes, 1.1%	1	ENSGALG00000004418,ENSGALG00000014786
molecular_function	GO:0005416 cation:amino acid symporter activity	2 out of 336 genes, 0.6%	14 out of 15747 genes, 0.1%	1	ENSGALG00000037556,ENSGALG00000010187
biological_process	GO:0044765 single-organism transport	49 out of 336 genes, 14.6%	2276 out of 15747 genes, 14.5%	1	ENSGALG00000031293,ENSGALG00000013604,ENSGALG00000030176,ENSGALG00000026264,ENSGALG00000010598,ENSGALG00000009107,ENSGALG00000016740,ENSGALG00000041524,ENSGALG00000006728,ENSGALG00000017044,ENSGALG00000009759,ENSGALG00000031274,ENSGALG00000037050,ENSGALG00000027423,ENSGALG00000013007,ENSGALG00000014786,ENSGALG00000040205,ENSGALG00000008063,ENSGALG00000021272,ENSGALG00000017343,ENSGALG00000012298,…
biological_process	GO:0046903 secretion	10 out of 336 genes, 3.0%	321 out of 15747 genes, 2.0%	1	ENSGALG00000042664,ENSGALG00000040938,ENSGALG00000017044,ENSGALG00000015055,ENSGALG00000013604,ENSGALG00000040256,ENSGALG00000026264,ENSGALG00000009107,ENSGALG00000009640,ENSGALG00000034377
cellular_component	GO:0034993 LINC complex	2 out of 336 genes, 0.6%	52 out of 15747 genes, 0.3%	1	ENSGALG00000041767,ENSGALG00000042638
biological_process	GO:0030032 lamellipodium assembly	2 out of 336 genes, 0.6%	25 out of 15747 genes, 0.2%	1	ENSGALG00000017103,ENSGALG00000013085
biological_process	GO:0001659 temperature homeostasis	2 out of 336 genes, 0.6%	22 out of 15747 genes, 0.1%	1	ENSGALG00000037148,ENSGALG00000005631
cellular_component	GO:0000922 spindle pole	2 out of 336 genes, 0.6%	87 out of 15747 genes, 0.6%	1	ENSGALG00000003657,ENSGALG00000032398
biological_process	GO:0014070 response to organic cyclic compound	9 out of 336 genes, 2.7%	407 out of 15747 genes, 2.6%	1	ENSGALG00000013057,ENSGALG00000015150,ENSGALG00000040957,ENSGALG00000009995,ENSGALG00000005631,ENSGALG00000003286,ENSGALG00000004418,ENSGALG00000010812,ENSGALG00000017343
biological_process	GO:0018130 heterocycle biosynthetic process	7 out of 336 genes, 2.1%	852 out of 15747 genes, 5.4%	1	ENSGALG00000025817,ENSGALG00000008459,ENSGALG00000015150,ENSGALG00000010971,ENSGALG00000017173,ENSGALG00000032398,ENSGALG00000026264
biological_process	GO:0003006 developmental process involved in reproduction	10 out of 336 genes, 3.0%	383 out of 15747 genes, 2.4%	1	ENSGALG00000000545,ENSGALG00000038540,ENSGALG00000032398,ENSGALG00000002223,ENSGALG00000008459,ENSGALG00000028140,ENSGALG00000011058,ENSGALG00000016740,ENSGALG00000045232,ENSGALG00000039474
cellular_component	GO:0044430 cytoskeletal part	18 out of 336 genes, 5.4%	1245 out of 15747 genes, 7.9%	1	ENSGALG00000007841,ENSGALG00000027323,ENSGALG00000021304,ENSGALG00000003690,ENSGALG00000003657,ENSGALG00000002103,ENSGALG00000032398,ENSGALG00000035960,ENSGALG00000039447,ENSGALG00000042257,ENSGALG00000009723,ENSGALG00000035883,ENSGALG00000044599,ENSGALG00000037842,ENSGALG00000045218,ENSGALG00000005402,ENSGALG00000015836,ENSGALG00000038416
biological_process	GO:0015696 ammonium transport	2 out of 336 genes, 0.6%	32 out of 15747 genes, 0.2%	1	ENSGALG00000015055,ENSGALG00000009640
biological_process	GO:0000122 negative regulation of transcription from RNA polymerase II promoter	5 out of 336 genes, 1.5%	603 out of 15747 genes, 3.8%	1	ENSGALG00000038540,ENSGALG00000025887,ENSGALG00000005016,ENSGALG00000039999,ENSGALG00000039474
molecular_function	GO:0004553 hydrolase activity, hydrolyzing O-glycosyl compounds	3 out of 336 genes, 0.9%	84 out of 15747 genes, 0.5%	1	ENSGALG00000041663,ENSGALG00000010342,ENSGALG00000012260
biological_process	GO:0060538 skeletal muscle organ development	4 out of 336 genes, 1.2%	104 out of 15747 genes, 0.7%	1	ENSGALG00000028140,ENSGALG00000025887,ENSGALG00000002958,ENSGALG00000015410
biological_process	GO:0098657 import into cell	3 out of 336 genes, 0.9%	40 out of 15747 genes, 0.3%	1	ENSGALG00000005631,ENSGALG00000037556,ENSGALG00000010187
biological_process	GO:0046916 cellular transition metal ion homeostasis	3 out of 336 genes, 0.9%	51 out of 15747 genes, 0.3%	1	ENSGALG00000034377,ENSGALG00000012298,ENSGALG00000030176
molecular_function	GO:0005283 sodium:amino acid symporter activity	2 out of 336 genes, 0.6%	11 out of 15747 genes, 0.1%	1	ENSGALG00000037556,ENSGALG00000010187
biological_process	GO:0010460 positive regulation of heart rate	2 out of 336 genes, 0.6%	15 out of 15747 genes, 0.1%	1	ENSGALG00000010812,ENSGALG00000010187
biological_process	GO:0048513 animal organ development	45 out of 336 genes, 13.4%	1870 out of 15747 genes, 11.9%	1	ENSGALG00000038540,ENSGALG00000033671,ENSGALG00000013085,ENSGALG00000038933,ENSGALG00000015150,ENSGALG00000013372,ENSGALG00000039292,ENSGALG00000023772,ENSGALG00000028140,ENSGALG00000039032,ENSGALG00000008367,ENSGALG00000000545,ENSGALG00000039999,ENSGALG00000006025,ENSGALG00000005936,ENSGALG00000014786,ENSGALG00000007993,ENSGALG00000014944,ENSGALG00000014821,ENSGALG00000045232,ENSGALG00000030801,…
biological_process	GO:0046883 regulation of hormone secretion	5 out of 336 genes, 1.5%	132 out of 15747 genes, 0.8%	1	ENSGALG00000014742,ENSGALG00000037148,ENSGALG00000008490,ENSGALG00000030801,ENSGALG00000013604
biological_process	GO:0050900 leukocyte migration	6 out of 336 genes, 1.8%	107 out of 15747 genes, 0.7%	1	ENSGALG00000004930,ENSGALG00000006388,ENSGALG00000013085,ENSGALG00000046160,ENSGALG00000006992,ENSGALG00000005631
biological_process	GO:0044710 single-organism metabolic process	43 out of 336 genes, 12.8%	2924 out of 15747 genes, 18.6%	1	ENSGALG00000007132,ENSGALG00000014730,ENSGALG00000037326,ENSGALG00000043053,ENSGALG00000006992,ENSGALG00000015333,ENSGALG00000010342,ENSGALG00000016740,ENSGALG00000003286,ENSGALG00000010902,ENSGALG00000033498,ENSGALG00000046639,ENSGALG00000003226,ENSGALG00000014786,ENSGALG00000041921,ENSGALG00000006073,ENSGALG00000008063,ENSGALG00000011450,ENSGALG00000010001,ENSGALG00000013205,ENSGALG00000020884,…
biological_process	GO:0098739 import across plasma membrane	3 out of 336 genes, 0.9%	33 out of 15747 genes, 0.2%	1	ENSGALG00000005631,ENSGALG00000037556,ENSGALG00000010187
biological_process	GO:0010817 regulation of hormone levels	9 out of 336 genes, 2.7%	275 out of 15747 genes, 1.7%	1	ENSGALG00000000545,ENSGALG00000008490,ENSGALG00000013604,ENSGALG00000026264,ENSGALG00000014944,ENSGALG00000014742,ENSGALG00000037148,ENSGALG00000030801,ENSGALG00000034377
biological_process	GO:0006464 cellular protein modification process	24 out of 336 genes, 7.1%	1991 out of 15747 genes, 12.6%	1	ENSGALG00000013057,ENSGALG00000013085,ENSGALG00000001963,ENSGALG00000037326,ENSGALG00000031590,ENSGALG00000015333,ENSGALG00000008459,ENSGALG00000041676,ENSGALG00000035726,ENSGALG00000032534,ENSGALG00000001862,ENSGALG00000010960,ENSGALG00000002800,ENSGALG00000031875,ENSGALG00000029195,ENSGALG00000029017,ENSGALG00000009784,ENSGALG00000014786,ENSGALG00000039264,ENSGALG00000041921,ENSGALG00000006073,…
cellular_component	GO:0030529 intracellular ribonucleoprotein complex	4 out of 336 genes, 1.2%	583 out of 15747 genes, 3.7%	1	ENSGALG00000041676,ENSGALG00000040957,ENSGALG00000038876,ENSGALG00000006073
biological_process	GO:0051301 cell division	4 out of 336 genes, 1.2%	138 out of 15747 genes, 0.9%	1	ENSGALG00000038540,ENSGALG00000000521,ENSGALG00000003657,ENSGALG00000032398
biological_process	GO:1903317 regulation of protein maturation	2 out of 336 genes, 0.6%	41 out of 15747 genes, 0.3%	1	ENSGALG00000002987,ENSGALG00000017040
biological_process	GO:0021695 cerebellar cortex development	2 out of 336 genes, 0.6%	38 out of 15747 genes, 0.2%	1	ENSGALG00000042664,ENSGALG00000008367
biological_process	GO:0003013 circulatory system process	10 out of 336 genes, 3.0%	205 out of 15747 genes, 1.3%	1	ENSGALG00000000545,ENSGALG00000013085,ENSGALG00000005936,ENSGALG00000004930,ENSGALG00000008459,ENSGALG00000002987,ENSGALG00000014742,ENSGALG00000021272,ENSGALG00000040567,ENSGALG00000010812
biological_process	GO:0010952 positive regulation of peptidase activity	2 out of 336 genes, 0.6%	93 out of 15747 genes, 0.6%	1	ENSGALG00000011297,ENSGALG00000010001
biological_process	GO:0043068 positive regulation of programmed cell death	9 out of 336 genes, 2.7%	316 out of 15747 genes, 2.0%	1	ENSGALG00000011297,ENSGALG00000038540,ENSGALG00000025887,ENSGALG00000006992,ENSGALG00000005936,ENSGALG00000007798,ENSGALG00000007278,ENSGALG00000010971,ENSGALG00000010001
biological_process	GO:0051047 positive regulation of secretion	4 out of 336 genes, 1.2%	185 out of 15747 genes, 1.2%	1	ENSGALG00000040938,ENSGALG00000037148,ENSGALG00000008490,ENSGALG00000013604
biological_process	GO:0050794 regulation of cellular process	130 out of 336 genes, 38.7%	7321 out of 15747 genes, 46.5%	1	ENSGALG00000005242,ENSGALG00000015150,ENSGALG00000013372,ENSGALG00000015333,ENSGALG00000030176,ENSGALG00000043381,ENSGALG00000000293,ENSGALG00000009107,ENSGALG00000046160,ENSGALG00000002800,ENSGALG00000025817,ENSGALG00000034516,ENSGALG00000037050,ENSGALG00000005936,ENSGALG00000039264,ENSGALG00000021272,ENSGALG00000000521,ENSGALG00000005923,ENSGALG00000013575,ENSGALG00000002335,ENSGALG00000003657,…
biological_process	GO:0046907 intracellular transport	11 out of 336 genes, 3.3%	1135 out of 15747 genes, 7.2%	1	ENSGALG00000040938,ENSGALG00000021304,ENSGALG00000005631,ENSGALG00000014786,ENSGALG00000040205,ENSGALG00000040256,ENSGALG00000000521,ENSGALG00000017166,ENSGALG00000007278,ENSGALG00000010812,ENSGALG00000044599
biological_process	GO:0001952 regulation of cell-matrix adhesion	2 out of 336 genes, 0.6%	74 out of 15747 genes, 0.5%	1	ENSGALG00000009723,ENSGALG00000014786
biological_process	GO:0007346 regulation of mitotic cell cycle	3 out of 336 genes, 0.9%	350 out of 15747 genes, 2.2%	1	ENSGALG00000028318,ENSGALG00000011297,ENSGALG00000038416
biological_process	GO:0042127 regulation of cell proliferation	14 out of 336 genes, 4.2%	895 out of 15747 genes, 5.7%	1	ENSGALG00000038540,ENSGALG00000039376,ENSGALG00000006992,ENSGALG00000013604,ENSGALG00000013372,ENSGALG00000039264,ENSGALG00000009784,ENSGALG00000032398,ENSGALG00000041663,ENSGALG00000008459,ENSGALG00000002987,ENSGALG00000028140,ENSGALG00000039474,ENSGALG00000010001
molecular_function	GO:0003690 double-stranded DNA binding	7 out of 336 genes, 2.1%	701 out of 15747 genes, 4.5%	1	ENSGALG00000025817,ENSGALG00000038540,ENSGALG00000025887,ENSGALG00000015150,ENSGALG00000015333,ENSGALG00000010323,ENSGALG00000026264
biological_process	GO:0031399 regulation of protein modification process	17 out of 336 genes, 5.1%	1227 out of 15747 genes, 7.8%	1	ENSGALG00000037326,ENSGALG00000006992,ENSGALG00000003657,ENSGALG00000031094,ENSGALG00000008459,ENSGALG00000028318,ENSGALG00000002987,ENSGALG00000035726,ENSGALG00000011058,ENSGALG00000010971,ENSGALG00000003446,ENSGALG00000025887,ENSGALG00000000545,ENSGALG00000039999,ENSGALG00000005936,ENSGALG00000041663,ENSGALG00000014213
biological_process	GO:0008406 gonad development	4 out of 336 genes, 1.2%	114 out of 15747 genes, 0.7%	1	ENSGALG00000002223,ENSGALG00000000545,ENSGALG00000011058,ENSGALG00000032398
biological_process	GO:2000147 positive regulation of cell motility	5 out of 336 genes, 1.5%	293 out of 15747 genes, 1.9%	1	ENSGALG00000008459,ENSGALG00000006992,ENSGALG00000040957,ENSGALG00000029935,ENSGALG00000014786
biological_process	GO:0060249 anatomical structure homeostasis	2 out of 336 genes, 0.6%	179 out of 15747 genes, 1.1%	1	ENSGALG00000031301,ENSGALG00000032282
molecular_function	GO:0016462 pyrophosphatase activity	17 out of 336 genes, 5.1%	725 out of 15747 genes, 4.6%	1	ENSGALG00000007841,ENSGALG00000027323,ENSGALG00000027778,ENSGALG00000035960,ENSGALG00000004860,ENSGALG00000017166,ENSGALG00000042257,ENSGALG00000001662,ENSGALG00000045940,ENSGALG00000033498,ENSGALG00000034680,ENSGALG00000005631,ENSGALG00000015733,ENSGALG00000005402,ENSGALG00000045218,ENSGALG00000015167,ENSGALG00000038416
cellular_component	GO:0043292 contractile fiber	3 out of 336 genes, 0.9%	134 out of 15747 genes, 0.9%	1	ENSGALG00000045218,ENSGALG00000011687,ENSGALG00000010812
molecular_function	GO:0051213 dioxygenase activity	2 out of 336 genes, 0.6%	54 out of 15747 genes, 0.3%	1	ENSGALG00000038287,ENSGALG00000010001
biological_process	GO:0010628 positive regulation of gene expression	18 out of 336 genes, 5.4%	1392 out of 15747 genes, 8.8%	1	ENSGALG00000038540,ENSGALG00000015150,ENSGALG00000040957,ENSGALG00000013372,ENSGALG00000044202,ENSGALG00000032398,ENSGALG00000026264,ENSGALG00000008459,ENSGALG00000002987,ENSGALG00000011058,ENSGALG00000039474,ENSGALG00000010971,ENSGALG00000029935,ENSGALG00000008367,ENSGALG00000025887,ENSGALG00000039999,ENSGALG00000005936,ENSGALG00000014786
cellular_component	GO:0048471 perinuclear region of cytoplasm	6 out of 336 genes, 1.8%	308 out of 15747 genes, 2.0%	1	ENSGALG00000026465,ENSGALG00000009995,ENSGALG00000015410,ENSGALG00000014786,ENSGALG00000010960,ENSGALG00000002103
molecular_function	GO:0061135 endopeptidase regulator activity	4 out of 336 genes, 1.2%	106 out of 15747 genes, 0.7%	1	ENSGALG00000000293,ENSGALG00000002987,ENSGALG00000019555,ENSGALG00000017040
biological_process	GO:0007275 multicellular organism development	64 out of 336 genes, 19.0%	2819 out of 15747 genes, 17.9%	1	ENSGALG00000013085,ENSGALG00000038933,ENSGALG00000015150,ENSGALG00000013372,ENSGALG00000009107,ENSGALG00000039032,ENSGALG00000017044,ENSGALG00000039999,ENSGALG00000005936,ENSGALG00000009784,ENSGALG00000030801,ENSGALG00000042664,ENSGALG00000040938,ENSGALG00000003657,ENSGALG00000040256,ENSGALG00000032398,ENSGALG00000002987,ENSGALG00000006130,ENSGALG00000007278,ENSGALG00000009723,ENSGALG00000011058,…
cellular_component	GO:1902493 acetyltransferase complex	2 out of 336 genes, 0.6%	88 out of 15747 genes, 0.6%	1	ENSGALG00000041676,ENSGALG00000038876
molecular_function	GO:0022890 inorganic cation transmembrane transporter activity	18 out of 336 genes, 5.4%	433 out of 15747 genes, 2.7%	1	ENSGALG00000030176,ENSGALG00000037556,ENSGALG00000010187,ENSGALG00000007980,ENSGALG00000010598,ENSGALG00000007278,ENSGALG00000034377,ENSGALG00000041524,ENSGALG00000006728,ENSGALG00000034680,ENSGALG00000015055,ENSGALG00000017044,ENSGALG00000031274,ENSGALG00000005631,ENSGALG00000013007,ENSGALG00000021272,ENSGALG00000010812,ENSGALG00000012298
cellular_component	GO:0005930 axoneme	4 out of 336 genes, 1.2%	70 out of 15747 genes, 0.4%	1	ENSGALG00000007841,ENSGALG00000005402,ENSGALG00000015836,ENSGALG00000007993
biological_process	GO:0009617 response to bacterium	4 out of 336 genes, 1.2%	294 out of 15747 genes, 1.9%	1	ENSGALG00000013057,ENSGALG00000011551,ENSGALG00000046160,ENSGALG00000027571
molecular_function	GO:0005342 organic acid transmembrane transporter activity	6 out of 336 genes, 1.8%	119 out of 15747 genes, 0.8%	1	ENSGALG00000031293,ENSGALG00000015055,ENSGALG00000009759,ENSGALG00000027423,ENSGALG00000037556,ENSGALG00000010187
molecular_function	GO:0003723 RNA binding	2 out of 336 genes, 0.6%	778 out of 15747 genes, 4.9%	1	ENSGALG00000040957,ENSGALG00000003226
biological_process	GO:0060485 mesenchyme development	3 out of 336 genes, 0.9%	167 out of 15747 genes, 1.1%	1	ENSGALG00000008459,ENSGALG00000026465,ENSGALG00000015410
biological_process	GO:0007283 spermatogenesis	6 out of 336 genes, 1.8%	236 out of 15747 genes, 1.5%	1	ENSGALG00000034516,ENSGALG00000038540,ENSGALG00000016740,ENSGALG00000041767,ENSGALG00000037842,ENSGALG00000032398
biological_process	GO:0043900 regulation of multi-organism process	3 out of 336 genes, 0.9%	197 out of 15747 genes, 1.3%	1	ENSGALG00000026594,ENSGALG00000040957,ENSGALG00000013604
biological_process	GO:0060078 regulation of postsynaptic membrane potential	2 out of 336 genes, 0.6%	68 out of 15747 genes, 0.4%	1	ENSGALG00000007278,ENSGALG00000001698
biological_process	GO:0060560 developmental growth involved in morphogenesis	2 out of 336 genes, 0.6%	85 out of 15747 genes, 0.5%	1	ENSGALG00000009723,ENSGALG00000007993
biological_process	GO:0051656 establishment of organelle localization	3 out of 336 genes, 0.9%	245 out of 15747 genes, 1.6%	1	ENSGALG00000040938,ENSGALG00000000521,ENSGALG00000040256
biological_process	GO:1901605 alpha-amino acid metabolic process	3 out of 336 genes, 0.9%	170 out of 15747 genes, 1.1%	1	ENSGALG00000043053,ENSGALG00000010001,ENSGALG00000015939
biological_process	GO:0061326 renal tubule development	2 out of 336 genes, 0.6%	65 out of 15747 genes, 0.4%	1	ENSGALG00000009723,ENSGALG00000032282
biological_process	GO:0045582 positive regulation of T cell differentiation	2 out of 336 genes, 0.6%	45 out of 15747 genes, 0.3%	1	ENSGALG00000038540,ENSGALG00000013372
biological_process	GO:0030031 cell projection assembly	6 out of 336 genes, 1.8%	136 out of 15747 genes, 0.9%	1	ENSGALG00000007841,ENSGALG00000017103,ENSGALG00000013085,ENSGALG00000035883,ENSGALG00000037842,ENSGALG00000007993
biological_process	GO:0031668 cellular response to extracellular stimulus	4 out of 336 genes, 1.2%	128 out of 15747 genes, 0.8%	1	ENSGALG00000008459,ENSGALG00000025887,ENSGALG00000017343,ENSGALG00000037556
biological_process	GO:1902837 amino acid import into cell	2 out of 336 genes, 0.6%	7 out of 15747 genes, 0.0%	1	ENSGALG00000037556,ENSGALG00000010187
cellular_component	GO:0043226 organelle	120 out of 336 genes, 35.7%	8602 out of 15747 genes, 54.6%	1	ENSGALG00000038590,ENSGALG00000027323,ENSGALG00000015150,ENSGALG00000043053,ENSGALG00000015333,ENSGALG00000030176,ENSGALG00000035960,ENSGALG00000009107,ENSGALG00000042257,ENSGALG00000029935,ENSGALG00000009441,ENSGALG00000015623,ENSGALG00000033498,ENSGALG00000025817,ENSGALG00000034516,ENSGALG00000031875,ENSGALG00000017044,ENSGALG00000029017,ENSGALG00000009784,ENSGALG00000003226,ENSGALG00000037842,…
biological_process	GO:1903802 L-glutamate(1-) import into cell	2 out of 336 genes, 0.6%	4 out of 15747 genes, 0.0%	1	ENSGALG00000037556,ENSGALG00000010187
biological_process	GO:0001945 lymph vessel development	2 out of 336 genes, 0.6%	15 out of 15747 genes, 0.1%	1	ENSGALG00000008459,ENSGALG00000009784
biological_process	GO:0006793 phosphorus metabolic process	21 out of 336 genes, 6.2%	1447 out of 15747 genes, 9.2%	1	ENSGALG00000029020,ENSGALG00000014730,ENSGALG00000013085,ENSGALG00000001963,ENSGALG00000037326,ENSGALG00000015939,ENSGALG00000008459,ENSGALG00000035726,ENSGALG00000032534,ENSGALG00000017173,ENSGALG00000002800,ENSGALG00000031875,ENSGALG00000029195,ENSGALG00000009784,ENSGALG00000014786,ENSGALG00000039264,ENSGALG00000041921,ENSGALG00000006073,ENSGALG00000032385,ENSGALG00000015167,ENSGALG00000013205
biological_process	GO:0006873 cellular ion homeostasis	12 out of 336 genes, 3.6%	352 out of 15747 genes, 2.2%	1	ENSGALG00000034680,ENSGALG00000017044,ENSGALG00000031274,ENSGALG00000005631,ENSGALG00000032282,ENSGALG00000030176,ENSGALG00000017166,ENSGALG00000007278,ENSGALG00000010812,ENSGALG00000034377,ENSGALG00000012298,ENSGALG00000037093
cellular_component	GO:0030017 sarcomere	2 out of 336 genes, 0.6%	112 out of 15747 genes, 0.7%	1	ENSGALG00000045218,ENSGALG00000010812
molecular_function	GO:0016788 hydrolase activity, acting on ester bonds	11 out of 336 genes, 3.3%	581 out of 15747 genes, 3.7%	1	ENSGALG00000016648,ENSGALG00000029020,ENSGALG00000031875,ENSGALG00000013085,ENSGALG00000001963,ENSGALG00000040957,ENSGALG00000009784,ENSGALG00000032385,ENSGALG00000034854,ENSGALG00000016654,ENSGALG00000005616
biological_process	GO:0061024 membrane organization	8 out of 336 genes, 2.4%	635 out of 15747 genes, 4.0%	1	ENSGALG00000031301,ENSGALG00000040938,ENSGALG00000041767,ENSGALG00000017166,ENSGALG00000009107,ENSGALG00000007278,ENSGALG00000001662,ENSGALG00000006807
biological_process	GO:0050769 positive regulation of neurogenesis	4 out of 336 genes, 1.2%	245 out of 15747 genes, 1.6%	1	ENSGALG00000008459,ENSGALG00000040938,ENSGALG00000040256,ENSGALG00000032398
biological_process	GO:0046546 development of primary male sexual characteristics	3 out of 336 genes, 0.9%	72 out of 15747 genes, 0.5%	1	ENSGALG00000002223,ENSGALG00000000545,ENSGALG00000032398
biological_process	GO:0048661 positive regulation of smooth muscle cell proliferation	2 out of 336 genes, 0.6%	36 out of 15747 genes, 0.2%	1	ENSGALG00000002987,ENSGALG00000006992
biological_process	GO:0050793 regulation of developmental process	23 out of 336 genes, 6.8%	1585 out of 15747 genes, 10.1%	1	ENSGALG00000042664,ENSGALG00000040938,ENSGALG00000038540,ENSGALG00000037387,ENSGALG00000017103,ENSGALG00000015150,ENSGALG00000040957,ENSGALG00000013372,ENSGALG00000040256,ENSGALG00000039817,ENSGALG00000039292,ENSGALG00000032398,ENSGALG00000008459,ENSGALG00000002987,ENSGALG00000009107,ENSGALG00000011058,ENSGALG00000039474,ENSGALG00000034516,ENSGALG00000014686,ENSGALG00000026465,ENSGALG00000005936,…
biological_process	GO:0050905 neuromuscular process	4 out of 336 genes, 1.2%	86 out of 15747 genes, 0.5%	1	ENSGALG00000009107,ENSGALG00000038933,ENSGALG00000007278,ENSGALG00000035230
cellular_component	GO:0044444 cytoplasmic part	70 out of 336 genes, 20.8%	5332 out of 15747 genes, 33.9%	1	ENSGALG00000038590,ENSGALG00000043053,ENSGALG00000030176,ENSGALG00000009107,ENSGALG00000029935,ENSGALG00000015623,ENSGALG00000033498,ENSGALG00000017044,ENSGALG00000029017,ENSGALG00000037842,ENSGALG00000000521,ENSGALG00000010001,ENSGALG00000013575,ENSGALG00000002335,ENSGALG00000031590,ENSGALG00000011213,ENSGALG00000040256,ENSGALG00000041676,ENSGALG00000007798,ENSGALG00000001662,ENSGALG00000007278,…
molecular_function	GO:0032403 protein complex binding	9 out of 336 genes, 2.7%	662 out of 15747 genes, 4.2%	1	ENSGALG00000031301,ENSGALG00000027323,ENSGALG00000011551,ENSGALG00000040957,ENSGALG00000014786,ENSGALG00000042638,ENSGALG00000042257,ENSGALG00000009723,ENSGALG00000038416
biological_process	GO:0050863 regulation of T cell activation	2 out of 336 genes, 0.6%	149 out of 15747 genes, 0.9%	1	ENSGALG00000038540,ENSGALG00000013372
biological_process	GO:0030833 regulation of actin filament polymerization	2 out of 336 genes, 0.6%	107 out of 15747 genes, 0.7%	1	ENSGALG00000000521,ENSGALG00000009723
cellular_component	GO:0031090 organelle membrane	18 out of 336 genes, 5.4%	1420 out of 15747 genes, 9.0%	1	ENSGALG00000014730,ENSGALG00000031590,ENSGALG00000043053,ENSGALG00000011213,ENSGALG00000032282,ENSGALG00000009107,ENSGALG00000016740,ENSGALG00000001862,ENSGALG00000010960,ENSGALG00000012988,ENSGALG00000034680,ENSGALG00000005631,ENSGALG00000009995,ENSGALG00000006073,ENSGALG00000000521,ENSGALG00000010812,ENSGALG00000012298,ENSGALG00000015410
molecular_function	GO:0060589 nucleoside-triphosphatase regulator activity	2 out of 336 genes, 0.6%	319 out of 15747 genes, 2.0%	1	ENSGALG00000045408,ENSGALG00000037093
biological_process	GO:1902533 positive regulation of intracellular signal transduction	10 out of 336 genes, 3.0%	611 out of 15747 genes, 3.9%	1	ENSGALG00000039999,ENSGALG00000037326,ENSGALG00000009603,ENSGALG00000013372,ENSGALG00000031094,ENSGALG00000041663,ENSGALG00000002987,ENSGALG00000035726,ENSGALG00000014213,ENSGALG00000017173
biological_process	GO:0022008 neurogenesis	23 out of 336 genes, 6.8%	1067 out of 15747 genes, 6.8%	1	ENSGALG00000042664,ENSGALG00000031301,ENSGALG00000040938,ENSGALG00000017103,ENSGALG00000013085,ENSGALG00000038933,ENSGALG00000015150,ENSGALG00000040256,ENSGALG00000001690,ENSGALG00000039292,ENSGALG00000032398,ENSGALG00000008459,ENSGALG00000006130,ENSGALG00000000894,ENSGALG00000007278,ENSGALG00000039474,ENSGALG00000017378,ENSGALG00000017044,ENSGALG00000002958,ENSGALG00000007993,ENSGALG00000039411,…
biological_process	GO:0071363 cellular response to growth factor stimulus	6 out of 336 genes, 1.8%	262 out of 15747 genes, 1.7%	1	ENSGALG00000041663,ENSGALG00000008459,ENSGALG00000007358,ENSGALG00000026465,ENSGALG00000010769,ENSGALG00000010812
biological_process	GO:0021761 limbic system development	3 out of 336 genes, 0.9%	66 out of 15747 genes, 0.4%	1	ENSGALG00000039474,ENSGALG00000008367,ENSGALG00000007993
biological_process	GO:0014003 oligodendrocyte development	2 out of 336 genes, 0.6%	24 out of 15747 genes, 0.2%	1	ENSGALG00000017103,ENSGALG00000039474
biological_process	GO:1904894 positive regulation of STAT cascade	2 out of 336 genes, 0.6%	39 out of 15747 genes, 0.2%	1	ENSGALG00000009603,ENSGALG00000013372
biological_process	GO:0055069 zinc ion homeostasis	2 out of 336 genes, 0.6%	17 out of 15747 genes, 0.1%	1	ENSGALG00000034377,ENSGALG00000012298
biological_process	GO:0006909 phagocytosis	4 out of 336 genes, 1.2%	91 out of 15747 genes, 0.6%	1	ENSGALG00000031301,ENSGALG00000012119,ENSGALG00000017166,ENSGALG00000011058
molecular_function	GO:0008395 steroid hydroxylase activity	2 out of 336 genes, 0.6%	29 out of 15747 genes, 0.2%	1	ENSGALG00000011894,ENSGALG00000046639
biological_process	GO:0007213 G-protein coupled acetylcholine receptor signaling pathway	2 out of 336 genes, 0.6%	13 out of 15747 genes, 0.1%	1	ENSGALG00000008365,ENSGALG00000009640
cellular_component	GO:0031256 leading edge membrane	3 out of 336 genes, 0.9%	82 out of 15747 genes, 0.5%	1	ENSGALG00000034516,ENSGALG00000001698,ENSGALG00000037556
biological_process	GO:0010646 regulation of cell communication	47 out of 336 genes, 14.0%	2174 out of 15747 genes, 13.8%	1	ENSGALG00000037387,ENSGALG00000013085,ENSGALG00000037326,ENSGALG00000006992,ENSGALG00000013604,ENSGALG00000013372,ENSGALG00000031094,ENSGALG00000043381,ENSGALG00000009107,ENSGALG00000032534,ENSGALG00000008367,ENSGALG00000034516,ENSGALG00000000545,ENSGALG00000039999,ENSGALG00000005936,ENSGALG00000039264,ENSGALG00000014786,ENSGALG00000014213,ENSGALG00000030801,ENSGALG00000002840,ENSGALG00000002550,…
biological_process	GO:0043266 regulation of potassium ion transport	3 out of 336 genes, 0.9%	45 out of 15747 genes, 0.3%	1	ENSGALG00000013604,ENSGALG00000009995,ENSGALG00000007980
biological_process	GO:0071826 ribonucleoprotein complex subunit organization	5 out of 336 genes, 1.5%	176 out of 15747 genes, 1.1%	1	ENSGALG00000015733,ENSGALG00000032571,ENSGALG00000007798,ENSGALG00000040957,ENSGALG00000003991
biological_process	GO:0007154 cell communication	73 out of 336 genes, 21.7%	3207 out of 15747 genes, 20.4%	1	ENSGALG00000005242,ENSGALG00000015150,ENSGALG00000013604,ENSGALG00000013372,ENSGALG00000009107,ENSGALG00000039032,ENSGALG00000046160,ENSGALG00000003446,ENSGALG00000002800,ENSGALG00000033498,ENSGALG00000039999,ENSGALG00000029195,ENSGALG00000005936,ENSGALG00000040567,ENSGALG00000005923,ENSGALG00000030801,ENSGALG00000013575,ENSGALG00000002840,ENSGALG00000002550,ENSGALG00000040938,ENSGALG00000002335,…
biological_process	GO:0070304 positive regulation of stress-activated protein kinase signaling cascade	4 out of 336 genes, 1.2%	100 out of 15747 genes, 0.6%	1	ENSGALG00000002987,ENSGALG00000039999,ENSGALG00000037326,ENSGALG00000031094
biological_process	GO:0042428 serotonin metabolic process	2 out of 336 genes, 0.6%	6 out of 15747 genes, 0.0%	1	ENSGALG00000014742,ENSGALG00000007278
biological_process	GO:0046488 phosphatidylinositol metabolic process	2 out of 336 genes, 0.6%	116 out of 15747 genes, 0.7%	1	ENSGALG00000014786,ENSGALG00000041921
molecular_function	GO:0004970 ionotropic glutamate receptor activity	3 out of 336 genes, 0.9%	18 out of 15747 genes, 0.1%	1	ENSGALG00000009405,ENSGALG00000007278,ENSGALG00000038995
molecular_function	GO:0035639 purine ribonucleoside triphosphate binding	23 out of 336 genes, 6.8%	1469 out of 15747 genes, 9.3%	1	ENSGALG00000007841,ENSGALG00000027323,ENSGALG00000016556,ENSGALG00000037326,ENSGALG00000027778,ENSGALG00000035960,ENSGALG00000008459,ENSGALG00000004860,ENSGALG00000017166,ENSGALG00000042257,ENSGALG00000035726,ENSGALG00000001662,ENSGALG00000032534,ENSGALG00000045515,ENSGALG00000002800,ENSGALG00000033498,ENSGALG00000029195,ENSGALG00000046382,ENSGALG00000045218,ENSGALG00000015733,ENSGALG00000032385,…
biological_process	GO:1903507 negative regulation of nucleic acid-templated transcription	6 out of 336 genes, 1.8%	879 out of 15747 genes, 5.6%	1	ENSGALG00000038540,ENSGALG00000025887,ENSGALG00000005016,ENSGALG00000039999,ENSGALG00000039474,ENSGALG00000044202
cellular_component	GO:0005929 cilium	6 out of 336 genes, 1.8%	356 out of 15747 genes, 2.3%	1	ENSGALG00000031301,ENSGALG00000017039,ENSGALG00000007841,ENSGALG00000005402,ENSGALG00000015836,ENSGALG00000007993
cellular_component	GO:0005643 nuclear pore	3 out of 336 genes, 0.9%	58 out of 15747 genes, 0.4%	1	ENSGALG00000021304,ENSGALG00000040205,ENSGALG00000044599
biological_process	GO:0035295 tube development	5 out of 336 genes, 1.5%	406 out of 15747 genes, 2.6%	1	ENSGALG00000008459,ENSGALG00000037148,ENSGALG00000009723,ENSGALG00000010812,ENSGALG00000032282
biological_process	GO:0060429 epithelium development	12 out of 336 genes, 3.6%	657 out of 15747 genes, 4.2%	1	ENSGALG00000033671,ENSGALG00000026465,ENSGALG00000013085,ENSGALG00000002958,ENSGALG00000032282,ENSGALG00000008459,ENSGALG00000000894,ENSGALG00000009723,ENSGALG00000016740,ENSGALG00000039474,ENSGALG00000010812,ENSGALG00000007038
biological_process	GO:0009101 glycoprotein biosynthetic process	5 out of 336 genes, 1.5%	223 out of 15747 genes, 1.4%	1	ENSGALG00000008459,ENSGALG00000026594,ENSGALG00000031590,ENSGALG00000001862,ENSGALG00000010960
biological_process	GO:0048639 positive regulation of developmental growth	2 out of 336 genes, 0.6%	111 out of 15747 genes, 0.7%	1	ENSGALG00000008459,ENSGALG00000040256
biological_process	GO:0098655 cation transmembrane transport	17 out of 336 genes, 5.1%	455 out of 15747 genes, 2.9%	1	ENSGALG00000030176,ENSGALG00000010187,ENSGALG00000007980,ENSGALG00000010598,ENSGALG00000007278,ENSGALG00000034377,ENSGALG00000041524,ENSGALG00000037093,ENSGALG00000015055,ENSGALG00000017044,ENSGALG00000034680,ENSGALG00000005631,ENSGALG00000013007,ENSGALG00000008063,ENSGALG00000021272,ENSGALG00000010812,ENSGALG00000012298
biological_process	GO:0045638 negative regulation of myeloid cell differentiation	2 out of 336 genes, 0.6%	52 out of 15747 genes, 0.3%	1	ENSGALG00000038540,ENSGALG00000014786
biological_process	GO:0001704 formation of primary germ layer	3 out of 336 genes, 0.9%	79 out of 15747 genes, 0.5%	1	ENSGALG00000008459,ENSGALG00000006992,ENSGALG00000001343
biological_process	GO:0010828 positive regulation of glucose transport	2 out of 336 genes, 0.6%	35 out of 15747 genes, 0.2%	1	ENSGALG00000014786,ENSGALG00000037556
biological_process	GO:0006664 glycolipid metabolic process	2 out of 336 genes, 0.6%	70 out of 15747 genes, 0.4%	1	ENSGALG00000041921,ENSGALG00000006073
biological_process	GO:0048522 positive regulation of cellular process	55 out of 336 genes, 16.4%	3447 out of 15747 genes, 21.9%	1	ENSGALG00000007132,ENSGALG00000038540,ENSGALG00000037387,ENSGALG00000017103,ENSGALG00000037326,ENSGALG00000015150,ENSGALG00000006992,ENSGALG00000013604,ENSGALG00000013372,ENSGALG00000031094,ENSGALG00000002103,ENSGALG00000026264,ENSGALG00000028140,ENSGALG00000009107,ENSGALG00000010971,ENSGALG00000029935,ENSGALG00000003446,ENSGALG00000008367,ENSGALG00000039999,ENSGALG00000005936,ENSGALG00000039264,…
biological_process	GO:0019725 cellular homeostasis	13 out of 336 genes, 3.9%	481 out of 15747 genes, 3.1%	1	ENSGALG00000034680,ENSGALG00000017044,ENSGALG00000031274,ENSGALG00000005631,ENSGALG00000032282,ENSGALG00000014786,ENSGALG00000030176,ENSGALG00000017166,ENSGALG00000007278,ENSGALG00000010812,ENSGALG00000034377,ENSGALG00000012298,ENSGALG00000037093
biological_process	GO:0006511 ubiquitin-dependent protein catabolic process	3 out of 336 genes, 0.9%	400 out of 15747 genes, 2.5%	1	ENSGALG00000033498,ENSGALG00000029017,ENSGALG00000013057
biological_process	GO:0006636 unsaturated fatty acid biosynthetic process	2 out of 336 genes, 0.6%	30 out of 15747 genes, 0.2%	1	ENSGALG00000014730,ENSGALG00000011450
molecular_function	GO:0033218 amide binding	9 out of 336 genes, 2.7%	177 out of 15747 genes, 1.1%	1	ENSGALG00000005242,ENSGALG00000014786,ENSGALG00000006073,ENSGALG00000039411,ENSGALG00000011058,ENSGALG00000004418,ENSGALG00000030801,ENSGALG00000017343,ENSGALG00000003446
molecular_function	GO:0043565 sequence-specific DNA binding	12 out of 336 genes, 3.6%	899 out of 15747 genes, 5.7%	1	ENSGALG00000025817,ENSGALG00000038540,ENSGALG00000025887,ENSGALG00000015150,ENSGALG00000015333,ENSGALG00000010323,ENSGALG00000039292,ENSGALG00000044202,ENSGALG00000032398,ENSGALG00000026264,ENSGALG00000002223,ENSGALG00000010971
biological_process	GO:0051384 response to glucocorticoid	2 out of 336 genes, 0.6%	39 out of 15747 genes, 0.2%	1	ENSGALG00000004418,ENSGALG00000003286
biological_process	GO:0015844 monoamine transport	2 out of 336 genes, 0.6%	16 out of 15747 genes, 0.1%	1	ENSGALG00000009640,ENSGALG00000013604
biological_process	GO:0002683 negative regulation of immune system process	3 out of 336 genes, 0.9%	233 out of 15747 genes, 1.5%	1	ENSGALG00000038540,ENSGALG00000013372,ENSGALG00000014786
molecular_function	GO:0008484 sulfuric ester hydrolase activity	3 out of 336 genes, 0.9%	16 out of 15747 genes, 0.1%	1	ENSGALG00000016648,ENSGALG00000016654,ENSGALG00000005616
biological_process	GO:0032268 regulation of cellular protein metabolic process	23 out of 336 genes, 6.8%	1709 out of 15747 genes, 10.9%	1	ENSGALG00000011297,ENSGALG00000037326,ENSGALG00000006992,ENSGALG00000003657,ENSGALG00000040957,ENSGALG00000031094,ENSGALG00000000293,ENSGALG00000008459,ENSGALG00000028318,ENSGALG00000002987,ENSGALG00000035726,ENSGALG00000011058,ENSGALG00000010971,ENSGALG00000003446,ENSGALG00000025887,ENSGALG00000000545,ENSGALG00000039999,ENSGALG00000019555,ENSGALG00000005936,ENSGALG00000041663,ENSGALG00000017040,…
biological_process	GO:0009071 serine family amino acid catabolic process	2 out of 336 genes, 0.6%	9 out of 15747 genes, 0.1%	1	ENSGALG00000043053,ENSGALG00000015939
cellular_component	GO:0031975 envelope	11 out of 336 genes, 3.3%	651 out of 15747 genes, 4.1%	1	ENSGALG00000021304,ENSGALG00000043053,ENSGALG00000009995,ENSGALG00000041767,ENSGALG00000040205,ENSGALG00000013830,ENSGALG00000042638,ENSGALG00000006073,ENSGALG00000011450,ENSGALG00000009107,ENSGALG00000044599
biological_process	GO:0034767 positive regulation of ion transmembrane transport	2 out of 336 genes, 0.6%	71 out of 15747 genes, 0.5%	1	ENSGALG00000010812,ENSGALG00000009995
biological_process	GO:0022412 cellular process involved in reproduction in multicellular organism	3 out of 336 genes, 0.9%	158 out of 15747 genes, 1.0%	1	ENSGALG00000038540,ENSGALG00000016740,ENSGALG00000032398
biological_process	GO:0021782 glial cell development	2 out of 336 genes, 0.6%	62 out of 15747 genes, 0.4%	1	ENSGALG00000017103,ENSGALG00000039474
molecular_function	GO:0032561 guanyl ribonucleotide binding	6 out of 336 genes, 1.8%	323 out of 15747 genes, 2.1%	1	ENSGALG00000046382,ENSGALG00000004860,ENSGALG00000017166,ENSGALG00000016556,ENSGALG00000045515,ENSGALG00000027778
biological_process	GO:0019220 regulation of phosphate metabolic process	19 out of 336 genes, 5.7%	1129 out of 15747 genes, 7.2%	1	ENSGALG00000037326,ENSGALG00000006992,ENSGALG00000003657,ENSGALG00000031094,ENSGALG00000008459,ENSGALG00000028318,ENSGALG00000002987,ENSGALG00000035726,ENSGALG00000011058,ENSGALG00000010971,ENSGALG00000003446,ENSGALG00000025887,ENSGALG00000000545,ENSGALG00000039999,ENSGALG00000037050,ENSGALG00000005936,ENSGALG00000014786,ENSGALG00000041663,ENSGALG00000014213
biological_process	GO:0035640 exploration behavior	3 out of 336 genes, 0.9%	18 out of 15747 genes, 0.1%	1	ENSGALG00000014742,ENSGALG00000037148,ENSGALG00000005936
biological_process	GO:0052547 regulation of peptidase activity	7 out of 336 genes, 2.1%	236 out of 15747 genes, 1.5%	1	ENSGALG00000000293,ENSGALG00000011297,ENSGALG00000002987,ENSGALG00000019555,ENSGALG00000017040,ENSGALG00000006992,ENSGALG00000010001
biological_process	GO:0071772 response to BMP	3 out of 336 genes, 0.9%	60 out of 15747 genes, 0.4%	1	ENSGALG00000008459,ENSGALG00000026465,ENSGALG00000010812
cellular_component	GO:0031300 intrinsic component of organelle membrane	2 out of 336 genes, 0.6%	223 out of 15747 genes, 1.4%	1	ENSGALG00000014730,ENSGALG00000015410
biological_process	GO:0045859 regulation of protein kinase activity	5 out of 336 genes, 1.5%	486 out of 15747 genes, 3.1%	1	ENSGALG00000028318,ENSGALG00000039999,ENSGALG00000037326,ENSGALG00000003657,ENSGALG00000003446
biological_process	GO:0008217 regulation of blood pressure	6 out of 336 genes, 1.8%	93 out of 15747 genes, 0.6%	1	ENSGALG00000008459,ENSGALG00000000545,ENSGALG00000002987,ENSGALG00000040567,ENSGALG00000013085,ENSGALG00000005936
biological_process	GO:0016051 carbohydrate biosynthetic process	3 out of 336 genes, 0.9%	74 out of 15747 genes, 0.5%	1	ENSGALG00000025887,ENSGALG00000001862,ENSGALG00000006073
biological_process	GO:0006725 cellular aromatic compound metabolic process	23 out of 336 genes, 6.8%	2099 out of 15747 genes, 13.3%	1	ENSGALG00000032571,ENSGALG00000015150,ENSGALG00000043053,ENSGALG00000040957,ENSGALG00000038287,ENSGALG00000028998,ENSGALG00000015333,ENSGALG00000032398,ENSGALG00000026264,ENSGALG00000008459,ENSGALG00000014742,ENSGALG00000016740,ENSGALG00000007278,ENSGALG00000010971,ENSGALG00000017173,ENSGALG00000003991,ENSGALG00000025817,ENSGALG00000031875,ENSGALG00000008490,ENSGALG00000003226,ENSGALG00000014944,…
biological_process	GO:0043405 regulation of MAP kinase activity	2 out of 336 genes, 0.6%	192 out of 15747 genes, 1.2%	1	ENSGALG00000039999,ENSGALG00000037326
biological_process	GO:0019219 regulation of nucleobase-containing compound metabolic process	31 out of 336 genes, 9.2%	2473 out of 15747 genes, 15.7%	1	ENSGALG00000038540,ENSGALG00000015150,ENSGALG00000040957,ENSGALG00000015333,ENSGALG00000039817,ENSGALG00000039292,ENSGALG00000044202,ENSGALG00000032398,ENSGALG00000026264,ENSGALG00000045803,ENSGALG00000008459,ENSGALG00000002987,ENSGALG00000007798,ENSGALG00000039474,ENSGALG00000010971,ENSGALG00000046582,ENSGALG00000008367,ENSGALG00000025817,ENSGALG00000025887,ENSGALG00000039999,ENSGALG00000026465,…
biological_process	GO:0051480 regulation of cytosolic calcium ion concentration	5 out of 336 genes, 1.5%	153 out of 15747 genes, 1.0%	1	ENSGALG00000017044,ENSGALG00000007278,ENSGALG00000010812,ENSGALG00000005631,ENSGALG00000032282
biological_process	GO:0007015 actin filament organization	2 out of 336 genes, 0.6%	199 out of 15747 genes, 1.3%	1	ENSGALG00000000521,ENSGALG00000009723
molecular_function	GO:0005515 protein binding	88 out of 336 genes, 26.2%	4823 out of 15747 genes, 30.6%	1	ENSGALG00000027323,ENSGALG00000013085,ENSGALG00000038933,ENSGALG00000015150,ENSGALG00000043053,ENSGALG00000013604,ENSGALG00000043381,ENSGALG00000035960,ENSGALG00000009107,ENSGALG00000042257,ENSGALG00000046160,ENSGALG00000031641,ENSGALG00000029935,ENSGALG00000033498,ENSGALG00000025817,ENSGALG00000034516,ENSGALG00000017044,ENSGALG00000039999,ENSGALG00000037050,ENSGALG00000039264,ENSGALG00000003226,…
biological_process	GO:0048864 stem cell development	2 out of 336 genes, 0.6%	122 out of 15747 genes, 0.8%	1	ENSGALG00000026465,ENSGALG00000015410
biological_process	GO:0006959 humoral immune response	2 out of 336 genes, 0.6%	88 out of 15747 genes, 0.6%	1	ENSGALG00000011551,ENSGALG00000017040
biological_process	GO:0099531 presynaptic process involved in synaptic transmission	3 out of 336 genes, 0.9%	71 out of 15747 genes, 0.5%	1	ENSGALG00000040938,ENSGALG00000009107,ENSGALG00000040256
biological_process	GO:0090101 negative regulation of transmembrane receptor protein serine/threonine kinase signaling pathway	3 out of 336 genes, 0.9%	83 out of 15747 genes, 0.5%	1	ENSGALG00000007358,ENSGALG00000014686,ENSGALG00000039817
biological_process	GO:0070201 regulation of establishment of protein localization	4 out of 336 genes, 1.2%	368 out of 15747 genes, 2.3%	1	ENSGALG00000007358,ENSGALG00000008490,ENSGALG00000014786,ENSGALG00000009784
biological_process	GO:0007411 axon guidance	2 out of 336 genes, 0.6%	142 out of 15747 genes, 0.9%	1	ENSGALG00000013085,ENSGALG00000015089
biological_process	GO:0048468 cell development	22 out of 336 genes, 6.5%	1123 out of 15747 genes, 7.1%	1	ENSGALG00000031301,ENSGALG00000040938,ENSGALG00000038540,ENSGALG00000017103,ENSGALG00000013085,ENSGALG00000015150,ENSGALG00000001690,ENSGALG00000032398,ENSGALG00000008459,ENSGALG00000006130,ENSGALG00000016740,ENSGALG00000039474,ENSGALG00000017378,ENSGALG00000000545,ENSGALG00000026465,ENSGALG00000002958,ENSGALG00000007993,ENSGALG00000045218,ENSGALG00000039411,ENSGALG00000030801,ENSGALG00000015410,…
molecular_function	GO:0016616 oxidoreductase activity, acting on the CH-OH group of donors, NAD or NADP as acceptor	2 out of 336 genes, 0.6%	93 out of 15747 genes, 0.6%	1	ENSGALG00000010769,ENSGALG00000020884
biological_process	GO:0006936 muscle contraction	2 out of 336 genes, 0.6%	115 out of 15747 genes, 0.7%	1	ENSGALG00000021272,ENSGALG00000010812
molecular_function	GO:0042277 peptide binding	7 out of 336 genes, 2.1%	158 out of 15747 genes, 1.0%	1	ENSGALG00000039411,ENSGALG00000005242,ENSGALG00000004418,ENSGALG00000011058,ENSGALG00000030801,ENSGALG00000014786,ENSGALG00000003446
biological_process	GO:0006812 cation transport	20 out of 336 genes, 6.0%	584 out of 15747 genes, 3.7%	1	ENSGALG00000032282,ENSGALG00000030176,ENSGALG00000010187,ENSGALG00000007980,ENSGALG00000010598,ENSGALG00000007278,ENSGALG00000034377,ENSGALG00000041524,ENSGALG00000006728,ENSGALG00000037093,ENSGALG00000034680,ENSGALG00000015055,ENSGALG00000017044,ENSGALG00000005631,ENSGALG00000013007,ENSGALG00000008063,ENSGALG00000021272,ENSGALG00000009640,ENSGALG00000010812,ENSGALG00000012298
biological_process	GO:0071375 cellular response to peptide hormone stimulus	2 out of 336 genes, 0.6%	118 out of 15747 genes, 0.7%	1	ENSGALG00000004418,ENSGALG00000014786
biological_process	GO:0015701 bicarbonate transport	2 out of 336 genes, 0.6%	22 out of 15747 genes, 0.1%	1	ENSGALG00000031274,ENSGALG00000027423
cellular_component	GO:0030141 secretory granule	3 out of 336 genes, 0.9%	133 out of 15747 genes, 0.8%	1	ENSGALG00000008490,ENSGALG00000034377,ENSGALG00000037842
biological_process	GO:1900120 regulation of receptor binding	2 out of 336 genes, 0.6%	15 out of 15747 genes, 0.1%	1	ENSGALG00000017378,ENSGALG00000006992
cellular_component	GO:0097708 intracellular vesicle	10 out of 336 genes, 3.0%	586 out of 15747 genes, 3.7%	1	ENSGALG00000008490,ENSGALG00000005631,ENSGALG00000037842,ENSGALG00000000521,ENSGALG00000017166,ENSGALG00000007278,ENSGALG00000016740,ENSGALG00000032143,ENSGALG00000010812,ENSGALG00000034377
biological_process	GO:0043632 modification-dependent macromolecule catabolic process	3 out of 336 genes, 0.9%	418 out of 15747 genes, 2.7%	1	ENSGALG00000033498,ENSGALG00000029017,ENSGALG00000013057
molecular_function	GO:0016651 oxidoreductase activity, acting on NAD(P)H	2 out of 336 genes, 0.6%	67 out of 15747 genes, 0.4%	1	ENSGALG00000008063,ENSGALG00000032138
biological_process	GO:0003002 regionalization	2 out of 336 genes, 0.6%	251 out of 15747 genes, 1.6%	1	ENSGALG00000008459,ENSGALG00000038540
biological_process	GO:0034620 cellular response to unfolded protein	2 out of 336 genes, 0.6%	42 out of 15747 genes, 0.3%	1	ENSGALG00000033498,ENSGALG00000025887
biological_process	GO:0070988 demethylation	2 out of 336 genes, 0.6%	41 out of 15747 genes, 0.3%	1	ENSGALG00000038287,ENSGALG00000003226
biological_process	GO:0003333 amino acid transmembrane transport	2 out of 336 genes, 0.6%	46 out of 15747 genes, 0.3%	1	ENSGALG00000037556,ENSGALG00000010187
biological_process	GO:0051252 regulation of RNA metabolic process	31 out of 336 genes, 9.2%	2276 out of 15747 genes, 14.5%	1	ENSGALG00000038540,ENSGALG00000015150,ENSGALG00000040957,ENSGALG00000015333,ENSGALG00000039817,ENSGALG00000039292,ENSGALG00000044202,ENSGALG00000032398,ENSGALG00000026264,ENSGALG00000045803,ENSGALG00000008459,ENSGALG00000002987,ENSGALG00000007798,ENSGALG00000039474,ENSGALG00000010971,ENSGALG00000046582,ENSGALG00000008367,ENSGALG00000025817,ENSGALG00000025887,ENSGALG00000039999,ENSGALG00000026465,…
molecular_function	GO:0005244 voltage-gated ion channel activity	3 out of 336 genes, 0.9%	158 out of 15747 genes, 1.0%	1	ENSGALG00000021272,ENSGALG00000013007,ENSGALG00000007980
molecular_function	GO:0045505 dynein intermediate chain binding	2 out of 336 genes, 0.6%	25 out of 15747 genes, 0.2%	1	ENSGALG00000007841,ENSGALG00000005402
biological_process	GO:0009411 response to UV	3 out of 336 genes, 0.9%	88 out of 15747 genes, 0.6%	1	ENSGALG00000028998,ENSGALG00000014786,ENSGALG00000003559
molecular_function	GO:0017171 serine hydrolase activity	4 out of 336 genes, 1.2%	134 out of 15747 genes, 0.9%	1	ENSGALG00000017040,ENSGALG00000007886,ENSGALG00000015623,ENSGALG00000005978
biological_process	GO:0035108 limb morphogenesis	4 out of 336 genes, 1.2%	124 out of 15747 genes, 0.8%	1	ENSGALG00000038540,ENSGALG00000033671,ENSGALG00000014686,ENSGALG00000009723
biological_process	GO:0086002 cardiac muscle cell action potential involved in contraction	2 out of 336 genes, 0.6%	24 out of 15747 genes, 0.2%	1	ENSGALG00000021272,ENSGALG00000010812
cellular_component	GO:0005774 vacuolar membrane	2 out of 336 genes, 0.6%	109 out of 15747 genes, 0.7%	1	ENSGALG00000016740,ENSGALG00000005631
biological_process	GO:0090066 regulation of anatomical structure size	9 out of 336 genes, 2.7%	316 out of 15747 genes, 2.0%	1	ENSGALG00000013372,ENSGALG00000005936,ENSGALG00000004930,ENSGALG00000008459,ENSGALG00000002987,ENSGALG00000014742,ENSGALG00000040567,ENSGALG00000000521,ENSGALG00000009723
biological_process	GO:0030501 positive regulation of bone mineralization	2 out of 336 genes, 0.6%	29 out of 15747 genes, 0.2%	1	ENSGALG00000008459,ENSGALG00000014686
biological_process	GO:0045935 positive regulation of nucleobase-containing compound metabolic process	15 out of 336 genes, 4.5%	1345 out of 15747 genes, 8.5%	1	ENSGALG00000038540,ENSGALG00000025887,ENSGALG00000039999,ENSGALG00000015150,ENSGALG00000040957,ENSGALG00000005936,ENSGALG00000014786,ENSGALG00000044202,ENSGALG00000032398,ENSGALG00000026264,ENSGALG00000008459,ENSGALG00000002987,ENSGALG00000039474,ENSGALG00000010971,ENSGALG00000008367
biological_process	GO:0051128 regulation of cellular component organization	22 out of 336 genes, 6.5%	1649 out of 15747 genes, 10.5%	1	ENSGALG00000042664,ENSGALG00000031301,ENSGALG00000040938,ENSGALG00000037387,ENSGALG00000017103,ENSGALG00000006992,ENSGALG00000003657,ENSGALG00000002103,ENSGALG00000040256,ENSGALG00000032398,ENSGALG00000008459,ENSGALG00000002987,ENSGALG00000009107,ENSGALG00000006130,ENSGALG00000009723,ENSGALG00000034516,ENSGALG00000011551,ENSGALG00000014786,ENSGALG00000000521,ENSGALG00000015410,ENSGALG00000015089,…
biological_process	GO:0008306 associative learning	2 out of 336 genes, 0.6%	50 out of 15747 genes, 0.3%	1	ENSGALG00000004930,ENSGALG00000007278
biological_process	GO:0043410 positive regulation of MAPK cascade	6 out of 336 genes, 1.8%	345 out of 15747 genes, 2.2%	1	ENSGALG00000041663,ENSGALG00000002987,ENSGALG00000039999,ENSGALG00000035726,ENSGALG00000037326,ENSGALG00000031094
biological_process	GO:0051604 protein maturation	3 out of 336 genes, 0.9%	156 out of 15747 genes, 1.0%	1	ENSGALG00000011297,ENSGALG00000000545,ENSGALG00000010001
biological_process	GO:0090286 cytoskeletal anchoring at nuclear membrane	2 out of 336 genes, 0.6%	51 out of 15747 genes, 0.3%	1	ENSGALG00000041767,ENSGALG00000042638
biological_process	GO:0003081 regulation of systemic arterial blood pressure by renin-angiotensin	3 out of 336 genes, 0.9%	13 out of 15747 genes, 0.1%	1	ENSGALG00000000545,ENSGALG00000002987,ENSGALG00000005936
biological_process	GO:0022604 regulation of cell morphogenesis	5 out of 336 genes, 1.5%	402 out of 15747 genes, 2.6%	1	ENSGALG00000008459,ENSGALG00000040938,ENSGALG00000017103,ENSGALG00000015410,ENSGALG00000040256
biological_process	GO:0070374 positive regulation of ERK1 and ERK2 cascade	2 out of 336 genes, 0.6%	156 out of 15747 genes, 1.0%	1	ENSGALG00000002987,ENSGALG00000035726
molecular_function	GO:0016712 oxidoreductase activity, acting on paired donors, with incorporation or reduction of molecular oxygen, reduced flavin or flavoprotein as one donor, and incorporation of one atom of oxygen	2 out of 336 genes, 0.6%	27 out of 15747 genes, 0.2%	1	ENSGALG00000011894,ENSGALG00000046639
biological_process	GO:0046700 heterocycle catabolic process	4 out of 336 genes, 1.2%	193 out of 15747 genes, 1.2%	1	ENSGALG00000032571,ENSGALG00000043053,ENSGALG00000003226,ENSGALG00000003991
biological_process	GO:0044085 cellular component biogenesis	27 out of 336 genes, 8.0%	1542 out of 15747 genes, 9.8%	1	ENSGALG00000007841,ENSGALG00000040938,ENSGALG00000032571,ENSGALG00000017103,ENSGALG00000013085,ENSGALG00000040957,ENSGALG00000002103,ENSGALG00000037556,ENSGALG00000010187,ENSGALG00000007980,ENSGALG00000032398,ENSGALG00000009107,ENSGALG00000017166,ENSGALG00000007798,ENSGALG00000035883,ENSGALG00000005319,ENSGALG00000040992,ENSGALG00000003446,ENSGALG00000003991,ENSGALG00000039659,ENSGALG00000037842,…
biological_process	GO:0021766 hippocampus development	3 out of 336 genes, 0.9%	50 out of 15747 genes, 0.3%	1	ENSGALG00000039474,ENSGALG00000008367,ENSGALG00000007993
biological_process	GO:0030199 collagen fibril organization	2 out of 336 genes, 0.6%	35 out of 15747 genes, 0.2%	1	ENSGALG00000002987,ENSGALG00000039376
molecular_function	GO:0005085 guanyl-nucleotide exchange factor activity	3 out of 336 genes, 0.9%	158 out of 15747 genes, 1.0%	1	ENSGALG00000039721,ENSGALG00000002335,ENSGALG00000032534
cellular_component	GO:0005737 cytoplasm	94 out of 336 genes, 28.0%	6811 out of 15747 genes, 43.3%	1	ENSGALG00000038590,ENSGALG00000038933,ENSGALG00000043053,ENSGALG00000030176,ENSGALG00000009107,ENSGALG00000029935,ENSGALG00000015623,ENSGALG00000033498,ENSGALG00000017044,ENSGALG00000029017,ENSGALG00000009784,ENSGALG00000003226,ENSGALG00000037842,ENSGALG00000000521,ENSGALG00000010001,ENSGALG00000013575,ENSGALG00000002550,ENSGALG00000002335,ENSGALG00000031590,ENSGALG00000011894,ENSGALG00000011213,…
biological_process	GO:0043009 chordate embryonic development	3 out of 336 genes, 0.9%	448 out of 15747 genes, 2.8%	1	ENSGALG00000045218,ENSGALG00000008459,ENSGALG00000026465
biological_process	GO:0043523 regulation of neuron apoptotic process	3 out of 336 genes, 0.9%	106 out of 15747 genes, 0.7%	1	ENSGALG00000028140,ENSGALG00000008367,ENSGALG00000001690
biological_process	GO:0003407 neural retina development	4 out of 336 genes, 1.2%	39 out of 15747 genes, 0.2%	1	ENSGALG00000039032,ENSGALG00000038933,ENSGALG00000015150,ENSGALG00000032282
biological_process	GO:0030004 cellular monovalent inorganic cation homeostasis	3 out of 336 genes, 0.9%	69 out of 15747 genes, 0.4%	1	ENSGALG00000031274,ENSGALG00000017166,ENSGALG00000037093
cellular_component	GO:0016528 sarcoplasm	4 out of 336 genes, 1.2%	36 out of 15747 genes, 0.2%	1	ENSGALG00000034680,ENSGALG00000004860,ENSGALG00000010812,ENSGALG00000009995
biological_process	GO:0007197 adenylate cyclase-inhibiting G-protein coupled acetylcholine receptor signaling pathway	2 out of 336 genes, 0.6%	7 out of 15747 genes, 0.0%	1	ENSGALG00000008365,ENSGALG00000009640
biological_process	GO:0008152 metabolic process	82 out of 336 genes, 24.4%	6075 out of 15747 genes, 38.6%	1	ENSGALG00000013085,ENSGALG00000015150,ENSGALG00000043053,ENSGALG00000015333,ENSGALG00000010342,ENSGALG00000015623,ENSGALG00000002800,ENSGALG00000033498,ENSGALG00000025817,ENSGALG00000031875,ENSGALG00000029195,ENSGALG00000029017,ENSGALG00000039264,ENSGALG00000003226,ENSGALG00000009784,ENSGALG00000041921,ENSGALG00000008063,ENSGALG00000010001,ENSGALG00000020884,ENSGALG00000029020,ENSGALG00000031590,…
biological_process	GO:0003085 negative regulation of systemic arterial blood pressure	2 out of 336 genes, 0.6%	11 out of 15747 genes, 0.1%	1	ENSGALG00000008459,ENSGALG00000005936
cellular_component	GO:0016607 nuclear speck	3 out of 336 genes, 0.9%	214 out of 15747 genes, 1.4%	1	ENSGALG00000038540,ENSGALG00000011663,ENSGALG00000006388
biological_process	GO:0015718 monocarboxylic acid transport	5 out of 336 genes, 1.5%	91 out of 15747 genes, 0.6%	1	ENSGALG00000031293,ENSGALG00000017044,ENSGALG00000015055,ENSGALG00000009759,ENSGALG00000037050
molecular_function	GO:0003924 GTPase activity	4 out of 336 genes, 1.2%	257 out of 15747 genes, 1.6%	1	ENSGALG00000004860,ENSGALG00000017166,ENSGALG00000045940,ENSGALG00000027778
biological_process	GO:0032535 regulation of cellular component size	4 out of 336 genes, 1.2%	251 out of 15747 genes, 1.6%	1	ENSGALG00000008459,ENSGALG00000000521,ENSGALG00000009723,ENSGALG00000013372
biological_process	GO:0009306 protein secretion	4 out of 336 genes, 1.2%	89 out of 15747 genes, 0.6%	1	ENSGALG00000042664,ENSGALG00000034377,ENSGALG00000013604,ENSGALG00000026264
biological_process	GO:0016055 Wnt signaling pathway	3 out of 336 genes, 0.9%	121 out of 15747 genes, 0.8%	1	ENSGALG00000039999,ENSGALG00000000894,ENSGALG00000010812
molecular_function	GO:0004497 monooxygenase activity	2 out of 336 genes, 0.6%	77 out of 15747 genes, 0.5%	1	ENSGALG00000011894,ENSGALG00000046639
biological_process	GO:0090596 sensory organ morphogenesis	6 out of 336 genes, 1.8%	191 out of 15747 genes, 1.2%	1	ENSGALG00000031301,ENSGALG00000014686,ENSGALG00000039032,ENSGALG00000015150,ENSGALG00000002958,ENSGALG00000032282
cellular_component	GO:0005840 ribosome	3 out of 336 genes, 0.9%	182 out of 15747 genes, 1.2%	1	ENSGALG00000041676,ENSGALG00000038876,ENSGALG00000006073
molecular_function	GO:0015276 ligand-gated ion channel activity	8 out of 336 genes, 2.4%	125 out of 15747 genes, 0.8%	1	ENSGALG00000009405,ENSGALG00000001698,ENSGALG00000005631,ENSGALG00000038995,ENSGALG00000001690,ENSGALG00000001282,ENSGALG00000007278,ENSGALG00000010812
biological_process	GO:0051051 negative regulation of transport	7 out of 336 genes, 2.1%	255 out of 15747 genes, 1.6%	1	ENSGALG00000007358,ENSGALG00000037148,ENSGALG00000008490,ENSGALG00000006992,ENSGALG00000003657,ENSGALG00000013604,ENSGALG00000016288
biological_process	GO:0003044 regulation of systemic arterial blood pressure mediated by a chemical signal	4 out of 336 genes, 1.2%	31 out of 15747 genes, 0.2%	1	ENSGALG00000000545,ENSGALG00000002987,ENSGALG00000040567,ENSGALG00000005936
biological_process	GO:0051953 negative regulation of amine transport	2 out of 336 genes, 0.6%	6 out of 15747 genes, 0.0%	1	ENSGALG00000037148,ENSGALG00000008490
biological_process	GO:0000278 mitotic cell cycle	3 out of 336 genes, 0.9%	409 out of 15747 genes, 2.6%	1	ENSGALG00000011297,ENSGALG00000039474,ENSGALG00000003657
biological_process	GO:0042325 regulation of phosphorylation	16 out of 336 genes, 4.8%	1006 out of 15747 genes, 6.4%	1	ENSGALG00000037326,ENSGALG00000006992,ENSGALG00000003657,ENSGALG00000031094,ENSGALG00000008459,ENSGALG00000028318,ENSGALG00000002987,ENSGALG00000035726,ENSGALG00000011058,ENSGALG00000003446,ENSGALG00000025887,ENSGALG00000000545,ENSGALG00000039999,ENSGALG00000014786,ENSGALG00000041663,ENSGALG00000014213
biological_process	GO:0019229 regulation of vasoconstriction	3 out of 336 genes, 0.9%	26 out of 15747 genes, 0.2%	1	ENSGALG00000008459,ENSGALG00000004930,ENSGALG00000040567
biological_process	GO:0071214 cellular response to abiotic stimulus	3 out of 336 genes, 0.9%	165 out of 15747 genes, 1.0%	1	ENSGALG00000011297,ENSGALG00000014786,ENSGALG00000003559
biological_process	GO:0030307 positive regulation of cell growth	2 out of 336 genes, 0.6%	85 out of 15747 genes, 0.5%	1	ENSGALG00000008459,ENSGALG00000040256
cellular_component	GO:0070161 anchoring junction	2 out of 336 genes, 0.6%	205 out of 15747 genes, 1.3%	1	ENSGALG00000008459,ENSGALG00000005319
biological_process	GO:0008202 steroid metabolic process	2 out of 336 genes, 0.6%	108 out of 15747 genes, 0.7%	1	ENSGALG00000037148,ENSGALG00000011058
molecular_function	GO:0015172 acidic amino acid transmembrane transporter activity	2 out of 336 genes, 0.6%	12 out of 15747 genes, 0.1%	1	ENSGALG00000037556,ENSGALG00000010187
biological_process	GO:0002520 immune system development	8 out of 336 genes, 2.4%	443 out of 15747 genes, 2.8%	1	ENSGALG00000038540,ENSGALG00000039999,ENSGALG00000013372,ENSGALG00000005631,ENSGALG00000014786,ENSGALG00000014821,ENSGALG00000011058,ENSGALG00000035726
biological_process	GO:0044403 symbiosis, encompassing mutualism through parasitism	3 out of 336 genes, 0.9%	136 out of 15747 genes, 0.9%	1	ENSGALG00000044011,ENSGALG00000044739,ENSGALG00000044241
biological_process	GO:0008347 glial cell migration	2 out of 336 genes, 0.6%	24 out of 15747 genes, 0.2%	1	ENSGALG00000000894,ENSGALG00000007993
molecular_function	GO:0017111 nucleoside-triphosphatase activity	15 out of 336 genes, 4.5%	688 out of 15747 genes, 4.4%	1	ENSGALG00000033498,ENSGALG00000007841,ENSGALG00000034680,ENSGALG00000027323,ENSGALG00000027778,ENSGALG00000045218,ENSGALG00000035960,ENSGALG00000005402,ENSGALG00000015733,ENSGALG00000004860,ENSGALG00000017166,ENSGALG00000042257,ENSGALG00000001662,ENSGALG00000045940,ENSGALG00000038416
biological_process	GO:0051549 positive regulation of keratinocyte migration	2 out of 336 genes, 0.6%	9 out of 15747 genes, 0.1%	1	ENSGALG00000006992,ENSGALG00000029935
molecular_function	GO:0016747 transferase activity, transferring acyl groups other than amino-acyl groups	5 out of 336 genes, 1.5%	169 out of 15747 genes, 1.1%	1	ENSGALG00000038590,ENSGALG00000014730,ENSGALG00000041676,ENSGALG00000010902,ENSGALG00000038876
biological_process	GO:0071396 cellular response to lipid	3 out of 336 genes, 0.9%	257 out of 15747 genes, 1.6%	1	ENSGALG00000004418,ENSGALG00000015150,ENSGALG00000046160
biological_process	GO:0051704 multi-organism process	23 out of 336 genes, 6.8%	969 out of 15747 genes, 6.2%	1	ENSGALG00000038540,ENSGALG00000013057,ENSGALG00000006992,ENSGALG00000044739,ENSGALG00000041767,ENSGALG00000032398,ENSGALG00000008459,ENSGALG00000028140,ENSGALG00000009107,ENSGALG00000037148,ENSGALG00000011058,ENSGALG00000016740,ENSGALG00000046160,ENSGALG00000044011,ENSGALG00000034516,ENSGALG00000015055,ENSGALG00000011551,ENSGALG00000044241,ENSGALG00000037842,ENSGALG00000014944,ENSGALG00000010769,…
biological_process	GO:0032886 regulation of microtubule-based process	2 out of 336 genes, 0.6%	216 out of 15747 genes, 1.4%	1	ENSGALG00000006130,ENSGALG00000032398
biological_process	GO:0050673 epithelial cell proliferation	2 out of 336 genes, 0.6%	60 out of 15747 genes, 0.4%	1	ENSGALG00000008063,ENSGALG00000008459
biological_process	GO:0010243 response to organonitrogen compound	8 out of 336 genes, 2.4%	358 out of 15747 genes, 2.3%	1	ENSGALG00000009995,ENSGALG00000005631,ENSGALG00000014786,ENSGALG00000037556,ENSGALG00000007278,ENSGALG00000004418,ENSGALG00000010812,ENSGALG00000017343
biological_process	GO:0042063 gliogenesis	7 out of 336 genes, 2.1%	133 out of 15747 genes, 0.8%	1	ENSGALG00000017044,ENSGALG00000017103,ENSGALG00000000894,ENSGALG00000002958,ENSGALG00000039474,ENSGALG00000015089,ENSGALG00000007993
biological_process	GO:0080135 regulation of cellular response to stress	5 out of 336 genes, 1.5%	465 out of 15747 genes, 3.0%	1	ENSGALG00000002987,ENSGALG00000039999,ENSGALG00000037326,ENSGALG00000031094,ENSGALG00000014786
cellular_component	GO:1902711 GABA-A receptor complex	3 out of 336 genes, 0.9%	21 out of 15747 genes, 0.1%	1	ENSGALG00000001282,ENSGALG00000001698,ENSGALG00000001690
biological_process	GO:0044260 cellular macromolecule metabolic process	39 out of 336 genes, 11.6%	3927 out of 15747 genes, 24.9%	1	ENSGALG00000013057,ENSGALG00000032571,ENSGALG00000013085,ENSGALG00000037326,ENSGALG00000015150,ENSGALG00000015333,ENSGALG00000026264,ENSGALG00000032534,ENSGALG00000010971,ENSGALG00000002800,ENSGALG00000033498,ENSGALG00000025817,ENSGALG00000031875,ENSGALG00000029195,ENSGALG00000029017,ENSGALG00000039264,ENSGALG00000003226,ENSGALG00000009784,ENSGALG00000014786,ENSGALG00000041921,ENSGALG00000006073,…
biological_process	GO:0098602 single organism cell adhesion	7 out of 336 genes, 2.1%	287 out of 15747 genes, 1.8%	1	ENSGALG00000014821,ENSGALG00000040938,ENSGALG00000039999,ENSGALG00000011058,ENSGALG00000005319,ENSGALG00000013372,ENSGALG00000015410
molecular_function	GO:0070011 peptidase activity, acting on L-amino acid peptides	8 out of 336 genes, 2.4%	462 out of 15747 genes, 2.9%	1	ENSGALG00000000545,ENSGALG00000013057,ENSGALG00000006992,ENSGALG00000007886,ENSGALG00000003433,ENSGALG00000017040,ENSGALG00000005978,ENSGALG00000015623
biological_process	GO:0016071 mRNA metabolic process	4 out of 336 genes, 1.2%	310 out of 15747 genes, 2.0%	1	ENSGALG00000032571,ENSGALG00000040957,ENSGALG00000003226,ENSGALG00000003991
biological_process	GO:0048609 multicellular organismal reproductive process	7 out of 336 genes, 2.1%	370 out of 15747 genes, 2.3%	1	ENSGALG00000008459,ENSGALG00000034516,ENSGALG00000038540,ENSGALG00000016740,ENSGALG00000041767,ENSGALG00000037842,ENSGALG00000032398
biological_process	GO:0010975 regulation of neuron projection development	3 out of 336 genes, 0.9%	291 out of 15747 genes, 1.8%	1	ENSGALG00000008459,ENSGALG00000040938,ENSGALG00000040256
biological_process	GO:0030855 epithelial cell differentiation	5 out of 336 genes, 1.5%	327 out of 15747 genes, 2.1%	1	ENSGALG00000008459,ENSGALG00000026465,ENSGALG00000013085,ENSGALG00000016740,ENSGALG00000002958
biological_process	GO:0055001 muscle cell development	2 out of 336 genes, 0.6%	108 out of 15747 genes, 0.7%	1	ENSGALG00000045218,ENSGALG00000002958
biological_process	GO:0000003 reproduction	18 out of 336 genes, 5.4%	696 out of 15747 genes, 4.4%	1	ENSGALG00000038540,ENSGALG00000006992,ENSGALG00000041767,ENSGALG00000032398,ENSGALG00000008459,ENSGALG00000028140,ENSGALG00000037148,ENSGALG00000011058,ENSGALG00000016740,ENSGALG00000039474,ENSGALG00000015055,ENSGALG00000000545,ENSGALG00000034516,ENSGALG00000037842,ENSGALG00000002223,ENSGALG00000000521,ENSGALG00000010769,ENSGALG00000045232
biological_process	GO:0034220 ion transmembrane transport	26 out of 336 genes, 7.7%	642 out of 15747 genes, 4.1%	1	ENSGALG00000009405,ENSGALG00000030176,ENSGALG00000037556,ENSGALG00000010187,ENSGALG00000007980,ENSGALG00000001690,ENSGALG00000010598,ENSGALG00000007278,ENSGALG00000034377,ENSGALG00000041524,ENSGALG00000037093,ENSGALG00000034680,ENSGALG00000009759,ENSGALG00000015055,ENSGALG00000017044,ENSGALG00000031274,ENSGALG00000001698,ENSGALG00000005631,ENSGALG00000027423,ENSGALG00000013007,ENSGALG00000038995,…
cellular_component	GO:0016023 cytoplasmic, membrane-bounded vesicle	10 out of 336 genes, 3.0%	480 out of 15747 genes, 3.0%	1	ENSGALG00000008490,ENSGALG00000005631,ENSGALG00000037842,ENSGALG00000000521,ENSGALG00000017166,ENSGALG00000007278,ENSGALG00000016740,ENSGALG00000032143,ENSGALG00000010812,ENSGALG00000034377
biological_process	GO:0050880 regulation of blood vessel size	6 out of 336 genes, 1.8%	63 out of 15747 genes, 0.4%	1	ENSGALG00000008459,ENSGALG00000004930,ENSGALG00000014742,ENSGALG00000002987,ENSGALG00000040567,ENSGALG00000005936
biological_process	GO:0002429 immune response-activating cell surface receptor signaling pathway	5 out of 336 genes, 1.5%	124 out of 15747 genes, 0.8%	1	ENSGALG00000024357,ENSGALG00000014821,ENSGALG00000044802,ENSGALG00000013101,ENSGALG00000039480
molecular_function	GO:0046983 protein dimerization activity	15 out of 336 genes, 4.5%	841 out of 15747 genes, 5.3%	1	ENSGALG00000042664,ENSGALG00000025817,ENSGALG00000038540,ENSGALG00000025887,ENSGALG00000013085,ENSGALG00000011551,ENSGALG00000043053,ENSGALG00000028998,ENSGALG00000014786,ENSGALG00000002987,ENSGALG00000045232,ENSGALG00000005319,ENSGALG00000039474,ENSGALG00000027571,ENSGALG00000034377
biological_process	GO:0007389 pattern specification process	3 out of 336 genes, 0.9%	325 out of 15747 genes, 2.1%	1	ENSGALG00000008459,ENSGALG00000038540,ENSGALG00000039292
biological_process	GO:1901700 response to oxygen-containing compound	12 out of 336 genes, 3.6%	668 out of 15747 genes, 4.2%	1	ENSGALG00000006992,ENSGALG00000009995,ENSGALG00000005631,ENSGALG00000014786,ENSGALG00000037556,ENSGALG00000026264,ENSGALG00000004418,ENSGALG00000007278,ENSGALG00000046160,ENSGALG00000010812,ENSGALG00000034377,ENSGALG00000017343
biological_process	GO:1903523 negative regulation of blood circulation	2 out of 336 genes, 0.6%	19 out of 15747 genes, 0.1%	1	ENSGALG00000008459,ENSGALG00000005936
biological_process	GO:1903047 mitotic cell cycle process	3 out of 336 genes, 0.9%	338 out of 15747 genes, 2.1%	1	ENSGALG00000011297,ENSGALG00000039474,ENSGALG00000003657
biological_process	GO:0001570 vasculogenesis	2 out of 336 genes, 0.6%	48 out of 15747 genes, 0.3%	1	ENSGALG00000045218,ENSGALG00000026465
biological_process	GO:0042493 response to drug	4 out of 336 genes, 1.2%	136 out of 15747 genes, 0.9%	1	ENSGALG00000011894,ENSGALG00000007278,ENSGALG00000046639,ENSGALG00000037556
biological_process	GO:0097104 postsynaptic membrane assembly	2 out of 336 genes, 0.6%	8 out of 15747 genes, 0.1%	1	ENSGALG00000040938,ENSGALG00000009107
biological_process	GO:1990748 cellular detoxification	2 out of 336 genes, 0.6%	57 out of 15747 genes, 0.4%	1	ENSGALG00000037148,ENSGALG00000011450
biological_process	GO:0043524 negative regulation of neuron apoptotic process	3 out of 336 genes, 0.9%	87 out of 15747 genes, 0.6%	1	ENSGALG00000028140,ENSGALG00000008367,ENSGALG00000001690
biological_process	GO:0086003 cardiac muscle cell contraction	2 out of 336 genes, 0.6%	25 out of 15747 genes, 0.2%	1	ENSGALG00000021272,ENSGALG00000010812
biological_process	GO:0051345 positive regulation of hydrolase activity	6 out of 336 genes, 1.8%	542 out of 15747 genes, 3.4%	1	ENSGALG00000011297,ENSGALG00000010812,ENSGALG00000005936,ENSGALG00000010001,ENSGALG00000045408,ENSGALG00000037093
biological_process	GO:2000145 regulation of cell motility	5 out of 336 genes, 1.5%	535 out of 15747 genes, 3.4%	1	ENSGALG00000008459,ENSGALG00000006992,ENSGALG00000040957,ENSGALG00000029935,ENSGALG00000014786
biological_process	GO:0060541 respiratory system development	2 out of 336 genes, 0.6%	140 out of 15747 genes, 0.9%	1	ENSGALG00000008459,ENSGALG00000037148
cellular_component	GO:0031227 intrinsic component of endoplasmic reticulum membrane	2 out of 336 genes, 0.6%	95 out of 15747 genes, 0.6%	1	ENSGALG00000014730,ENSGALG00000015410
biological_process	GO:0006474 N-terminal protein amino acid acetylation	2 out of 336 genes, 0.6%	17 out of 15747 genes, 0.1%	1	ENSGALG00000041676,ENSGALG00000038876
biological_process	GO:0007631 feeding behavior	4 out of 336 genes, 1.2%	48 out of 15747 genes, 0.3%	1	ENSGALG00000000545,ENSGALG00000028140,ENSGALG00000008490,ENSGALG00000030801
biological_process	GO:0034613 cellular protein localization	14 out of 336 genes, 4.2%	995 out of 15747 genes, 6.3%	1	ENSGALG00000031301,ENSGALG00000040938,ENSGALG00000021304,ENSGALG00000028998,ENSGALG00000014786,ENSGALG00000041767,ENSGALG00000040205,ENSGALG00000042638,ENSGALG00000031971,ENSGALG00000009107,ENSGALG00000017166,ENSGALG00000007278,ENSGALG00000039474,ENSGALG00000010812
biological_process	GO:0051588 regulation of neurotransmitter transport	2 out of 336 genes, 0.6%	44 out of 15747 genes, 0.3%	1	ENSGALG00000040938,ENSGALG00000040256
molecular_function	GO:0015081 sodium ion transmembrane transporter activity	6 out of 336 genes, 1.8%	115 out of 15747 genes, 0.7%	1	ENSGALG00000021272,ENSGALG00000031274,ENSGALG00000041524,ENSGALG00000006728,ENSGALG00000037556,ENSGALG00000010187
biological_process	GO:0001991 regulation of systemic arterial blood pressure by circulatory renin-angiotensin	2 out of 336 genes, 0.6%	7 out of 15747 genes, 0.0%	1	ENSGALG00000000545,ENSGALG00000005936
biological_process	GO:0070588 calcium ion transmembrane transport	6 out of 336 genes, 1.8%	134 out of 15747 genes, 0.9%	1	ENSGALG00000034680,ENSGALG00000017044,ENSGALG00000007278,ENSGALG00000010812,ENSGALG00000005631,ENSGALG00000013007
biological_process	GO:0006986 response to unfolded protein	2 out of 336 genes, 0.6%	49 out of 15747 genes, 0.3%	1	ENSGALG00000033498,ENSGALG00000025887
cellular_component	GO:0043232 intracellular non-membrane-bounded organelle	49 out of 336 genes, 14.6%	3059 out of 15747 genes, 19.4%	1	ENSGALG00000037387,ENSGALG00000027323,ENSGALG00000032571,ENSGALG00000017103,ENSGALG00000003690,ENSGALG00000015333,ENSGALG00000002103,ENSGALG00000023772,ENSGALG00000035960,ENSGALG00000009107,ENSGALG00000042257,ENSGALG00000035883,ENSGALG00000029935,ENSGALG00000009441,ENSGALG00000034516,ENSGALG00000017044,ENSGALG00000009784,ENSGALG00000037842,ENSGALG00000006073,ENSGALG00000005402,ENSGALG00000045232,…
biological_process	GO:0006950 response to stress	25 out of 336 genes, 7.4%	1673 out of 15747 genes, 10.6%	1	ENSGALG00000011297,ENSGALG00000037326,ENSGALG00000006992,ENSGALG00000038287,ENSGALG00000028998,ENSGALG00000037556,ENSGALG00000008459,ENSGALG00000014742,ENSGALG00000037148,ENSGALG00000005319,ENSGALG00000007278,ENSGALG00000046160,ENSGALG00000029935,ENSGALG00000008367,ENSGALG00000033498,ENSGALG00000025887,ENSGALG00000011551,ENSGALG00000005631,ENSGALG00000005936,ENSGALG00000014786,ENSGALG00000010812,…
biological_process	GO:0051270 regulation of cellular component movement	6 out of 336 genes, 1.8%	580 out of 15747 genes, 3.7%	1	ENSGALG00000008459,ENSGALG00000006992,ENSGALG00000040957,ENSGALG00000010812,ENSGALG00000029935,ENSGALG00000014786
biological_process	GO:0051960 regulation of nervous system development	10 out of 336 genes, 3.0%	572 out of 15747 genes, 3.6%	1	ENSGALG00000042664,ENSGALG00000034516,ENSGALG00000040938,ENSGALG00000037387,ENSGALG00000017103,ENSGALG00000040256,ENSGALG00000032398,ENSGALG00000008459,ENSGALG00000009107,ENSGALG00000039474
biological_process	GO:0003014 renal system process	5 out of 336 genes, 1.5%	45 out of 15747 genes, 0.3%	1	ENSGALG00000000545,ENSGALG00000002987,ENSGALG00000013085,ENSGALG00000011551,ENSGALG00000005936
molecular_function	GO:0043177 organic acid binding	5 out of 336 genes, 1.5%	138 out of 15747 genes, 0.9%	1	ENSGALG00000007132,ENSGALG00000037050,ENSGALG00000017343,ENSGALG00000010001,ENSGALG00000015939
biological_process	GO:0007179 transforming growth factor beta receptor signaling pathway	2 out of 336 genes, 0.6%	56 out of 15747 genes, 0.4%	1	ENSGALG00000008459,ENSGALG00000010769
molecular_function	GO:1901618 organic hydroxy compound transmembrane transporter activity	3 out of 336 genes, 0.9%	27 out of 15747 genes, 0.2%	1	ENSGALG00000031293,ENSGALG00000015055,ENSGALG00000009759
biological_process	GO:0032970 regulation of actin filament-based process	5 out of 336 genes, 1.5%	251 out of 15747 genes, 1.6%	1	ENSGALG00000002987,ENSGALG00000000521,ENSGALG00000009723,ENSGALG00000010812,ENSGALG00000014786
cellular_component	GO:0005829 cytosol	29 out of 336 genes, 8.6%	2150 out of 15747 genes, 13.7%	1	ENSGALG00000031301,ENSGALG00000007841,ENSGALG00000007132,ENSGALG00000002335,ENSGALG00000013057,ENSGALG00000043053,ENSGALG00000040957,ENSGALG00000032282,ENSGALG00000041676,ENSGALG00000007798,ENSGALG00000032534,ENSGALG00000032138,ENSGALG00000029935,ENSGALG00000029017,ENSGALG00000014786,ENSGALG00000037842,ENSGALG00000006073,ENSGALG00000007993,ENSGALG00000036969,ENSGALG00000032385,ENSGALG00000004930,…
biological_process	GO:0071415 cellular response to purine-containing compound	2 out of 336 genes, 0.6%	6 out of 15747 genes, 0.0%	1	ENSGALG00000010812,ENSGALG00000005631
biological_process	GO:0050808 synapse organization	3 out of 336 genes, 0.9%	110 out of 15747 genes, 0.7%	1	ENSGALG00000040938,ENSGALG00000009107,ENSGALG00000039659
biological_process	GO:1903508 positive regulation of nucleic acid-templated transcription	15 out of 336 genes, 4.5%	1192 out of 15747 genes, 7.6%	1	ENSGALG00000038540,ENSGALG00000025887,ENSGALG00000039999,ENSGALG00000015150,ENSGALG00000040957,ENSGALG00000005936,ENSGALG00000014786,ENSGALG00000044202,ENSGALG00000032398,ENSGALG00000026264,ENSGALG00000008459,ENSGALG00000002987,ENSGALG00000039474,ENSGALG00000010971,ENSGALG00000008367
biological_process	GO:0097480 establishment of synaptic vesicle localization	2 out of 336 genes, 0.6%	93 out of 15747 genes, 0.6%	1	ENSGALG00000040938,ENSGALG00000040256
biological_process	GO:0002696 positive regulation of leukocyte activation	2 out of 336 genes, 0.6%	182 out of 15747 genes, 1.2%	1	ENSGALG00000038540,ENSGALG00000013372
biological_process	GO:0009890 negative regulation of biosynthetic process	9 out of 336 genes, 2.7%	1072 out of 15747 genes, 6.8%	1	ENSGALG00000038540,ENSGALG00000025887,ENSGALG00000039999,ENSGALG00000040957,ENSGALG00000044202,ENSGALG00000008459,ENSGALG00000005016,ENSGALG00000011058,ENSGALG00000039474
molecular_function	GO:0022838 substrate-specific channel activity	15 out of 336 genes, 4.5%	377 out of 15747 genes, 2.4%	1	ENSGALG00000009405,ENSGALG00000017044,ENSGALG00000001698,ENSGALG00000005631,ENSGALG00000013007,ENSGALG00000038995,ENSGALG00000007980,ENSGALG00000001690,ENSGALG00000010598,ENSGALG00000008063,ENSGALG00000001282,ENSGALG00000021272,ENSGALG00000007278,ENSGALG00000010812,ENSGALG00000041524
biological_process	GO:0098712 L-glutamate import across plasma membrane	2 out of 336 genes, 0.6%	3 out of 15747 genes, 0.0%	1	ENSGALG00000037556,ENSGALG00000010187
biological_process	GO:0006882 cellular zinc ion homeostasis	2 out of 336 genes, 0.6%	16 out of 15747 genes, 0.1%	1	ENSGALG00000034377,ENSGALG00000012298
biological_process	GO:1904064 positive regulation of cation transmembrane transport	2 out of 336 genes, 0.6%	51 out of 15747 genes, 0.3%	1	ENSGALG00000010812,ENSGALG00000009995
biological_process	GO:0006996 organelle organization	24 out of 336 genes, 7.1%	2499 out of 15747 genes, 15.9%	1	ENSGALG00000007841,ENSGALG00000040938,ENSGALG00000032571,ENSGALG00000017103,ENSGALG00000015333,ENSGALG00000041767,ENSGALG00000002103,ENSGALG00000032398,ENSGALG00000009107,ENSGALG00000006130,ENSGALG00000017166,ENSGALG00000035883,ENSGALG00000009723,ENSGALG00000029935,ENSGALG00000003991,ENSGALG00000006025,ENSGALG00000037842,ENSGALG00000042638,ENSGALG00000006073,ENSGALG00000007993,ENSGALG00000015733,…
biological_process	GO:0001676 long-chain fatty acid metabolic process	2 out of 336 genes, 0.6%	36 out of 15747 genes, 0.2%	1	ENSGALG00000011894,ENSGALG00000003286
biological_process	GO:0031325 positive regulation of cellular metabolic process	29 out of 336 genes, 8.6%	2200 out of 15747 genes, 14.0%	1	ENSGALG00000011297,ENSGALG00000038540,ENSGALG00000037326,ENSGALG00000015150,ENSGALG00000006992,ENSGALG00000003657,ENSGALG00000040957,ENSGALG00000031094,ENSGALG00000044202,ENSGALG00000032398,ENSGALG00000026264,ENSGALG00000008459,ENSGALG00000028318,ENSGALG00000002987,ENSGALG00000037148,ENSGALG00000035726,ENSGALG00000011058,ENSGALG00000039474,ENSGALG00000010971,ENSGALG00000003446,ENSGALG00000008367,…
cellular_component	GO:0031253 cell projection membrane	4 out of 336 genes, 1.2%	155 out of 15747 genes, 1.0%	1	ENSGALG00000034516,ENSGALG00000001698,ENSGALG00000037556,ENSGALG00000015089
biological_process	GO:0019637 organophosphate metabolic process	7 out of 336 genes, 2.1%	590 out of 15747 genes, 3.7%	1	ENSGALG00000032385,ENSGALG00000029020,ENSGALG00000014786,ENSGALG00000013205,ENSGALG00000041921,ENSGALG00000017173,ENSGALG00000006073
biological_process	GO:0010769 regulation of cell morphogenesis involved in differentiation	2 out of 336 genes, 0.6%	252 out of 15747 genes, 1.6%	1	ENSGALG00000008459,ENSGALG00000040938
biological_process	GO:0048589 developmental growth	6 out of 336 genes, 1.8%	269 out of 15747 genes, 1.7%	1	ENSGALG00000011058,ENSGALG00000009723,ENSGALG00000028998,ENSGALG00000037556,ENSGALG00000032398,ENSGALG00000007993
biological_process	GO:0007423 sensory organ development	11 out of 336 genes, 3.3%	382 out of 15747 genes, 2.4%	1	ENSGALG00000031301,ENSGALG00000033671,ENSGALG00000014686,ENSGALG00000038933,ENSGALG00000015150,ENSGALG00000002958,ENSGALG00000032282,ENSGALG00000001690,ENSGALG00000007993,ENSGALG00000008459,ENSGALG00000039032
biological_process	GO:0040007 growth	6 out of 336 genes, 1.8%	272 out of 15747 genes, 1.7%	1	ENSGALG00000011058,ENSGALG00000009723,ENSGALG00000028998,ENSGALG00000037556,ENSGALG00000032398,ENSGALG00000007993
biological_process	GO:0072330 monocarboxylic acid biosynthetic process	4 out of 336 genes, 1.2%	86 out of 15747 genes, 0.5%	1	ENSGALG00000014730,ENSGALG00000011450,ENSGALG00000006073,ENSGALG00000015939
biological_process	GO:0001578 microtubule bundle formation	5 out of 336 genes, 1.5%	63 out of 15747 genes, 0.4%	1	ENSGALG00000007841,ENSGALG00000035883,ENSGALG00000037842,ENSGALG00000002103,ENSGALG00000007993
biological_process	GO:0046513 ceramide biosynthetic process	2 out of 336 genes, 0.6%	29 out of 15747 genes, 0.2%	1	ENSGALG00000011213,ENSGALG00000010902
biological_process	GO:0046486 glycerolipid metabolic process	3 out of 336 genes, 0.9%	230 out of 15747 genes, 1.5%	1	ENSGALG00000014786,ENSGALG00000013205,ENSGALG00000041921
biological_process	GO:0060113 inner ear receptor cell differentiation	2 out of 336 genes, 0.6%	57 out of 15747 genes, 0.4%	1	ENSGALG00000002958,ENSGALG00000001690
biological_process	GO:0009746 response to hexose	2 out of 336 genes, 0.6%	47 out of 15747 genes, 0.3%	1	ENSGALG00000034377,ENSGALG00000026264
biological_process	GO:0009968 negative regulation of signal transduction	12 out of 336 genes, 3.6%	787 out of 15747 genes, 5.0%	1	ENSGALG00000042664,ENSGALG00000034516,ENSGALG00000007358,ENSGALG00000025887,ENSGALG00000014686,ENSGALG00000013085,ENSGALG00000006992,ENSGALG00000005936,ENSGALG00000039817,ENSGALG00000000894,ENSGALG00000006130,ENSGALG00000035726
biological_process	GO:0051674 localization of cell	11 out of 336 genes, 3.3%	573 out of 15747 genes, 3.6%	1	ENSGALG00000015055,ENSGALG00000013085,ENSGALG00000006992,ENSGALG00000005631,ENSGALG00000032398,ENSGALG00000007993,ENSGALG00000004930,ENSGALG00000000894,ENSGALG00000006388,ENSGALG00000046160,ENSGALG00000030801
biological_process	GO:0048747 muscle fiber development	2 out of 336 genes, 0.6%	43 out of 15747 genes, 0.3%	1	ENSGALG00000045218,ENSGALG00000002958
biological_process	GO:0045637 regulation of myeloid cell differentiation	2 out of 336 genes, 0.6%	115 out of 15747 genes, 0.7%	1	ENSGALG00000038540,ENSGALG00000014786
biological_process	GO:0008654 phospholipid biosynthetic process	3 out of 336 genes, 0.9%	108 out of 15747 genes, 0.7%	1	ENSGALG00000013205,ENSGALG00000041921,ENSGALG00000006073
biological_process	GO:0044699 single-organism process	183 out of 336 genes, 54.5%	9496 out of 15747 genes, 60.3%	1	ENSGALG00000005242,ENSGALG00000015150,ENSGALG00000043053,ENSGALG00000013372,ENSGALG00000015333,ENSGALG00000030176,ENSGALG00000010598,ENSGALG00000009107,ENSGALG00000010342,ENSGALG00000039032,ENSGALG00000046160,ENSGALG00000002800,ENSGALG00000034516,ENSGALG00000037050,ENSGALG00000027423,ENSGALG00000005936,ENSGALG00000039264,ENSGALG00000003226,ENSGALG00000037842,ENSGALG00000021272,ENSGALG00000000521,…
biological_process	GO:0009058 biosynthetic process	23 out of 336 genes, 6.8%	2001 out of 15747 genes, 12.7%	1	ENSGALG00000014730,ENSGALG00000031590,ENSGALG00000015150,ENSGALG00000043053,ENSGALG00000011213,ENSGALG00000032398,ENSGALG00000026264,ENSGALG00000015939,ENSGALG00000008459,ENSGALG00000037148,ENSGALG00000016740,ENSGALG00000010971,ENSGALG00000001862,ENSGALG00000010902,ENSGALG00000010960,ENSGALG00000017173,ENSGALG00000025817,ENSGALG00000025887,ENSGALG00000041921,ENSGALG00000006073,ENSGALG00000011450,…
biological_process	GO:0016485 protein processing	3 out of 336 genes, 0.9%	131 out of 15747 genes, 0.8%	1	ENSGALG00000011297,ENSGALG00000000545,ENSGALG00000010001
biological_process	GO:0045446 endothelial cell differentiation	2 out of 336 genes, 0.6%	44 out of 15747 genes, 0.3%	1	ENSGALG00000008459,ENSGALG00000026465
biological_process	GO:0031400 negative regulation of protein modification process	2 out of 336 genes, 0.6%	396 out of 15747 genes, 2.5%	1	ENSGALG00000025887,ENSGALG00000010971
biological_process	GO:0032259 methylation	2 out of 336 genes, 0.6%	209 out of 15747 genes, 1.3%	1	ENSGALG00000038879,ENSGALG00000042073
biological_process	GO:0030968 endoplasmic reticulum unfolded protein response	2 out of 336 genes, 0.6%	36 out of 15747 genes, 0.2%	1	ENSGALG00000033498,ENSGALG00000025887
biological_process	GO:0030166 proteoglycan biosynthetic process	3 out of 336 genes, 0.9%	34 out of 15747 genes, 0.2%	1	ENSGALG00000008459,ENSGALG00000026594,ENSGALG00000031590
biological_process	GO:2001141 regulation of RNA biosynthetic process	29 out of 336 genes, 8.6%	2154 out of 15747 genes, 13.7%	1	ENSGALG00000038540,ENSGALG00000015150,ENSGALG00000040957,ENSGALG00000015333,ENSGALG00000039817,ENSGALG00000039292,ENSGALG00000044202,ENSGALG00000032398,ENSGALG00000026264,ENSGALG00000045803,ENSGALG00000008459,ENSGALG00000002987,ENSGALG00000039474,ENSGALG00000010971,ENSGALG00000046582,ENSGALG00000008367,ENSGALG00000025817,ENSGALG00000025887,ENSGALG00000039999,ENSGALG00000026465,ENSGALG00000005936,…
biological_process	GO:0017198 N-terminal peptidyl-serine acetylation	2 out of 336 genes, 0.6%	3 out of 15747 genes, 0.0%	1	ENSGALG00000041676,ENSGALG00000038876
biological_process	GO:1902107 positive regulation of leukocyte differentiation	2 out of 336 genes, 0.6%	80 out of 15747 genes, 0.5%	1	ENSGALG00000038540,ENSGALG00000013372
biological_process	GO:1901653 cellular response to peptide	2 out of 336 genes, 0.6%	139 out of 15747 genes, 0.9%	1	ENSGALG00000004418,ENSGALG00000014786
biological_process	GO:0009893 positive regulation of metabolic process	36 out of 336 genes, 10.7%	2696 out of 15747 genes, 17.1%	1	ENSGALG00000038540,ENSGALG00000037326,ENSGALG00000015150,ENSGALG00000006992,ENSGALG00000013604,ENSGALG00000013372,ENSGALG00000031094,ENSGALG00000026264,ENSGALG00000010971,ENSGALG00000029935,ENSGALG00000003446,ENSGALG00000008367,ENSGALG00000039999,ENSGALG00000005936,ENSGALG00000014786,ENSGALG00000014213,ENSGALG00000010001,ENSGALG00000011297,ENSGALG00000040957,ENSGALG00000003657,ENSGALG00000045408,…
biological_process	GO:0045010 actin nucleation	2 out of 336 genes, 0.6%	26 out of 15747 genes, 0.2%	1	ENSGALG00000000521,ENSGALG00000009723
cellular_component	GO:0034702 ion channel complex	11 out of 336 genes, 3.3%	206 out of 15747 genes, 1.3%	1	ENSGALG00000009405,ENSGALG00000034516,ENSGALG00000017044,ENSGALG00000001698,ENSGALG00000009995,ENSGALG00000013007,ENSGALG00000038995,ENSGALG00000007980,ENSGALG00000021272,ENSGALG00000007278,ENSGALG00000010812
molecular_function	GO:0004596 peptide alpha-N-acetyltransferase activity	2 out of 336 genes, 0.6%	10 out of 15747 genes, 0.1%	1	ENSGALG00000041676,ENSGALG00000038876
biological_process	GO:0032271 regulation of protein polymerization	3 out of 336 genes, 0.9%	136 out of 15747 genes, 0.9%	1	ENSGALG00000000521,ENSGALG00000009723,ENSGALG00000002103
biological_process	GO:0001764 neuron migration	3 out of 336 genes, 0.9%	90 out of 15747 genes, 0.6%	1	ENSGALG00000030801,ENSGALG00000032398,ENSGALG00000007993
molecular_function	GO:0030554 adenyl nucleotide binding	18 out of 336 genes, 5.4%	1203 out of 15747 genes, 7.6%	1	ENSGALG00000007841,ENSGALG00000027323,ENSGALG00000037326,ENSGALG00000035960,ENSGALG00000008459,ENSGALG00000042257,ENSGALG00000035726,ENSGALG00000001662,ENSGALG00000032534,ENSGALG00000002800,ENSGALG00000033498,ENSGALG00000029195,ENSGALG00000045218,ENSGALG00000015733,ENSGALG00000032385,ENSGALG00000015410,ENSGALG00000038416,ENSGALG00000036165
biological_process	GO:0010827 regulation of glucose transport	2 out of 336 genes, 0.6%	58 out of 15747 genes, 0.4%	1	ENSGALG00000014786,ENSGALG00000037556
biological_process	GO:0036303 lymph vessel morphogenesis	2 out of 336 genes, 0.6%	11 out of 15747 genes, 0.1%	1	ENSGALG00000008459,ENSGALG00000009784
cellular_component	GO:0005789 endoplasmic reticulum membrane	6 out of 336 genes, 1.8%	386 out of 15747 genes, 2.5%	1	ENSGALG00000034680,ENSGALG00000014730,ENSGALG00000016740,ENSGALG00000011213,ENSGALG00000010812,ENSGALG00000015410
biological_process	GO:1904019 epithelial cell apoptotic process	2 out of 336 genes, 0.6%	16 out of 15747 genes, 0.1%	1	ENSGALG00000008459,ENSGALG00000010812
cellular_component	GO:0044447 axoneme part	3 out of 336 genes, 0.9%	18 out of 15747 genes, 0.1%	1	ENSGALG00000007841,ENSGALG00000005402,ENSGALG00000015836
biological_process	GO:0043200 response to amino acid	2 out of 336 genes, 0.6%	54 out of 15747 genes, 0.3%	1	ENSGALG00000017343,ENSGALG00000037556
biological_process	GO:0043902 positive regulation of multi-organism process	2 out of 336 genes, 0.6%	98 out of 15747 genes, 0.6%	1	ENSGALG00000040957,ENSGALG00000013604
biological_process	GO:0097553 calcium ion transmembrane import into cytosol	3 out of 336 genes, 0.9%	40 out of 15747 genes, 0.3%	1	ENSGALG00000007278,ENSGALG00000010812,ENSGALG00000005631
biological_process	GO:2000116 regulation of cysteine-type endopeptidase activity	3 out of 336 genes, 0.9%	121 out of 15747 genes, 0.8%	1	ENSGALG00000011297,ENSGALG00000006992,ENSGALG00000010001
cellular_component	GO:0097014 ciliary plasm	4 out of 336 genes, 1.2%	71 out of 15747 genes, 0.5%	1	ENSGALG00000007841,ENSGALG00000005402,ENSGALG00000015836,ENSGALG00000007993
biological_process	GO:0001944 vasculature development	10 out of 336 genes, 3.0%	324 out of 15747 genes, 2.1%	1	ENSGALG00000039999,ENSGALG00000026465,ENSGALG00000009784,ENSGALG00000045218,ENSGALG00000008459,ENSGALG00000002987,ENSGALG00000009107,ENSGALG00000010769,ENSGALG00000011058,ENSGALG00000015410
cellular_component	GO:0005875 microtubule associated complex	3 out of 336 genes, 0.9%	113 out of 15747 genes, 0.7%	1	ENSGALG00000007841,ENSGALG00000005402,ENSGALG00000038416
cellular_component	GO:0005576 extracellular region	38 out of 336 genes, 11.3%	1173 out of 15747 genes, 7.4%	1	ENSGALG00000033671,ENSGALG00000021139,ENSGALG00000006992,ENSGALG00000013604,ENSGALG00000000293,ENSGALG00000028140,ENSGALG00000010342,ENSGALG00000039032,ENSGALG00000005319,ENSGALG00000046160,ENSGALG00000015623,ENSGALG00000000545,ENSGALG00000037050,ENSGALG00000001343,ENSGALG00000000639,ENSGALG00000032143,ENSGALG00000002550,ENSGALG00000012119,ENSGALG00000031301,ENSGALG00000040957,ENSGALG00000003657,…
biological_process	GO:1903530 regulation of secretion by cell	8 out of 336 genes, 2.4%	362 out of 15747 genes, 2.3%	1	ENSGALG00000040938,ENSGALG00000008490,ENSGALG00000013604,ENSGALG00000040256,ENSGALG00000014742,ENSGALG00000037148,ENSGALG00000030801,ENSGALG00000016288
biological_process	GO:0010605 negative regulation of macromolecule metabolic process	18 out of 336 genes, 5.4%	1654 out of 15747 genes, 10.5%	1	ENSGALG00000038540,ENSGALG00000006992,ENSGALG00000040957,ENSGALG00000044202,ENSGALG00000000293,ENSGALG00000008459,ENSGALG00000002987,ENSGALG00000007798,ENSGALG00000007278,ENSGALG00000011058,ENSGALG00000039474,ENSGALG00000010971,ENSGALG00000025887,ENSGALG00000007358,ENSGALG00000039999,ENSGALG00000019555,ENSGALG00000005016,ENSGALG00000017040
biological_process	GO:0046928 regulation of neurotransmitter secretion	2 out of 336 genes, 0.6%	37 out of 15747 genes, 0.2%	1	ENSGALG00000040938,ENSGALG00000040256
biological_process	GO:1902582 single-organism intracellular transport	8 out of 336 genes, 2.4%	972 out of 15747 genes, 6.2%	1	ENSGALG00000040938,ENSGALG00000021304,ENSGALG00000005631,ENSGALG00000014786,ENSGALG00000040205,ENSGALG00000040256,ENSGALG00000007278,ENSGALG00000010812
biological_process	GO:0010038 response to metal ion	3 out of 336 genes, 0.9%	141 out of 15747 genes, 0.9%	1	ENSGALG00000006992,ENSGALG00000034377,ENSGALG00000010812
biological_process	GO:0010942 positive regulation of cell death	10 out of 336 genes, 3.0%	333 out of 15747 genes, 2.1%	1	ENSGALG00000011297,ENSGALG00000007132,ENSGALG00000038540,ENSGALG00000025887,ENSGALG00000006992,ENSGALG00000005936,ENSGALG00000007798,ENSGALG00000007278,ENSGALG00000010971,ENSGALG00000010001
biological_process	GO:0045664 regulation of neuron differentiation	5 out of 336 genes, 1.5%	403 out of 15747 genes, 2.6%	1	ENSGALG00000008459,ENSGALG00000040938,ENSGALG00000039474,ENSGALG00000040256,ENSGALG00000032398
molecular_function	GO:0042803 protein homodimerization activity	9 out of 336 genes, 2.7%	515 out of 15747 genes, 3.3%	1	ENSGALG00000042664,ENSGALG00000038540,ENSGALG00000025887,ENSGALG00000013085,ENSGALG00000011551,ENSGALG00000028998,ENSGALG00000002987,ENSGALG00000005319,ENSGALG00000034377
molecular_function	GO:0003779 actin binding	9 out of 336 genes, 2.7%	319 out of 15747 genes, 2.0%	1	ENSGALG00000031301,ENSGALG00000027323,ENSGALG00000017103,ENSGALG00000006025,ENSGALG00000042638,ENSGALG00000045218,ENSGALG00000035960,ENSGALG00000000521,ENSGALG00000042257
biological_process	GO:2001236 regulation of extrinsic apoptotic signaling pathway	2 out of 336 genes, 0.6%	99 out of 15747 genes, 0.6%	1	ENSGALG00000025887,ENSGALG00000005936
biological_process	GO:1900180 regulation of protein localization to nucleus	2 out of 336 genes, 0.6%	94 out of 15747 genes, 0.6%	1	ENSGALG00000007358,ENSGALG00000014786
biological_process	GO:0043087 regulation of GTPase activity	3 out of 336 genes, 0.9%	413 out of 15747 genes, 2.6%	1	ENSGALG00000006130,ENSGALG00000015410,ENSGALG00000045408
biological_process	GO:0065009 regulation of molecular function	36 out of 336 genes, 10.7%	2075 out of 15747 genes, 13.2%	1	ENSGALG00000037326,ENSGALG00000006992,ENSGALG00000013604,ENSGALG00000043381,ENSGALG00000000293,ENSGALG00000010971,ENSGALG00000003446,ENSGALG00000008367,ENSGALG00000034516,ENSGALG00000039999,ENSGALG00000005936,ENSGALG00000014786,ENSGALG00000021272,ENSGALG00000010001,ENSGALG00000002550,ENSGALG00000040938,ENSGALG00000011297,ENSGALG00000003657,ENSGALG00000045408,ENSGALG00000007980,ENSGALG00000002987,…
cellular_component	GO:1990904 ribonucleoprotein complex	4 out of 336 genes, 1.2%	646 out of 15747 genes, 4.1%	1	ENSGALG00000041676,ENSGALG00000040957,ENSGALG00000038876,ENSGALG00000006073
molecular_function	GO:0016757 transferase activity, transferring glycosyl groups	5 out of 336 genes, 1.5%	237 out of 15747 genes, 1.5%	1	ENSGALG00000031590,ENSGALG00000001862,ENSGALG00000010960,ENSGALG00000012988,ENSGALG00000014944
molecular_function	GO:0060090 binding, bridging	3 out of 336 genes, 0.9%	80 out of 15747 genes, 0.5%	1	ENSGALG00000011297,ENSGALG00000011551,ENSGALG00000039264
biological_process	GO:0044092 negative regulation of molecular function	9 out of 336 genes, 2.7%	622 out of 15747 genes, 3.9%	1	ENSGALG00000017378,ENSGALG00000019555,ENSGALG00000006992,ENSGALG00000000293,ENSGALG00000002987,ENSGALG00000011058,ENSGALG00000017040,ENSGALG00000039474,ENSGALG00000010971
molecular_function	GO:0051082 unfolded protein binding	2 out of 336 genes, 0.6%	76 out of 15747 genes, 0.5%	1	ENSGALG00000033498,ENSGALG00000007798
biological_process	GO:0070271 protein complex biogenesis	13 out of 336 genes, 3.9%	711 out of 15747 genes, 4.5%	1	ENSGALG00000007841,ENSGALG00000040938,ENSGALG00000002103,ENSGALG00000037556,ENSGALG00000010187,ENSGALG00000007980,ENSGALG00000006073,ENSGALG00000032398,ENSGALG00000035883,ENSGALG00000040992,ENSGALG00000027571,ENSGALG00000015410,ENSGALG00000003446
biological_process	GO:0098754 detoxification	2 out of 336 genes, 0.6%	58 out of 15747 genes, 0.4%	1	ENSGALG00000037148,ENSGALG00000011450
biological_process	GO:0051222 positive regulation of protein transport	2 out of 336 genes, 0.6%	193 out of 15747 genes, 1.2%	1	ENSGALG00000008490,ENSGALG00000014786
biological_process	GO:0014706 striated muscle tissue development	5 out of 336 genes, 1.5%	214 out of 15747 genes, 1.4%	1	ENSGALG00000045218,ENSGALG00000025887,ENSGALG00000002958,ENSGALG00000010812,ENSGALG00000015410
biological_process	GO:0016043 cellular component organization	53 out of 336 genes, 15.8%	3979 out of 15747 genes, 25.3%	1	ENSGALG00000032571,ENSGALG00000017103,ENSGALG00000013085,ENSGALG00000006992,ENSGALG00000013372,ENSGALG00000015333,ENSGALG00000002103,ENSGALG00000009107,ENSGALG00000035883,ENSGALG00000005319,ENSGALG00000029935,ENSGALG00000003446,ENSGALG00000006025,ENSGALG00000037842,ENSGALG00000006073,ENSGALG00000007993,ENSGALG00000000521,ENSGALG00000045232,ENSGALG00000032143,ENSGALG00000030801,ENSGALG00000015089,…
biological_process	GO:0035725 sodium ion transmembrane transport	3 out of 336 genes, 0.9%	73 out of 15747 genes, 0.5%	1	ENSGALG00000021272,ENSGALG00000041524,ENSGALG00000037093
biological_process	GO:0043069 negative regulation of programmed cell death	9 out of 336 genes, 2.7%	533 out of 15747 genes, 3.4%	1	ENSGALG00000006992,ENSGALG00000013604,ENSGALG00000013372,ENSGALG00000014786,ENSGALG00000001690,ENSGALG00000028140,ENSGALG00000035726,ENSGALG00000045232,ENSGALG00000008367
biological_process	GO:0007214 gamma-aminobutyric acid signaling pathway	2 out of 336 genes, 0.6%	23 out of 15747 genes, 0.1%	1	ENSGALG00000001698,ENSGALG00000001690
biological_process	GO:2000021 regulation of ion homeostasis	4 out of 336 genes, 1.2%	109 out of 15747 genes, 0.7%	1	ENSGALG00000021272,ENSGALG00000034377,ENSGALG00000010812,ENSGALG00000005631
biological_process	GO:0048285 organelle fission	3 out of 336 genes, 0.9%	220 out of 15747 genes, 1.4%	1	ENSGALG00000000521,ENSGALG00000045232,ENSGALG00000032398
molecular_function	GO:0022892 substrate-specific transporter activity	31 out of 336 genes, 9.2%	923 out of 15747 genes, 5.9%	1	ENSGALG00000031293,ENSGALG00000009405,ENSGALG00000030176,ENSGALG00000013830,ENSGALG00000037556,ENSGALG00000010187,ENSGALG00000007980,ENSGALG00000001690,ENSGALG00000010598,ENSGALG00000001662,ENSGALG00000007278,ENSGALG00000034377,ENSGALG00000041524,ENSGALG00000006728,ENSGALG00000034680,ENSGALG00000009759,ENSGALG00000015055,ENSGALG00000017044,ENSGALG00000031274,ENSGALG00000001698,ENSGALG00000005631,…
molecular_function	GO:0019207 kinase regulator activity	2 out of 336 genes, 0.6%	141 out of 15747 genes, 0.9%	1	ENSGALG00000028318,ENSGALG00000014786
biological_process	GO:1901566 organonitrogen compound biosynthetic process	6 out of 336 genes, 1.8%	634 out of 15747 genes, 4.0%	1	ENSGALG00000014730,ENSGALG00000031590,ENSGALG00000043053,ENSGALG00000011213,ENSGALG00000010902,ENSGALG00000017173
biological_process	GO:0051101 regulation of DNA binding	2 out of 336 genes, 0.6%	76 out of 15747 genes, 0.5%	1	ENSGALG00000039474,ENSGALG00000006992
molecular_function	GO:0003700 transcription factor activity, sequence-specific DNA binding	11 out of 336 genes, 3.3%	800 out of 15747 genes, 5.1%	1	ENSGALG00000025817,ENSGALG00000038540,ENSGALG00000025887,ENSGALG00000015150,ENSGALG00000015333,ENSGALG00000010323,ENSGALG00000044202,ENSGALG00000032398,ENSGALG00000026264,ENSGALG00000039474,ENSGALG00000010971
biological_process	GO:0031669 cellular response to nutrient levels	3 out of 336 genes, 0.9%	113 out of 15747 genes, 0.7%	1	ENSGALG00000008459,ENSGALG00000025887,ENSGALG00000017343
biological_process	GO:0000904 cell morphogenesis involved in differentiation	8 out of 336 genes, 2.4%	410 out of 15747 genes, 2.6%	1	ENSGALG00000026465,ENSGALG00000013085,ENSGALG00000002958,ENSGALG00000007993,ENSGALG00000039411,ENSGALG00000030801,ENSGALG00000015410,ENSGALG00000015089
biological_process	GO:0033993 response to lipid	4 out of 336 genes, 1.2%	373 out of 15747 genes, 2.4%	1	ENSGALG00000004418,ENSGALG00000015150,ENSGALG00000003286,ENSGALG00000046160
cellular_component	GO:0044309 neuron spine	2 out of 336 genes, 0.6%	64 out of 15747 genes, 0.4%	1	ENSGALG00000013085,ENSGALG00000032282
cellular_component	GO:0098793 presynapse	7 out of 336 genes, 2.1%	208 out of 15747 genes, 1.3%	1	ENSGALG00000040938,ENSGALG00000009107,ENSGALG00000039659,ENSGALG00000007278,ENSGALG00000032282,ENSGALG00000040256,ENSGALG00000002840
biological_process	GO:0006575 cellular modified amino acid metabolic process	2 out of 336 genes, 0.6%	123 out of 15747 genes, 0.8%	1	ENSGALG00000010001,ENSGALG00000014944
biological_process	GO:0043408 regulation of MAPK cascade	8 out of 336 genes, 2.4%	489 out of 15747 genes, 3.1%	1	ENSGALG00000000545,ENSGALG00000025887,ENSGALG00000039999,ENSGALG00000037326,ENSGALG00000031094,ENSGALG00000041663,ENSGALG00000002987,ENSGALG00000035726
cellular_component	GO:0005912 adherens junction	2 out of 336 genes, 0.6%	200 out of 15747 genes, 1.3%	1	ENSGALG00000008459,ENSGALG00000005319
molecular_function	GO:0001071 nucleic acid binding transcription factor activity	11 out of 336 genes, 3.3%	800 out of 15747 genes, 5.1%	1	ENSGALG00000025817,ENSGALG00000038540,ENSGALG00000025887,ENSGALG00000015150,ENSGALG00000015333,ENSGALG00000010323,ENSGALG00000044202,ENSGALG00000032398,ENSGALG00000026264,ENSGALG00000039474,ENSGALG00000010971
biological_process	GO:0035264 multicellular organism growth	2 out of 336 genes, 0.6%	65 out of 15747 genes, 0.4%	1	ENSGALG00000028998,ENSGALG00000037556
cellular_component	GO:0044445 cytosolic part	3 out of 336 genes, 0.9%	163 out of 15747 genes, 1.0%	1	ENSGALG00000032385,ENSGALG00000041676,ENSGALG00000038876
biological_process	GO:0072006 nephron development	3 out of 336 genes, 0.9%	88 out of 15747 genes, 0.6%	1	ENSGALG00000013085,ENSGALG00000009723,ENSGALG00000032282
biological_process	GO:0043623 cellular protein complex assembly	5 out of 336 genes, 1.5%	305 out of 15747 genes, 1.9%	1	ENSGALG00000007841,ENSGALG00000035883,ENSGALG00000002103,ENSGALG00000003446,ENSGALG00000006073
biological_process	GO:0055067 monovalent inorganic cation homeostasis	3 out of 336 genes, 0.9%	88 out of 15747 genes, 0.6%	1	ENSGALG00000031274,ENSGALG00000017166,ENSGALG00000037093
biological_process	GO:0006355 regulation of transcription, DNA-templated	28 out of 336 genes, 8.3%	2114 out of 15747 genes, 13.4%	1	ENSGALG00000038540,ENSGALG00000015150,ENSGALG00000040957,ENSGALG00000015333,ENSGALG00000039817,ENSGALG00000039292,ENSGALG00000044202,ENSGALG00000032398,ENSGALG00000026264,ENSGALG00000045803,ENSGALG00000008459,ENSGALG00000002987,ENSGALG00000039474,ENSGALG00000010971,ENSGALG00000046582,ENSGALG00000008367,ENSGALG00000025817,ENSGALG00000025887,ENSGALG00000039999,ENSGALG00000026465,ENSGALG00000005936,…
biological_process	GO:0035335 peptidyl-tyrosine dephosphorylation	3 out of 336 genes, 0.9%	92 out of 15747 genes, 0.6%	1	ENSGALG00000031875,ENSGALG00000013085,ENSGALG00000009784
biological_process	GO:0010921 regulation of phosphatase activity	2 out of 336 genes, 0.6%	109 out of 15747 genes, 0.7%	1	ENSGALG00000010971,ENSGALG00000005936
biological_process	GO:0045185 maintenance of protein location	3 out of 336 genes, 0.9%	109 out of 15747 genes, 0.7%	1	ENSGALG00000014686,ENSGALG00000041767,ENSGALG00000042638
biological_process	GO:0001706 endoderm formation	2 out of 336 genes, 0.6%	32 out of 15747 genes, 0.2%	1	ENSGALG00000006992,ENSGALG00000001343
biological_process	GO:0035987 endodermal cell differentiation	2 out of 336 genes, 0.6%	29 out of 15747 genes, 0.2%	1	ENSGALG00000006992,ENSGALG00000001343
biological_process	GO:0009792 embryo development ending in birth or egg hatching	3 out of 336 genes, 0.9%	462 out of 15747 genes, 2.9%	1	ENSGALG00000045218,ENSGALG00000008459,ENSGALG00000026465
biological_process	GO:0033043 regulation of organelle organization	8 out of 336 genes, 2.4%	861 out of 15747 genes, 5.5%	1	ENSGALG00000006992,ENSGALG00000014786,ENSGALG00000032398,ENSGALG00000002987,ENSGALG00000000521,ENSGALG00000006130,ENSGALG00000009723,ENSGALG00000038416
molecular_function	GO:0019900 kinase binding	2 out of 336 genes, 0.6%	469 out of 15747 genes, 3.0%	1	ENSGALG00000010812,ENSGALG00000009784
molecular_function	GO:0004866 endopeptidase inhibitor activity	4 out of 336 genes, 1.2%	102 out of 15747 genes, 0.6%	1	ENSGALG00000000293,ENSGALG00000002987,ENSGALG00000019555,ENSGALG00000017040
biological_process	GO:0022407 regulation of cell-cell adhesion	2 out of 336 genes, 0.6%	221 out of 15747 genes, 1.4%	1	ENSGALG00000038540,ENSGALG00000013372
biological_process	GO:0009755 hormone-mediated signaling pathway	6 out of 336 genes, 1.8%	113 out of 15747 genes, 0.7%	1	ENSGALG00000002550,ENSGALG00000000545,ENSGALG00000004418,ENSGALG00000015150,ENSGALG00000008490,ENSGALG00000003446
biological_process	GO:0045017 glycerolipid biosynthetic process	2 out of 336 genes, 0.6%	94 out of 15747 genes, 0.6%	1	ENSGALG00000013205,ENSGALG00000041921
molecular_function	GO:0002020 protease binding	2 out of 336 genes, 0.6%	66 out of 15747 genes, 0.4%	1	ENSGALG00000011297,ENSGALG00000002987
biological_process	GO:0007018 microtubule-based movement	3 out of 336 genes, 0.9%	177 out of 15747 genes, 1.1%	1	ENSGALG00000007841,ENSGALG00000005402,ENSGALG00000038416
biological_process	GO:0040029 regulation of gene expression, epigenetic	2 out of 336 genes, 0.6%	119 out of 15747 genes, 0.8%	1	ENSGALG00000040957,ENSGALG00000015333
molecular_function	GO:0060089 molecular transducer activity	34 out of 336 genes, 10.1%	1017 out of 15747 genes, 6.5%	1	ENSGALG00000005242,ENSGALG00000015150,ENSGALG00000013372,ENSGALG00000031094,ENSGALG00000028140,ENSGALG00000003446,ENSGALG00000039999,ENSGALG00000005936,ENSGALG00000040567,ENSGALG00000004418,ENSGALG00000005923,ENSGALG00000030801,ENSGALG00000017343,ENSGALG00000002840,ENSGALG00000009405,ENSGALG00000012119,ENSGALG00000040938,ENSGALG00000001690,ENSGALG00000039837,ENSGALG00000008459,ENSGALG00000014742,…
biological_process	GO:0034112 positive regulation of homotypic cell-cell adhesion	2 out of 336 genes, 0.6%	94 out of 15747 genes, 0.6%	1	ENSGALG00000038540,ENSGALG00000013372
cellular_component	GO:0044432 endoplasmic reticulum part	8 out of 336 genes, 2.4%	458 out of 15747 genes, 2.9%	1	ENSGALG00000033498,ENSGALG00000034680,ENSGALG00000014730,ENSGALG00000011213,ENSGALG00000014786,ENSGALG00000016740,ENSGALG00000010812,ENSGALG00000015410
cellular_component	GO:0005813 centrosome	5 out of 336 genes, 1.5%	417 out of 15747 genes, 2.6%	1	ENSGALG00000035883,ENSGALG00000021304,ENSGALG00000003657,ENSGALG00000015836,ENSGALG00000044599
biological_process	GO:0008219 cell death	9 out of 336 genes, 2.7%	431 out of 15747 genes, 2.7%	1	ENSGALG00000011297,ENSGALG00000006992,ENSGALG00000028998,ENSGALG00000014786,ENSGALG00000008459,ENSGALG00000015167,ENSGALG00000010812,ENSGALG00000010001,ENSGALG00000013575
biological_process	GO:0044703 multi-organism reproductive process	13 out of 336 genes, 3.9%	426 out of 15747 genes, 2.7%	1	ENSGALG00000034516,ENSGALG00000038540,ENSGALG00000015055,ENSGALG00000006992,ENSGALG00000041767,ENSGALG00000037842,ENSGALG00000032398,ENSGALG00000008459,ENSGALG00000037148,ENSGALG00000045232,ENSGALG00000010769,ENSGALG00000011058,ENSGALG00000016740
biological_process	GO:0031365 N-terminal protein amino acid modification	2 out of 336 genes, 0.6%	23 out of 15747 genes, 0.1%	1	ENSGALG00000041676,ENSGALG00000038876
biological_process	GO:0032105 negative regulation of response to extracellular stimulus	2 out of 336 genes, 0.6%	35 out of 15747 genes, 0.2%	1	ENSGALG00000037148,ENSGALG00000011058
cellular_component	GO:0009986 cell surface	20 out of 336 genes, 6.0%	504 out of 15747 genes, 3.2%	1	ENSGALG00000024357,ENSGALG00000040938,ENSGALG00000037387,ENSGALG00000013372,ENSGALG00000014178,ENSGALG00000037556,ENSGALG00000008459,ENSGALG00000028140,ENSGALG00000002987,ENSGALG00000009107,ENSGALG00000005319,ENSGALG00000007278,ENSGALG00000011058,ENSGALG00000013101,ENSGALG00000039480,ENSGALG00000003446,ENSGALG00000017044,ENSGALG00000000521,ENSGALG00000044802,ENSGALG00000017343
biological_process	GO:0042692 muscle cell differentiation	2 out of 336 genes, 0.6%	188 out of 15747 genes, 1.2%	1	ENSGALG00000045218,ENSGALG00000002958
biological_process	GO:0010467 gene expression	14 out of 336 genes, 4.2%	1545 out of 15747 genes, 9.8%	1	ENSGALG00000025817,ENSGALG00000011297,ENSGALG00000000545,ENSGALG00000032571,ENSGALG00000015150,ENSGALG00000040957,ENSGALG00000032398,ENSGALG00000026264,ENSGALG00000008459,ENSGALG00000015733,ENSGALG00000009723,ENSGALG00000010971,ENSGALG00000010001,ENSGALG00000003991
molecular_function	GO:0001883 purine nucleoside binding	23 out of 336 genes, 6.8%	1477 out of 15747 genes, 9.4%	1	ENSGALG00000007841,ENSGALG00000027323,ENSGALG00000016556,ENSGALG00000037326,ENSGALG00000027778,ENSGALG00000035960,ENSGALG00000008459,ENSGALG00000004860,ENSGALG00000017166,ENSGALG00000042257,ENSGALG00000035726,ENSGALG00000001662,ENSGALG00000032534,ENSGALG00000045515,ENSGALG00000002800,ENSGALG00000033498,ENSGALG00000029195,ENSGALG00000046382,ENSGALG00000045218,ENSGALG00000015733,ENSGALG00000032385,…
biological_process	GO:0009056 catabolic process	13 out of 336 genes, 3.9%	1136 out of 15747 genes, 7.2%	1	ENSGALG00000033498,ENSGALG00000007132,ENSGALG00000029017,ENSGALG00000013057,ENSGALG00000032571,ENSGALG00000011894,ENSGALG00000043053,ENSGALG00000006992,ENSGALG00000046639,ENSGALG00000003226,ENSGALG00000015939,ENSGALG00000015167,ENSGALG00000003991
biological_process	GO:0007049 cell cycle	7 out of 336 genes, 2.1%	680 out of 15747 genes, 4.3%	1	ENSGALG00000028318,ENSGALG00000011297,ENSGALG00000000521,ENSGALG00000045232,ENSGALG00000039474,ENSGALG00000003657,ENSGALG00000032398
biological_process	GO:0042981 regulation of apoptotic process	17 out of 336 genes, 5.1%	855 out of 15747 genes, 5.4%	1	ENSGALG00000011297,ENSGALG00000038540,ENSGALG00000006992,ENSGALG00000013604,ENSGALG00000013372,ENSGALG00000001690,ENSGALG00000028140,ENSGALG00000007798,ENSGALG00000035726,ENSGALG00000007278,ENSGALG00000010971,ENSGALG00000008367,ENSGALG00000025887,ENSGALG00000005936,ENSGALG00000014786,ENSGALG00000045232,ENSGALG00000010001
biological_process	GO:0007187 G-protein coupled receptor signaling pathway, coupled to cyclic nucleotide second messenger	8 out of 336 genes, 2.4%	160 out of 15747 genes, 1.0%	1	ENSGALG00000013604,ENSGALG00000005936,ENSGALG00000004930,ENSGALG00000014742,ENSGALG00000008365,ENSGALG00000009640,ENSGALG00000004418,ENSGALG00000002840
molecular_function	GO:0051015 actin filament binding	4 out of 336 genes, 1.2%	161 out of 15747 genes, 1.0%	1	ENSGALG00000031301,ENSGALG00000027323,ENSGALG00000042257,ENSGALG00000042638
biological_process	GO:1900271 regulation of long-term synaptic potentiation	2 out of 336 genes, 0.6%	17 out of 15747 genes, 0.1%	1	ENSGALG00000007278,ENSGALG00000032282
molecular_function	GO:0015179 L-amino acid transmembrane transporter activity	2 out of 336 genes, 0.6%	46 out of 15747 genes, 0.3%	1	ENSGALG00000037556,ENSGALG00000010187
biological_process	GO:0007166 cell surface receptor signaling pathway	26 out of 336 genes, 7.7%	1217 out of 15747 genes, 7.7%	1	ENSGALG00000009405,ENSGALG00000024357,ENSGALG00000005242,ENSGALG00000013372,ENSGALG00000008459,ENSGALG00000028140,ENSGALG00000000894,ENSGALG00000035726,ENSGALG00000011058,ENSGALG00000007278,ENSGALG00000046160,ENSGALG00000016288,ENSGALG00000013101,ENSGALG00000039480,ENSGALG00000003446,ENSGALG00000039999,ENSGALG00000026465,ENSGALG00000005936,ENSGALG00000014786,ENSGALG00000038995,ENSGALG00000041663,…
biological_process	GO:0007601 visual perception	3 out of 336 genes, 0.9%	95 out of 15747 genes, 0.6%	1	ENSGALG00000031301,ENSGALG00000015322,ENSGALG00000005978
biological_process	GO:0008584 male gonad development	3 out of 336 genes, 0.9%	71 out of 15747 genes, 0.5%	1	ENSGALG00000002223,ENSGALG00000000545,ENSGALG00000032398
biological_process	GO:0070486 leukocyte aggregation	4 out of 336 genes, 1.2%	173 out of 15747 genes, 1.1%	1	ENSGALG00000014821,ENSGALG00000039999,ENSGALG00000011058,ENSGALG00000013372
biological_process	GO:0007269 neurotransmitter secretion	3 out of 336 genes, 0.9%	68 out of 15747 genes, 0.4%	1	ENSGALG00000040938,ENSGALG00000009107,ENSGALG00000040256
biological_process	GO:0030500 regulation of bone mineralization	2 out of 336 genes, 0.6%	49 out of 15747 genes, 0.3%	1	ENSGALG00000008459,ENSGALG00000014686
biological_process	GO:0019216 regulation of lipid metabolic process	3 out of 336 genes, 0.9%	188 out of 15747 genes, 1.2%	1	ENSGALG00000037050,ENSGALG00000011058,ENSGALG00000014786
biological_process	GO:0007270 neuron-neuron synaptic transmission	3 out of 336 genes, 0.9%	61 out of 15747 genes, 0.4%	1	ENSGALG00000037148,ENSGALG00000005319,ENSGALG00000001698
biological_process	GO:0050877 neurological system process	18 out of 336 genes, 5.4%	653 out of 15747 genes, 4.1%	1	ENSGALG00000031301,ENSGALG00000040938,ENSGALG00000038933,ENSGALG00000013604,ENSGALG00000032282,ENSGALG00000001690,ENSGALG00000015322,ENSGALG00000009107,ENSGALG00000010342,ENSGALG00000007278,ENSGALG00000008367,ENSGALG00000001698,ENSGALG00000005936,ENSGALG00000035230,ENSGALG00000004930,ENSGALG00000001282,ENSGALG00000009640,ENSGALG00000005978
biological_process	GO:0009605 response to external stimulus	23 out of 336 genes, 6.8%	995 out of 15747 genes, 6.3%	1	ENSGALG00000031301,ENSGALG00000011297,ENSGALG00000013057,ENSGALG00000013085,ENSGALG00000038933,ENSGALG00000037556,ENSGALG00000008459,ENSGALG00000009107,ENSGALG00000037148,ENSGALG00000007278,ENSGALG00000011058,ENSGALG00000046160,ENSGALG00000025887,ENSGALG00000011551,ENSGALG00000005631,ENSGALG00000009603,ENSGALG00000035230,ENSGALG00000004930,ENSGALG00000006388,ENSGALG00000010812,ENSGALG00000027571,…
biological_process	GO:0000041 transition metal ion transport	5 out of 336 genes, 1.5%	58 out of 15747 genes, 0.4%	1	ENSGALG00000017044,ENSGALG00000034377,ENSGALG00000005631,ENSGALG00000012298,ENSGALG00000030176
biological_process	GO:0030036 actin cytoskeleton organization	5 out of 336 genes, 1.5%	377 out of 15747 genes, 2.4%	1	ENSGALG00000000521,ENSGALG00000017103,ENSGALG00000006025,ENSGALG00000009723,ENSGALG00000029935
biological_process	GO:1903651 positive regulation of cytoplasmic transport	2 out of 336 genes, 0.6%	104 out of 15747 genes, 0.7%	1	ENSGALG00000040938,ENSGALG00000014786
cellular_component	GO:0044454 nuclear chromosome part	3 out of 336 genes, 0.9%	345 out of 15747 genes, 2.2%	1	ENSGALG00000045232,ENSGALG00000028998,ENSGALG00000003559
biological_process	GO:0030148 sphingolipid biosynthetic process	3 out of 336 genes, 0.9%	50 out of 15747 genes, 0.3%	1	ENSGALG00000014730,ENSGALG00000011213,ENSGALG00000010902
molecular_function	GO:0003824 catalytic activity	83 out of 336 genes, 24.7%	4729 out of 15747 genes, 30.0%	1	ENSGALG00000038590,ENSGALG00000037975,ENSGALG00000027323,ENSGALG00000013085,ENSGALG00000043053,ENSGALG00000035960,ENSGALG00000010342,ENSGALG00000042257,ENSGALG00000015623,ENSGALG00000002800,ENSGALG00000033498,ENSGALG00000031875,ENSGALG00000029195,ENSGALG00000029017,ENSGALG00000039264,ENSGALG00000003226,ENSGALG00000009784,ENSGALG00000037842,ENSGALG00000008063,ENSGALG00000010001,ENSGALG00000020884,…
biological_process	GO:0051240 positive regulation of multicellular organismal process	25 out of 336 genes, 7.4%	939 out of 15747 genes, 6.0%	1	ENSGALG00000042664,ENSGALG00000040938,ENSGALG00000038540,ENSGALG00000037387,ENSGALG00000017103,ENSGALG00000006992,ENSGALG00000040957,ENSGALG00000013604,ENSGALG00000013372,ENSGALG00000040256,ENSGALG00000010187,ENSGALG00000032398,ENSGALG00000008459,ENSGALG00000002987,ENSGALG00000009107,ENSGALG00000037148,ENSGALG00000039474,ENSGALG00000029935,ENSGALG00000014686,ENSGALG00000026465,ENSGALG00000005936,…
cellular_component	GO:0014069 postsynaptic density	5 out of 336 genes, 1.5%	120 out of 15747 genes, 0.8%	1	ENSGALG00000008459,ENSGALG00000034516,ENSGALG00000037387,ENSGALG00000007278,ENSGALG00000015089
biological_process	GO:0032879 regulation of localization	29 out of 336 genes, 8.6%	1612 out of 15747 genes, 10.2%	1	ENSGALG00000031301,ENSGALG00000040938,ENSGALG00000006992,ENSGALG00000003657,ENSGALG00000040957,ENSGALG00000013604,ENSGALG00000030176,ENSGALG00000040256,ENSGALG00000037556,ENSGALG00000007980,ENSGALG00000008459,ENSGALG00000014742,ENSGALG00000037148,ENSGALG00000011058,ENSGALG00000034377,ENSGALG00000029935,ENSGALG00000016288,ENSGALG00000007038,ENSGALG00000034516,ENSGALG00000007358,ENSGALG00000008490,…
biological_process	GO:0051606 detection of stimulus	2 out of 336 genes, 0.6%	241 out of 15747 genes, 1.5%	1	ENSGALG00000031301,ENSGALG00000010812
biological_process	GO:0044702 single organism reproductive process	15 out of 336 genes, 4.5%	647 out of 15747 genes, 4.1%	1	ENSGALG00000034516,ENSGALG00000000545,ENSGALG00000038540,ENSGALG00000015055,ENSGALG00000006992,ENSGALG00000041767,ENSGALG00000037842,ENSGALG00000032398,ENSGALG00000002223,ENSGALG00000008459,ENSGALG00000000521,ENSGALG00000011058,ENSGALG00000016740,ENSGALG00000045232,ENSGALG00000039474
biological_process	GO:0032414 positive regulation of ion transmembrane transporter activity	2 out of 336 genes, 0.6%	44 out of 15747 genes, 0.3%	1	ENSGALG00000010812,ENSGALG00000009995
biological_process	GO:0042327 positive regulation of phosphorylation	13 out of 336 genes, 3.9%	676 out of 15747 genes, 4.3%	1	ENSGALG00000039999,ENSGALG00000037326,ENSGALG00000006992,ENSGALG00000003657,ENSGALG00000031094,ENSGALG00000008459,ENSGALG00000041663,ENSGALG00000028318,ENSGALG00000002987,ENSGALG00000035726,ENSGALG00000011058,ENSGALG00000014213,ENSGALG00000003446
biological_process	GO:0050921 positive regulation of chemotaxis	2 out of 336 genes, 0.6%	67 out of 15747 genes, 0.4%	1	ENSGALG00000008459,ENSGALG00000006388
cellular_component	GO:0016459 myosin complex	4 out of 336 genes, 1.2%	56 out of 15747 genes, 0.4%	1	ENSGALG00000045218,ENSGALG00000035960,ENSGALG00000027323,ENSGALG00000042257
biological_process	GO:0008104 protein localization	20 out of 336 genes, 6.0%	1266 out of 15747 genes, 8.0%	1	ENSGALG00000042664,ENSGALG00000031301,ENSGALG00000040938,ENSGALG00000021304,ENSGALG00000003657,ENSGALG00000013604,ENSGALG00000028998,ENSGALG00000041767,ENSGALG00000031971,ENSGALG00000026264,ENSGALG00000009107,ENSGALG00000017166,ENSGALG00000007278,ENSGALG00000039474,ENSGALG00000034377,ENSGALG00000014686,ENSGALG00000014786,ENSGALG00000040205,ENSGALG00000042638,ENSGALG00000010812
biological_process	GO:0006919 activation of cysteine-type endopeptidase activity involved in apoptotic process	2 out of 336 genes, 0.6%	45 out of 15747 genes, 0.3%	1	ENSGALG00000011297,ENSGALG00000010001
biological_process	GO:0031638 zymogen activation	2 out of 336 genes, 0.6%	62 out of 15747 genes, 0.4%	1	ENSGALG00000011297,ENSGALG00000010001
biological_process	GO:0042462 eye photoreceptor cell development	2 out of 336 genes, 0.6%	19 out of 15747 genes, 0.1%	1	ENSGALG00000031301,ENSGALG00000015150
biological_process	GO:0006690 icosanoid metabolic process	3 out of 336 genes, 0.9%	36 out of 15747 genes, 0.2%	1	ENSGALG00000011450,ENSGALG00000011894,ENSGALG00000010769
cellular_component	GO:0022626 cytosolic ribosome	2 out of 336 genes, 0.6%	91 out of 15747 genes, 0.6%	1	ENSGALG00000041676,ENSGALG00000038876
cellular_component	GO:0042995 cell projection	30 out of 336 genes, 8.9%	1189 out of 15747 genes, 7.6%	1	ENSGALG00000031301,ENSGALG00000007841,ENSGALG00000017103,ENSGALG00000013085,ENSGALG00000038933,ENSGALG00000040957,ENSGALG00000013604,ENSGALG00000032282,ENSGALG00000037556,ENSGALG00000001690,ENSGALG00000014742,ENSGALG00000006130,ENSGALG00000008365,ENSGALG00000005319,ENSGALG00000007278,ENSGALG00000017378,ENSGALG00000017039,ENSGALG00000034516,ENSGALG00000031274,ENSGALG00000015737,ENSGALG00000001698,…
biological_process	GO:0051174 regulation of phosphorus metabolic process	19 out of 336 genes, 5.7%	1133 out of 15747 genes, 7.2%	1	ENSGALG00000037326,ENSGALG00000006992,ENSGALG00000003657,ENSGALG00000031094,ENSGALG00000008459,ENSGALG00000028318,ENSGALG00000002987,ENSGALG00000035726,ENSGALG00000011058,ENSGALG00000010971,ENSGALG00000003446,ENSGALG00000025887,ENSGALG00000000545,ENSGALG00000039999,ENSGALG00000037050,ENSGALG00000005936,ENSGALG00000014786,ENSGALG00000041663,ENSGALG00000014213
molecular_function	GO:0005506 iron ion binding	4 out of 336 genes, 1.2%	129 out of 15747 genes, 0.8%	1	ENSGALG00000011894,ENSGALG00000046639,ENSGALG00000038287,ENSGALG00000010001
cellular_component	GO:0098802 plasma membrane receptor complex	5 out of 336 genes, 1.5%	121 out of 15747 genes, 0.8%	1	ENSGALG00000009405,ENSGALG00000034516,ENSGALG00000028140,ENSGALG00000007278,ENSGALG00000038995
molecular_function	GO:0015293 symporter activity	4 out of 336 genes, 1.2%	81 out of 15747 genes, 0.5%	1	ENSGALG00000031274,ENSGALG00000006728,ENSGALG00000037556,ENSGALG00000010187
biological_process	GO:0031329 regulation of cellular catabolic process	3 out of 336 genes, 0.9%	403 out of 15747 genes, 2.6%	1	ENSGALG00000011058,ENSGALG00000040957,ENSGALG00000028998
biological_process	GO:0021988 olfactory lobe development	2 out of 336 genes, 0.6%	29 out of 15747 genes, 0.2%	1	ENSGALG00000017378,ENSGALG00000039292
biological_process	GO:0032107 regulation of response to nutrient levels	2 out of 336 genes, 0.6%	100 out of 15747 genes, 0.6%	1	ENSGALG00000037148,ENSGALG00000011058
biological_process	GO:0006941 striated muscle contraction	2 out of 336 genes, 0.6%	56 out of 15747 genes, 0.4%	1	ENSGALG00000021272,ENSGALG00000010812
biological_process	GO:0032774 RNA biosynthetic process	6 out of 336 genes, 1.8%	592 out of 15747 genes, 3.8%	1	ENSGALG00000025817,ENSGALG00000008459,ENSGALG00000015150,ENSGALG00000010971,ENSGALG00000032398,ENSGALG00000026264
biological_process	GO:0048812 neuron projection morphogenesis	5 out of 336 genes, 1.5%	294 out of 15747 genes, 1.9%	1	ENSGALG00000039411,ENSGALG00000013085,ENSGALG00000030801,ENSGALG00000015089,ENSGALG00000007993
biological_process	GO:0007009 plasma membrane organization	3 out of 336 genes, 0.9%	178 out of 15747 genes, 1.1%	1	ENSGALG00000031301,ENSGALG00000007278,ENSGALG00000006807
biological_process	GO:0035082 axoneme assembly	4 out of 336 genes, 1.2%	40 out of 15747 genes, 0.3%	1	ENSGALG00000007841,ENSGALG00000035883,ENSGALG00000037842,ENSGALG00000007993
biological_process	GO:0031323 regulation of cellular metabolic process	52 out of 336 genes, 15.5%	3870 out of 15747 genes, 24.6%	1	ENSGALG00000038540,ENSGALG00000037326,ENSGALG00000015150,ENSGALG00000006992,ENSGALG00000031094,ENSGALG00000015333,ENSGALG00000039292,ENSGALG00000026264,ENSGALG00000000293,ENSGALG00000045803,ENSGALG00000010971,ENSGALG00000046582,ENSGALG00000003446,ENSGALG00000008367,ENSGALG00000025817,ENSGALG00000000545,ENSGALG00000039999,ENSGALG00000037050,ENSGALG00000005936,ENSGALG00000009784,ENSGALG00000014786,…
cellular_component	GO:0005739 mitochondrion	5 out of 336 genes, 1.5%	961 out of 15747 genes, 6.1%	1	ENSGALG00000038590,ENSGALG00000043053,ENSGALG00000013830,ENSGALG00000013575,ENSGALG00000006073
biological_process	GO:0006814 sodium ion transport	4 out of 336 genes, 1.2%	90 out of 15747 genes, 0.6%	1	ENSGALG00000021272,ENSGALG00000041524,ENSGALG00000006728,ENSGALG00000037093
biological_process	GO:0051341 regulation of oxidoreductase activity	2 out of 336 genes, 0.6%	36 out of 15747 genes, 0.2%	1	ENSGALG00000037148,ENSGALG00000005936
biological_process	GO:0000902 cell morphogenesis	13 out of 336 genes, 3.9%	674 out of 15747 genes, 4.3%	1	ENSGALG00000007841,ENSGALG00000026465,ENSGALG00000013085,ENSGALG00000002958,ENSGALG00000013372,ENSGALG00000037842,ENSGALG00000007993,ENSGALG00000039411,ENSGALG00000035883,ENSGALG00000030801,ENSGALG00000015410,ENSGALG00000015836,ENSGALG00000015089
biological_process	GO:0021549 cerebellum development	2 out of 336 genes, 0.6%	59 out of 15747 genes, 0.4%	1	ENSGALG00000042664,ENSGALG00000008367
cellular_component	GO:0044437 vacuolar part	2 out of 336 genes, 0.6%	113 out of 15747 genes, 0.7%	1	ENSGALG00000016740,ENSGALG00000005631
biological_process	GO:0050790 regulation of catalytic activity	22 out of 336 genes, 6.5%	1518 out of 15747 genes, 9.6%	1	ENSGALG00000011297,ENSGALG00000037326,ENSGALG00000006992,ENSGALG00000003657,ENSGALG00000045408,ENSGALG00000000293,ENSGALG00000028318,ENSGALG00000002987,ENSGALG00000006130,ENSGALG00000037148,ENSGALG00000011058,ENSGALG00000010971,ENSGALG00000003446,ENSGALG00000037093,ENSGALG00000039999,ENSGALG00000019555,ENSGALG00000005936,ENSGALG00000014786,ENSGALG00000017040,ENSGALG00000010812,ENSGALG00000015410,…
biological_process	GO:0007417 central nervous system development	16 out of 336 genes, 4.8%	534 out of 15747 genes, 3.4%	1	ENSGALG00000042664,ENSGALG00000038540,ENSGALG00000017103,ENSGALG00000038933,ENSGALG00000037556,ENSGALG00000039292,ENSGALG00000032398,ENSGALG00000039474,ENSGALG00000008367,ENSGALG00000017378,ENSGALG00000017044,ENSGALG00000015624,ENSGALG00000002958,ENSGALG00000007993,ENSGALG00000030801,ENSGALG00000045469
cellular_component	GO:0044449 contractile fiber part	3 out of 336 genes, 0.9%	124 out of 15747 genes, 0.8%	1	ENSGALG00000045218,ENSGALG00000011687,ENSGALG00000010812
biological_process	GO:0009887 organ morphogenesis	17 out of 336 genes, 5.1%	675 out of 15747 genes, 4.3%	1	ENSGALG00000031301,ENSGALG00000015150,ENSGALG00000032282,ENSGALG00000039292,ENSGALG00000008459,ENSGALG00000039032,ENSGALG00000009723,ENSGALG00000039474,ENSGALG00000026465,ENSGALG00000014686,ENSGALG00000002958,ENSGALG00000005936,ENSGALG00000014944,ENSGALG00000002223,ENSGALG00000045232,ENSGALG00000010812,ENSGALG00000015410
molecular_function	GO:0005088 Ras guanyl-nucleotide exchange factor activity	2 out of 336 genes, 0.6%	99 out of 15747 genes, 0.6%	1	ENSGALG00000039721,ENSGALG00000032534
biological_process	GO:0002682 regulation of immune system process	9 out of 336 genes, 2.7%	720 out of 15747 genes, 4.6%	1	ENSGALG00000024357,ENSGALG00000038540,ENSGALG00000013372,ENSGALG00000014786,ENSGALG00000014821,ENSGALG00000017040,ENSGALG00000044802,ENSGALG00000039480,ENSGALG00000013101
biological_process	GO:1901362 organic cyclic compound biosynthetic process	10 out of 336 genes, 3.0%	918 out of 15747 genes, 5.8%	1	ENSGALG00000025817,ENSGALG00000015150,ENSGALG00000043053,ENSGALG00000032398,ENSGALG00000026264,ENSGALG00000008459,ENSGALG00000037148,ENSGALG00000016740,ENSGALG00000010971,ENSGALG00000017173
biological_process	GO:0033554 cellular response to stress	10 out of 336 genes, 3.0%	954 out of 15747 genes, 6.1%	1	ENSGALG00000033498,ENSGALG00000011297,ENSGALG00000025887,ENSGALG00000037326,ENSGALG00000006992,ENSGALG00000038287,ENSGALG00000028998,ENSGALG00000014786,ENSGALG00000008459,ENSGALG00000003559
biological_process	GO:0034764 positive regulation of transmembrane transport	2 out of 336 genes, 0.6%	77 out of 15747 genes, 0.5%	1	ENSGALG00000010812,ENSGALG00000009995
biological_process	GO:0051260 protein homooligomerization	5 out of 336 genes, 1.5%	184 out of 15747 genes, 1.2%	1	ENSGALG00000040938,ENSGALG00000015410,ENSGALG00000037556,ENSGALG00000010187,ENSGALG00000007980
biological_process	GO:0032956 regulation of actin cytoskeleton organization	4 out of 336 genes, 1.2%	228 out of 15747 genes, 1.4%	1	ENSGALG00000002987,ENSGALG00000000521,ENSGALG00000009723,ENSGALG00000014786
biological_process	GO:0048520 positive regulation of behavior	3 out of 336 genes, 0.9%	75 out of 15747 genes, 0.5%	1	ENSGALG00000008459,ENSGALG00000040938,ENSGALG00000006388
molecular_function	GO:0008236 serine-type peptidase activity	4 out of 336 genes, 1.2%	131 out of 15747 genes, 0.8%	1	ENSGALG00000017040,ENSGALG00000007886,ENSGALG00000015623,ENSGALG00000005978
biological_process	GO:0071804 cellular potassium ion transport	3 out of 336 genes, 0.9%	137 out of 15747 genes, 0.9%	1	ENSGALG00000010598,ENSGALG00000007980,ENSGALG00000037093
biological_process	GO:1903725 regulation of phospholipid metabolic process	2 out of 336 genes, 0.6%	52 out of 15747 genes, 0.3%	1	ENSGALG00000037050,ENSGALG00000014786
biological_process	GO:0048523 negative regulation of cellular process	48 out of 336 genes, 14.3%	3073 out of 15747 genes, 19.5%	1	ENSGALG00000038540,ENSGALG00000013085,ENSGALG00000015150,ENSGALG00000006992,ENSGALG00000013604,ENSGALG00000013372,ENSGALG00000000293,ENSGALG00000028140,ENSGALG00000010971,ENSGALG00000008367,ENSGALG00000034516,ENSGALG00000039999,ENSGALG00000005936,ENSGALG00000014786,ENSGALG00000009784,ENSGALG00000045232,ENSGALG00000042664,ENSGALG00000011297,ENSGALG00000040938,ENSGALG00000039376,ENSGALG00000003657,…
cellular_component	GO:0043679 axon terminus	2 out of 336 genes, 0.6%	43 out of 15747 genes, 0.3%	1	ENSGALG00000031301,ENSGALG00000005319
molecular_function	GO:0015267 channel activity	15 out of 336 genes, 4.5%	390 out of 15747 genes, 2.5%	1	ENSGALG00000009405,ENSGALG00000017044,ENSGALG00000001698,ENSGALG00000005631,ENSGALG00000013007,ENSGALG00000038995,ENSGALG00000007980,ENSGALG00000001690,ENSGALG00000010598,ENSGALG00000008063,ENSGALG00000001282,ENSGALG00000021272,ENSGALG00000007278,ENSGALG00000010812,ENSGALG00000041524
biological_process	GO:1990778 protein localization to cell periphery	2 out of 336 genes, 0.6%	129 out of 15747 genes, 0.8%	1	ENSGALG00000031301,ENSGALG00000007278
biological_process	GO:0060341 regulation of cellular localization	14 out of 336 genes, 4.2%	741 out of 15747 genes, 4.7%	1	ENSGALG00000034516,ENSGALG00000007358,ENSGALG00000040938,ENSGALG00000008490,ENSGALG00000013604,ENSGALG00000014786,ENSGALG00000009784,ENSGALG00000040256,ENSGALG00000014742,ENSGALG00000037148,ENSGALG00000010812,ENSGALG00000030801,ENSGALG00000016288,ENSGALG00000007038
biological_process	GO:0051259 protein oligomerization	6 out of 336 genes, 1.8%	275 out of 15747 genes, 1.7%	1	ENSGALG00000040938,ENSGALG00000040992,ENSGALG00000015410,ENSGALG00000037556,ENSGALG00000010187,ENSGALG00000007980
cellular_component	GO:0070013 intracellular organelle lumen	25 out of 336 genes, 7.4%	2704 out of 15747 genes, 17.2%	1	ENSGALG00000038540,ENSGALG00000032571,ENSGALG00000040957,ENSGALG00000028998,ENSGALG00000036474,ENSGALG00000015333,ENSGALG00000023772,ENSGALG00000008459,ENSGALG00000009107,ENSGALG00000007798,ENSGALG00000032534,ENSGALG00000009441,ENSGALG00000003991,ENSGALG00000033498,ENSGALG00000025887,ENSGALG00000015737,ENSGALG00000009784,ENSGALG00000017220,ENSGALG00000006073,ENSGALG00000011663,ENSGALG00000006388,…
biological_process	GO:0070372 regulation of ERK1 and ERK2 cascade	3 out of 336 genes, 0.9%	198 out of 15747 genes, 1.3%	1	ENSGALG00000025887,ENSGALG00000002987,ENSGALG00000035726
biological_process	GO:0019438 aromatic compound biosynthetic process	9 out of 336 genes, 2.7%	844 out of 15747 genes, 5.4%	1	ENSGALG00000025817,ENSGALG00000015150,ENSGALG00000043053,ENSGALG00000032398,ENSGALG00000026264,ENSGALG00000008459,ENSGALG00000016740,ENSGALG00000010971,ENSGALG00000017173
molecular_function	GO:0045296 cadherin binding	2 out of 336 genes, 0.6%	42 out of 15747 genes, 0.3%	1	ENSGALG00000017044,ENSGALG00000005319
biological_process	GO:0030900 forebrain development	9 out of 336 genes, 2.7%	255 out of 15747 genes, 1.6%	1	ENSGALG00000017378,ENSGALG00000038933,ENSGALG00000037556,ENSGALG00000039292,ENSGALG00000032398,ENSGALG00000007993,ENSGALG00000039474,ENSGALG00000030801,ENSGALG00000008367
biological_process	GO:0032880 regulation of protein localization	7 out of 336 genes, 2.1%	540 out of 15747 genes, 3.4%	1	ENSGALG00000034516,ENSGALG00000007358,ENSGALG00000008490,ENSGALG00000013604,ENSGALG00000014786,ENSGALG00000009784,ENSGALG00000007038
biological_process	GO:0009966 regulation of signal transduction	38 out of 336 genes, 11.3%	1932 out of 15747 genes, 12.3%	1	ENSGALG00000013085,ENSGALG00000037326,ENSGALG00000006992,ENSGALG00000013604,ENSGALG00000013372,ENSGALG00000031094,ENSGALG00000043381,ENSGALG00000009107,ENSGALG00000032534,ENSGALG00000008367,ENSGALG00000034516,ENSGALG00000000545,ENSGALG00000039999,ENSGALG00000005936,ENSGALG00000039264,ENSGALG00000014786,ENSGALG00000014213,ENSGALG00000002550,ENSGALG00000042664,ENSGALG00000040938,ENSGALG00000011297,…
biological_process	GO:0006461 protein complex assembly	13 out of 336 genes, 3.9%	711 out of 15747 genes, 4.5%	1	ENSGALG00000007841,ENSGALG00000040938,ENSGALG00000002103,ENSGALG00000037556,ENSGALG00000010187,ENSGALG00000007980,ENSGALG00000006073,ENSGALG00000032398,ENSGALG00000035883,ENSGALG00000040992,ENSGALG00000027571,ENSGALG00000015410,ENSGALG00000003446
biological_process	GO:0061035 regulation of cartilage development	2 out of 336 genes, 0.6%	52 out of 15747 genes, 0.3%	1	ENSGALG00000008459,ENSGALG00000038540
biological_process	GO:1904062 regulation of cation transmembrane transport	6 out of 336 genes, 1.8%	137 out of 15747 genes, 0.9%	1	ENSGALG00000021272,ENSGALG00000006992,ENSGALG00000010812,ENSGALG00000009995,ENSGALG00000030176,ENSGALG00000007980
biological_process	GO:0008542 visual learning	2 out of 336 genes, 0.6%	33 out of 15747 genes, 0.2%	1	ENSGALG00000004930,ENSGALG00000007278
biological_process	GO:0090087 regulation of peptide transport	2 out of 336 genes, 0.6%	104 out of 15747 genes, 0.7%	1	ENSGALG00000037148,ENSGALG00000008490
biological_process	GO:0002253 activation of immune response	6 out of 336 genes, 1.8%	193 out of 15747 genes, 1.2%	1	ENSGALG00000024357,ENSGALG00000014821,ENSGALG00000017040,ENSGALG00000044802,ENSGALG00000013101,ENSGALG00000039480
biological_process	GO:1902531 regulation of intracellular signal transduction	16 out of 336 genes, 4.8%	1133 out of 15747 genes, 7.2%	1	ENSGALG00000037326,ENSGALG00000006992,ENSGALG00000013372,ENSGALG00000031094,ENSGALG00000002987,ENSGALG00000006130,ENSGALG00000035726,ENSGALG00000032534,ENSGALG00000017173,ENSGALG00000025887,ENSGALG00000000545,ENSGALG00000026465,ENSGALG00000039999,ENSGALG00000009603,ENSGALG00000041663,ENSGALG00000014213
biological_process	GO:0001754 eye photoreceptor cell differentiation	2 out of 336 genes, 0.6%	27 out of 15747 genes, 0.2%	1	ENSGALG00000031301,ENSGALG00000015150
biological_process	GO:0016192 vesicle-mediated transport	8 out of 336 genes, 2.4%	791 out of 15747 genes, 5.0%	1	ENSGALG00000031301,ENSGALG00000012119,ENSGALG00000040938,ENSGALG00000040256,ENSGALG00000017166,ENSGALG00000000521,ENSGALG00000011058,ENSGALG00000015410
biological_process	GO:0097305 response to alcohol	2 out of 336 genes, 0.6%	103 out of 15747 genes, 0.7%	1	ENSGALG00000004418,ENSGALG00000007278
biological_process	GO:0071407 cellular response to organic cyclic compound	7 out of 336 genes, 2.1%	272 out of 15747 genes, 1.7%	1	ENSGALG00000004418,ENSGALG00000015150,ENSGALG00000040957,ENSGALG00000010812,ENSGALG00000009995,ENSGALG00000005631,ENSGALG00000017343
biological_process	GO:0015914 phospholipid transport	2 out of 336 genes, 0.6%	62 out of 15747 genes, 0.4%	1	ENSGALG00000001662,ENSGALG00000013830
biological_process	GO:0017145 stem cell division	2 out of 336 genes, 0.6%	20 out of 15747 genes, 0.1%	1	ENSGALG00000038540,ENSGALG00000032398
biological_process	GO:0009892 negative regulation of metabolic process	18 out of 336 genes, 5.4%	1790 out of 15747 genes, 11.4%	1	ENSGALG00000038540,ENSGALG00000006992,ENSGALG00000040957,ENSGALG00000044202,ENSGALG00000000293,ENSGALG00000008459,ENSGALG00000002987,ENSGALG00000007798,ENSGALG00000007278,ENSGALG00000011058,ENSGALG00000039474,ENSGALG00000010971,ENSGALG00000025887,ENSGALG00000007358,ENSGALG00000039999,ENSGALG00000019555,ENSGALG00000005016,ENSGALG00000017040
biological_process	GO:0044091 membrane biogenesis	2 out of 336 genes, 0.6%	23 out of 15747 genes, 0.1%	1	ENSGALG00000040938,ENSGALG00000009107
biological_process	GO:0003158 endothelium development	2 out of 336 genes, 0.6%	51 out of 15747 genes, 0.3%	1	ENSGALG00000008459,ENSGALG00000026465
molecular_function	GO:0016410 N-acyltransferase activity	4 out of 336 genes, 1.2%	75 out of 15747 genes, 0.5%	1	ENSGALG00000038590,ENSGALG00000041676,ENSGALG00000010902,ENSGALG00000038876
biological_process	GO:0048705 skeletal system morphogenesis	4 out of 336 genes, 1.2%	195 out of 15747 genes, 1.2%	1	ENSGALG00000008459,ENSGALG00000014686,ENSGALG00000009723,ENSGALG00000039292
biological_process	GO:0071577 zinc II ion transmembrane transport	2 out of 336 genes, 0.6%	14 out of 15747 genes, 0.1%	1	ENSGALG00000034377,ENSGALG00000012298
biological_process	GO:0008064 regulation of actin polymerization or depolymerization	2 out of 336 genes, 0.6%	122 out of 15747 genes, 0.8%	1	ENSGALG00000000521,ENSGALG00000009723
biological_process	GO:0051247 positive regulation of protein metabolic process	17 out of 336 genes, 5.1%	1078 out of 15747 genes, 6.8%	1	ENSGALG00000011297,ENSGALG00000037326,ENSGALG00000006992,ENSGALG00000003657,ENSGALG00000013604,ENSGALG00000031094,ENSGALG00000008459,ENSGALG00000028318,ENSGALG00000002987,ENSGALG00000035726,ENSGALG00000011058,ENSGALG00000003446,ENSGALG00000039999,ENSGALG00000005936,ENSGALG00000041663,ENSGALG00000014213,ENSGALG00000010001
biological_process	GO:0051453 regulation of intracellular pH	2 out of 336 genes, 0.6%	54 out of 15747 genes, 0.3%	1	ENSGALG00000031274,ENSGALG00000017166
biological_process	GO:0050870 positive regulation of T cell activation	2 out of 336 genes, 0.6%	92 out of 15747 genes, 0.6%	1	ENSGALG00000038540,ENSGALG00000013372
molecular_function	GO:0016798 hydrolase activity, acting on glycosyl bonds	3 out of 336 genes, 0.9%	104 out of 15747 genes, 0.7%	1	ENSGALG00000041663,ENSGALG00000010342,ENSGALG00000012260
biological_process	GO:0030029 actin filament-based process	7 out of 336 genes, 2.1%	410 out of 15747 genes, 2.6%	1	ENSGALG00000021272,ENSGALG00000000521,ENSGALG00000017103,ENSGALG00000006025,ENSGALG00000009723,ENSGALG00000010812,ENSGALG00000029935
biological_process	GO:0002027 regulation of heart rate	4 out of 336 genes, 1.2%	62 out of 15747 genes, 0.4%	1	ENSGALG00000021272,ENSGALG00000010812,ENSGALG00000005936,ENSGALG00000010187
biological_process	GO:0001775 cell activation	5 out of 336 genes, 1.5%	327 out of 15747 genes, 2.1%	1	ENSGALG00000014821,ENSGALG00000039999,ENSGALG00000011058,ENSGALG00000013372,ENSGALG00000014786
biological_process	GO:0048584 positive regulation of response to stimulus	29 out of 336 genes, 8.6%	1293 out of 15747 genes, 8.2%	1	ENSGALG00000024357,ENSGALG00000011297,ENSGALG00000007132,ENSGALG00000040938,ENSGALG00000037326,ENSGALG00000006992,ENSGALG00000013372,ENSGALG00000031094,ENSGALG00000032398,ENSGALG00000008459,ENSGALG00000002987,ENSGALG00000009107,ENSGALG00000035726,ENSGALG00000011058,ENSGALG00000013101,ENSGALG00000039480,ENSGALG00000017173,ENSGALG00000025887,ENSGALG00000039999,ENSGALG00000009603,ENSGALG00000005936,…
biological_process	GO:1901564 organonitrogen compound metabolic process	14 out of 336 genes, 4.2%	1089 out of 15747 genes, 6.9%	1	ENSGALG00000000545,ENSGALG00000014730,ENSGALG00000031590,ENSGALG00000008490,ENSGALG00000043053,ENSGALG00000011213,ENSGALG00000003226,ENSGALG00000015939,ENSGALG00000014944,ENSGALG00000014742,ENSGALG00000007278,ENSGALG00000010001,ENSGALG00000010902,ENSGALG00000017173
biological_process	GO:0006887 exocytosis	2 out of 336 genes, 0.6%	143 out of 15747 genes, 0.9%	1	ENSGALG00000040938,ENSGALG00000040256
biological_process	GO:0045666 positive regulation of neuron differentiation	3 out of 336 genes, 0.9%	186 out of 15747 genes, 1.2%	1	ENSGALG00000008459,ENSGALG00000040938,ENSGALG00000040256
cellular_component	GO:0019898 extrinsic component of membrane	2 out of 336 genes, 0.6%	181 out of 15747 genes, 1.1%	1	ENSGALG00000005319,ENSGALG00000014786
molecular_function	GO:0019838 growth factor binding	2 out of 336 genes, 0.6%	101 out of 15747 genes, 0.6%	1	ENSGALG00000041663,ENSGALG00000008459
biological_process	GO:0098815 modulation of excitatory postsynaptic potential	3 out of 336 genes, 0.9%	20 out of 15747 genes, 0.1%	1	ENSGALG00000042664,ENSGALG00000040938,ENSGALG00000009107
cellular_component	GO:0043025 neuronal cell body	8 out of 336 genes, 2.4%	181 out of 15747 genes, 1.1%	1	ENSGALG00000031274,ENSGALG00000026465,ENSGALG00000038933,ENSGALG00000002958,ENSGALG00000013604,ENSGALG00000032282,ENSGALG00000036969,ENSGALG00000009107
cellular_component	GO:0032991 macromolecular complex	52 out of 336 genes, 15.5%	4040 out of 15747 genes, 25.7%	1	ENSGALG00000038540,ENSGALG00000027323,ENSGALG00000015333,ENSGALG00000035960,ENSGALG00000028140,ENSGALG00000009107,ENSGALG00000042257,ENSGALG00000005319,ENSGALG00000033498,ENSGALG00000030368,ENSGALG00000034516,ENSGALG00000017044,ENSGALG00000039999,ENSGALG00000013007,ENSGALG00000001343,ENSGALG00000014786,ENSGALG00000006073,ENSGALG00000005402,ENSGALG00000014821,ENSGALG00000021272,ENSGALG00000014213,…
biological_process	GO:0090090 negative regulation of canonical Wnt signaling pathway	2 out of 336 genes, 0.6%	100 out of 15747 genes, 0.6%	1	ENSGALG00000034516,ENSGALG00000013085
biological_process	GO:0071560 cellular response to transforming growth factor beta stimulus	3 out of 336 genes, 0.9%	87 out of 15747 genes, 0.6%	1	ENSGALG00000008459,ENSGALG00000007358,ENSGALG00000010769
cellular_component	GO:0005623 cell	206 out of 336 genes, 61.3%	11718 out of 15747 genes, 74.4%	1	ENSGALG00000038590,ENSGALG00000027323,ENSGALG00000015150,ENSGALG00000043158,ENSGALG00000043053,ENSGALG00000013372,ENSGALG00000015333,ENSGALG00000030176,ENSGALG00000035960,ENSGALG00000010598,ENSGALG00000009107,ENSGALG00000015623,ENSGALG00000025817,ENSGALG00000034516,ENSGALG00000027423,ENSGALG00000005936,ENSGALG00000003226,ENSGALG00000037842,ENSGALG00000021272,ENSGALG00000000521,ENSGALG00000012298,…
biological_process	GO:0051249 regulation of lymphocyte activation	2 out of 336 genes, 0.6%	244 out of 15747 genes, 1.5%	1	ENSGALG00000038540,ENSGALG00000013372
molecular_function	GO:0097159 organic cyclic compound binding	66 out of 336 genes, 19.6%	4222 out of 15747 genes, 26.8%	1	ENSGALG00000041845,ENSGALG00000027323,ENSGALG00000015150,ENSGALG00000043053,ENSGALG00000015333,ENSGALG00000035960,ENSGALG00000042257,ENSGALG00000002800,ENSGALG00000044011,ENSGALG00000033498,ENSGALG00000025817,ENSGALG00000029195,ENSGALG00000003226,ENSGALG00000045382,ENSGALG00000011894,ENSGALG00000044739,ENSGALG00000028998,ENSGALG00000032398,ENSGALG00000014742,ENSGALG00000001662,ENSGALG00000032138,…
biological_process	GO:0061351 neural precursor cell proliferation	3 out of 336 genes, 0.9%	53 out of 15747 genes, 0.3%	1	ENSGALG00000038933,ENSGALG00000039474,ENSGALG00000032398
biological_process	GO:0050806 positive regulation of synaptic transmission	5 out of 336 genes, 1.5%	73 out of 15747 genes, 0.5%	1	ENSGALG00000040938,ENSGALG00000037387,ENSGALG00000009107,ENSGALG00000007278,ENSGALG00000040256
biological_process	GO:0051966 regulation of synaptic transmission, glutamatergic	2 out of 336 genes, 0.6%	37 out of 15747 genes, 0.2%	1	ENSGALG00000009107,ENSGALG00000002840
cellular_component	GO:0005764 lysosome	2 out of 336 genes, 0.6%	212 out of 15747 genes, 1.3%	1	ENSGALG00000016740,ENSGALG00000005631
biological_process	GO:2000463 positive regulation of excitatory postsynaptic potential	2 out of 336 genes, 0.6%	14 out of 15747 genes, 0.1%	1	ENSGALG00000040938,ENSGALG00000009107
biological_process	GO:0042752 regulation of circadian rhythm	2 out of 336 genes, 0.6%	56 out of 15747 genes, 0.4%	1	ENSGALG00000040938,ENSGALG00000015150
biological_process	GO:0003073 regulation of systemic arterial blood pressure	6 out of 336 genes, 1.8%	53 out of 15747 genes, 0.3%	1	ENSGALG00000008459,ENSGALG00000000545,ENSGALG00000002987,ENSGALG00000040567,ENSGALG00000013085,ENSGALG00000005936
biological_process	GO:0042738 exogenous drug catabolic process	2 out of 336 genes, 0.6%	23 out of 15747 genes, 0.1%	1	ENSGALG00000011894,ENSGALG00000046639
biological_process	GO:0060322 head development	11 out of 336 genes, 3.3%	443 out of 15747 genes, 2.8%	1	ENSGALG00000042664,ENSGALG00000017378,ENSGALG00000038933,ENSGALG00000037556,ENSGALG00000039292,ENSGALG00000032398,ENSGALG00000007993,ENSGALG00000032143,ENSGALG00000039474,ENSGALG00000030801,ENSGALG00000008367
biological_process	GO:0010035 response to inorganic substance	3 out of 336 genes, 0.9%	212 out of 15747 genes, 1.3%	1	ENSGALG00000006992,ENSGALG00000034377,ENSGALG00000010812
biological_process	GO:0010720 positive regulation of cell development	4 out of 336 genes, 1.2%	316 out of 15747 genes, 2.0%	1	ENSGALG00000008459,ENSGALG00000040938,ENSGALG00000040256,ENSGALG00000032398
biological_process	GO:0007519 skeletal muscle tissue development	3 out of 336 genes, 0.9%	100 out of 15747 genes, 0.6%	1	ENSGALG00000025887,ENSGALG00000002958,ENSGALG00000015410
biological_process	GO:0035113 embryonic appendage morphogenesis	3 out of 336 genes, 0.9%	107 out of 15747 genes, 0.7%	1	ENSGALG00000038540,ENSGALG00000033671,ENSGALG00000014686
biological_process	GO:0070887 cellular response to chemical stimulus	33 out of 336 genes, 9.8%	1442 out of 15747 genes, 9.2%	1	ENSGALG00000013085,ENSGALG00000015150,ENSGALG00000006992,ENSGALG00000013372,ENSGALG00000028140,ENSGALG00000046160,ENSGALG00000003446,ENSGALG00000033498,ENSGALG00000000545,ENSGALG00000046639,ENSGALG00000014786,ENSGALG00000040567,ENSGALG00000004418,ENSGALG00000030801,ENSGALG00000017343,ENSGALG00000002550,ENSGALG00000011894,ENSGALG00000040957,ENSGALG00000032282,ENSGALG00000008459,ENSGALG00000011058,…
biological_process	GO:0050851 antigen receptor-mediated signaling pathway	5 out of 336 genes, 1.5%	117 out of 15747 genes, 0.7%	1	ENSGALG00000024357,ENSGALG00000014821,ENSGALG00000044802,ENSGALG00000013101,ENSGALG00000039480
biological_process	GO:0030324 lung development	2 out of 336 genes, 0.6%	126 out of 15747 genes, 0.8%	1	ENSGALG00000008459,ENSGALG00000037148
biological_process	GO:0032502 developmental process	74 out of 336 genes, 22.0%	3356 out of 15747 genes, 21.3%	1	ENSGALG00000013085,ENSGALG00000038933,ENSGALG00000015150,ENSGALG00000013372,ENSGALG00000009107,ENSGALG00000039032,ENSGALG00000017044,ENSGALG00000039999,ENSGALG00000005936,ENSGALG00000039264,ENSGALG00000009784,ENSGALG00000037842,ENSGALG00000030801,ENSGALG00000042664,ENSGALG00000040938,ENSGALG00000003657,ENSGALG00000028998,ENSGALG00000040256,ENSGALG00000032398,ENSGALG00000002987,ENSGALG00000006130,…
biological_process	GO:0051650 establishment of vesicle localization	2 out of 336 genes, 0.6%	141 out of 15747 genes, 0.9%	1	ENSGALG00000040938,ENSGALG00000040256
biological_process	GO:0042445 hormone metabolic process	2 out of 336 genes, 0.6%	89 out of 15747 genes, 0.6%	1	ENSGALG00000000545,ENSGALG00000014944
biological_process	GO:0050801 ion homeostasis	13 out of 336 genes, 3.9%	421 out of 15747 genes, 2.7%	1	ENSGALG00000034680,ENSGALG00000017044,ENSGALG00000031274,ENSGALG00000037050,ENSGALG00000005631,ENSGALG00000032282,ENSGALG00000030176,ENSGALG00000017166,ENSGALG00000007278,ENSGALG00000010812,ENSGALG00000034377,ENSGALG00000012298,ENSGALG00000037093
cellular_component	GO:0016234 inclusion body	2 out of 336 genes, 0.6%	54 out of 15747 genes, 0.3%	1	ENSGALG00000036969,ENSGALG00000023772
biological_process	GO:0050886 endocrine process	4 out of 336 genes, 1.2%	40 out of 15747 genes, 0.3%	1	ENSGALG00000000545,ENSGALG00000002987,ENSGALG00000040567,ENSGALG00000005936
biological_process	GO:0051962 positive regulation of nervous system development	8 out of 336 genes, 2.4%	293 out of 15747 genes, 1.9%	1	ENSGALG00000042664,ENSGALG00000040938,ENSGALG00000037387,ENSGALG00000017103,ENSGALG00000040256,ENSGALG00000032398,ENSGALG00000008459,ENSGALG00000009107
biological_process	GO:0022898 regulation of transmembrane transporter activity	8 out of 336 genes, 2.4%	137 out of 15747 genes, 0.9%	1	ENSGALG00000034516,ENSGALG00000040938,ENSGALG00000006992,ENSGALG00000009995,ENSGALG00000007980,ENSGALG00000021272,ENSGALG00000037148,ENSGALG00000010812
cellular_component	GO:0033267 axon part	3 out of 336 genes, 0.9%	119 out of 15747 genes, 0.8%	1	ENSGALG00000031301,ENSGALG00000005319,ENSGALG00000037556
biological_process	GO:0042940 D-amino acid transport	2 out of 336 genes, 0.6%	4 out of 15747 genes, 0.0%	1	ENSGALG00000037556,ENSGALG00000010187
cellular_component	GO:0030424 axon	6 out of 336 genes, 1.8%	278 out of 15747 genes, 1.8%	1	ENSGALG00000031301,ENSGALG00000015737,ENSGALG00000005319,ENSGALG00000032282,ENSGALG00000037556,ENSGALG00000015089
molecular_function	GO:0001159 core promoter proximal region DNA binding	4 out of 336 genes, 1.2%	393 out of 15747 genes, 2.5%	1	ENSGALG00000025887,ENSGALG00000015150,ENSGALG00000010323,ENSGALG00000026264
biological_process	GO:0016070 RNA metabolic process	11 out of 336 genes, 3.3%	1246 out of 15747 genes, 7.9%	1	ENSGALG00000025817,ENSGALG00000032571,ENSGALG00000015150,ENSGALG00000040957,ENSGALG00000003226,ENSGALG00000032398,ENSGALG00000026264,ENSGALG00000008459,ENSGALG00000015733,ENSGALG00000010971,ENSGALG00000003991
biological_process	GO:0006401 RNA catabolic process	2 out of 336 genes, 0.6%	101 out of 15747 genes, 0.6%	1	ENSGALG00000032571,ENSGALG00000003991
molecular_function	GO:0030234 enzyme regulator activity	8 out of 336 genes, 2.4%	735 out of 15747 genes, 4.7%	1	ENSGALG00000019555,ENSGALG00000014786,ENSGALG00000045408,ENSGALG00000000293,ENSGALG00000002987,ENSGALG00000028318,ENSGALG00000017040,ENSGALG00000037093
biological_process	GO:0090304 nucleic acid metabolic process	14 out of 336 genes, 4.2%	1626 out of 15747 genes, 10.3%	1	ENSGALG00000025817,ENSGALG00000032571,ENSGALG00000015150,ENSGALG00000040957,ENSGALG00000038287,ENSGALG00000028998,ENSGALG00000003226,ENSGALG00000032398,ENSGALG00000026264,ENSGALG00000008459,ENSGALG00000015733,ENSGALG00000010971,ENSGALG00000003991,ENSGALG00000003559
biological_process	GO:0043434 response to peptide hormone	2 out of 336 genes, 0.6%	143 out of 15747 genes, 0.9%	1	ENSGALG00000004418,ENSGALG00000014786
biological_process	GO:0009069 serine family amino acid metabolic process	2 out of 336 genes, 0.6%	27 out of 15747 genes, 0.2%	1	ENSGALG00000043053,ENSGALG00000015939
biological_process	GO:0002440 production of molecular mediator of immune response	2 out of 336 genes, 0.6%	47 out of 15747 genes, 0.3%	1	ENSGALG00000021139,ENSGALG00000013372
biological_process	GO:1901699 cellular response to nitrogen compound	7 out of 336 genes, 2.1%	302 out of 15747 genes, 1.9%	1	ENSGALG00000004418,ENSGALG00000040957,ENSGALG00000010812,ENSGALG00000009995,ENSGALG00000005631,ENSGALG00000017343,ENSGALG00000014786
biological_process	GO:0043462 regulation of ATPase activity	2 out of 336 genes, 0.6%	47 out of 15747 genes, 0.3%	1	ENSGALG00000010812,ENSGALG00000037093
molecular_function	GO:0044212 transcription regulatory region DNA binding	8 out of 336 genes, 2.4%	706 out of 15747 genes, 4.5%	1	ENSGALG00000025817,ENSGALG00000038540,ENSGALG00000025887,ENSGALG00000015150,ENSGALG00000040957,ENSGALG00000015333,ENSGALG00000010323,ENSGALG00000026264
biological_process	GO:0032870 cellular response to hormone stimulus	10 out of 336 genes, 3.0%	312 out of 15747 genes, 2.0%	1	ENSGALG00000002550,ENSGALG00000000545,ENSGALG00000015150,ENSGALG00000008490,ENSGALG00000014786,ENSGALG00000040567,ENSGALG00000004418,ENSGALG00000011058,ENSGALG00000030801,ENSGALG00000003446
cellular_component	GO:0005773 vacuole	2 out of 336 genes, 0.6%	284 out of 15747 genes, 1.8%	1	ENSGALG00000016740,ENSGALG00000005631
biological_process	GO:0019222 regulation of metabolic process	61 out of 336 genes, 18.2%	4504 out of 15747 genes, 28.6%	1	ENSGALG00000038540,ENSGALG00000037326,ENSGALG00000015150,ENSGALG00000006992,ENSGALG00000013604,ENSGALG00000013372,ENSGALG00000031094,ENSGALG00000015333,ENSGALG00000039292,ENSGALG00000026264,ENSGALG00000000293,ENSGALG00000045803,ENSGALG00000010971,ENSGALG00000029935,ENSGALG00000046582,ENSGALG00000003446,ENSGALG00000008367,ENSGALG00000025817,ENSGALG00000000545,ENSGALG00000039999,ENSGALG00000037050,…
biological_process	GO:1901016 regulation of potassium ion transmembrane transporter activity	2 out of 336 genes, 0.6%	27 out of 15747 genes, 0.2%	1	ENSGALG00000009995,ENSGALG00000007980
biological_process	GO:0022037 metencephalon development	2 out of 336 genes, 0.6%	67 out of 15747 genes, 0.4%	1	ENSGALG00000042664,ENSGALG00000008367
biological_process	GO:0045444 fat cell differentiation	2 out of 336 genes, 0.6%	78 out of 15747 genes, 0.5%	1	ENSGALG00000039474,ENSGALG00000001343
biological_process	GO:2000369 regulation of clathrin-mediated endocytosis	2 out of 336 genes, 0.6%	10 out of 15747 genes, 0.1%	1	ENSGALG00000040938,ENSGALG00000003657
cellular_component	GO:0031966 mitochondrial membrane	2 out of 336 genes, 0.6%	315 out of 15747 genes, 2.0%	1	ENSGALG00000043053,ENSGALG00000006073
molecular_function	GO:0008509 anion transmembrane transporter activity	8 out of 336 genes, 2.4%	226 out of 15747 genes, 1.4%	1	ENSGALG00000031293,ENSGALG00000015055,ENSGALG00000009759,ENSGALG00000031274,ENSGALG00000001698,ENSGALG00000027423,ENSGALG00000037556,ENSGALG00000010187
biological_process	GO:2000026 regulation of multicellular organismal development	18 out of 336 genes, 5.4%	1208 out of 15747 genes, 7.7%	1	ENSGALG00000042664,ENSGALG00000040938,ENSGALG00000038540,ENSGALG00000037387,ENSGALG00000017103,ENSGALG00000040957,ENSGALG00000013372,ENSGALG00000040256,ENSGALG00000032398,ENSGALG00000008459,ENSGALG00000009107,ENSGALG00000011058,ENSGALG00000039474,ENSGALG00000034516,ENSGALG00000026465,ENSGALG00000014686,ENSGALG00000005936,ENSGALG00000014786
biological_process	GO:0042596 fear response	2 out of 336 genes, 0.6%	29 out of 15747 genes, 0.2%	1	ENSGALG00000014742,ENSGALG00000008367
cellular_component	GO:0016323 basolateral plasma membrane	2 out of 336 genes, 0.6%	92 out of 15747 genes, 0.6%	1	ENSGALG00000017044,ENSGALG00000010769
biological_process	GO:0071466 cellular response to xenobiotic stimulus	2 out of 336 genes, 0.6%	52 out of 15747 genes, 0.3%	1	ENSGALG00000011894,ENSGALG00000046639
cellular_component	GO:0042175 nuclear outer membrane-endoplasmic reticulum membrane network	7 out of 336 genes, 2.1%	395 out of 15747 genes, 2.5%	1	ENSGALG00000034680,ENSGALG00000014730,ENSGALG00000016740,ENSGALG00000011213,ENSGALG00000010812,ENSGALG00000015410,ENSGALG00000014786
molecular_function	GO:0000981 RNA polymerase II transcription factor activity, sequence-specific DNA binding	7 out of 336 genes, 2.1%	595 out of 15747 genes, 3.8%	1	ENSGALG00000025817,ENSGALG00000038540,ENSGALG00000025887,ENSGALG00000015150,ENSGALG00000010971,ENSGALG00000032398,ENSGALG00000026264
biological_process	GO:0043010 camera-type eye development	8 out of 336 genes, 2.4%	210 out of 15747 genes, 1.3%	1	ENSGALG00000031301,ENSGALG00000014686,ENSGALG00000038933,ENSGALG00000015150,ENSGALG00000032282,ENSGALG00000007993,ENSGALG00000008459,ENSGALG00000039032
molecular_function	GO:1901265 nucleoside phosphate binding	30 out of 336 genes, 8.9%	1694 out of 15747 genes, 10.8%	1	ENSGALG00000007841,ENSGALG00000007132,ENSGALG00000027323,ENSGALG00000016556,ENSGALG00000037326,ENSGALG00000043053,ENSGALG00000027778,ENSGALG00000035960,ENSGALG00000008459,ENSGALG00000004860,ENSGALG00000017166,ENSGALG00000042257,ENSGALG00000035726,ENSGALG00000001662,ENSGALG00000032534,ENSGALG00000032138,ENSGALG00000045515,ENSGALG00000017173,ENSGALG00000002800,ENSGALG00000033498,ENSGALG00000034680,…
cellular_component	GO:0030863 cortical cytoskeleton	2 out of 336 genes, 0.6%	68 out of 15747 genes, 0.4%	1	ENSGALG00000017044,ENSGALG00000040256
biological_process	GO:0051547 regulation of keratinocyte migration	2 out of 336 genes, 0.6%	10 out of 15747 genes, 0.1%	1	ENSGALG00000006992,ENSGALG00000029935
biological_process	GO:0046661 male sex differentiation	4 out of 336 genes, 1.2%	91 out of 15747 genes, 0.6%	1	ENSGALG00000002223,ENSGALG00000000545,ENSGALG00000045232,ENSGALG00000032398
molecular_function	GO:0016817 hydrolase activity, acting on acid anhydrides	17 out of 336 genes, 5.1%	730 out of 15747 genes, 4.6%	1	ENSGALG00000007841,ENSGALG00000027323,ENSGALG00000027778,ENSGALG00000035960,ENSGALG00000004860,ENSGALG00000017166,ENSGALG00000042257,ENSGALG00000001662,ENSGALG00000045940,ENSGALG00000033498,ENSGALG00000034680,ENSGALG00000005631,ENSGALG00000015733,ENSGALG00000005402,ENSGALG00000045218,ENSGALG00000015167,ENSGALG00000038416
biological_process	GO:0031344 regulation of cell projection organization	4 out of 336 genes, 1.2%	396 out of 15747 genes, 2.5%	1	ENSGALG00000008459,ENSGALG00000040938,ENSGALG00000040256,ENSGALG00000015089
biological_process	GO:0072001 renal system development	7 out of 336 genes, 2.1%	188 out of 15747 genes, 1.2%	1	ENSGALG00000000545,ENSGALG00000038540,ENSGALG00000013085,ENSGALG00000009723,ENSGALG00000005936,ENSGALG00000032282,ENSGALG00000014944
biological_process	GO:0008016 regulation of heart contraction	4 out of 336 genes, 1.2%	111 out of 15747 genes, 0.7%	1	ENSGALG00000021272,ENSGALG00000010812,ENSGALG00000005936,ENSGALG00000010187
biological_process	GO:0019233 sensory perception of pain	2 out of 336 genes, 0.6%	35 out of 15747 genes, 0.2%	1	ENSGALG00000007278,ENSGALG00000032282
biological_process	GO:0050896 response to stimulus	108 out of 336 genes, 32.1%	4795 out of 15747 genes, 30.5%	1	ENSGALG00000005242,ENSGALG00000021139,ENSGALG00000013085,ENSGALG00000038933,ENSGALG00000015150,ENSGALG00000013604,ENSGALG00000013372,ENSGALG00000009107,ENSGALG00000046160,ENSGALG00000029935,ENSGALG00000003446,ENSGALG00000002800,ENSGALG00000033498,ENSGALG00000039999,ENSGALG00000029195,ENSGALG00000033800,ENSGALG00000035251,ENSGALG00000005936,ENSGALG00000040567,ENSGALG00000005923,ENSGALG00000030801,…
molecular_function	GO:0099604 ligand-gated calcium channel activity	3 out of 336 genes, 0.9%	26 out of 15747 genes, 0.2%	1	ENSGALG00000007278,ENSGALG00000010812,ENSGALG00000005631
biological_process	GO:1902476 chloride transmembrane transport	3 out of 336 genes, 0.9%	63 out of 15747 genes, 0.4%	1	ENSGALG00000001698,ENSGALG00000027423,ENSGALG00000010187
cellular_component	GO:0005815 microtubule organizing center	5 out of 336 genes, 1.5%	509 out of 15747 genes, 3.2%	1	ENSGALG00000035883,ENSGALG00000021304,ENSGALG00000003657,ENSGALG00000015836,ENSGALG00000044599
biological_process	GO:0043393 regulation of protein binding	2 out of 336 genes, 0.6%	138 out of 15747 genes, 0.9%	1	ENSGALG00000017378,ENSGALG00000006992
biological_process	GO:0009991 response to extracellular stimulus	7 out of 336 genes, 2.1%	185 out of 15747 genes, 1.2%	1	ENSGALG00000008459,ENSGALG00000025887,ENSGALG00000037148,ENSGALG00000011058,ENSGALG00000009603,ENSGALG00000017343,ENSGALG00000037556
cellular_component	GO:0015630 microtubule cytoskeleton	11 out of 336 genes, 3.3%	826 out of 15747 genes, 5.2%	1	ENSGALG00000007841,ENSGALG00000021304,ENSGALG00000003657,ENSGALG00000037842,ENSGALG00000032398,ENSGALG00000005402,ENSGALG00000035883,ENSGALG00000015836,ENSGALG00000044599,ENSGALG00000009441,ENSGALG00000038416
cellular_component	GO:0042579 microbody	2 out of 336 genes, 0.6%	82 out of 15747 genes, 0.5%	1	ENSGALG00000007132,ENSGALG00000043053
biological_process	GO:0051648 vesicle localization	2 out of 336 genes, 0.6%	143 out of 15747 genes, 0.9%	1	ENSGALG00000040938,ENSGALG00000040256
biological_process	GO:0009266 response to temperature stimulus	3 out of 336 genes, 0.9%	98 out of 15747 genes, 0.6%	1	ENSGALG00000033498,ENSGALG00000005319,ENSGALG00000005631
biological_process	GO:0032095 regulation of response to food	2 out of 336 genes, 0.6%	16 out of 15747 genes, 0.1%	1	ENSGALG00000037148,ENSGALG00000011058
molecular_function	GO:0001664 G-protein coupled receptor binding	2 out of 336 genes, 0.6%	163 out of 15747 genes, 1.0%	1	ENSGALG00000012119,ENSGALG00000046160
biological_process	GO:0043281 regulation of cysteine-type endopeptidase activity involved in apoptotic process	3 out of 336 genes, 0.9%	112 out of 15747 genes, 0.7%	1	ENSGALG00000011297,ENSGALG00000006992,ENSGALG00000010001
biological_process	GO:0055086 nucleobase-containing small molecule metabolic process	2 out of 336 genes, 0.6%	338 out of 15747 genes, 2.1%	1	ENSGALG00000003226,ENSGALG00000017173
biological_process	GO:0016482 cytosolic transport	2 out of 336 genes, 0.6%	185 out of 15747 genes, 1.2%	1	ENSGALG00000040938,ENSGALG00000040256
biological_process	GO:0060047 heart contraction	2 out of 336 genes, 0.6%	58 out of 15747 genes, 0.4%	1	ENSGALG00000021272,ENSGALG00000010812
cellular_component	GO:0032993 protein-DNA complex	2 out of 336 genes, 0.6%	143 out of 15747 genes, 0.9%	1	ENSGALG00000027571,ENSGALG00000028998
molecular_function	GO:0005525 GTP binding	6 out of 336 genes, 1.8%	309 out of 15747 genes, 2.0%	1	ENSGALG00000046382,ENSGALG00000004860,ENSGALG00000017166,ENSGALG00000016556,ENSGALG00000045515,ENSGALG00000027778
biological_process	GO:0009987 cellular process	185 out of 336 genes, 55.1%	10771 out of 15747 genes, 68.4%	1	ENSGALG00000005242,ENSGALG00000015150,ENSGALG00000043053,ENSGALG00000013372,ENSGALG00000015333,ENSGALG00000030176,ENSGALG00000010598,ENSGALG00000009107,ENSGALG00000039032,ENSGALG00000046160,ENSGALG00000002800,ENSGALG00000044011,ENSGALG00000025817,ENSGALG00000027423,ENSGALG00000005936,ENSGALG00000039264,ENSGALG00000003226,ENSGALG00000037842,ENSGALG00000021272,ENSGALG00000000521,ENSGALG00000005923,…
biological_process	GO:0042113 B cell activation	2 out of 336 genes, 0.6%	95 out of 15747 genes, 0.6%	1	ENSGALG00000013372,ENSGALG00000014786
cellular_component	GO:0043229 intracellular organelle	116 out of 336 genes, 34.5%	8407 out of 15747 genes, 53.4%	1	ENSGALG00000038590,ENSGALG00000027323,ENSGALG00000015150,ENSGALG00000043053,ENSGALG00000015333,ENSGALG00000030176,ENSGALG00000035960,ENSGALG00000009107,ENSGALG00000042257,ENSGALG00000029935,ENSGALG00000009441,ENSGALG00000015623,ENSGALG00000033498,ENSGALG00000025817,ENSGALG00000034516,ENSGALG00000031875,ENSGALG00000017044,ENSGALG00000029017,ENSGALG00000009784,ENSGALG00000003226,ENSGALG00000037842,…
molecular_function	GO:0031267 small GTPase binding	3 out of 336 genes, 0.9%	226 out of 15747 genes, 1.4%	1	ENSGALG00000021304,ENSGALG00000044599,ENSGALG00000040256
biological_process	GO:0044265 cellular macromolecule catabolic process	5 out of 336 genes, 1.5%	577 out of 15747 genes, 3.7%	1	ENSGALG00000033498,ENSGALG00000029017,ENSGALG00000013057,ENSGALG00000032571,ENSGALG00000003991
molecular_function	GO:0030674 protein binding, bridging	3 out of 336 genes, 0.9%	65 out of 15747 genes, 0.4%	1	ENSGALG00000011297,ENSGALG00000011551,ENSGALG00000039264
biological_process	GO:0003008 system process	27 out of 336 genes, 8.0%	946 out of 15747 genes, 6.0%	1	ENSGALG00000031301,ENSGALG00000040938,ENSGALG00000013085,ENSGALG00000038933,ENSGALG00000013604,ENSGALG00000032282,ENSGALG00000001690,ENSGALG00000015322,ENSGALG00000008459,ENSGALG00000014742,ENSGALG00000002987,ENSGALG00000009107,ENSGALG00000010342,ENSGALG00000007278,ENSGALG00000008367,ENSGALG00000000545,ENSGALG00000011551,ENSGALG00000001698,ENSGALG00000005936,ENSGALG00000035230,ENSGALG00000004930,…
biological_process	GO:0043271 negative regulation of ion transport	3 out of 336 genes, 0.9%	66 out of 15747 genes, 0.4%	1	ENSGALG00000008490,ENSGALG00000006992,ENSGALG00000013604
biological_process	GO:0022409 positive regulation of cell-cell adhesion	2 out of 336 genes, 0.6%	115 out of 15747 genes, 0.7%	1	ENSGALG00000038540,ENSGALG00000013372
biological_process	GO:0098660 inorganic ion transmembrane transport	19 out of 336 genes, 5.7%	473 out of 15747 genes, 3.0%	1	ENSGALG00000030176,ENSGALG00000010187,ENSGALG00000007980,ENSGALG00000010598,ENSGALG00000007278,ENSGALG00000034377,ENSGALG00000041524,ENSGALG00000037093,ENSGALG00000034680,ENSGALG00000015055,ENSGALG00000017044,ENSGALG00000001698,ENSGALG00000005631,ENSGALG00000027423,ENSGALG00000013007,ENSGALG00000008063,ENSGALG00000021272,ENSGALG00000010812,ENSGALG00000012298
biological_process	GO:0044712 single-organism catabolic process	7 out of 336 genes, 2.1%	545 out of 15747 genes, 3.5%	1	ENSGALG00000033498,ENSGALG00000007132,ENSGALG00000015167,ENSGALG00000043053,ENSGALG00000006992,ENSGALG00000003226,ENSGALG00000015939
biological_process	GO:1990123 L-glutamate import into cell	2 out of 336 genes, 0.6%	4 out of 15747 genes, 0.0%	1	ENSGALG00000037556,ENSGALG00000010187
biological_process	GO:0032845 negative regulation of homeostatic process	2 out of 336 genes, 0.6%	87 out of 15747 genes, 0.6%	1	ENSGALG00000010812,ENSGALG00000005631
biological_process	GO:0050953 sensory perception of light stimulus	3 out of 336 genes, 0.9%	100 out of 15747 genes, 0.6%	1	ENSGALG00000031301,ENSGALG00000015322,ENSGALG00000005978
biological_process	GO:0042417 dopamine metabolic process	2 out of 336 genes, 0.6%	16 out of 15747 genes, 0.1%	1	ENSGALG00000007278,ENSGALG00000043053
biological_process	GO:0006897 endocytosis	5 out of 336 genes, 1.5%	304 out of 15747 genes, 1.9%	1	ENSGALG00000031301,ENSGALG00000012119,ENSGALG00000040938,ENSGALG00000017166,ENSGALG00000011058
cellular_component	GO:0030659 cytoplasmic vesicle membrane	4 out of 336 genes, 1.2%	163 out of 15747 genes, 1.0%	1	ENSGALG00000000521,ENSGALG00000016740,ENSGALG00000010812,ENSGALG00000005631
biological_process	GO:0051641 cellular localization	19 out of 336 genes, 5.7%	1634 out of 15747 genes, 10.4%	1	ENSGALG00000031301,ENSGALG00000040938,ENSGALG00000021304,ENSGALG00000028998,ENSGALG00000041767,ENSGALG00000040256,ENSGALG00000031971,ENSGALG00000032398,ENSGALG00000009107,ENSGALG00000017166,ENSGALG00000007278,ENSGALG00000039474,ENSGALG00000044599,ENSGALG00000005631,ENSGALG00000014786,ENSGALG00000040205,ENSGALG00000042638,ENSGALG00000000521,ENSGALG00000010812
biological_process	GO:0032504 multicellular organism reproduction	7 out of 336 genes, 2.1%	376 out of 15747 genes, 2.4%	1	ENSGALG00000008459,ENSGALG00000034516,ENSGALG00000038540,ENSGALG00000016740,ENSGALG00000041767,ENSGALG00000037842,ENSGALG00000032398
cellular_component	GO:0036477 somatodendritic compartment	14 out of 336 genes, 4.2%	360 out of 15747 genes, 2.3%	1	ENSGALG00000031274,ENSGALG00000026465,ENSGALG00000013085,ENSGALG00000038933,ENSGALG00000002958,ENSGALG00000040957,ENSGALG00000013604,ENSGALG00000032282,ENSGALG00000036969,ENSGALG00000004930,ENSGALG00000014742,ENSGALG00000009107,ENSGALG00000008365,ENSGALG00000009640
molecular_function	GO:1901682 sulfur compound transmembrane transporter activity	2 out of 336 genes, 0.6%	30 out of 15747 genes, 0.2%	1	ENSGALG00000027423,ENSGALG00000010187
biological_process	GO:0061564 axon development	6 out of 336 genes, 1.8%	234 out of 15747 genes, 1.5%	1	ENSGALG00000017378,ENSGALG00000039411,ENSGALG00000013085,ENSGALG00000030801,ENSGALG00000015089,ENSGALG00000007993
biological_process	GO:0015711 organic anion transport	12 out of 336 genes, 3.6%	277 out of 15747 genes, 1.8%	1	ENSGALG00000031293,ENSGALG00000017044,ENSGALG00000015055,ENSGALG00000009759,ENSGALG00000031274,ENSGALG00000037050,ENSGALG00000027423,ENSGALG00000013830,ENSGALG00000037556,ENSGALG00000010187,ENSGALG00000001662,ENSGALG00000017343
molecular_function	GO:0016917 GABA receptor activity	3 out of 336 genes, 0.9%	21 out of 15747 genes, 0.1%	1	ENSGALG00000001282,ENSGALG00000001698,ENSGALG00000001690
biological_process	GO:0031589 cell-substrate adhesion	2 out of 336 genes, 0.6%	98 out of 15747 genes, 0.6%	1	ENSGALG00000043610,ENSGALG00000015410
biological_process	GO:0044767 single-organism developmental process	74 out of 336 genes, 22.0%	3328 out of 15747 genes, 21.1%	1	ENSGALG00000013085,ENSGALG00000038933,ENSGALG00000015150,ENSGALG00000013372,ENSGALG00000009107,ENSGALG00000039032,ENSGALG00000017044,ENSGALG00000039999,ENSGALG00000005936,ENSGALG00000039264,ENSGALG00000009784,ENSGALG00000037842,ENSGALG00000030801,ENSGALG00000042664,ENSGALG00000040938,ENSGALG00000003657,ENSGALG00000028998,ENSGALG00000040256,ENSGALG00000032398,ENSGALG00000002987,ENSGALG00000006130,…
cellular_component	GO:0005578 proteinaceous extracellular matrix	5 out of 336 genes, 1.5%	79 out of 15747 genes, 0.5%	1	ENSGALG00000015322,ENSGALG00000033671,ENSGALG00000014686,ENSGALG00000001343,ENSGALG00000005978
biological_process	GO:0022603 regulation of anatomical structure morphogenesis	8 out of 336 genes, 2.4%	691 out of 15747 genes, 4.4%	1	ENSGALG00000040938,ENSGALG00000026465,ENSGALG00000017103,ENSGALG00000040957,ENSGALG00000005936,ENSGALG00000040256,ENSGALG00000008459,ENSGALG00000015410
biological_process	GO:0090276 regulation of peptide hormone secretion	2 out of 336 genes, 0.6%	100 out of 15747 genes, 0.6%	1	ENSGALG00000037148,ENSGALG00000008490
biological_process	GO:0007126 meiotic nuclear division	3 out of 336 genes, 0.9%	98 out of 15747 genes, 0.6%	1	ENSGALG00000000521,ENSGALG00000045232,ENSGALG00000032398
biological_process	GO:1901160 primary amino compound metabolic process	2 out of 336 genes, 0.6%	6 out of 15747 genes, 0.0%	1	ENSGALG00000014742,ENSGALG00000007278
biological_process	GO:0009725 response to hormone	12 out of 336 genes, 3.6%	392 out of 15747 genes, 2.5%	1	ENSGALG00000002550,ENSGALG00000000545,ENSGALG00000015150,ENSGALG00000008490,ENSGALG00000014786,ENSGALG00000040567,ENSGALG00000004418,ENSGALG00000003286,ENSGALG00000011058,ENSGALG00000032138,ENSGALG00000030801,ENSGALG00000003446
molecular_function	GO:0005262 calcium channel activity	5 out of 336 genes, 1.5%	98 out of 15747 genes, 0.6%	1	ENSGALG00000017044,ENSGALG00000007278,ENSGALG00000010812,ENSGALG00000005631,ENSGALG00000013007
molecular_function	GO:0016772 transferase activity, transferring phosphorus-containing groups	10 out of 336 genes, 3.0%	805 out of 15747 genes, 5.1%	1	ENSGALG00000029195,ENSGALG00000037326,ENSGALG00000039264,ENSGALG00000037842,ENSGALG00000008459,ENSGALG00000032385,ENSGALG00000035726,ENSGALG00000032534,ENSGALG00000013205,ENSGALG00000002800
molecular_function	GO:0036094 small molecule binding	40 out of 336 genes, 11.9%	1936 out of 15747 genes, 12.3%	1	ENSGALG00000007132,ENSGALG00000027323,ENSGALG00000016556,ENSGALG00000037326,ENSGALG00000043053,ENSGALG00000035960,ENSGALG00000004860,ENSGALG00000042257,ENSGALG00000032534,ENSGALG00000002800,ENSGALG00000033498,ENSGALG00000017044,ENSGALG00000029195,ENSGALG00000037050,ENSGALG00000006073,ENSGALG00000017343,ENSGALG00000010001,ENSGALG00000007841,ENSGALG00000032282,ENSGALG00000027778,ENSGALG00000015939,…
molecular_function	GO:0046943 carboxylic acid transmembrane transporter activity	6 out of 336 genes, 1.8%	117 out of 15747 genes, 0.7%	1	ENSGALG00000031293,ENSGALG00000015055,ENSGALG00000009759,ENSGALG00000027423,ENSGALG00000037556,ENSGALG00000010187
biological_process	GO:0050679 positive regulation of epithelial cell proliferation	2 out of 336 genes, 0.6%	97 out of 15747 genes, 0.6%	1	ENSGALG00000008459,ENSGALG00000013604
cellular_component	GO:0030425 dendrite	8 out of 336 genes, 2.4%	251 out of 15747 genes, 1.6%	1	ENSGALG00000013085,ENSGALG00000002958,ENSGALG00000040957,ENSGALG00000032282,ENSGALG00000004930,ENSGALG00000014742,ENSGALG00000008365,ENSGALG00000009640
biological_process	GO:0032872 regulation of stress-activated MAPK cascade	4 out of 336 genes, 1.2%	136 out of 15747 genes, 0.9%	1	ENSGALG00000002987,ENSGALG00000039999,ENSGALG00000037326,ENSGALG00000031094
molecular_function	GO:0045502 dynein binding	2 out of 336 genes, 0.6%	49 out of 15747 genes, 0.3%	1	ENSGALG00000007841,ENSGALG00000005402
biological_process	GO:0048732 gland development	2 out of 336 genes, 0.6%	261 out of 15747 genes, 1.7%	1	ENSGALG00000037148,ENSGALG00000039474
biological_process	GO:0022414 reproductive process	18 out of 336 genes, 5.4%	693 out of 15747 genes, 4.4%	1	ENSGALG00000038540,ENSGALG00000006992,ENSGALG00000041767,ENSGALG00000032398,ENSGALG00000008459,ENSGALG00000028140,ENSGALG00000037148,ENSGALG00000011058,ENSGALG00000016740,ENSGALG00000039474,ENSGALG00000015055,ENSGALG00000000545,ENSGALG00000034516,ENSGALG00000037842,ENSGALG00000002223,ENSGALG00000000521,ENSGALG00000010769,ENSGALG00000045232
biological_process	GO:0010608 posttranscriptional regulation of gene expression	2 out of 336 genes, 0.6%	285 out of 15747 genes, 1.8%	1	ENSGALG00000040957,ENSGALG00000013604
biological_process	GO:0042593 glucose homeostasis	3 out of 336 genes, 0.9%	103 out of 15747 genes, 0.7%	1	ENSGALG00000011058,ENSGALG00000014786,ENSGALG00000035230
molecular_function	GO:0005319 lipid transporter activity	4 out of 336 genes, 1.2%	107 out of 15747 genes, 0.7%	1	ENSGALG00000031293,ENSGALG00000001662,ENSGALG00000006807,ENSGALG00000013830
biological_process	GO:0098542 defense response to other organism	2 out of 336 genes, 0.6%	197 out of 15747 genes, 1.3%	1	ENSGALG00000011551,ENSGALG00000027571
molecular_function	GO:0038024 cargo receptor activity	2 out of 336 genes, 0.6%	58 out of 15747 genes, 0.4%	1	ENSGALG00000012119,ENSGALG00000017343
biological_process	GO:0030641 regulation of cellular pH	2 out of 336 genes, 0.6%	55 out of 15747 genes, 0.3%	1	ENSGALG00000031274,ENSGALG00000017166
biological_process	GO:0018212 peptidyl-tyrosine modification	2 out of 336 genes, 0.6%	116 out of 15747 genes, 0.7%	1	ENSGALG00000035726,ENSGALG00000039264
biological_process	GO:0044255 cellular lipid metabolic process	14 out of 336 genes, 4.2%	575 out of 15747 genes, 3.7%	1	ENSGALG00000029020,ENSGALG00000007132,ENSGALG00000014730,ENSGALG00000011894,ENSGALG00000011213,ENSGALG00000014786,ENSGALG00000041921,ENSGALG00000006073,ENSGALG00000015939,ENSGALG00000011450,ENSGALG00000003286,ENSGALG00000010769,ENSGALG00000010902,ENSGALG00000013205
molecular_function	GO:0022891 substrate-specific transmembrane transporter activity	27 out of 336 genes, 8.0%	765 out of 15747 genes, 4.9%	1	ENSGALG00000031293,ENSGALG00000009405,ENSGALG00000030176,ENSGALG00000037556,ENSGALG00000010187,ENSGALG00000007980,ENSGALG00000001690,ENSGALG00000010598,ENSGALG00000007278,ENSGALG00000034377,ENSGALG00000041524,ENSGALG00000006728,ENSGALG00000034680,ENSGALG00000009759,ENSGALG00000015055,ENSGALG00000017044,ENSGALG00000031274,ENSGALG00000001698,ENSGALG00000005631,ENSGALG00000027423,ENSGALG00000013007,…
biological_process	GO:0009607 response to biotic stimulus	4 out of 336 genes, 1.2%	433 out of 15747 genes, 2.7%	1	ENSGALG00000013057,ENSGALG00000011551,ENSGALG00000046160,ENSGALG00000027571
biological_process	GO:0042110 T cell activation	4 out of 336 genes, 1.2%	169 out of 15747 genes, 1.1%	1	ENSGALG00000014821,ENSGALG00000039999,ENSGALG00000011058,ENSGALG00000013372
biological_process	GO:0071900 regulation of protein serine/threonine kinase activity	2 out of 336 genes, 0.6%	314 out of 15747 genes, 2.0%	1	ENSGALG00000039999,ENSGALG00000037326
biological_process	GO:1901137 carbohydrate derivative biosynthetic process	8 out of 336 genes, 2.4%	419 out of 15747 genes, 2.7%	1	ENSGALG00000031590,ENSGALG00000041921,ENSGALG00000006073,ENSGALG00000008459,ENSGALG00000026594,ENSGALG00000010960,ENSGALG00000001862,ENSGALG00000017173
molecular_function	GO:0005272 sodium channel activity	2 out of 336 genes, 0.6%	30 out of 15747 genes, 0.2%	1	ENSGALG00000021272,ENSGALG00000041524
biological_process	GO:0030509 BMP signaling pathway	3 out of 336 genes, 0.9%	50 out of 15747 genes, 0.3%	1	ENSGALG00000008459,ENSGALG00000026465,ENSGALG00000010812
biological_process	GO:0007157 heterophilic cell-cell adhesion via plasma membrane cell adhesion molecules	2 out of 336 genes, 0.6%	15 out of 15747 genes, 0.1%	1	ENSGALG00000042664,ENSGALG00000040938
biological_process	GO:0055065 metal ion homeostasis	10 out of 336 genes, 3.0%	338 out of 15747 genes, 2.1%	1	ENSGALG00000034680,ENSGALG00000017044,ENSGALG00000005631,ENSGALG00000032282,ENSGALG00000030176,ENSGALG00000007278,ENSGALG00000010812,ENSGALG00000034377,ENSGALG00000012298,ENSGALG00000037093
biological_process	GO:0044057 regulation of system process	14 out of 336 genes, 4.2%	259 out of 15747 genes, 1.6%	1	ENSGALG00000040938,ENSGALG00000026465,ENSGALG00000017103,ENSGALG00000013085,ENSGALG00000013604,ENSGALG00000005936,ENSGALG00000010187,ENSGALG00000004930,ENSGALG00000008459,ENSGALG00000021272,ENSGALG00000040567,ENSGALG00000037148,ENSGALG00000007278,ENSGALG00000010812
biological_process	GO:0051493 regulation of cytoskeleton organization	6 out of 336 genes, 1.8%	423 out of 15747 genes, 2.7%	1	ENSGALG00000002987,ENSGALG00000006130,ENSGALG00000000521,ENSGALG00000009723,ENSGALG00000014786,ENSGALG00000032398
biological_process	GO:0098869 cellular oxidant detoxification	2 out of 336 genes, 0.6%	56 out of 15747 genes, 0.4%	1	ENSGALG00000037148,ENSGALG00000011450
molecular_function	GO:0051020 GTPase binding	3 out of 336 genes, 0.9%	248 out of 15747 genes, 1.6%	1	ENSGALG00000021304,ENSGALG00000044599,ENSGALG00000040256
biological_process	GO:0042886 amide transport	4 out of 336 genes, 1.2%	72 out of 15747 genes, 0.5%	1	ENSGALG00000034377,ENSGALG00000013604,ENSGALG00000017343,ENSGALG00000026264
cellular_component	GO:0045177 apical part of cell	7 out of 336 genes, 2.1%	182 out of 15747 genes, 1.2%	1	ENSGALG00000000545,ENSGALG00000028140,ENSGALG00000013085,ENSGALG00000035883,ENSGALG00000002958,ENSGALG00000029935,ENSGALG00000010187
biological_process	GO:0046324 regulation of glucose import	2 out of 336 genes, 0.6%	46 out of 15747 genes, 0.3%	1	ENSGALG00000014786,ENSGALG00000037556
biological_process	GO:0045667 regulation of osteoblast differentiation	4 out of 336 genes, 1.2%	83 out of 15747 genes, 0.5%	1	ENSGALG00000008459,ENSGALG00000014686,ENSGALG00000015150,ENSGALG00000039474
biological_process	GO:0006396 RNA processing	4 out of 336 genes, 1.2%	523 out of 15747 genes, 3.3%	1	ENSGALG00000015733,ENSGALG00000032571,ENSGALG00000040957,ENSGALG00000003991
biological_process	GO:0052548 regulation of endopeptidase activity	7 out of 336 genes, 2.1%	221 out of 15747 genes, 1.4%	1	ENSGALG00000000293,ENSGALG00000011297,ENSGALG00000002987,ENSGALG00000019555,ENSGALG00000017040,ENSGALG00000006992,ENSGALG00000010001
molecular_function	GO:0022853 active ion transmembrane transporter activity	5 out of 336 genes, 1.5%	127 out of 15747 genes, 0.8%	1	ENSGALG00000034680,ENSGALG00000031274,ENSGALG00000027423,ENSGALG00000037556,ENSGALG00000010187
biological_process	GO:0048592 eye morphogenesis	5 out of 336 genes, 1.5%	102 out of 15747 genes, 0.6%	1	ENSGALG00000031301,ENSGALG00000014686,ENSGALG00000039032,ENSGALG00000015150,ENSGALG00000032282
molecular_function	GO:0001012 RNA polymerase II regulatory region DNA binding	7 out of 336 genes, 2.1%	578 out of 15747 genes, 3.7%	1	ENSGALG00000025817,ENSGALG00000038540,ENSGALG00000025887,ENSGALG00000015150,ENSGALG00000015333,ENSGALG00000010323,ENSGALG00000026264
molecular_function	GO:0016209 antioxidant activity	2 out of 336 genes, 0.6%	50 out of 15747 genes, 0.3%	1	ENSGALG00000037148,ENSGALG00000011450
biological_process	GO:0007405 neuroblast proliferation	2 out of 336 genes, 0.6%	21 out of 15747 genes, 0.1%	1	ENSGALG00000039474,ENSGALG00000032398
molecular_function	GO:0015301 anion:anion antiporter activity	2 out of 336 genes, 0.6%	24 out of 15747 genes, 0.2%	1	ENSGALG00000031274,ENSGALG00000027423
biological_process	GO:0090287 regulation of cellular response to growth factor stimulus	4 out of 336 genes, 1.2%	192 out of 15747 genes, 1.2%	1	ENSGALG00000008459,ENSGALG00000014686,ENSGALG00000005936,ENSGALG00000039817
biological_process	GO:0048870 cell motility	11 out of 336 genes, 3.3%	573 out of 15747 genes, 3.6%	1	ENSGALG00000015055,ENSGALG00000013085,ENSGALG00000006992,ENSGALG00000005631,ENSGALG00000032398,ENSGALG00000007993,ENSGALG00000004930,ENSGALG00000000894,ENSGALG00000006388,ENSGALG00000046160,ENSGALG00000030801
biological_process	GO:0071559 response to transforming growth factor beta	4 out of 336 genes, 1.2%	92 out of 15747 genes, 0.6%	1	ENSGALG00000008459,ENSGALG00000007358,ENSGALG00000016635,ENSGALG00000010769
biological_process	GO:0005975 carbohydrate metabolic process	9 out of 336 genes, 2.7%	458 out of 15747 genes, 2.9%	1	ENSGALG00000025887,ENSGALG00000031590,ENSGALG00000012260,ENSGALG00000006073,ENSGALG00000032385,ENSGALG00000041663,ENSGALG00000010342,ENSGALG00000010960,ENSGALG00000001862
biological_process	GO:0006611 protein export from nucleus	2 out of 336 genes, 0.6%	32 out of 15747 genes, 0.2%	1	ENSGALG00000021304,ENSGALG00000040205
biological_process	GO:1901575 organic substance catabolic process	10 out of 336 genes, 3.0%	1053 out of 15747 genes, 6.7%	1	ENSGALG00000033498,ENSGALG00000007132,ENSGALG00000029017,ENSGALG00000013057,ENSGALG00000032571,ENSGALG00000043053,ENSGALG00000003226,ENSGALG00000015939,ENSGALG00000015167,ENSGALG00000003991
biological_process	GO:0060384 innervation	2 out of 336 genes, 0.6%	22 out of 15747 genes, 0.1%	1	ENSGALG00000039411,ENSGALG00000001690
molecular_function	GO:0004867 serine-type endopeptidase inhibitor activity	2 out of 336 genes, 0.6%	54 out of 15747 genes, 0.3%	1	ENSGALG00000002987,ENSGALG00000019555
biological_process	GO:1902532 negative regulation of intracellular signal transduction	3 out of 336 genes, 0.9%	332 out of 15747 genes, 2.1%	1	ENSGALG00000025887,ENSGALG00000006130,ENSGALG00000006992
biological_process	GO:0006029 proteoglycan metabolic process	3 out of 336 genes, 0.9%	47 out of 15747 genes, 0.3%	1	ENSGALG00000008459,ENSGALG00000026594,ENSGALG00000031590
biological_process	GO:0032874 positive regulation of stress-activated MAPK cascade	4 out of 336 genes, 1.2%	99 out of 15747 genes, 0.6%	1	ENSGALG00000002987,ENSGALG00000039999,ENSGALG00000037326,ENSGALG00000031094
biological_process	GO:0046890 regulation of lipid biosynthetic process	2 out of 336 genes, 0.6%	79 out of 15747 genes, 0.5%	1	ENSGALG00000037050,ENSGALG00000011058
biological_process	GO:0010557 positive regulation of macromolecule biosynthetic process	15 out of 336 genes, 4.5%	1337 out of 15747 genes, 8.5%	1	ENSGALG00000038540,ENSGALG00000025887,ENSGALG00000039999,ENSGALG00000015150,ENSGALG00000040957,ENSGALG00000005936,ENSGALG00000014786,ENSGALG00000044202,ENSGALG00000032398,ENSGALG00000026264,ENSGALG00000008459,ENSGALG00000002987,ENSGALG00000039474,ENSGALG00000010971,ENSGALG00000008367
biological_process	GO:2001257 regulation of cation channel activity	3 out of 336 genes, 0.9%	56 out of 15747 genes, 0.4%	1	ENSGALG00000006992,ENSGALG00000009995,ENSGALG00000007980
molecular_function	GO:0004674 protein serine/threonine kinase activity	4 out of 336 genes, 1.2%	335 out of 15747 genes, 2.1%	1	ENSGALG00000008459,ENSGALG00000029195,ENSGALG00000037326,ENSGALG00000002800
biological_process	GO:0009063 cellular amino acid catabolic process	2 out of 336 genes, 0.6%	73 out of 15747 genes, 0.5%	1	ENSGALG00000043053,ENSGALG00000015939
biological_process	GO:0060548 negative regulation of cell death	9 out of 336 genes, 2.7%	581 out of 15747 genes, 3.7%	1	ENSGALG00000006992,ENSGALG00000013604,ENSGALG00000013372,ENSGALG00000014786,ENSGALG00000001690,ENSGALG00000028140,ENSGALG00000035726,ENSGALG00000045232,ENSGALG00000008367
biological_process	GO:2000112 regulation of cellular macromolecule biosynthetic process	28 out of 336 genes, 8.3%	2403 out of 15747 genes, 15.3%	1	ENSGALG00000038540,ENSGALG00000015150,ENSGALG00000040957,ENSGALG00000015333,ENSGALG00000039817,ENSGALG00000039292,ENSGALG00000044202,ENSGALG00000032398,ENSGALG00000026264,ENSGALG00000045803,ENSGALG00000008459,ENSGALG00000002987,ENSGALG00000039474,ENSGALG00000010971,ENSGALG00000046582,ENSGALG00000008367,ENSGALG00000025817,ENSGALG00000025887,ENSGALG00000039999,ENSGALG00000026465,ENSGALG00000005936,…
biological_process	GO:0072359 circulatory system development	14 out of 336 genes, 4.2%	569 out of 15747 genes, 3.6%	1	ENSGALG00000033671,ENSGALG00000039999,ENSGALG00000026465,ENSGALG00000006025,ENSGALG00000009784,ENSGALG00000023772,ENSGALG00000045218,ENSGALG00000008459,ENSGALG00000002987,ENSGALG00000009107,ENSGALG00000010769,ENSGALG00000011058,ENSGALG00000010812,ENSGALG00000015410
biological_process	GO:0002009 morphogenesis of an epithelium	5 out of 336 genes, 1.5%	302 out of 15747 genes, 1.9%	1	ENSGALG00000033671,ENSGALG00000009723,ENSGALG00000039474,ENSGALG00000010812,ENSGALG00000007038
molecular_function	GO:0050660 flavin adenine dinucleotide binding	3 out of 336 genes, 0.9%	69 out of 15747 genes, 0.4%	1	ENSGALG00000007132,ENSGALG00000043053,ENSGALG00000032138
biological_process	GO:2001056 positive regulation of cysteine-type endopeptidase activity	2 out of 336 genes, 0.6%	71 out of 15747 genes, 0.5%	1	ENSGALG00000011297,ENSGALG00000010001
biological_process	GO:0006259 DNA metabolic process	4 out of 336 genes, 1.2%	457 out of 15747 genes, 2.9%	1	ENSGALG00000038287,ENSGALG00000028998,ENSGALG00000003226,ENSGALG00000003559
molecular_function	GO:0015370 solute:sodium symporter activity	3 out of 336 genes, 0.9%	42 out of 15747 genes, 0.3%	1	ENSGALG00000006728,ENSGALG00000037556,ENSGALG00000010187
biological_process	GO:0045776 negative regulation of blood pressure	2 out of 336 genes, 0.6%	20 out of 15747 genes, 0.1%	1	ENSGALG00000008459,ENSGALG00000005936
molecular_function	GO:0008188 neuropeptide receptor activity	2 out of 336 genes, 0.6%	46 out of 15747 genes, 0.3%	1	ENSGALG00000004418,ENSGALG00000005923
molecular_function	GO:1901363 heterocyclic compound binding	64 out of 336 genes, 19.0%	4165 out of 15747 genes, 26.4%	1	ENSGALG00000041845,ENSGALG00000027323,ENSGALG00000015150,ENSGALG00000043053,ENSGALG00000015333,ENSGALG00000035960,ENSGALG00000042257,ENSGALG00000002800,ENSGALG00000044011,ENSGALG00000033498,ENSGALG00000025817,ENSGALG00000029195,ENSGALG00000003226,ENSGALG00000045382,ENSGALG00000011894,ENSGALG00000044739,ENSGALG00000028998,ENSGALG00000032398,ENSGALG00000014742,ENSGALG00000001662,ENSGALG00000032138,…
biological_process	GO:0021879 forebrain neuron differentiation	2 out of 336 genes, 0.6%	41 out of 15747 genes, 0.3%	1	ENSGALG00000039292,ENSGALG00000007993
molecular_function	GO:0016301 kinase activity	10 out of 336 genes, 3.0%	678 out of 15747 genes, 4.3%	1	ENSGALG00000029195,ENSGALG00000037326,ENSGALG00000039264,ENSGALG00000037842,ENSGALG00000008459,ENSGALG00000032385,ENSGALG00000035726,ENSGALG00000032534,ENSGALG00000013205,ENSGALG00000002800
biological_process	GO:0023057 negative regulation of signaling	13 out of 336 genes, 3.9%	833 out of 15747 genes, 5.3%	1	ENSGALG00000042664,ENSGALG00000034516,ENSGALG00000007358,ENSGALG00000025887,ENSGALG00000014686,ENSGALG00000013085,ENSGALG00000006992,ENSGALG00000005936,ENSGALG00000039817,ENSGALG00000000894,ENSGALG00000037148,ENSGALG00000006130,ENSGALG00000035726
biological_process	GO:0009410 response to xenobiotic stimulus	2 out of 336 genes, 0.6%	58 out of 15747 genes, 0.4%	1	ENSGALG00000011894,ENSGALG00000046639
cellular_component	GO:0031414 N-terminal protein acetyltransferase complex	2 out of 336 genes, 0.6%	13 out of 15747 genes, 0.1%	1	ENSGALG00000041676,ENSGALG00000038876
biological_process	GO:1903037 regulation of leukocyte cell-cell adhesion	2 out of 336 genes, 0.6%	160 out of 15747 genes, 1.0%	1	ENSGALG00000038540,ENSGALG00000013372
biological_process	GO:0044248 cellular catabolic process	12 out of 336 genes, 3.6%	935 out of 15747 genes, 5.9%	1	ENSGALG00000033498,ENSGALG00000007132,ENSGALG00000029017,ENSGALG00000013057,ENSGALG00000032571,ENSGALG00000011894,ENSGALG00000043053,ENSGALG00000046639,ENSGALG00000003226,ENSGALG00000015939,ENSGALG00000015167,ENSGALG00000003991
biological_process	GO:0010959 regulation of metal ion transport	7 out of 336 genes, 2.1%	190 out of 15747 genes, 1.2%	1	ENSGALG00000021272,ENSGALG00000006388,ENSGALG00000013604,ENSGALG00000010812,ENSGALG00000009995,ENSGALG00000030176,ENSGALG00000007980
biological_process	GO:0061061 muscle structure development	6 out of 336 genes, 1.8%	302 out of 15747 genes, 1.9%	1	ENSGALG00000045218,ENSGALG00000028140,ENSGALG00000025887,ENSGALG00000002958,ENSGALG00000010812,ENSGALG00000015410
cellular_component	GO:0045121 membrane raft	5 out of 336 genes, 1.5%	130 out of 15747 genes, 0.8%	1	ENSGALG00000017039,ENSGALG00000008459,ENSGALG00000017044,ENSGALG00000015410,ENSGALG00000029917
biological_process	GO:1902680 positive regulation of RNA biosynthetic process	15 out of 336 genes, 4.5%	1194 out of 15747 genes, 7.6%	1	ENSGALG00000038540,ENSGALG00000025887,ENSGALG00000039999,ENSGALG00000015150,ENSGALG00000040957,ENSGALG00000005936,ENSGALG00000014786,ENSGALG00000044202,ENSGALG00000032398,ENSGALG00000026264,ENSGALG00000008459,ENSGALG00000002987,ENSGALG00000039474,ENSGALG00000010971,ENSGALG00000008367
molecular_function	GO:0019001 guanyl nucleotide binding	6 out of 336 genes, 1.8%	323 out of 15747 genes, 2.1%	1	ENSGALG00000046382,ENSGALG00000004860,ENSGALG00000017166,ENSGALG00000016556,ENSGALG00000045515,ENSGALG00000027778
biological_process	GO:0061458 reproductive system development	7 out of 336 genes, 2.1%	259 out of 15747 genes, 1.6%	1	ENSGALG00000002223,ENSGALG00000008459,ENSGALG00000000545,ENSGALG00000045232,ENSGALG00000011058,ENSGALG00000039474,ENSGALG00000032398
biological_process	GO:0048646 anatomical structure formation involved in morphogenesis	17 out of 336 genes, 5.1%	631 out of 15747 genes, 4.0%	1	ENSGALG00000042664,ENSGALG00000007841,ENSGALG00000006992,ENSGALG00000032282,ENSGALG00000008459,ENSGALG00000009107,ENSGALG00000039032,ENSGALG00000035883,ENSGALG00000009723,ENSGALG00000011058,ENSGALG00000039999,ENSGALG00000026465,ENSGALG00000014686,ENSGALG00000001343,ENSGALG00000009784,ENSGALG00000037842,ENSGALG00000007993
cellular_component	GO:0098588 bounding membrane of organelle	12 out of 336 genes, 3.6%	1024 out of 15747 genes, 6.5%	1	ENSGALG00000034680,ENSGALG00000014730,ENSGALG00000031590,ENSGALG00000043053,ENSGALG00000011213,ENSGALG00000005631,ENSGALG00000016740,ENSGALG00000010812,ENSGALG00000015410,ENSGALG00000010960,ENSGALG00000001862,ENSGALG00000012988
biological_process	GO:0001822 kidney development	7 out of 336 genes, 2.1%	173 out of 15747 genes, 1.1%	1	ENSGALG00000000545,ENSGALG00000038540,ENSGALG00000013085,ENSGALG00000009723,ENSGALG00000005936,ENSGALG00000032282,ENSGALG00000014944
biological_process	GO:0009416 response to light stimulus	7 out of 336 genes, 2.1%	178 out of 15747 genes, 1.1%	1	ENSGALG00000031301,ENSGALG00000004930,ENSGALG00000007278,ENSGALG00000028998,ENSGALG00000014786,ENSGALG00000037556,ENSGALG00000003559
biological_process	GO:0050804 modulation of synaptic transmission	11 out of 336 genes, 3.3%	211 out of 15747 genes, 1.3%	1	ENSGALG00000042664,ENSGALG00000034516,ENSGALG00000040938,ENSGALG00000037387,ENSGALG00000032282,ENSGALG00000040256,ENSGALG00000004930,ENSGALG00000009107,ENSGALG00000037148,ENSGALG00000007278,ENSGALG00000002840
biological_process	GO:1901379 regulation of potassium ion transmembrane transport	2 out of 336 genes, 0.6%	40 out of 15747 genes, 0.3%	1	ENSGALG00000009995,ENSGALG00000007980
biological_process	GO:0007416 synapse assembly	3 out of 336 genes, 0.9%	38 out of 15747 genes, 0.2%	1	ENSGALG00000040938,ENSGALG00000009107,ENSGALG00000039659
biological_process	GO:0035235 ionotropic glutamate receptor signaling pathway	3 out of 336 genes, 0.9%	19 out of 15747 genes, 0.1%	1	ENSGALG00000009405,ENSGALG00000007278,ENSGALG00000038995
biological_process	GO:0016079 synaptic vesicle exocytosis	2 out of 336 genes, 0.6%	50 out of 15747 genes, 0.3%	1	ENSGALG00000040938,ENSGALG00000040256
cellular_component	GO:0030286 dynein complex	2 out of 336 genes, 0.6%	38 out of 15747 genes, 0.2%	1	ENSGALG00000007841,ENSGALG00000005402
biological_process	GO:0032101 regulation of response to external stimulus	8 out of 336 genes, 2.4%	478 out of 15747 genes, 3.0%	1	ENSGALG00000038933,ENSGALG00000008459,ENSGALG00000002987,ENSGALG00000006388,ENSGALG00000037148,ENSGALG00000009107,ENSGALG00000011058,ENSGALG00000017040
biological_process	GO:0021681 cerebellar granular layer development	2 out of 336 genes, 0.6%	10 out of 15747 genes, 0.1%	1	ENSGALG00000042664,ENSGALG00000008367
biological_process	GO:1902656 calcium ion import into cytosol	3 out of 336 genes, 0.9%	44 out of 15747 genes, 0.3%	1	ENSGALG00000007278,ENSGALG00000010812,ENSGALG00000005631
biological_process	GO:0010033 response to organic substance	35 out of 336 genes, 10.4%	1463 out of 15747 genes, 9.3%	1	ENSGALG00000013057,ENSGALG00000015150,ENSGALG00000013372,ENSGALG00000026264,ENSGALG00000028140,ENSGALG00000003286,ENSGALG00000046160,ENSGALG00000003446,ENSGALG00000033498,ENSGALG00000000545,ENSGALG00000014786,ENSGALG00000040567,ENSGALG00000016635,ENSGALG00000004418,ENSGALG00000030801,ENSGALG00000017343,ENSGALG00000002550,ENSGALG00000040957,ENSGALG00000032282,ENSGALG00000037556,ENSGALG00000008459,…
molecular_function	GO:0033293 monocarboxylic acid binding	2 out of 336 genes, 0.6%	43 out of 15747 genes, 0.3%	1	ENSGALG00000007132,ENSGALG00000037050
biological_process	GO:0003206 cardiac chamber morphogenesis	2 out of 336 genes, 0.6%	97 out of 15747 genes, 0.6%	1	ENSGALG00000008459,ENSGALG00000010812
biological_process	GO:0048839 inner ear development	3 out of 336 genes, 0.9%	149 out of 15747 genes, 0.9%	1	ENSGALG00000033671,ENSGALG00000002958,ENSGALG00000001690
biological_process	GO:0034110 regulation of homotypic cell-cell adhesion	2 out of 336 genes, 0.6%	163 out of 15747 genes, 1.0%	1	ENSGALG00000038540,ENSGALG00000013372
biological_process	GO:0030510 regulation of BMP signaling pathway	2 out of 336 genes, 0.6%	77 out of 15747 genes, 0.5%	1	ENSGALG00000008459,ENSGALG00000039817
molecular_function	GO:0005201 extracellular matrix structural constituent	4 out of 336 genes, 1.2%	60 out of 15747 genes, 0.4%	1	ENSGALG00000015322,ENSGALG00000012119,ENSGALG00000039411,ENSGALG00000014686
biological_process	GO:0089711 L-glutamate transmembrane transport	2 out of 336 genes, 0.6%	3 out of 15747 genes, 0.0%	1	ENSGALG00000037556,ENSGALG00000010187
biological_process	GO:0045055 regulated exocytosis	2 out of 336 genes, 0.6%	82 out of 15747 genes, 0.5%	1	ENSGALG00000040938,ENSGALG00000040256
biological_process	GO:0072659 protein localization to plasma membrane	2 out of 336 genes, 0.6%	127 out of 15747 genes, 0.8%	1	ENSGALG00000031301,ENSGALG00000007278
molecular_function	GO:0005385 zinc ion transmembrane transporter activity	2 out of 336 genes, 0.6%	14 out of 15747 genes, 0.1%	1	ENSGALG00000034377,ENSGALG00000012298
biological_process	GO:0030326 embryonic limb morphogenesis	3 out of 336 genes, 0.9%	106 out of 15747 genes, 0.7%	1	ENSGALG00000038540,ENSGALG00000033671,ENSGALG00000014686
biological_process	GO:0070613 regulation of protein processing	2 out of 336 genes, 0.6%	41 out of 15747 genes, 0.3%	1	ENSGALG00000002987,ENSGALG00000017040
molecular_function	GO:0044325 ion channel binding	2 out of 336 genes, 0.6%	74 out of 15747 genes, 0.5%	1	ENSGALG00000009995,ENSGALG00000040256
biological_process	GO:0006835 dicarboxylic acid transport	4 out of 336 genes, 1.2%	41 out of 15747 genes, 0.3%	1	ENSGALG00000027423,ENSGALG00000017343,ENSGALG00000037556,ENSGALG00000010187
molecular_function	GO:0032555 purine ribonucleotide binding	24 out of 336 genes, 7.1%	1503 out of 15747 genes, 9.5%	1	ENSGALG00000007841,ENSGALG00000027323,ENSGALG00000016556,ENSGALG00000037326,ENSGALG00000027778,ENSGALG00000035960,ENSGALG00000008459,ENSGALG00000004860,ENSGALG00000017166,ENSGALG00000042257,ENSGALG00000035726,ENSGALG00000001662,ENSGALG00000032534,ENSGALG00000045515,ENSGALG00000002800,ENSGALG00000033498,ENSGALG00000029195,ENSGALG00000046382,ENSGALG00000045218,ENSGALG00000015733,ENSGALG00000032385,…
biological_process	GO:0006644 phospholipid metabolic process	5 out of 336 genes, 1.5%	251 out of 15747 genes, 1.6%	1	ENSGALG00000029020,ENSGALG00000014786,ENSGALG00000013205,ENSGALG00000041921,ENSGALG00000006073
biological_process	GO:0043412 macromolecule modification	26 out of 336 genes, 7.7%	2132 out of 15747 genes, 13.5%	1	ENSGALG00000013057,ENSGALG00000013085,ENSGALG00000001963,ENSGALG00000037326,ENSGALG00000031590,ENSGALG00000038287,ENSGALG00000015333,ENSGALG00000008459,ENSGALG00000041676,ENSGALG00000035726,ENSGALG00000032534,ENSGALG00000001862,ENSGALG00000010960,ENSGALG00000002800,ENSGALG00000031875,ENSGALG00000029195,ENSGALG00000029017,ENSGALG00000003226,ENSGALG00000009784,ENSGALG00000014786,ENSGALG00000039264,…
biological_process	GO:0007268 synaptic transmission	13 out of 336 genes, 3.9%	249 out of 15747 genes, 1.6%	1	ENSGALG00000040938,ENSGALG00000001698,ENSGALG00000040256,ENSGALG00000001690,ENSGALG00000004930,ENSGALG00000001282,ENSGALG00000014742,ENSGALG00000009107,ENSGALG00000037148,ENSGALG00000008365,ENSGALG00000005319,ENSGALG00000007278,ENSGALG00000009640
biological_process	GO:0006955 immune response	14 out of 336 genes, 4.2%	490 out of 15747 genes, 3.1%	1	ENSGALG00000030368,ENSGALG00000032897,ENSGALG00000043619,ENSGALG00000035810,ENSGALG00000021139,ENSGALG00000011551,ENSGALG00000033800,ENSGALG00000033680,ENSGALG00000035251,ENSGALG00000033658,ENSGALG00000040901,ENSGALG00000017040,ENSGALG00000046160,ENSGALG00000042892
molecular_function	GO:0008514 organic anion transmembrane transporter activity	7 out of 336 genes, 2.1%	142 out of 15747 genes, 0.9%	1	ENSGALG00000031293,ENSGALG00000015055,ENSGALG00000009759,ENSGALG00000031274,ENSGALG00000027423,ENSGALG00000037556,ENSGALG00000010187
cellular_component	GO:0044428 nuclear part	32 out of 336 genes, 9.5%	2882 out of 15747 genes, 18.3%	1	ENSGALG00000038540,ENSGALG00000032571,ENSGALG00000015333,ENSGALG00000023772,ENSGALG00000009107,ENSGALG00000032534,ENSGALG00000009441,ENSGALG00000009784,ENSGALG00000040205,ENSGALG00000006073,ENSGALG00000014821,ENSGALG00000011450,ENSGALG00000045232,ENSGALG00000013205,ENSGALG00000003559,ENSGALG00000021304,ENSGALG00000040957,ENSGALG00000036474,ENSGALG00000028998,ENSGALG00000041767,ENSGALG00000008459,…
biological_process	GO:0019318 hexose metabolic process	2 out of 336 genes, 0.6%	74 out of 15747 genes, 0.5%	1	ENSGALG00000032385,ENSGALG00000025887
biological_process	GO:0070779 D-aspartate import	2 out of 336 genes, 0.6%	3 out of 15747 genes, 0.0%	1	ENSGALG00000037556,ENSGALG00000010187
biological_process	GO:0098661 inorganic anion transmembrane transport	3 out of 336 genes, 0.9%	76 out of 15747 genes, 0.5%	1	ENSGALG00000001698,ENSGALG00000027423,ENSGALG00000010187
biological_process	GO:0051093 negative regulation of developmental process	9 out of 336 genes, 2.7%	579 out of 15747 genes, 3.7%	1	ENSGALG00000040938,ENSGALG00000038540,ENSGALG00000015150,ENSGALG00000014786,ENSGALG00000039817,ENSGALG00000032398,ENSGALG00000008459,ENSGALG00000011058,ENSGALG00000039474
biological_process	GO:0046717 acid secretion	3 out of 336 genes, 0.9%	41 out of 15747 genes, 0.3%	1	ENSGALG00000017044,ENSGALG00000015055,ENSGALG00000009640
biological_process	GO:0097581 lamellipodium organization	2 out of 336 genes, 0.6%	31 out of 15747 genes, 0.2%	1	ENSGALG00000017103,ENSGALG00000013085
biological_process	GO:0001505 regulation of neurotransmitter levels	3 out of 336 genes, 0.9%	118 out of 15747 genes, 0.7%	1	ENSGALG00000040938,ENSGALG00000009107,ENSGALG00000040256
biological_process	GO:0010256 endomembrane system organization	4 out of 336 genes, 1.2%	409 out of 15747 genes, 2.6%	1	ENSGALG00000031301,ENSGALG00000007278,ENSGALG00000006807,ENSGALG00000041767
biological_process	GO:0003012 muscle system process	2 out of 336 genes, 0.6%	141 out of 15747 genes, 0.9%	1	ENSGALG00000021272,ENSGALG00000010812
molecular_function	GO:0003774 motor activity	7 out of 336 genes, 2.1%	123 out of 15747 genes, 0.8%	1	ENSGALG00000045218,ENSGALG00000035960,ENSGALG00000007841,ENSGALG00000005402,ENSGALG00000027323,ENSGALG00000042257,ENSGALG00000038416
biological_process	GO:0048666 neuron development	12 out of 336 genes, 3.6%	530 out of 15747 genes, 3.4%	1	ENSGALG00000031301,ENSGALG00000017378,ENSGALG00000040938,ENSGALG00000013085,ENSGALG00000015150,ENSGALG00000002958,ENSGALG00000001690,ENSGALG00000007993,ENSGALG00000039411,ENSGALG00000006130,ENSGALG00000030801,ENSGALG00000015089
biological_process	GO:0045216 cell-cell junction organization	2 out of 336 genes, 0.6%	105 out of 15747 genes, 0.7%	1	ENSGALG00000013085,ENSGALG00000005319
biological_process	GO:0051253 negative regulation of RNA metabolic process	7 out of 336 genes, 2.1%	915 out of 15747 genes, 5.8%	1	ENSGALG00000038540,ENSGALG00000025887,ENSGALG00000005016,ENSGALG00000039999,ENSGALG00000007798,ENSGALG00000039474,ENSGALG00000044202
biological_process	GO:0071383 cellular response to steroid hormone stimulus	2 out of 336 genes, 0.6%	128 out of 15747 genes, 0.8%	1	ENSGALG00000004418,ENSGALG00000015150
molecular_function	GO:0015297 antiporter activity	2 out of 336 genes, 0.6%	62 out of 15747 genes, 0.4%	1	ENSGALG00000031274,ENSGALG00000027423
biological_process	GO:0009611 response to wounding	4 out of 336 genes, 1.2%	201 out of 15747 genes, 1.3%	1	ENSGALG00000007278,ENSGALG00000029935,ENSGALG00000037556,ENSGALG00000008367
biological_process	GO:0048729 tissue morphogenesis	11 out of 336 genes, 3.3%	430 out of 15747 genes, 2.7%	1	ENSGALG00000033671,ENSGALG00000026465,ENSGALG00000015150,ENSGALG00000032282,ENSGALG00000014944,ENSGALG00000008459,ENSGALG00000039032,ENSGALG00000009723,ENSGALG00000039474,ENSGALG00000010812,ENSGALG00000007038
biological_process	GO:0016337 single organismal cell-cell adhesion	7 out of 336 genes, 2.1%	265 out of 15747 genes, 1.7%	1	ENSGALG00000014821,ENSGALG00000040938,ENSGALG00000039999,ENSGALG00000011058,ENSGALG00000005319,ENSGALG00000013372,ENSGALG00000015410
molecular_function	GO:0032553 ribonucleotide binding	25 out of 336 genes, 7.4%	1515 out of 15747 genes, 9.6%	1	ENSGALG00000007841,ENSGALG00000027323,ENSGALG00000016556,ENSGALG00000037326,ENSGALG00000027778,ENSGALG00000035960,ENSGALG00000008459,ENSGALG00000004860,ENSGALG00000017166,ENSGALG00000042257,ENSGALG00000035726,ENSGALG00000001662,ENSGALG00000032534,ENSGALG00000032138,ENSGALG00000045515,ENSGALG00000002800,ENSGALG00000033498,ENSGALG00000029195,ENSGALG00000046382,ENSGALG00000045218,ENSGALG00000032385,…
biological_process	GO:0032990 cell part morphogenesis	9 out of 336 genes, 2.7%	492 out of 15747 genes, 3.1%	1	ENSGALG00000007841,ENSGALG00000013085,ENSGALG00000037842,ENSGALG00000007993,ENSGALG00000039411,ENSGALG00000035883,ENSGALG00000030801,ENSGALG00000015836,ENSGALG00000015089
biological_process	GO:0051173 positive regulation of nitrogen compound metabolic process	15 out of 336 genes, 4.5%	1421 out of 15747 genes, 9.0%	1	ENSGALG00000038540,ENSGALG00000025887,ENSGALG00000039999,ENSGALG00000015150,ENSGALG00000040957,ENSGALG00000005936,ENSGALG00000014786,ENSGALG00000044202,ENSGALG00000032398,ENSGALG00000026264,ENSGALG00000008459,ENSGALG00000002987,ENSGALG00000039474,ENSGALG00000010971,ENSGALG00000008367
molecular_function	GO:0016765 transferase activity, transferring alkyl or aryl (other than methyl) groups	2 out of 336 genes, 0.6%	49 out of 15747 genes, 0.3%	1	ENSGALG00000011450,ENSGALG00000032922
biological_process	GO:0006665 sphingolipid metabolic process	3 out of 336 genes, 0.9%	91 out of 15747 genes, 0.6%	1	ENSGALG00000014730,ENSGALG00000011213,ENSGALG00000010902
cellular_component	GO:0043227 membrane-bounded organelle	94 out of 336 genes, 28.0%	7312 out of 15747 genes, 46.4%	1	ENSGALG00000038590,ENSGALG00000015150,ENSGALG00000043053,ENSGALG00000015333,ENSGALG00000030176,ENSGALG00000009107,ENSGALG00000009441,ENSGALG00000015623,ENSGALG00000033498,ENSGALG00000025817,ENSGALG00000031875,ENSGALG00000029017,ENSGALG00000003226,ENSGALG00000009784,ENSGALG00000037842,ENSGALG00000000521,ENSGALG00000012298,ENSGALG00000010001,ENSGALG00000013575,ENSGALG00000031590,ENSGALG00000011894,…
molecular_function	GO:0046906 tetrapyrrole binding	3 out of 336 genes, 0.9%	122 out of 15747 genes, 0.8%	1	ENSGALG00000011894,ENSGALG00000046639,ENSGALG00000017173
molecular_function	GO:0015291 secondary active transmembrane transporter activity	6 out of 336 genes, 1.8%	154 out of 15747 genes, 1.0%	1	ENSGALG00000031293,ENSGALG00000031274,ENSGALG00000027423,ENSGALG00000006728,ENSGALG00000037556,ENSGALG00000010187
biological_process	GO:0034470 ncRNA processing	4 out of 336 genes, 1.2%	255 out of 15747 genes, 1.6%	1	ENSGALG00000015733,ENSGALG00000032571,ENSGALG00000040957,ENSGALG00000003991
biological_process	GO:0034097 response to cytokine	6 out of 336 genes, 1.8%	434 out of 15747 genes, 2.8%	1	ENSGALG00000028140,ENSGALG00000011058,ENSGALG00000046160,ENSGALG00000013372,ENSGALG00000016288,ENSGALG00000003446
cellular_component	GO:0043235 receptor complex	12 out of 336 genes, 3.6%	298 out of 15747 genes, 1.9%	1	ENSGALG00000009405,ENSGALG00000034516,ENSGALG00000001698,ENSGALG00000038995,ENSGALG00000001690,ENSGALG00000008459,ENSGALG00000015322,ENSGALG00000001282,ENSGALG00000028140,ENSGALG00000035726,ENSGALG00000007278,ENSGALG00000011058
molecular_function	GO:0001882 nucleoside binding	23 out of 336 genes, 6.8%	1483 out of 15747 genes, 9.4%	1	ENSGALG00000007841,ENSGALG00000027323,ENSGALG00000016556,ENSGALG00000037326,ENSGALG00000027778,ENSGALG00000035960,ENSGALG00000008459,ENSGALG00000004860,ENSGALG00000017166,ENSGALG00000042257,ENSGALG00000035726,ENSGALG00000001662,ENSGALG00000032534,ENSGALG00000045515,ENSGALG00000002800,ENSGALG00000033498,ENSGALG00000029195,ENSGALG00000046382,ENSGALG00000045218,ENSGALG00000015733,ENSGALG00000032385,…
biological_process	GO:0003007 heart morphogenesis	4 out of 336 genes, 1.2%	186 out of 15747 genes, 1.2%	1	ENSGALG00000008459,ENSGALG00000026465,ENSGALG00000010812,ENSGALG00000015410
molecular_function	GO:0016741 transferase activity, transferring one-carbon groups	2 out of 336 genes, 0.6%	168 out of 15747 genes, 1.1%	1	ENSGALG00000038879,ENSGALG00000042073
biological_process	GO:0030920 peptidyl-serine acetylation	2 out of 336 genes, 0.6%	3 out of 15747 genes, 0.0%	1	ENSGALG00000041676,ENSGALG00000038876
molecular_function	GO:0008028 monocarboxylic acid transmembrane transporter activity	3 out of 336 genes, 0.9%	38 out of 15747 genes, 0.2%	1	ENSGALG00000031293,ENSGALG00000015055,ENSGALG00000009759
cellular_component	GO:0016328 lateral plasma membrane	2 out of 336 genes, 0.6%	28 out of 15747 genes, 0.2%	1	ENSGALG00000013085,ENSGALG00000015410
biological_process	GO:0010565 regulation of cellular ketone metabolic process	2 out of 336 genes, 0.6%	68 out of 15747 genes, 0.4%	1	ENSGALG00000037050,ENSGALG00000011058
biological_process	GO:2000241 regulation of reproductive process	4 out of 336 genes, 1.2%	93 out of 15747 genes, 0.6%	1	ENSGALG00000011058,ENSGALG00000040957,ENSGALG00000013604,ENSGALG00000032398
biological_process	GO:0009566 fertilization	2 out of 336 genes, 0.6%	86 out of 15747 genes, 0.5%	1	ENSGALG00000015055,ENSGALG00000045232
biological_process	GO:0051302 regulation of cell division	2 out of 336 genes, 0.6%	220 out of 15747 genes, 1.4%	1	ENSGALG00000038416,ENSGALG00000032398
biological_process	GO:0006351 transcription, DNA-templated	6 out of 336 genes, 1.8%	583 out of 15747 genes, 3.7%	1	ENSGALG00000025817,ENSGALG00000008459,ENSGALG00000015150,ENSGALG00000010971,ENSGALG00000032398,ENSGALG00000026264
molecular_function	GO:0003676 nucleic acid binding	29 out of 336 genes, 8.6%	2516 out of 15747 genes, 16.0%	1	ENSGALG00000041845,ENSGALG00000038540,ENSGALG00000015150,ENSGALG00000040957,ENSGALG00000044739,ENSGALG00000028998,ENSGALG00000015333,ENSGALG00000039292,ENSGALG00000044202,ENSGALG00000032398,ENSGALG00000026264,ENSGALG00000045803,ENSGALG00000046540,ENSGALG00000035174,ENSGALG00000010971,ENSGALG00000010902,ENSGALG00000046582,ENSGALG00000044011,ENSGALG00000025817,ENSGALG00000025887,ENSGALG00000043948,…
biological_process	GO:1902679 negative regulation of RNA biosynthetic process	6 out of 336 genes, 1.8%	887 out of 15747 genes, 5.6%	1	ENSGALG00000038540,ENSGALG00000025887,ENSGALG00000005016,ENSGALG00000039999,ENSGALG00000039474,ENSGALG00000044202
cellular_component	GO:0030133 transport vesicle	2 out of 336 genes, 0.6%	199 out of 15747 genes, 1.3%	1	ENSGALG00000032143,ENSGALG00000007278
biological_process	GO:0043549 regulation of kinase activity	6 out of 336 genes, 1.8%	539 out of 15747 genes, 3.4%	1	ENSGALG00000028318,ENSGALG00000039999,ENSGALG00000037326,ENSGALG00000003657,ENSGALG00000014786,ENSGALG00000003446
biological_process	GO:0021543 pallium development	4 out of 336 genes, 1.2%	110 out of 15747 genes, 0.7%	1	ENSGALG00000039474,ENSGALG00000008367,ENSGALG00000032398,ENSGALG00000007993
biological_process	GO:0071593 lymphocyte aggregation	4 out of 336 genes, 1.2%	171 out of 15747 genes, 1.1%	1	ENSGALG00000014821,ENSGALG00000039999,ENSGALG00000011058,ENSGALG00000013372
cellular_component	GO:0005615 extracellular space	25 out of 336 genes, 7.4%	804 out of 15747 genes, 5.1%	1	ENSGALG00000012119,ENSGALG00000002550,ENSGALG00000021139,ENSGALG00000006992,ENSGALG00000014178,ENSGALG00000039817,ENSGALG00000000293,ENSGALG00000002987,ENSGALG00000028140,ENSGALG00000037148,ENSGALG00000039032,ENSGALG00000046160,ENSGALG00000015623,ENSGALG00000000545,ENSGALG00000007358,ENSGALG00000019555,ENSGALG00000037050,ENSGALG00000011551,ENSGALG00000009603,ENSGALG00000039411,ENSGALG00000000639,…
biological_process	GO:0016477 cell migration	10 out of 336 genes, 3.0%	518 out of 15747 genes, 3.3%	1	ENSGALG00000013085,ENSGALG00000006992,ENSGALG00000005631,ENSGALG00000032398,ENSGALG00000007993,ENSGALG00000004930,ENSGALG00000000894,ENSGALG00000006388,ENSGALG00000046160,ENSGALG00000030801
biological_process	GO:0045786 negative regulation of cell cycle	3 out of 336 genes, 0.9%	286 out of 15747 genes, 1.8%	1	ENSGALG00000028318,ENSGALG00000011297,ENSGALG00000010769
biological_process	GO:0040008 regulation of growth	3 out of 336 genes, 0.9%	382 out of 15747 genes, 2.4%	1	ENSGALG00000008459,ENSGALG00000040256,ENSGALG00000015089
biological_process	GO:0035967 cellular response to topologically incorrect protein	2 out of 336 genes, 0.6%	57 out of 15747 genes, 0.4%	1	ENSGALG00000033498,ENSGALG00000025887
cellular_component	GO:0030018 Z disc	2 out of 336 genes, 0.6%	71 out of 15747 genes, 0.5%	1	ENSGALG00000045218,ENSGALG00000010812
molecular_function	GO:0004857 enzyme inhibitor activity	5 out of 336 genes, 1.5%	205 out of 15747 genes, 1.3%	1	ENSGALG00000000293,ENSGALG00000028318,ENSGALG00000002987,ENSGALG00000019555,ENSGALG00000017040
biological_process	GO:0048638 regulation of developmental growth	2 out of 336 genes, 0.6%	218 out of 15747 genes, 1.4%	1	ENSGALG00000008459,ENSGALG00000040256
biological_process	GO:0051707 response to other organism	4 out of 336 genes, 1.2%	419 out of 15747 genes, 2.7%	1	ENSGALG00000013057,ENSGALG00000011551,ENSGALG00000046160,ENSGALG00000027571
biological_process	GO:0008037 cell recognition	3 out of 336 genes, 0.9%	96 out of 15747 genes, 0.6%	1	ENSGALG00000031301,ENSGALG00000017378,ENSGALG00000015089
biological_process	GO:0098656 anion transmembrane transport	7 out of 336 genes, 2.1%	160 out of 15747 genes, 1.0%	1	ENSGALG00000015055,ENSGALG00000009759,ENSGALG00000031274,ENSGALG00000001698,ENSGALG00000027423,ENSGALG00000037556,ENSGALG00000010187
biological_process	GO:0001935 endothelial cell proliferation	2 out of 336 genes, 0.6%	16 out of 15747 genes, 0.1%	1	ENSGALG00000008063,ENSGALG00000008459
biological_process	GO:0007369 gastrulation	3 out of 336 genes, 0.9%	103 out of 15747 genes, 0.7%	1	ENSGALG00000008459,ENSGALG00000006992,ENSGALG00000001343
biological_process	GO:0090092 regulation of transmembrane receptor protein serine/threonine kinase signaling pathway	4 out of 336 genes, 1.2%	173 out of 15747 genes, 1.1%	1	ENSGALG00000008459,ENSGALG00000007358,ENSGALG00000014686,ENSGALG00000039817
cellular_component	GO:0044441 ciliary part	4 out of 336 genes, 1.2%	237 out of 15747 genes, 1.5%	1	ENSGALG00000007841,ENSGALG00000005402,ENSGALG00000015836,ENSGALG00000007993
biological_process	GO:0045862 positive regulation of proteolysis	2 out of 336 genes, 0.6%	206 out of 15747 genes, 1.3%	1	ENSGALG00000011297,ENSGALG00000010001
biological_process	GO:0008361 regulation of cell size	2 out of 336 genes, 0.6%	117 out of 15747 genes, 0.7%	1	ENSGALG00000008459,ENSGALG00000013372
biological_process	GO:0006468 protein phosphorylation	8 out of 336 genes, 2.4%	625 out of 15747 genes, 4.0%	1	ENSGALG00000029195,ENSGALG00000037326,ENSGALG00000039264,ENSGALG00000014786,ENSGALG00000008459,ENSGALG00000035726,ENSGALG00000032534,ENSGALG00000002800
biological_process	GO:0006805 xenobiotic metabolic process	2 out of 336 genes, 0.6%	50 out of 15747 genes, 0.3%	1	ENSGALG00000011894,ENSGALG00000046639
cellular_component	GO:0005694 chromosome	5 out of 336 genes, 1.5%	667 out of 15747 genes, 4.2%	1	ENSGALG00000045232,ENSGALG00000027571,ENSGALG00000028998,ENSGALG00000015333,ENSGALG00000003559
biological_process	GO:0055080 cation homeostasis	12 out of 336 genes, 3.6%	391 out of 15747 genes, 2.5%	1	ENSGALG00000034680,ENSGALG00000017044,ENSGALG00000031274,ENSGALG00000005631,ENSGALG00000032282,ENSGALG00000030176,ENSGALG00000017166,ENSGALG00000007278,ENSGALG00000010812,ENSGALG00000034377,ENSGALG00000012298,ENSGALG00000037093
biological_process	GO:0070925 organelle assembly	10 out of 336 genes, 3.0%	357 out of 15747 genes, 2.3%	1	ENSGALG00000007841,ENSGALG00000032571,ENSGALG00000037842,ENSGALG00000032398,ENSGALG00000007993,ENSGALG00000015733,ENSGALG00000009107,ENSGALG00000017166,ENSGALG00000035883,ENSGALG00000003991
biological_process	GO:0051961 negative regulation of nervous system development	3 out of 336 genes, 0.9%	184 out of 15747 genes, 1.2%	1	ENSGALG00000040938,ENSGALG00000039474,ENSGALG00000032398
biological_process	GO:0006886 intracellular protein transport	4 out of 336 genes, 1.2%	565 out of 15747 genes, 3.6%	1	ENSGALG00000017166,ENSGALG00000021304,ENSGALG00000014786,ENSGALG00000040205
biological_process	GO:0099537 trans-synaptic signaling	14 out of 336 genes, 4.2%	257 out of 15747 genes, 1.6%	1	ENSGALG00000040938,ENSGALG00000001698,ENSGALG00000040256,ENSGALG00000001690,ENSGALG00000004930,ENSGALG00000001282,ENSGALG00000014742,ENSGALG00000009107,ENSGALG00000037148,ENSGALG00000008365,ENSGALG00000005319,ENSGALG00000007278,ENSGALG00000009640,ENSGALG00000016288
biological_process	GO:0009895 negative regulation of catabolic process	2 out of 336 genes, 0.6%	167 out of 15747 genes, 1.1%	1	ENSGALG00000011058,ENSGALG00000007278
biological_process	GO:1903707 negative regulation of hemopoiesis	2 out of 336 genes, 0.6%	82 out of 15747 genes, 0.5%	1	ENSGALG00000038540,ENSGALG00000014786
biological_process	GO:0032098 regulation of appetite	2 out of 336 genes, 0.6%	19 out of 15747 genes, 0.1%	1	ENSGALG00000037148,ENSGALG00000011058
biological_process	GO:0009311 oligosaccharide metabolic process	2 out of 336 genes, 0.6%	36 out of 15747 genes, 0.2%	1	ENSGALG00000001862,ENSGALG00000006073
biological_process	GO:0010647 positive regulation of cell communication	26 out of 336 genes, 7.7%	1055 out of 15747 genes, 6.7%	1	ENSGALG00000011297,ENSGALG00000040938,ENSGALG00000037387,ENSGALG00000037326,ENSGALG00000006992,ENSGALG00000013604,ENSGALG00000013372,ENSGALG00000031094,ENSGALG00000040256,ENSGALG00000032398,ENSGALG00000008459,ENSGALG00000002987,ENSGALG00000009107,ENSGALG00000037148,ENSGALG00000035726,ENSGALG00000007278,ENSGALG00000017173,ENSGALG00000025887,ENSGALG00000039999,ENSGALG00000008490,ENSGALG00000009603,…
biological_process	GO:0060993 kidney morphogenesis	4 out of 336 genes, 1.2%	69 out of 15747 genes, 0.4%	1	ENSGALG00000009723,ENSGALG00000005936,ENSGALG00000032282,ENSGALG00000014944
cellular_component	GO:0044456 synapse part	18 out of 336 genes, 5.4%	434 out of 15747 genes, 2.8%	1	ENSGALG00000009405,ENSGALG00000040938,ENSGALG00000037387,ENSGALG00000013085,ENSGALG00000032282,ENSGALG00000040256,ENSGALG00000008459,ENSGALG00000009107,ENSGALG00000008365,ENSGALG00000005319,ENSGALG00000007278,ENSGALG00000034516,ENSGALG00000039659,ENSGALG00000001698,ENSGALG00000038995,ENSGALG00000009640,ENSGALG00000002840,ENSGALG00000015089
molecular_function	GO:0008047 enzyme activator activity	2 out of 336 genes, 0.6%	411 out of 15747 genes, 2.6%	1	ENSGALG00000045408,ENSGALG00000037093
biological_process	GO:0070085 glycosylation	3 out of 336 genes, 0.9%	199 out of 15747 genes, 1.3%	1	ENSGALG00000031590,ENSGALG00000001862,ENSGALG00000010960
biological_process	GO:0045137 development of primary sexual characteristics	4 out of 336 genes, 1.2%	118 out of 15747 genes, 0.7%	1	ENSGALG00000002223,ENSGALG00000000545,ENSGALG00000011058,ENSGALG00000032398
biological_process	GO:0009952 anterior/posterior pattern specification	2 out of 336 genes, 0.6%	167 out of 15747 genes, 1.1%	1	ENSGALG00000008459,ENSGALG00000038540
biological_process	GO:0060041 retina development in camera-type eye	7 out of 336 genes, 2.1%	89 out of 15747 genes, 0.6%	1	ENSGALG00000031301,ENSGALG00000008459,ENSGALG00000039032,ENSGALG00000038933,ENSGALG00000015150,ENSGALG00000032282,ENSGALG00000007993
molecular_function	GO:0001228 transcriptional activator activity, RNA polymerase II transcription regulatory region sequence-specific binding	4 out of 336 genes, 1.2%	321 out of 15747 genes, 2.0%	1	ENSGALG00000015150,ENSGALG00000010971,ENSGALG00000032398,ENSGALG00000026264
biological_process	GO:0051146 striated muscle cell differentiation	2 out of 336 genes, 0.6%	141 out of 15747 genes, 0.9%	1	ENSGALG00000045218,ENSGALG00000002958
biological_process	GO:0048232 male gamete generation	6 out of 336 genes, 1.8%	237 out of 15747 genes, 1.5%	1	ENSGALG00000034516,ENSGALG00000038540,ENSGALG00000016740,ENSGALG00000041767,ENSGALG00000037842,ENSGALG00000032398
biological_process	GO:0010629 negative regulation of gene expression	11 out of 336 genes, 3.3%	1070 out of 15747 genes, 6.8%	1	ENSGALG00000007358,ENSGALG00000038540,ENSGALG00000025887,ENSGALG00000039999,ENSGALG00000040957,ENSGALG00000044202,ENSGALG00000002987,ENSGALG00000005016,ENSGALG00000007798,ENSGALG00000011058,ENSGALG00000039474
biological_process	GO:0019941 modification-dependent protein catabolic process	3 out of 336 genes, 0.9%	407 out of 15747 genes, 2.6%	1	ENSGALG00000033498,ENSGALG00000029017,ENSGALG00000013057
biological_process	GO:0017156 calcium ion regulated exocytosis	2 out of 336 genes, 0.6%	59 out of 15747 genes, 0.4%	1	ENSGALG00000040938,ENSGALG00000040256
molecular_function	GO:1990837 sequence-specific double-stranded DNA binding	7 out of 336 genes, 2.1%	646 out of 15747 genes, 4.1%	1	ENSGALG00000025817,ENSGALG00000038540,ENSGALG00000025887,ENSGALG00000015150,ENSGALG00000015333,ENSGALG00000010323,ENSGALG00000026264
biological_process	GO:0015813 L-glutamate transport	2 out of 336 genes, 0.6%	14 out of 15747 genes, 0.1%	1	ENSGALG00000037556,ENSGALG00000010187
biological_process	GO:0007611 learning or memory	6 out of 336 genes, 1.8%	142 out of 15747 genes, 0.9%	1	ENSGALG00000004930,ENSGALG00000009107,ENSGALG00000007278,ENSGALG00000013604,ENSGALG00000032282,ENSGALG00000008367
biological_process	GO:0051283 negative regulation of sequestering of calcium ion	2 out of 336 genes, 0.6%	35 out of 15747 genes, 0.2%	1	ENSGALG00000010812,ENSGALG00000005631
biological_process	GO:0030097 hemopoiesis	8 out of 336 genes, 2.4%	382 out of 15747 genes, 2.4%	1	ENSGALG00000038540,ENSGALG00000039999,ENSGALG00000013372,ENSGALG00000005631,ENSGALG00000014786,ENSGALG00000014821,ENSGALG00000011058,ENSGALG00000035726
biological_process	GO:0010001 glial cell differentiation	5 out of 336 genes, 1.5%	110 out of 15747 genes, 0.7%	1	ENSGALG00000017044,ENSGALG00000017103,ENSGALG00000002958,ENSGALG00000039474,ENSGALG00000015089
biological_process	GO:0000038 very long-chain fatty acid metabolic process	2 out of 336 genes, 0.6%	24 out of 15747 genes, 0.2%	1	ENSGALG00000014730,ENSGALG00000003286
biological_process	GO:1901565 organonitrogen compound catabolic process	3 out of 336 genes, 0.9%	193 out of 15747 genes, 1.2%	1	ENSGALG00000043053,ENSGALG00000003226,ENSGALG00000015939
biological_process	GO:0044271 cellular nitrogen compound biosynthetic process	9 out of 336 genes, 2.7%	1172 out of 15747 genes, 7.4%	1	ENSGALG00000025817,ENSGALG00000015150,ENSGALG00000011213,ENSGALG00000032398,ENSGALG00000026264,ENSGALG00000008459,ENSGALG00000010971,ENSGALG00000010902,ENSGALG00000017173
biological_process	GO:0034645 cellular macromolecule biosynthetic process	11 out of 336 genes, 3.3%	1309 out of 15747 genes, 8.3%	1	ENSGALG00000025817,ENSGALG00000031590,ENSGALG00000015150,ENSGALG00000041921,ENSGALG00000032398,ENSGALG00000026264,ENSGALG00000008459,ENSGALG00000026594,ENSGALG00000010971,ENSGALG00000001862,ENSGALG00000010960
biological_process	GO:0002377 immunoglobulin production	2 out of 336 genes, 0.6%	36 out of 15747 genes, 0.2%	1	ENSGALG00000021139,ENSGALG00000013372
biological_process	GO:0010563 negative regulation of phosphorus metabolic process	2 out of 336 genes, 0.6%	356 out of 15747 genes, 2.3%	1	ENSGALG00000025887,ENSGALG00000010971
biological_process	GO:0002684 positive regulation of immune system process	8 out of 336 genes, 2.4%	476 out of 15747 genes, 3.0%	1	ENSGALG00000024357,ENSGALG00000038540,ENSGALG00000013372,ENSGALG00000014821,ENSGALG00000017040,ENSGALG00000044802,ENSGALG00000039480,ENSGALG00000013101
biological_process	GO:0051938 L-glutamate import	2 out of 336 genes, 0.6%	4 out of 15747 genes, 0.0%	1	ENSGALG00000037556,ENSGALG00000010187
biological_process	GO:0042384 cilium assembly	4 out of 336 genes, 1.2%	54 out of 15747 genes, 0.3%	1	ENSGALG00000007841,ENSGALG00000035883,ENSGALG00000037842,ENSGALG00000007993
cellular_component	GO:0044297 cell body	8 out of 336 genes, 2.4%	213 out of 15747 genes, 1.4%	1	ENSGALG00000031274,ENSGALG00000026465,ENSGALG00000038933,ENSGALG00000002958,ENSGALG00000013604,ENSGALG00000032282,ENSGALG00000036969,ENSGALG00000009107
molecular_function	GO:0046872 metal ion binding	43 out of 336 genes, 12.8%	2166 out of 15747 genes, 13.8%	1	ENSGALG00000037387,ENSGALG00000037975,ENSGALG00000015150,ENSGALG00000043158,ENSGALG00000006992,ENSGALG00000045803,ENSGALG00000035883,ENSGALG00000005319,ENSGALG00000046582,ENSGALG00000003446,ENSGALG00000044011,ENSGALG00000014218,ENSGALG00000046639,ENSGALG00000003226,ENSGALG00000038668,ENSGALG00000008063,ENSGALG00000010001,ENSGALG00000007841,ENSGALG00000011894,ENSGALG00000031590,ENSGALG00000040957,…
biological_process	GO:0043604 amide biosynthetic process	2 out of 336 genes, 0.6%	332 out of 15747 genes, 2.1%	1	ENSGALG00000011213,ENSGALG00000010902
biological_process	GO:0022402 cell cycle process	7 out of 336 genes, 2.1%	587 out of 15747 genes, 3.7%	1	ENSGALG00000028318,ENSGALG00000011297,ENSGALG00000000521,ENSGALG00000045232,ENSGALG00000039474,ENSGALG00000003657,ENSGALG00000032398
biological_process	GO:0043092 L-amino acid import	2 out of 336 genes, 0.6%	8 out of 15747 genes, 0.1%	1	ENSGALG00000037556,ENSGALG00000010187
biological_process	GO:0034660 ncRNA metabolic process	4 out of 336 genes, 1.2%	324 out of 15747 genes, 2.1%	1	ENSGALG00000015733,ENSGALG00000032571,ENSGALG00000040957,ENSGALG00000003991
molecular_function	GO:0022857 transmembrane transporter activity	27 out of 336 genes, 8.0%	854 out of 15747 genes, 5.4%	1	ENSGALG00000031293,ENSGALG00000009405,ENSGALG00000030176,ENSGALG00000037556,ENSGALG00000010187,ENSGALG00000007980,ENSGALG00000001690,ENSGALG00000010598,ENSGALG00000007278,ENSGALG00000034377,ENSGALG00000041524,ENSGALG00000006728,ENSGALG00000034680,ENSGALG00000009759,ENSGALG00000015055,ENSGALG00000017044,ENSGALG00000031274,ENSGALG00000001698,ENSGALG00000005631,ENSGALG00000027423,ENSGALG00000013007,…
biological_process	GO:0060627 regulation of vesicle-mediated transport	5 out of 336 genes, 1.5%	257 out of 15747 genes, 1.6%	1	ENSGALG00000031301,ENSGALG00000040938,ENSGALG00000003657,ENSGALG00000016288,ENSGALG00000040256
cellular_component	GO:0044421 extracellular region part	32 out of 336 genes, 9.5%	934 out of 15747 genes, 5.9%	1	ENSGALG00000033671,ENSGALG00000021139,ENSGALG00000006992,ENSGALG00000000293,ENSGALG00000028140,ENSGALG00000039032,ENSGALG00000046160,ENSGALG00000015623,ENSGALG00000000545,ENSGALG00000037050,ENSGALG00000001343,ENSGALG00000000639,ENSGALG00000032143,ENSGALG00000002550,ENSGALG00000012119,ENSGALG00000040957,ENSGALG00000003657,ENSGALG00000014178,ENSGALG00000028998,ENSGALG00000039817,ENSGALG00000015322,…
biological_process	GO:0030335 positive regulation of cell migration	5 out of 336 genes, 1.5%	285 out of 15747 genes, 1.8%	1	ENSGALG00000008459,ENSGALG00000006992,ENSGALG00000040957,ENSGALG00000029935,ENSGALG00000014786
molecular_function	GO:0070405 ammonium ion binding	2 out of 336 genes, 0.6%	48 out of 15747 genes, 0.3%	1	ENSGALG00000014742,ENSGALG00000011551
biological_process	GO:0045321 leukocyte activation	5 out of 336 genes, 1.5%	277 out of 15747 genes, 1.8%	1	ENSGALG00000014821,ENSGALG00000039999,ENSGALG00000011058,ENSGALG00000013372,ENSGALG00000014786
biological_process	GO:0097659 nucleic acid-templated transcription	6 out of 336 genes, 1.8%	584 out of 15747 genes, 3.7%	1	ENSGALG00000025817,ENSGALG00000008459,ENSGALG00000015150,ENSGALG00000010971,ENSGALG00000032398,ENSGALG00000026264
cellular_component	GO:0044433 cytoplasmic vesicle part	4 out of 336 genes, 1.2%	175 out of 15747 genes, 1.1%	1	ENSGALG00000000521,ENSGALG00000016740,ENSGALG00000010812,ENSGALG00000005631
molecular_function	GO:0061134 peptidase regulator activity	4 out of 336 genes, 1.2%	125 out of 15747 genes, 0.8%	1	ENSGALG00000000293,ENSGALG00000002987,ENSGALG00000019555,ENSGALG00000017040
biological_process	GO:0043090 amino acid import	2 out of 336 genes, 0.6%	8 out of 15747 genes, 0.1%	1	ENSGALG00000037556,ENSGALG00000010187
biological_process	GO:0021987 cerebral cortex development	3 out of 336 genes, 0.9%	78 out of 15747 genes, 0.5%	1	ENSGALG00000008367,ENSGALG00000032398,ENSGALG00000007993
biological_process	GO:0036159 inner dynein arm assembly	2 out of 336 genes, 0.6%	10 out of 15747 genes, 0.1%	1	ENSGALG00000007841,ENSGALG00000035883
biological_process	GO:0030832 regulation of actin filament length	2 out of 336 genes, 0.6%	122 out of 15747 genes, 0.8%	1	ENSGALG00000000521,ENSGALG00000009723
biological_process	GO:0071345 cellular response to cytokine stimulus	6 out of 336 genes, 1.8%	396 out of 15747 genes, 2.5%	1	ENSGALG00000028140,ENSGALG00000011058,ENSGALG00000046160,ENSGALG00000013372,ENSGALG00000016288,ENSGALG00000003446
biological_process	GO:0022610 biological adhesion	18 out of 336 genes, 5.4%	611 out of 15747 genes, 3.9%	1	ENSGALG00000042664,ENSGALG00000040938,ENSGALG00000037387,ENSGALG00000043158,ENSGALG00000013372,ENSGALG00000009107,ENSGALG00000005319,ENSGALG00000011058,ENSGALG00000036716,ENSGALG00000039999,ENSGALG00000015624,ENSGALG00000015737,ENSGALG00000038668,ENSGALG00000043610,ENSGALG00000014821,ENSGALG00000007839,ENSGALG00000045469,ENSGALG00000015410
molecular_function	GO:0022835 transmitter-gated channel activity	4 out of 336 genes, 1.2%	50 out of 15747 genes, 0.3%	1	ENSGALG00000009405,ENSGALG00000007278,ENSGALG00000001698,ENSGALG00000038995
molecular_function	GO:0042802 identical protein binding	18 out of 336 genes, 5.4%	1073 out of 15747 genes, 6.8%	1	ENSGALG00000042664,ENSGALG00000029020,ENSGALG00000038540,ENSGALG00000013085,ENSGALG00000006992,ENSGALG00000028998,ENSGALG00000002987,ENSGALG00000000894,ENSGALG00000005319,ENSGALG00000011058,ENSGALG00000040992,ENSGALG00000034377,ENSGALG00000025887,ENSGALG00000015737,ENSGALG00000011551,ENSGALG00000003226,ENSGALG00000032385,ENSGALG00000010812
biological_process	GO:0035107 appendage morphogenesis	4 out of 336 genes, 1.2%	125 out of 15747 genes, 0.8%	1	ENSGALG00000038540,ENSGALG00000033671,ENSGALG00000014686,ENSGALG00000009723
biological_process	GO:0035966 response to topologically incorrect protein	2 out of 336 genes, 0.6%	65 out of 15747 genes, 0.4%	1	ENSGALG00000033498,ENSGALG00000025887
biological_process	GO:0048562 embryonic organ morphogenesis	3 out of 336 genes, 0.9%	234 out of 15747 genes, 1.5%	1	ENSGALG00000014686,ENSGALG00000002958,ENSGALG00000010812
molecular_function	GO:0005488 binding	162 out of 336 genes, 48.2%	9010 out of 15747 genes, 57.2%	1	ENSGALG00000005242,ENSGALG00000037975,ENSGALG00000027323,ENSGALG00000015150,ENSGALG00000043158,ENSGALG00000043053,ENSGALG00000015333,ENSGALG00000043381,ENSGALG00000035960,ENSGALG00000009107,ENSGALG00000046160,ENSGALG00000031641,ENSGALG00000002800,ENSGALG00000044011,ENSGALG00000025817,ENSGALG00000034516,ENSGALG00000037050,ENSGALG00000039264,ENSGALG00000003226,ENSGALG00000000521,ENSGALG00000012119,…
biological_process	GO:0030258 lipid modification	3 out of 336 genes, 0.9%	141 out of 15747 genes, 0.9%	1	ENSGALG00000029020,ENSGALG00000007132,ENSGALG00000014786
biological_process	GO:0060402 calcium ion transport into cytosol	3 out of 336 genes, 0.9%	46 out of 15747 genes, 0.3%	1	ENSGALG00000007278,ENSGALG00000010812,ENSGALG00000005631
biological_process	GO:0048545 response to steroid hormone	3 out of 336 genes, 0.9%	182 out of 15747 genes, 1.2%	1	ENSGALG00000004418,ENSGALG00000015150,ENSGALG00000003286
biological_process	GO:0009719 response to endogenous stimulus	24 out of 336 genes, 7.1%	768 out of 15747 genes, 4.9%	1	ENSGALG00000002550,ENSGALG00000015150,ENSGALG00000037556,ENSGALG00000008459,ENSGALG00000011058,ENSGALG00000003286,ENSGALG00000007278,ENSGALG00000032138,ENSGALG00000003446,ENSGALG00000007358,ENSGALG00000000545,ENSGALG00000026465,ENSGALG00000008490,ENSGALG00000005631,ENSGALG00000009995,ENSGALG00000014786,ENSGALG00000041663,ENSGALG00000040567,ENSGALG00000016635,ENSGALG00000004418,ENSGALG00000010769,…
biological_process	GO:0007155 cell adhesion	18 out of 336 genes, 5.4%	607 out of 15747 genes, 3.9%	1	ENSGALG00000042664,ENSGALG00000040938,ENSGALG00000037387,ENSGALG00000043158,ENSGALG00000013372,ENSGALG00000009107,ENSGALG00000005319,ENSGALG00000011058,ENSGALG00000036716,ENSGALG00000039999,ENSGALG00000015624,ENSGALG00000015737,ENSGALG00000038668,ENSGALG00000043610,ENSGALG00000014821,ENSGALG00000007839,ENSGALG00000045469,ENSGALG00000015410
molecular_function	GO:0008536 Ran GTPase binding	2 out of 336 genes, 0.6%	28 out of 15747 genes, 0.2%	1	ENSGALG00000021304,ENSGALG00000044599
biological_process	GO:0060173 limb development	5 out of 336 genes, 1.5%	150 out of 15747 genes, 1.0%	1	ENSGALG00000008459,ENSGALG00000038540,ENSGALG00000033671,ENSGALG00000014686,ENSGALG00000009723
biological_process	GO:0070848 response to growth factor	7 out of 336 genes, 2.1%	273 out of 15747 genes, 1.7%	1	ENSGALG00000041663,ENSGALG00000008459,ENSGALG00000007358,ENSGALG00000026465,ENSGALG00000016635,ENSGALG00000010769,ENSGALG00000010812
biological_process	GO:0043170 macromolecule metabolic process	49 out of 336 genes, 14.6%	4471 out of 15747 genes, 28.4%	1	ENSGALG00000013057,ENSGALG00000032571,ENSGALG00000013085,ENSGALG00000037326,ENSGALG00000015150,ENSGALG00000006992,ENSGALG00000015333,ENSGALG00000006104,ENSGALG00000026264,ENSGALG00000032534,ENSGALG00000010971,ENSGALG00000015623,ENSGALG00000002800,ENSGALG00000033498,ENSGALG00000025817,ENSGALG00000031875,ENSGALG00000000545,ENSGALG00000029195,ENSGALG00000029017,ENSGALG00000039264,ENSGALG00000003226,…
biological_process	GO:0051347 positive regulation of transferase activity	6 out of 336 genes, 1.8%	396 out of 15747 genes, 2.5%	1	ENSGALG00000028318,ENSGALG00000039999,ENSGALG00000037148,ENSGALG00000037326,ENSGALG00000003657,ENSGALG00000003446
biological_process	GO:0055088 lipid homeostasis	2 out of 336 genes, 0.6%	78 out of 15747 genes, 0.5%	1	ENSGALG00000007132,ENSGALG00000037050
molecular_function	GO:0005548 phospholipid transporter activity	3 out of 336 genes, 0.9%	56 out of 15747 genes, 0.4%	1	ENSGALG00000001662,ENSGALG00000006807,ENSGALG00000013830
biological_process	GO:0006790 sulfur compound metabolic process	3 out of 336 genes, 0.9%	172 out of 15747 genes, 1.1%	1	ENSGALG00000014730,ENSGALG00000026594,ENSGALG00000031590
biological_process	GO:0032507 maintenance of protein location in cell	2 out of 336 genes, 0.6%	104 out of 15747 genes, 0.7%	1	ENSGALG00000041767,ENSGALG00000042638
biological_process	GO:0006829 zinc II ion transport	2 out of 336 genes, 0.6%	19 out of 15747 genes, 0.1%	1	ENSGALG00000034377,ENSGALG00000012298
biological_process	GO:0031346 positive regulation of cell projection organization	3 out of 336 genes, 0.9%	192 out of 15747 genes, 1.2%	1	ENSGALG00000008459,ENSGALG00000040938,ENSGALG00000040256
cellular_component	GO:0034703 cation channel complex	6 out of 336 genes, 1.8%	135 out of 15747 genes, 0.9%	1	ENSGALG00000021272,ENSGALG00000017044,ENSGALG00000010812,ENSGALG00000009995,ENSGALG00000013007,ENSGALG00000007980
biological_process	GO:0045893 positive regulation of transcription, DNA-templated	15 out of 336 genes, 4.5%	1149 out of 15747 genes, 7.3%	1	ENSGALG00000038540,ENSGALG00000025887,ENSGALG00000039999,ENSGALG00000015150,ENSGALG00000040957,ENSGALG00000005936,ENSGALG00000014786,ENSGALG00000044202,ENSGALG00000032398,ENSGALG00000026264,ENSGALG00000008459,ENSGALG00000002987,ENSGALG00000039474,ENSGALG00000010971,ENSGALG00000008367
biological_process	GO:0009894 regulation of catabolic process	5 out of 336 genes, 1.5%	493 out of 15747 genes, 3.1%	1	ENSGALG00000011058,ENSGALG00000007278,ENSGALG00000040957,ENSGALG00000013604,ENSGALG00000028998
biological_process	GO:0043269 regulation of ion transport	13 out of 336 genes, 3.9%	369 out of 15747 genes, 2.3%	1	ENSGALG00000034516,ENSGALG00000040938,ENSGALG00000008490,ENSGALG00000006992,ENSGALG00000013604,ENSGALG00000009995,ENSGALG00000030176,ENSGALG00000007980,ENSGALG00000014742,ENSGALG00000021272,ENSGALG00000037148,ENSGALG00000006388,ENSGALG00000010812
biological_process	GO:0019953 sexual reproduction	9 out of 336 genes, 2.7%	384 out of 15747 genes, 2.4%	1	ENSGALG00000034516,ENSGALG00000038540,ENSGALG00000015055,ENSGALG00000041767,ENSGALG00000037842,ENSGALG00000032398,ENSGALG00000011058,ENSGALG00000016740,ENSGALG00000045232
biological_process	GO:0042254 ribosome biogenesis	3 out of 336 genes, 0.9%	202 out of 15747 genes, 1.3%	1	ENSGALG00000015733,ENSGALG00000032571,ENSGALG00000003991
biological_process	GO:0009100 glycoprotein metabolic process	5 out of 336 genes, 1.5%	245 out of 15747 genes, 1.6%	1	ENSGALG00000008459,ENSGALG00000026594,ENSGALG00000031590,ENSGALG00000001862,ENSGALG00000010960
biological_process	GO:0007169 transmembrane receptor protein tyrosine kinase signaling pathway	4 out of 336 genes, 1.2%	246 out of 15747 genes, 1.6%	1	ENSGALG00000041663,ENSGALG00000035726,ENSGALG00000014786,ENSGALG00000003446
biological_process	GO:1901617 organic hydroxy compound biosynthetic process	2 out of 336 genes, 0.6%	101 out of 15747 genes, 0.6%	1	ENSGALG00000016740,ENSGALG00000043053
biological_process	GO:0007264 small GTPase mediated signal transduction	3 out of 336 genes, 0.9%	278 out of 15747 genes, 1.8%	1	ENSGALG00000002335,ENSGALG00000017166,ENSGALG00000045408
biological_process	GO:0051272 positive regulation of cellular component movement	5 out of 336 genes, 1.5%	295 out of 15747 genes, 1.9%	1	ENSGALG00000008459,ENSGALG00000006992,ENSGALG00000040957,ENSGALG00000029935,ENSGALG00000014786
molecular_function	GO:0005516 calmodulin binding	2 out of 336 genes, 0.6%	73 out of 15747 genes, 0.5%	1	ENSGALG00000010812,ENSGALG00000032398
biological_process	GO:0001938 positive regulation of endothelial cell proliferation	2 out of 336 genes, 0.6%	45 out of 15747 genes, 0.3%	1	ENSGALG00000008459,ENSGALG00000013604
cellular_component	GO:0031012 extracellular matrix	12 out of 336 genes, 3.6%	253 out of 15747 genes, 1.6%	1	ENSGALG00000012119,ENSGALG00000033671,ENSGALG00000014686,ENSGALG00000015624,ENSGALG00000006992,ENSGALG00000001343,ENSGALG00000015322,ENSGALG00000000639,ENSGALG00000039411,ENSGALG00000032143,ENSGALG00000045469,ENSGALG00000005978
biological_process	GO:0090407 organophosphate biosynthetic process	4 out of 336 genes, 1.2%	289 out of 15747 genes, 1.8%	1	ENSGALG00000013205,ENSGALG00000041921,ENSGALG00000017173,ENSGALG00000006073
biological_process	GO:0048872 homeostasis of number of cells	2 out of 336 genes, 0.6%	142 out of 15747 genes, 0.9%	1	ENSGALG00000013372,ENSGALG00000014944
biological_process	GO:0034762 regulation of transmembrane transport	9 out of 336 genes, 2.7%	279 out of 15747 genes, 1.8%	1	ENSGALG00000034516,ENSGALG00000040938,ENSGALG00000006992,ENSGALG00000009995,ENSGALG00000030176,ENSGALG00000007980,ENSGALG00000021272,ENSGALG00000037148,ENSGALG00000010812
biological_process	GO:0071482 cellular response to light stimulus	2 out of 336 genes, 0.6%	70 out of 15747 genes, 0.4%	1	ENSGALG00000014786,ENSGALG00000003559
biological_process	GO:0046395 carboxylic acid catabolic process	3 out of 336 genes, 0.9%	137 out of 15747 genes, 0.9%	1	ENSGALG00000007132,ENSGALG00000043053,ENSGALG00000015939
biological_process	GO:0050768 negative regulation of neurogenesis	3 out of 336 genes, 0.9%	173 out of 15747 genes, 1.1%	1	ENSGALG00000040938,ENSGALG00000039474,ENSGALG00000032398
biological_process	GO:1903506 regulation of nucleic acid-templated transcription	29 out of 336 genes, 8.6%	2152 out of 15747 genes, 13.7%	1	ENSGALG00000038540,ENSGALG00000015150,ENSGALG00000040957,ENSGALG00000015333,ENSGALG00000039817,ENSGALG00000039292,ENSGALG00000044202,ENSGALG00000032398,ENSGALG00000026264,ENSGALG00000045803,ENSGALG00000008459,ENSGALG00000002987,ENSGALG00000039474,ENSGALG00000010971,ENSGALG00000046582,ENSGALG00000008367,ENSGALG00000025817,ENSGALG00000025887,ENSGALG00000039999,ENSGALG00000026465,ENSGALG00000005936,…
biological_process	GO:0043583 ear development	3 out of 336 genes, 0.9%	168 out of 15747 genes, 1.1%	1	ENSGALG00000033671,ENSGALG00000002958,ENSGALG00000001690
biological_process	GO:0051336 regulation of hydrolase activity	15 out of 336 genes, 4.5%	851 out of 15747 genes, 5.4%	1	ENSGALG00000011297,ENSGALG00000019555,ENSGALG00000006992,ENSGALG00000005936,ENSGALG00000045408,ENSGALG00000000293,ENSGALG00000002987,ENSGALG00000006130,ENSGALG00000011058,ENSGALG00000017040,ENSGALG00000010812,ENSGALG00000010971,ENSGALG00000015410,ENSGALG00000010001,ENSGALG00000037093
molecular_function	GO:0004725 protein tyrosine phosphatase activity	3 out of 336 genes, 0.9%	93 out of 15747 genes, 0.6%	1	ENSGALG00000031875,ENSGALG00000013085,ENSGALG00000009784
biological_process	GO:0001701 in utero embryonic development	2 out of 336 genes, 0.6%	238 out of 15747 genes, 1.5%	1	ENSGALG00000045218,ENSGALG00000026465
biological_process	GO:0032269 negative regulation of cellular protein metabolic process	8 out of 336 genes, 2.4%	679 out of 15747 genes, 4.3%	1	ENSGALG00000025887,ENSGALG00000019555,ENSGALG00000006992,ENSGALG00000040957,ENSGALG00000000293,ENSGALG00000002987,ENSGALG00000017040,ENSGALG00000010971
biological_process	GO:0045669 positive regulation of osteoblast differentiation	3 out of 336 genes, 0.9%	49 out of 15747 genes, 0.3%	1	ENSGALG00000008459,ENSGALG00000014686,ENSGALG00000039474
biological_process	GO:0018958 phenol-containing compound metabolic process	5 out of 336 genes, 1.5%	49 out of 15747 genes, 0.3%	1	ENSGALG00000014742,ENSGALG00000016740,ENSGALG00000007278,ENSGALG00000043053,ENSGALG00000014944
molecular_function	GO:0022836 gated channel activity	11 out of 336 genes, 3.3%	291 out of 15747 genes, 1.8%	1	ENSGALG00000009405,ENSGALG00000001698,ENSGALG00000005631,ENSGALG00000013007,ENSGALG00000038995,ENSGALG00000007980,ENSGALG00000001690,ENSGALG00000001282,ENSGALG00000021272,ENSGALG00000007278,ENSGALG00000010812
cellular_component	GO:0099572 postsynaptic specialization	5 out of 336 genes, 1.5%	120 out of 15747 genes, 0.8%	1	ENSGALG00000008459,ENSGALG00000034516,ENSGALG00000037387,ENSGALG00000007278,ENSGALG00000015089
biological_process	GO:0003015 heart process	2 out of 336 genes, 0.6%	67 out of 15747 genes, 0.4%	1	ENSGALG00000021272,ENSGALG00000010812
biological_process	GO:0089718 amino acid import across plasma membrane	2 out of 336 genes, 0.6%	6 out of 15747 genes, 0.0%	1	ENSGALG00000037556,ENSGALG00000010187
biological_process	GO:0099643 signal release from synapse	3 out of 336 genes, 0.9%	68 out of 15747 genes, 0.4%	1	ENSGALG00000040938,ENSGALG00000009107,ENSGALG00000040256
biological_process	GO:0010951 negative regulation of endopeptidase activity	5 out of 336 genes, 1.5%	137 out of 15747 genes, 0.9%	1	ENSGALG00000000293,ENSGALG00000002987,ENSGALG00000019555,ENSGALG00000017040,ENSGALG00000006992
biological_process	GO:0055076 transition metal ion homeostasis	3 out of 336 genes, 0.9%	69 out of 15747 genes, 0.4%	1	ENSGALG00000034377,ENSGALG00000012298,ENSGALG00000030176
cellular_component	GO:0030016 myofibril	3 out of 336 genes, 0.9%	128 out of 15747 genes, 0.8%	1	ENSGALG00000045218,ENSGALG00000011687,ENSGALG00000010812
molecular_function	GO:0005102 receptor binding	27 out of 336 genes, 8.0%	989 out of 15747 genes, 6.3%	1	ENSGALG00000012119,ENSGALG00000002550,ENSGALG00000024357,ENSGALG00000007132,ENSGALG00000040938,ENSGALG00000043053,ENSGALG00000013604,ENSGALG00000043381,ENSGALG00000028140,ENSGALG00000009107,ENSGALG00000037148,ENSGALG00000046160,ENSGALG00000013101,ENSGALG00000039480,ENSGALG00000008367,ENSGALG00000034516,ENSGALG00000000545,ENSGALG00000039999,ENSGALG00000011551,ENSGALG00000002958,ENSGALG00000008490,…
biological_process	GO:0030073 insulin secretion	2 out of 336 genes, 0.6%	25 out of 15747 genes, 0.2%	1	ENSGALG00000034377,ENSGALG00000026264
biological_process	GO:0045778 positive regulation of ossification	4 out of 336 genes, 1.2%	66 out of 15747 genes, 0.4%	1	ENSGALG00000008459,ENSGALG00000038540,ENSGALG00000014686,ENSGALG00000039474
biological_process	GO:0044267 cellular protein metabolic process	26 out of 336 genes, 7.7%	2450 out of 15747 genes, 15.6%	1	ENSGALG00000013057,ENSGALG00000013085,ENSGALG00000001963,ENSGALG00000037326,ENSGALG00000031590,ENSGALG00000015333,ENSGALG00000008459,ENSGALG00000041676,ENSGALG00000035726,ENSGALG00000032534,ENSGALG00000001862,ENSGALG00000010960,ENSGALG00000002800,ENSGALG00000033498,ENSGALG00000031875,ENSGALG00000029195,ENSGALG00000029017,ENSGALG00000002958,ENSGALG00000009784,ENSGALG00000014786,ENSGALG00000039264,…
biological_process	GO:0043067 regulation of programmed cell death	17 out of 336 genes, 5.1%	864 out of 15747 genes, 5.5%	1	ENSGALG00000011297,ENSGALG00000038540,ENSGALG00000006992,ENSGALG00000013604,ENSGALG00000013372,ENSGALG00000001690,ENSGALG00000028140,ENSGALG00000007798,ENSGALG00000035726,ENSGALG00000007278,ENSGALG00000010971,ENSGALG00000008367,ENSGALG00000025887,ENSGALG00000005936,ENSGALG00000014786,ENSGALG00000045232,ENSGALG00000010001
cellular_component	GO:0099512 supramolecular fiber	8 out of 336 genes, 2.4%	569 out of 15747 genes, 3.6%	1	ENSGALG00000003690,ENSGALG00000032398,ENSGALG00000005402,ENSGALG00000045218,ENSGALG00000039447,ENSGALG00000009723,ENSGALG00000015836,ENSGALG00000038416
biological_process	GO:0008038 neuron recognition	2 out of 336 genes, 0.6%	30 out of 15747 genes, 0.2%	1	ENSGALG00000017378,ENSGALG00000015089
biological_process	GO:0051239 regulation of multicellular organismal process	32 out of 336 genes, 9.5%	1757 out of 15747 genes, 11.2%	1	ENSGALG00000038540,ENSGALG00000037387,ENSGALG00000017103,ENSGALG00000013085,ENSGALG00000015150,ENSGALG00000006992,ENSGALG00000013604,ENSGALG00000013372,ENSGALG00000009107,ENSGALG00000029935,ENSGALG00000034516,ENSGALG00000005936,ENSGALG00000014786,ENSGALG00000021272,ENSGALG00000040567,ENSGALG00000042664,ENSGALG00000040938,ENSGALG00000040957,ENSGALG00000010187,ENSGALG00000040256,ENSGALG00000032398,…
cellular_component	GO:0031974 membrane-enclosed lumen	26 out of 336 genes, 7.7%	2744 out of 15747 genes, 17.4%	1	ENSGALG00000038540,ENSGALG00000032571,ENSGALG00000040957,ENSGALG00000028998,ENSGALG00000036474,ENSGALG00000015333,ENSGALG00000013830,ENSGALG00000023772,ENSGALG00000008459,ENSGALG00000009107,ENSGALG00000007798,ENSGALG00000032534,ENSGALG00000009441,ENSGALG00000003991,ENSGALG00000033498,ENSGALG00000025887,ENSGALG00000015737,ENSGALG00000009784,ENSGALG00000017220,ENSGALG00000006073,ENSGALG00000011663,…
cellular_component	GO:0005856 cytoskeleton	27 out of 336 genes, 8.0%	1576 out of 15747 genes, 10.0%	1	ENSGALG00000007841,ENSGALG00000027323,ENSGALG00000017103,ENSGALG00000021304,ENSGALG00000003690,ENSGALG00000003657,ENSGALG00000045408,ENSGALG00000002103,ENSGALG00000040256,ENSGALG00000023772,ENSGALG00000032398,ENSGALG00000035960,ENSGALG00000039447,ENSGALG00000042257,ENSGALG00000035883,ENSGALG00000009723,ENSGALG00000029935,ENSGALG00000044599,ENSGALG00000009441,ENSGALG00000017044,ENSGALG00000009784,…
molecular_function	GO:0005267 potassium channel activity	2 out of 336 genes, 0.6%	107 out of 15747 genes, 0.7%	1	ENSGALG00000010598,ENSGALG00000007980
biological_process	GO:0032147 activation of protein kinase activity	2 out of 336 genes, 0.6%	184 out of 15747 genes, 1.2%	1	ENSGALG00000037326,ENSGALG00000003446
biological_process	GO:0000910 cytokinesis	2 out of 336 genes, 0.6%	57 out of 15747 genes, 0.4%	1	ENSGALG00000000521,ENSGALG00000003657
biological_process	GO:1902578 single-organism localization	53 out of 336 genes, 15.8%	2503 out of 15747 genes, 15.9%	1	ENSGALG00000031293,ENSGALG00000013604,ENSGALG00000030176,ENSGALG00000026264,ENSGALG00000010598,ENSGALG00000009107,ENSGALG00000016740,ENSGALG00000041524,ENSGALG00000006728,ENSGALG00000017044,ENSGALG00000009759,ENSGALG00000031274,ENSGALG00000037050,ENSGALG00000027423,ENSGALG00000013007,ENSGALG00000014786,ENSGALG00000040205,ENSGALG00000008063,ENSGALG00000021272,ENSGALG00000000521,ENSGALG00000017343,…
biological_process	GO:0048667 cell morphogenesis involved in neuron differentiation	6 out of 336 genes, 1.8%	270 out of 15747 genes, 1.7%	1	ENSGALG00000039411,ENSGALG00000013085,ENSGALG00000002958,ENSGALG00000030801,ENSGALG00000015089,ENSGALG00000007993
cellular_component	GO:0044431 Golgi apparatus part	4 out of 336 genes, 1.2%	419 out of 15747 genes, 2.7%	1	ENSGALG00000031590,ENSGALG00000001862,ENSGALG00000010960,ENSGALG00000012988
molecular_function	GO:0015464 acetylcholine receptor activity	2 out of 336 genes, 0.6%	22 out of 15747 genes, 0.1%	1	ENSGALG00000008365,ENSGALG00000009640
biological_process	GO:0001662 behavioral fear response	2 out of 336 genes, 0.6%	25 out of 15747 genes, 0.2%	1	ENSGALG00000014742,ENSGALG00000008367
cellular_component	GO:0005768 endosome	5 out of 336 genes, 1.5%	472 out of 15747 genes, 3.0%	1	ENSGALG00000029017,ENSGALG00000016740,ENSGALG00000002958,ENSGALG00000030176,ENSGALG00000007038
biological_process	GO:0051338 regulation of transferase activity	7 out of 336 genes, 2.1%	615 out of 15747 genes, 3.9%	1	ENSGALG00000028318,ENSGALG00000039999,ENSGALG00000037148,ENSGALG00000037326,ENSGALG00000003657,ENSGALG00000014786,ENSGALG00000003446
biological_process	GO:0051171 regulation of nitrogen compound metabolic process	33 out of 336 genes, 9.8%	2659 out of 15747 genes, 16.9%	1	ENSGALG00000038540,ENSGALG00000015150,ENSGALG00000015333,ENSGALG00000039292,ENSGALG00000026264,ENSGALG00000045803,ENSGALG00000010971,ENSGALG00000046582,ENSGALG00000008367,ENSGALG00000025817,ENSGALG00000039999,ENSGALG00000037050,ENSGALG00000005936,ENSGALG00000009784,ENSGALG00000014786,ENSGALG00000045382,ENSGALG00000040957,ENSGALG00000032398,ENSGALG00000044202,ENSGALG00000039817,ENSGALG00000008459,…
biological_process	GO:0006865 amino acid transport	4 out of 336 genes, 1.2%	80 out of 15747 genes, 0.5%	1	ENSGALG00000017044,ENSGALG00000017343,ENSGALG00000037556,ENSGALG00000010187
biological_process	GO:0007548 sex differentiation	6 out of 336 genes, 1.8%	153 out of 15747 genes, 1.0%	1	ENSGALG00000002223,ENSGALG00000000545,ENSGALG00000028140,ENSGALG00000045232,ENSGALG00000011058,ENSGALG00000032398
molecular_function	GO:0016684 oxidoreductase activity, acting on peroxide as acceptor	2 out of 336 genes, 0.6%	40 out of 15747 genes, 0.3%	1	ENSGALG00000037148,ENSGALG00000011450
molecular_function	GO:0005215 transporter activity	31 out of 336 genes, 9.2%	1021 out of 15747 genes, 6.5%	1	ENSGALG00000031293,ENSGALG00000009405,ENSGALG00000030176,ENSGALG00000013830,ENSGALG00000037556,ENSGALG00000010187,ENSGALG00000007980,ENSGALG00000001690,ENSGALG00000010598,ENSGALG00000001662,ENSGALG00000007278,ENSGALG00000034377,ENSGALG00000041524,ENSGALG00000006728,ENSGALG00000034680,ENSGALG00000009759,ENSGALG00000015055,ENSGALG00000017044,ENSGALG00000031274,ENSGALG00000001698,ENSGALG00000005631,…
biological_process	GO:0072009 nephron epithelium development	3 out of 336 genes, 0.9%	74 out of 15747 genes, 0.5%	1	ENSGALG00000013085,ENSGALG00000009723,ENSGALG00000032282
biological_process	GO:0051254 positive regulation of RNA metabolic process	15 out of 336 genes, 4.5%	1232 out of 15747 genes, 7.8%	1	ENSGALG00000038540,ENSGALG00000025887,ENSGALG00000039999,ENSGALG00000015150,ENSGALG00000040957,ENSGALG00000005936,ENSGALG00000014786,ENSGALG00000044202,ENSGALG00000032398,ENSGALG00000026264,ENSGALG00000008459,ENSGALG00000002987,ENSGALG00000039474,ENSGALG00000010971,ENSGALG00000008367
biological_process	GO:0051495 positive regulation of cytoskeleton organization	3 out of 336 genes, 0.9%	143 out of 15747 genes, 0.9%	1	ENSGALG00000002987,ENSGALG00000000521,ENSGALG00000009723
cellular_component	GO:0005777 peroxisome	2 out of 336 genes, 0.6%	82 out of 15747 genes, 0.5%	1	ENSGALG00000007132,ENSGALG00000043053
biological_process	GO:0034654 nucleobase-containing compound biosynthetic process	7 out of 336 genes, 2.1%	802 out of 15747 genes, 5.1%	1	ENSGALG00000025817,ENSGALG00000008459,ENSGALG00000015150,ENSGALG00000010971,ENSGALG00000017173,ENSGALG00000032398,ENSGALG00000026264
biological_process	GO:0071709 membrane assembly	2 out of 336 genes, 0.6%	22 out of 15747 genes, 0.1%	1	ENSGALG00000040938,ENSGALG00000009107
molecular_function	GO:0016829 lyase activity	3 out of 336 genes, 0.9%	160 out of 15747 genes, 1.0%	1	ENSGALG00000037975,ENSGALG00000011450,ENSGALG00000017173
biological_process	GO:0023061 signal release	6 out of 336 genes, 1.8%	122 out of 15747 genes, 0.8%	1	ENSGALG00000040938,ENSGALG00000009107,ENSGALG00000034377,ENSGALG00000013604,ENSGALG00000040256,ENSGALG00000026264
biological_process	GO:0071496 cellular response to external stimulus	5 out of 336 genes, 1.5%	155 out of 15747 genes, 1.0%	1	ENSGALG00000008459,ENSGALG00000011297,ENSGALG00000025887,ENSGALG00000017343,ENSGALG00000037556
biological_process	GO:0030838 positive regulation of actin filament polymerization	2 out of 336 genes, 0.6%	55 out of 15747 genes, 0.3%	1	ENSGALG00000000521,ENSGALG00000009723
molecular_function	GO:0016407 acetyltransferase activity	2 out of 336 genes, 0.6%	76 out of 15747 genes, 0.5%	1	ENSGALG00000041676,ENSGALG00000038876
biological_process	GO:0030155 regulation of cell adhesion	5 out of 336 genes, 1.5%	398 out of 15747 genes, 2.5%	1	ENSGALG00000038540,ENSGALG00000009723,ENSGALG00000013372,ENSGALG00000029935,ENSGALG00000014786
molecular_function	GO:0097367 carbohydrate derivative binding	33 out of 336 genes, 9.8%	1712 out of 15747 genes, 10.9%	1	ENSGALG00000027323,ENSGALG00000016556,ENSGALG00000037326,ENSGALG00000035960,ENSGALG00000004860,ENSGALG00000042257,ENSGALG00000032534,ENSGALG00000008367,ENSGALG00000002800,ENSGALG00000033498,ENSGALG00000029195,ENSGALG00000032143,ENSGALG00000007841,ENSGALG00000012119,ENSGALG00000027778,ENSGALG00000015322,ENSGALG00000008459,ENSGALG00000017166,ENSGALG00000001662,ENSGALG00000035726,ENSGALG00000032138,…
biological_process	GO:1904951 positive regulation of establishment of protein localization	2 out of 336 genes, 0.6%	206 out of 15747 genes, 1.3%	1	ENSGALG00000008490,ENSGALG00000014786
biological_process	GO:0061640 cytoskeleton-dependent cytokinesis	2 out of 336 genes, 0.6%	55 out of 15747 genes, 0.3%	1	ENSGALG00000000521,ENSGALG00000003657
biological_process	GO:0097479 synaptic vesicle localization	2 out of 336 genes, 0.6%	93 out of 15747 genes, 0.6%	1	ENSGALG00000040938,ENSGALG00000040256
molecular_function	GO:0005540 hyaluronic acid binding	3 out of 336 genes, 0.9%	20 out of 15747 genes, 0.1%	1	ENSGALG00000015322,ENSGALG00000015624,ENSGALG00000045469
biological_process	GO:0035136 forelimb morphogenesis	2 out of 336 genes, 0.6%	36 out of 15747 genes, 0.2%	1	ENSGALG00000038540,ENSGALG00000009723
biological_process	GO:0016054 organic acid catabolic process	3 out of 336 genes, 0.9%	137 out of 15747 genes, 0.9%	1	ENSGALG00000007132,ENSGALG00000043053,ENSGALG00000015939
molecular_function	GO:0015085 calcium ion transmembrane transporter activity	6 out of 336 genes, 1.8%	112 out of 15747 genes, 0.7%	1	ENSGALG00000034680,ENSGALG00000017044,ENSGALG00000007278,ENSGALG00000010812,ENSGALG00000005631,ENSGALG00000013007
biological_process	GO:0006928 movement of cell or subcellular component	17 out of 336 genes, 5.1%	849 out of 15747 genes, 5.4%	1	ENSGALG00000007841,ENSGALG00000013085,ENSGALG00000006992,ENSGALG00000032398,ENSGALG00000000894,ENSGALG00000046160,ENSGALG00000015055,ENSGALG00000005631,ENSGALG00000007993,ENSGALG00000005402,ENSGALG00000004930,ENSGALG00000021272,ENSGALG00000006388,ENSGALG00000010812,ENSGALG00000030801,ENSGALG00000038416,ENSGALG00000015089
biological_process	GO:0072073 kidney epithelium development	3 out of 336 genes, 0.9%	97 out of 15747 genes, 0.6%	1	ENSGALG00000013085,ENSGALG00000009723,ENSGALG00000032282
biological_process	GO:0012501 programmed cell death	9 out of 336 genes, 2.7%	410 out of 15747 genes, 2.6%	1	ENSGALG00000011297,ENSGALG00000006992,ENSGALG00000028998,ENSGALG00000014786,ENSGALG00000008459,ENSGALG00000015167,ENSGALG00000010812,ENSGALG00000010001,ENSGALG00000013575
biological_process	GO:0031328 positive regulation of cellular biosynthetic process	15 out of 336 genes, 4.5%	1382 out of 15747 genes, 8.8%	1	ENSGALG00000038540,ENSGALG00000025887,ENSGALG00000039999,ENSGALG00000015150,ENSGALG00000040957,ENSGALG00000005936,ENSGALG00000014786,ENSGALG00000044202,ENSGALG00000032398,ENSGALG00000026264,ENSGALG00000008459,ENSGALG00000002987,ENSGALG00000039474,ENSGALG00000010971,ENSGALG00000008367
biological_process	GO:0051179 localization	67 out of 336 genes, 19.9%	3527 out of 15747 genes, 22.4%	1	ENSGALG00000013085,ENSGALG00000013604,ENSGALG00000030176,ENSGALG00000010598,ENSGALG00000009107,ENSGALG00000046160,ENSGALG00000017044,ENSGALG00000009759,ENSGALG00000031274,ENSGALG00000037050,ENSGALG00000027423,ENSGALG00000013007,ENSGALG00000008063,ENSGALG00000021272,ENSGALG00000000521,ENSGALG00000030801,ENSGALG00000012298,ENSGALG00000042664,ENSGALG00000012119,ENSGALG00000040938,ENSGALG00000003657,…
biological_process	GO:0007204 positive regulation of cytosolic calcium ion concentration	3 out of 336 genes, 0.9%	125 out of 15747 genes, 0.8%	1	ENSGALG00000007278,ENSGALG00000010812,ENSGALG00000005631
biological_process	GO:0010810 regulation of cell-substrate adhesion	2 out of 336 genes, 0.6%	130 out of 15747 genes, 0.8%	1	ENSGALG00000009723,ENSGALG00000014786
biological_process	GO:0015672 monovalent inorganic cation transport	9 out of 336 genes, 2.7%	307 out of 15747 genes, 1.9%	1	ENSGALG00000015055,ENSGALG00000007980,ENSGALG00000008063,ENSGALG00000010598,ENSGALG00000021272,ENSGALG00000009640,ENSGALG00000041524,ENSGALG00000006728,ENSGALG00000037093
biological_process	GO:1901606 alpha-amino acid catabolic process	2 out of 336 genes, 0.6%	66 out of 15747 genes, 0.4%	1	ENSGALG00000043053,ENSGALG00000015939
biological_process	GO:0070252 actin-mediated cell contraction	2 out of 336 genes, 0.6%	32 out of 15747 genes, 0.2%	1	ENSGALG00000021272,ENSGALG00000010812
biological_process	GO:0001101 response to acid chemical	2 out of 336 genes, 0.6%	133 out of 15747 genes, 0.8%	1	ENSGALG00000017343,ENSGALG00000037556
biological_process	GO:0072503 cellular divalent inorganic cation homeostasis	8 out of 336 genes, 2.4%	248 out of 15747 genes, 1.6%	1	ENSGALG00000034680,ENSGALG00000017044,ENSGALG00000005631,ENSGALG00000032282,ENSGALG00000007278,ENSGALG00000010812,ENSGALG00000034377,ENSGALG00000012298
biological_process	GO:0032273 positive regulation of protein polymerization	3 out of 336 genes, 0.9%	73 out of 15747 genes, 0.5%	1	ENSGALG00000000521,ENSGALG00000009723,ENSGALG00000002103
cellular_component	GO:0032281 AMPA glutamate receptor complex	3 out of 336 genes, 0.9%	22 out of 15747 genes, 0.1%	1	ENSGALG00000009405,ENSGALG00000034516,ENSGALG00000038995
biological_process	GO:1901568 fatty acid derivative metabolic process	3 out of 336 genes, 0.9%	36 out of 15747 genes, 0.2%	1	ENSGALG00000011450,ENSGALG00000011894,ENSGALG00000010769
molecular_function	GO:0015077 monovalent inorganic cation transmembrane transporter activity	10 out of 336 genes, 3.0%	301 out of 15747 genes, 1.9%	1	ENSGALG00000034680,ENSGALG00000015055,ENSGALG00000031274,ENSGALG00000037556,ENSGALG00000010187,ENSGALG00000007980,ENSGALG00000010598,ENSGALG00000021272,ENSGALG00000041524,ENSGALG00000006728
biological_process	GO:0044764 multi-organism cellular process	3 out of 336 genes, 0.9%	103 out of 15747 genes, 0.7%	1	ENSGALG00000044011,ENSGALG00000044739,ENSGALG00000044241
molecular_function	GO:0008080 N-acetyltransferase activity	2 out of 336 genes, 0.6%	61 out of 15747 genes, 0.4%	1	ENSGALG00000041676,ENSGALG00000038876
molecular_function	GO:0004871 signal transducer activity	34 out of 336 genes, 10.1%	1002 out of 15747 genes, 6.4%	1	ENSGALG00000005242,ENSGALG00000037326,ENSGALG00000015150,ENSGALG00000013372,ENSGALG00000031094,ENSGALG00000028140,ENSGALG00000003446,ENSGALG00000039999,ENSGALG00000005936,ENSGALG00000040567,ENSGALG00000004418,ENSGALG00000005923,ENSGALG00000030801,ENSGALG00000017343,ENSGALG00000002840,ENSGALG00000009405,ENSGALG00000040938,ENSGALG00000001690,ENSGALG00000039837,ENSGALG00000008459,ENSGALG00000014742,…
biological_process	GO:2001238 positive regulation of extrinsic apoptotic signaling pathway	2 out of 336 genes, 0.6%	33 out of 15747 genes, 0.2%	1	ENSGALG00000025887,ENSGALG00000005936
cellular_component	GO:0070160 occluding junction	2 out of 336 genes, 0.6%	71 out of 15747 genes, 0.5%	1	ENSGALG00000015410,ENSGALG00000000748
molecular_function	GO:0000978 RNA polymerase II core promoter proximal region sequence-specific DNA binding	4 out of 336 genes, 1.2%	385 out of 15747 genes, 2.4%	1	ENSGALG00000025887,ENSGALG00000015150,ENSGALG00000010323,ENSGALG00000026264
cellular_component	GO:0034992 microtubule organizing center attachment site	2 out of 336 genes, 0.6%	52 out of 15747 genes, 0.3%	1	ENSGALG00000041767,ENSGALG00000042638
molecular_function	GO:0017016 Ras GTPase binding	3 out of 336 genes, 0.9%	216 out of 15747 genes, 1.4%	1	ENSGALG00000021304,ENSGALG00000044599,ENSGALG00000040256
biological_process	GO:0097529 myeloid leukocyte migration	3 out of 336 genes, 0.9%	67 out of 15747 genes, 0.4%	1	ENSGALG00000004930,ENSGALG00000013085,ENSGALG00000046160
biological_process	GO:0022607 cellular component assembly	27 out of 336 genes, 8.0%	1397 out of 15747 genes, 8.9%	1	ENSGALG00000007841,ENSGALG00000040938,ENSGALG00000032571,ENSGALG00000017103,ENSGALG00000013085,ENSGALG00000040957,ENSGALG00000002103,ENSGALG00000037556,ENSGALG00000010187,ENSGALG00000007980,ENSGALG00000032398,ENSGALG00000009107,ENSGALG00000017166,ENSGALG00000007798,ENSGALG00000035883,ENSGALG00000005319,ENSGALG00000040992,ENSGALG00000003446,ENSGALG00000003991,ENSGALG00000039659,ENSGALG00000037842,…
molecular_function	GO:0032550 purine ribonucleoside binding	23 out of 336 genes, 6.8%	1476 out of 15747 genes, 9.4%	1	ENSGALG00000007841,ENSGALG00000027323,ENSGALG00000016556,ENSGALG00000037326,ENSGALG00000027778,ENSGALG00000035960,ENSGALG00000008459,ENSGALG00000004860,ENSGALG00000017166,ENSGALG00000042257,ENSGALG00000035726,ENSGALG00000001662,ENSGALG00000032534,ENSGALG00000045515,ENSGALG00000002800,ENSGALG00000033498,ENSGALG00000029195,ENSGALG00000046382,ENSGALG00000045218,ENSGALG00000015733,ENSGALG00000032385,…
biological_process	GO:0006979 response to oxidative stress	3 out of 336 genes, 0.9%	191 out of 15747 genes, 1.2%	1	ENSGALG00000006992,ENSGALG00000005631,ENSGALG00000028998
biological_process	GO:0035303 regulation of dephosphorylation	2 out of 336 genes, 0.6%	128 out of 15747 genes, 0.8%	1	ENSGALG00000010971,ENSGALG00000005936
biological_process	GO:0009314 response to radiation	7 out of 336 genes, 2.1%	249 out of 15747 genes, 1.6%	1	ENSGALG00000031301,ENSGALG00000004930,ENSGALG00000007278,ENSGALG00000028998,ENSGALG00000014786,ENSGALG00000037556,ENSGALG00000003559
cellular_component	GO:0044306 neuron projection terminus	3 out of 336 genes, 0.9%	54 out of 15747 genes, 0.3%	1	ENSGALG00000031301,ENSGALG00000005319,ENSGALG00000015089
biological_process	GO:0001508 action potential	2 out of 336 genes, 0.6%	64 out of 15747 genes, 0.4%	1	ENSGALG00000021272,ENSGALG00000010812
biological_process	GO:0045596 negative regulation of cell differentiation	7 out of 336 genes, 2.1%	420 out of 15747 genes, 2.7%	1	ENSGALG00000040938,ENSGALG00000038540,ENSGALG00000015150,ENSGALG00000039474,ENSGALG00000014786,ENSGALG00000039817,ENSGALG00000032398
cellular_component	GO:0044451 nucleoplasm part	5 out of 336 genes, 1.5%	767 out of 15747 genes, 4.9%	1	ENSGALG00000038540,ENSGALG00000011663,ENSGALG00000015737,ENSGALG00000006388,ENSGALG00000032534
biological_process	GO:0046328 regulation of JNK cascade	4 out of 336 genes, 1.2%	107 out of 15747 genes, 0.7%	1	ENSGALG00000002987,ENSGALG00000039999,ENSGALG00000037326,ENSGALG00000031094
cellular_component	GO:0098552 side of membrane	9 out of 336 genes, 2.7%	360 out of 15747 genes, 2.3%	1	ENSGALG00000024357,ENSGALG00000040938,ENSGALG00000013372,ENSGALG00000028140,ENSGALG00000011058,ENSGALG00000044802,ENSGALG00000017343,ENSGALG00000039480,ENSGALG00000013101
cellular_component	GO:0099513 polymeric cytoskeletal fiber	8 out of 336 genes, 2.4%	563 out of 15747 genes, 3.6%	1	ENSGALG00000003690,ENSGALG00000032398,ENSGALG00000005402,ENSGALG00000045218,ENSGALG00000039447,ENSGALG00000009723,ENSGALG00000015836,ENSGALG00000038416
biological_process	GO:0010468 regulation of gene expression	36 out of 336 genes, 10.7%	2653 out of 15747 genes, 16.8%	1	ENSGALG00000038540,ENSGALG00000015150,ENSGALG00000013604,ENSGALG00000013372,ENSGALG00000015333,ENSGALG00000039292,ENSGALG00000026264,ENSGALG00000045803,ENSGALG00000010971,ENSGALG00000029935,ENSGALG00000046582,ENSGALG00000008367,ENSGALG00000025817,ENSGALG00000039999,ENSGALG00000005936,ENSGALG00000014786,ENSGALG00000045382,ENSGALG00000040957,ENSGALG00000039817,ENSGALG00000032398,ENSGALG00000044202,…
biological_process	GO:1903828 negative regulation of cellular protein localization	2 out of 336 genes, 0.6%	82 out of 15747 genes, 0.5%	1	ENSGALG00000007358,ENSGALG00000007038
biological_process	GO:0030178 negative regulation of Wnt signaling pathway	3 out of 336 genes, 0.9%	125 out of 15747 genes, 0.8%	1	ENSGALG00000034516,ENSGALG00000000894,ENSGALG00000013085
biological_process	GO:0007632 visual behavior	3 out of 336 genes, 0.9%	35 out of 15747 genes, 0.2%	1	ENSGALG00000004930,ENSGALG00000007278,ENSGALG00000037556
biological_process	GO:0070777 D-aspartate transport	2 out of 336 genes, 0.6%	3 out of 15747 genes, 0.0%	1	ENSGALG00000037556,ENSGALG00000010187
biological_process	GO:0070647 protein modification by small protein conjugation or removal	3 out of 336 genes, 0.9%	558 out of 15747 genes, 3.5%	1	ENSGALG00000029017,ENSGALG00000013057,ENSGALG00000015333
biological_process	GO:0043603 cellular amide metabolic process	3 out of 336 genes, 0.9%	455 out of 15747 genes, 2.9%	1	ENSGALG00000000545,ENSGALG00000011213,ENSGALG00000010902
molecular_function	GO:0001653 peptide receptor activity	7 out of 336 genes, 2.1%	138 out of 15747 genes, 0.9%	1	ENSGALG00000005242,ENSGALG00000040567,ENSGALG00000004418,ENSGALG00000005923,ENSGALG00000030801,ENSGALG00000005936,ENSGALG00000039837
molecular_function	GO:0004890 GABA-A receptor activity	3 out of 336 genes, 0.9%	18 out of 15747 genes, 0.1%	1	ENSGALG00000001282,ENSGALG00000001698,ENSGALG00000001690
biological_process	GO:0006633 fatty acid biosynthetic process	4 out of 336 genes, 1.2%	67 out of 15747 genes, 0.4%	1	ENSGALG00000014730,ENSGALG00000011450,ENSGALG00000006073,ENSGALG00000015939
molecular_function	GO:0016491 oxidoreductase activity	14 out of 336 genes, 4.2%	584 out of 15747 genes, 3.7%	1	ENSGALG00000007132,ENSGALG00000038719,ENSGALG00000011894,ENSGALG00000043053,ENSGALG00000011213,ENSGALG00000046639,ENSGALG00000038287,ENSGALG00000008063,ENSGALG00000011450,ENSGALG00000037148,ENSGALG00000010769,ENSGALG00000032138,ENSGALG00000010001,ENSGALG00000020884
biological_process	GO:0015800 acidic amino acid transport	2 out of 336 genes, 0.6%	15 out of 15747 genes, 0.1%	1	ENSGALG00000037556,ENSGALG00000010187
cellular_component	GO:0043231 intracellular membrane-bounded organelle	93 out of 336 genes, 27.7%	7209 out of 15747 genes, 45.8%	1	ENSGALG00000038590,ENSGALG00000015150,ENSGALG00000043053,ENSGALG00000015333,ENSGALG00000030176,ENSGALG00000009107,ENSGALG00000009441,ENSGALG00000015623,ENSGALG00000033498,ENSGALG00000025817,ENSGALG00000031875,ENSGALG00000029017,ENSGALG00000003226,ENSGALG00000009784,ENSGALG00000037842,ENSGALG00000000521,ENSGALG00000010001,ENSGALG00000013575,ENSGALG00000031590,ENSGALG00000011894,ENSGALG00000011213,…
molecular_function	GO:0004175 endopeptidase activity	6 out of 336 genes, 1.8%	319 out of 15747 genes, 2.0%	1	ENSGALG00000000545,ENSGALG00000013057,ENSGALG00000017040,ENSGALG00000006992,ENSGALG00000007886,ENSGALG00000015623
biological_process	GO:0015748 organophosphate ester transport	2 out of 336 genes, 0.6%	91 out of 15747 genes, 0.6%	1	ENSGALG00000001662,ENSGALG00000013830
biological_process	GO:0051705 multi-organism behavior	3 out of 336 genes, 0.9%	49 out of 15747 genes, 0.3%	1	ENSGALG00000028140,ENSGALG00000009107,ENSGALG00000014944
biological_process	GO:0051048 negative regulation of secretion	3 out of 336 genes, 0.9%	102 out of 15747 genes, 0.6%	1	ENSGALG00000037148,ENSGALG00000008490,ENSGALG00000016288
biological_process	GO:0050865 regulation of cell activation	2 out of 336 genes, 0.6%	302 out of 15747 genes, 1.9%	1	ENSGALG00000038540,ENSGALG00000013372
biological_process	GO:0043254 regulation of protein complex assembly	4 out of 336 genes, 1.2%	277 out of 15747 genes, 1.8%	1	ENSGALG00000000521,ENSGALG00000011551,ENSGALG00000009723,ENSGALG00000002103
biological_process	GO:0086001 cardiac muscle cell action potential	2 out of 336 genes, 0.6%	26 out of 15747 genes, 0.2%	1	ENSGALG00000021272,ENSGALG00000010812
biological_process	GO:0016339 calcium-dependent cell-cell adhesion via plasma membrane cell adhesion molecules	2 out of 336 genes, 0.6%	19 out of 15747 genes, 0.1%	1	ENSGALG00000040938,ENSGALG00000005319
biological_process	GO:1903532 positive regulation of secretion by cell	4 out of 336 genes, 1.2%	174 out of 15747 genes, 1.1%	1	ENSGALG00000040938,ENSGALG00000037148,ENSGALG00000008490,ENSGALG00000013604
biological_process	GO:0030030 cell projection organization	15 out of 336 genes, 4.5%	696 out of 15747 genes, 4.4%	1	ENSGALG00000031301,ENSGALG00000017378,ENSGALG00000007841,ENSGALG00000040938,ENSGALG00000017103,ENSGALG00000013085,ENSGALG00000002958,ENSGALG00000037842,ENSGALG00000007993,ENSGALG00000039411,ENSGALG00000006130,ENSGALG00000035883,ENSGALG00000030801,ENSGALG00000015836,ENSGALG00000015089
biological_process	GO:0051100 negative regulation of binding	2 out of 336 genes, 0.6%	94 out of 15747 genes, 0.6%	1	ENSGALG00000017378,ENSGALG00000039474
molecular_function	GO:0022843 voltage-gated cation channel activity	3 out of 336 genes, 0.9%	136 out of 15747 genes, 0.9%	1	ENSGALG00000021272,ENSGALG00000013007,ENSGALG00000007980
biological_process	GO:0002065 columnar/cuboidal epithelial cell differentiation	2 out of 336 genes, 0.6%	101 out of 15747 genes, 0.6%	1	ENSGALG00000016740,ENSGALG00000002958
biological_process	GO:0007613 memory	4 out of 336 genes, 1.2%	58 out of 15747 genes, 0.4%	1	ENSGALG00000004930,ENSGALG00000007278,ENSGALG00000032282,ENSGALG00000008367
biological_process	GO:0040011 locomotion	13 out of 336 genes, 3.9%	715 out of 15747 genes, 4.5%	1	ENSGALG00000015055,ENSGALG00000013085,ENSGALG00000006992,ENSGALG00000005631,ENSGALG00000032398,ENSGALG00000007993,ENSGALG00000004930,ENSGALG00000000894,ENSGALG00000006388,ENSGALG00000007278,ENSGALG00000046160,ENSGALG00000030801,ENSGALG00000015089
molecular_function	GO:0008376 acetylgalactosaminyltransferase activity	2 out of 336 genes, 0.6%	30 out of 15747 genes, 0.2%	1	ENSGALG00000010960,ENSGALG00000012988
biological_process	GO:0015833 peptide transport	3 out of 336 genes, 0.9%	51 out of 15747 genes, 0.3%	1	ENSGALG00000034377,ENSGALG00000013604,ENSGALG00000026264
biological_process	GO:0001501 skeletal system development	7 out of 336 genes, 2.1%	340 out of 15747 genes, 2.2%	1	ENSGALG00000008459,ENSGALG00000038540,ENSGALG00000014686,ENSGALG00000009723,ENSGALG00000006992,ENSGALG00000039817,ENSGALG00000039292
molecular_function	GO:0099600 transmembrane receptor activity	30 out of 336 genes, 8.9%	830 out of 15747 genes, 5.3%	1	ENSGALG00000009405,ENSGALG00000005242,ENSGALG00000015150,ENSGALG00000013372,ENSGALG00000039837,ENSGALG00000001690,ENSGALG00000008459,ENSGALG00000028140,ENSGALG00000014742,ENSGALG00000008365,ENSGALG00000035726,ENSGALG00000011058,ENSGALG00000007278,ENSGALG00000016288,ENSGALG00000003446,ENSGALG00000039999,ENSGALG00000001698,ENSGALG00000005631,ENSGALG00000005936,ENSGALG00000038995,ENSGALG00000004930,…
molecular_function	GO:0051018 protein kinase A binding	2 out of 336 genes, 0.6%	40 out of 15747 genes, 0.3%	1	ENSGALG00000010812,ENSGALG00000009995
biological_process	GO:0009247 glycolipid biosynthetic process	2 out of 336 genes, 0.6%	47 out of 15747 genes, 0.3%	1	ENSGALG00000041921,ENSGALG00000006073
biological_process	GO:0034329 cell junction assembly	2 out of 336 genes, 0.6%	89 out of 15747 genes, 0.6%	1	ENSGALG00000013085,ENSGALG00000005319
cellular_component	GO:0005874 microtubule	4 out of 336 genes, 1.2%	218 out of 15747 genes, 1.4%	1	ENSGALG00000005402,ENSGALG00000015836,ENSGALG00000038416,ENSGALG00000032398
molecular_function	GO:0005230 extracellular ligand-gated ion channel activity	6 out of 336 genes, 1.8%	69 out of 15747 genes, 0.4%	1	ENSGALG00000009405,ENSGALG00000001282,ENSGALG00000007278,ENSGALG00000001698,ENSGALG00000038995,ENSGALG00000001690
biological_process	GO:1903046 meiotic cell cycle process	3 out of 336 genes, 0.9%	113 out of 15747 genes, 0.7%	1	ENSGALG00000000521,ENSGALG00000045232,ENSGALG00000032398
molecular_function	GO:0043621 protein self-association	2 out of 336 genes, 0.6%	26 out of 15747 genes, 0.2%	1	ENSGALG00000035726,ENSGALG00000010812
biological_process	GO:0032411 positive regulation of transporter activity	2 out of 336 genes, 0.6%	48 out of 15747 genes, 0.3%	1	ENSGALG00000010812,ENSGALG00000009995
biological_process	GO:0048660 regulation of smooth muscle cell proliferation	3 out of 336 genes, 0.9%	64 out of 15747 genes, 0.4%	1	ENSGALG00000002987,ENSGALG00000006992,ENSGALG00000013604
molecular_function	GO:0016787 hydrolase activity	43 out of 336 genes, 12.8%	2025 out of 15747 genes, 12.9%	1	ENSGALG00000027323,ENSGALG00000013057,ENSGALG00000013085,ENSGALG00000006992,ENSGALG00000006104,ENSGALG00000035960,ENSGALG00000004860,ENSGALG00000010342,ENSGALG00000042257,ENSGALG00000015623,ENSGALG00000033498,ENSGALG00000031875,ENSGALG00000000545,ENSGALG00000003226,ENSGALG00000009784,ENSGALG00000005402,ENSGALG00000007841,ENSGALG00000029020,ENSGALG00000012260,ENSGALG00000001963,ENSGALG00000040957,…
biological_process	GO:0046578 regulation of Ras protein signal transduction	2 out of 336 genes, 0.6%	179 out of 15747 genes, 1.1%	1	ENSGALG00000006130,ENSGALG00000032534
biological_process	GO:0044087 regulation of cellular component biogenesis	13 out of 336 genes, 3.9%	585 out of 15747 genes, 3.7%	1	ENSGALG00000042664,ENSGALG00000034516,ENSGALG00000040938,ENSGALG00000037387,ENSGALG00000011551,ENSGALG00000014786,ENSGALG00000002103,ENSGALG00000002987,ENSGALG00000009107,ENSGALG00000007798,ENSGALG00000000521,ENSGALG00000009723,ENSGALG00000015089
biological_process	GO:0043207 response to external biotic stimulus	4 out of 336 genes, 1.2%	421 out of 15747 genes, 2.7%	1	ENSGALG00000013057,ENSGALG00000011551,ENSGALG00000046160,ENSGALG00000027571
cellular_component	GO:0042734 presynaptic membrane	4 out of 336 genes, 1.2%	36 out of 15747 genes, 0.2%	1	ENSGALG00000009107,ENSGALG00000007278,ENSGALG00000040256,ENSGALG00000002840
biological_process	GO:0055082 cellular chemical homeostasis	13 out of 336 genes, 3.9%	392 out of 15747 genes, 2.5%	1	ENSGALG00000034680,ENSGALG00000017044,ENSGALG00000031274,ENSGALG00000005631,ENSGALG00000032282,ENSGALG00000014786,ENSGALG00000030176,ENSGALG00000017166,ENSGALG00000007278,ENSGALG00000010812,ENSGALG00000034377,ENSGALG00000012298,ENSGALG00000037093
molecular_function	GO:0016887 ATPase activity	6 out of 336 genes, 1.8%	335 out of 15747 genes, 2.1%	1	ENSGALG00000033498,ENSGALG00000015733,ENSGALG00000007841,ENSGALG00000034680,ENSGALG00000001662,ENSGALG00000038416
cellular_component	GO:0005740 mitochondrial envelope	3 out of 336 genes, 0.9%	345 out of 15747 genes, 2.2%	1	ENSGALG00000043053,ENSGALG00000013830,ENSGALG00000006073
molecular_function	GO:0004364 glutathione transferase activity	2 out of 336 genes, 0.6%	22 out of 15747 genes, 0.1%	1	ENSGALG00000011450,ENSGALG00000032922
cellular_component	GO:1902494 catalytic complex	11 out of 336 genes, 3.3%	931 out of 15747 genes, 5.9%	1	ENSGALG00000007841,ENSGALG00000040957,ENSGALG00000015333,ENSGALG00000014786,ENSGALG00000006073,ENSGALG00000032385,ENSGALG00000005402,ENSGALG00000041676,ENSGALG00000038876,ENSGALG00000037093,ENSGALG00000003559
biological_process	GO:0002791 regulation of peptide secretion	2 out of 336 genes, 0.6%	101 out of 15747 genes, 0.6%	1	ENSGALG00000037148,ENSGALG00000008490
cellular_component	GO:0044464 cell part	205 out of 336 genes, 61.0%	11656 out of 15747 genes, 74.0%	1	ENSGALG00000038590,ENSGALG00000027323,ENSGALG00000015150,ENSGALG00000043158,ENSGALG00000043053,ENSGALG00000013372,ENSGALG00000015333,ENSGALG00000030176,ENSGALG00000035960,ENSGALG00000010598,ENSGALG00000009107,ENSGALG00000015623,ENSGALG00000025817,ENSGALG00000034516,ENSGALG00000027423,ENSGALG00000005936,ENSGALG00000003226,ENSGALG00000037842,ENSGALG00000021272,ENSGALG00000000521,ENSGALG00000012298,…
cellular_component	GO:0098805 whole membrane	27 out of 336 genes, 8.0%	999 out of 15747 genes, 6.3%	1	ENSGALG00000009405,ENSGALG00000037387,ENSGALG00000013085,ENSGALG00000043053,ENSGALG00000032282,ENSGALG00000040256,ENSGALG00000037556,ENSGALG00000010187,ENSGALG00000008459,ENSGALG00000028140,ENSGALG00000009107,ENSGALG00000008365,ENSGALG00000035883,ENSGALG00000016740,ENSGALG00000007278,ENSGALG00000017039,ENSGALG00000034516,ENSGALG00000017044,ENSGALG00000001698,ENSGALG00000005631,ENSGALG00000038995,…
biological_process	GO:0006816 calcium ion transport	7 out of 336 genes, 2.1%	172 out of 15747 genes, 1.1%	1	ENSGALG00000034680,ENSGALG00000017044,ENSGALG00000007278,ENSGALG00000010812,ENSGALG00000005631,ENSGALG00000013007,ENSGALG00000032282
biological_process	GO:0014060 regulation of epinephrine secretion	2 out of 336 genes, 0.6%	3 out of 15747 genes, 0.0%	1	ENSGALG00000037148,ENSGALG00000013604
molecular_function	GO:0043169 cation binding	46 out of 336 genes, 13.7%	2236 out of 15747 genes, 14.2%	1	ENSGALG00000037387,ENSGALG00000037975,ENSGALG00000015150,ENSGALG00000043158,ENSGALG00000006992,ENSGALG00000045803,ENSGALG00000035883,ENSGALG00000005319,ENSGALG00000046582,ENSGALG00000003446,ENSGALG00000044011,ENSGALG00000014218,ENSGALG00000046639,ENSGALG00000003226,ENSGALG00000038668,ENSGALG00000008063,ENSGALG00000010001,ENSGALG00000007841,ENSGALG00000011894,ENSGALG00000031590,ENSGALG00000040957,…
biological_process	GO:0002209 behavioral defense response	2 out of 336 genes, 0.6%	25 out of 15747 genes, 0.2%	1	ENSGALG00000014742,ENSGALG00000008367
molecular_function	GO:0003777 microtubule motor activity	2 out of 336 genes, 0.6%	65 out of 15747 genes, 0.4%	1	ENSGALG00000007841,ENSGALG00000038416
biological_process	GO:0033238 regulation of cellular amine metabolic process	2 out of 336 genes, 0.6%	24 out of 15747 genes, 0.2%	1	ENSGALG00000014742,ENSGALG00000037050
molecular_function	GO:0005310 dicarboxylic acid transmembrane transporter activity	3 out of 336 genes, 0.9%	30 out of 15747 genes, 0.2%	1	ENSGALG00000027423,ENSGALG00000037556,ENSGALG00000010187
biological_process	GO:0007043 cell-cell junction assembly	2 out of 336 genes, 0.6%	64 out of 15747 genes, 0.4%	1	ENSGALG00000013085,ENSGALG00000005319
molecular_function	GO:0019842 vitamin binding	5 out of 336 genes, 1.5%	48 out of 15747 genes, 0.3%	1	ENSGALG00000017343,ENSGALG00000010001,ENSGALG00000032282,ENSGALG00000006073,ENSGALG00000005978
cellular_component	GO:0031225 anchored component of membrane	2 out of 336 genes, 0.6%	46 out of 15747 genes, 0.3%	1	ENSGALG00000003433,ENSGALG00000017343
biological_process	GO:0032388 positive regulation of intracellular transport	2 out of 336 genes, 0.6%	147 out of 15747 genes, 0.9%	1	ENSGALG00000040938,ENSGALG00000014786
molecular_function	GO:0043167 ion binding	81 out of 336 genes, 24.1%	3938 out of 15747 genes, 25.0%	1	ENSGALG00000037975,ENSGALG00000027323,ENSGALG00000015150,ENSGALG00000043158,ENSGALG00000043053,ENSGALG00000035960,ENSGALG00000042257,ENSGALG00000003446,ENSGALG00000002800,ENSGALG00000044011,ENSGALG00000033498,ENSGALG00000017044,ENSGALG00000029195,ENSGALG00000037050,ENSGALG00000003226,ENSGALG00000008063,ENSGALG00000010001,ENSGALG00000012119,ENSGALG00000011894,ENSGALG00000031590,ENSGALG00000044739,…
cellular_component	GO:0012505 endomembrane system	36 out of 336 genes, 10.7%	2304 out of 15747 genes, 14.6%	1	ENSGALG00000014730,ENSGALG00000030176,ENSGALG00000004860,ENSGALG00000009107,ENSGALG00000016740,ENSGALG00000010902,ENSGALG00000015623,ENSGALG00000033498,ENSGALG00000029017,ENSGALG00000014786,ENSGALG00000040205,ENSGALG00000037842,ENSGALG00000011450,ENSGALG00000032143,ENSGALG00000021304,ENSGALG00000031590,ENSGALG00000011213,ENSGALG00000041767,ENSGALG00000007278,ENSGALG00000001662,ENSGALG00000035726,…
biological_process	GO:0048593 camera-type eye morphogenesis	3 out of 336 genes, 0.9%	79 out of 15747 genes, 0.5%	1	ENSGALG00000039032,ENSGALG00000015150,ENSGALG00000032282
biological_process	GO:0006357 regulation of transcription from RNA polymerase II promoter	19 out of 336 genes, 5.7%	1432 out of 15747 genes, 9.1%	1	ENSGALG00000038540,ENSGALG00000015150,ENSGALG00000040957,ENSGALG00000039817,ENSGALG00000044202,ENSGALG00000032398,ENSGALG00000026264,ENSGALG00000008459,ENSGALG00000002987,ENSGALG00000039474,ENSGALG00000010971,ENSGALG00000025817,ENSGALG00000025887,ENSGALG00000039999,ENSGALG00000026465,ENSGALG00000014786,ENSGALG00000010323,ENSGALG00000005016,ENSGALG00000010812
cellular_component	GO:1990234 transferase complex	5 out of 336 genes, 1.5%	644 out of 15747 genes, 4.1%	1	ENSGALG00000032385,ENSGALG00000041676,ENSGALG00000015333,ENSGALG00000014786,ENSGALG00000038876
biological_process	GO:0044282 small molecule catabolic process	3 out of 336 genes, 0.9%	196 out of 15747 genes, 1.2%	1	ENSGALG00000007132,ENSGALG00000043053,ENSGALG00000015939
biological_process	GO:0006631 fatty acid metabolic process	8 out of 336 genes, 2.4%	169 out of 15747 genes, 1.1%	1	ENSGALG00000007132,ENSGALG00000014730,ENSGALG00000011894,ENSGALG00000006073,ENSGALG00000015939,ENSGALG00000011450,ENSGALG00000003286,ENSGALG00000010769
cellular_component	GO:0005819 spindle	2 out of 336 genes, 0.6%	190 out of 15747 genes, 1.2%	1	ENSGALG00000003657,ENSGALG00000032398
cellular_component	GO:0015629 actin cytoskeleton	8 out of 336 genes, 2.4%	399 out of 15747 genes, 2.5%	1	ENSGALG00000027323,ENSGALG00000045408,ENSGALG00000023772,ENSGALG00000035960,ENSGALG00000036969,ENSGALG00000045218,ENSGALG00000009723,ENSGALG00000042257
biological_process	GO:0045860 positive regulation of protein kinase activity	5 out of 336 genes, 1.5%	317 out of 15747 genes, 2.0%	1	ENSGALG00000028318,ENSGALG00000039999,ENSGALG00000037326,ENSGALG00000003657,ENSGALG00000003446
biological_process	GO:1903305 regulation of regulated secretory pathway	2 out of 336 genes, 0.6%	66 out of 15747 genes, 0.4%	1	ENSGALG00000040938,ENSGALG00000040256
biological_process	GO:0048518 positive regulation of biological process	68 out of 336 genes, 20.2%	4040 out of 15747 genes, 25.7%	1	ENSGALG00000015150,ENSGALG00000013604,ENSGALG00000013372,ENSGALG00000031094,ENSGALG00000009107,ENSGALG00000029935,ENSGALG00000003446,ENSGALG00000039999,ENSGALG00000005936,ENSGALG00000039264,ENSGALG00000040567,ENSGALG00000000521,ENSGALG00000010001,ENSGALG00000042664,ENSGALG00000040938,ENSGALG00000003657,ENSGALG00000040256,ENSGALG00000032398,ENSGALG00000028318,ENSGALG00000002987,ENSGALG00000007798,…
biological_process	GO:0016311 dephosphorylation	7 out of 336 genes, 2.1%	240 out of 15747 genes, 1.5%	1	ENSGALG00000032385,ENSGALG00000029020,ENSGALG00000031875,ENSGALG00000013085,ENSGALG00000001963,ENSGALG00000009784,ENSGALG00000015939
biological_process	GO:0007276 gamete generation	6 out of 336 genes, 1.8%	307 out of 15747 genes, 1.9%	1	ENSGALG00000034516,ENSGALG00000038540,ENSGALG00000016740,ENSGALG00000041767,ENSGALG00000037842,ENSGALG00000032398
biological_process	GO:2000243 positive regulation of reproductive process	2 out of 336 genes, 0.6%	41 out of 15747 genes, 0.3%	1	ENSGALG00000040957,ENSGALG00000013604
molecular_function	GO:0004252 serine-type endopeptidase activity	3 out of 336 genes, 0.9%	112 out of 15747 genes, 0.7%	1	ENSGALG00000017040,ENSGALG00000007886,ENSGALG00000015623
biological_process	GO:0006820 anion transport	13 out of 336 genes, 3.9%	363 out of 15747 genes, 2.3%	1	ENSGALG00000031293,ENSGALG00000017044,ENSGALG00000015055,ENSGALG00000009759,ENSGALG00000031274,ENSGALG00000037050,ENSGALG00000001698,ENSGALG00000027423,ENSGALG00000013830,ENSGALG00000037556,ENSGALG00000010187,ENSGALG00000001662,ENSGALG00000017343
biological_process	GO:0050818 regulation of coagulation	2 out of 336 genes, 0.6%	48 out of 15747 genes, 0.3%	1	ENSGALG00000002987,ENSGALG00000026594
cellular_component	GO:0005634 nucleus	58 out of 336 genes, 17.3%	4641 out of 15747 genes, 29.5%	1	ENSGALG00000038540,ENSGALG00000032571,ENSGALG00000015150,ENSGALG00000015333,ENSGALG00000039292,ENSGALG00000023772,ENSGALG00000026264,ENSGALG00000009107,ENSGALG00000032534,ENSGALG00000010971,ENSGALG00000010902,ENSGALG00000009441,ENSGALG00000033498,ENSGALG00000025817,ENSGALG00000031875,ENSGALG00000014786,ENSGALG00000003226,ENSGALG00000009784,ENSGALG00000040205,ENSGALG00000006073,ENSGALG00000014821,…
biological_process	GO:0070727 cellular macromolecule localization	14 out of 336 genes, 4.2%	1004 out of 15747 genes, 6.4%	1	ENSGALG00000031301,ENSGALG00000040938,ENSGALG00000021304,ENSGALG00000028998,ENSGALG00000014786,ENSGALG00000041767,ENSGALG00000040205,ENSGALG00000042638,ENSGALG00000031971,ENSGALG00000009107,ENSGALG00000017166,ENSGALG00000007278,ENSGALG00000039474,ENSGALG00000010812
cellular_component	GO:0016235 aggresome	2 out of 336 genes, 0.6%	30 out of 15747 genes, 0.2%	1	ENSGALG00000036969,ENSGALG00000023772
molecular_function	GO:0005343 organic acid:sodium symporter activity	2 out of 336 genes, 0.6%	22 out of 15747 genes, 0.1%	1	ENSGALG00000037556,ENSGALG00000010187
biological_process	GO:0031667 response to nutrient levels	6 out of 336 genes, 1.8%	170 out of 15747 genes, 1.1%	1	ENSGALG00000008459,ENSGALG00000025887,ENSGALG00000037148,ENSGALG00000011058,ENSGALG00000009603,ENSGALG00000017343
biological_process	GO:0009967 positive regulation of signal transduction	20 out of 336 genes, 6.0%	935 out of 15747 genes, 5.9%	1	ENSGALG00000011297,ENSGALG00000040938,ENSGALG00000037326,ENSGALG00000006992,ENSGALG00000013372,ENSGALG00000031094,ENSGALG00000032398,ENSGALG00000008459,ENSGALG00000002987,ENSGALG00000009107,ENSGALG00000035726,ENSGALG00000017173,ENSGALG00000025887,ENSGALG00000039999,ENSGALG00000005936,ENSGALG00000009603,ENSGALG00000014786,ENSGALG00000039264,ENSGALG00000041663,ENSGALG00000014213
biological_process	GO:0001946 lymphangiogenesis	2 out of 336 genes, 0.6%	9 out of 15747 genes, 0.1%	1	ENSGALG00000008459,ENSGALG00000009784
biological_process	GO:0017158 regulation of calcium ion-dependent exocytosis	2 out of 336 genes, 0.6%	44 out of 15747 genes, 0.3%	1	ENSGALG00000040938,ENSGALG00000040256
biological_process	GO:0065007 biological regulation	147 out of 336 genes, 43.8%	8176 out of 15747 genes, 51.9%	1	ENSGALG00000005242,ENSGALG00000015150,ENSGALG00000013372,ENSGALG00000015333,ENSGALG00000030176,ENSGALG00000043381,ENSGALG00000000293,ENSGALG00000009107,ENSGALG00000046160,ENSGALG00000002800,ENSGALG00000025817,ENSGALG00000034516,ENSGALG00000037050,ENSGALG00000027423,ENSGALG00000005936,ENSGALG00000039264,ENSGALG00000021272,ENSGALG00000000521,ENSGALG00000005923,ENSGALG00000012298,ENSGALG00000013575,…
molecular_function	GO:0008233 peptidase activity	9 out of 336 genes, 2.7%	479 out of 15747 genes, 3.0%	1	ENSGALG00000000545,ENSGALG00000013057,ENSGALG00000006992,ENSGALG00000007886,ENSGALG00000006104,ENSGALG00000003433,ENSGALG00000017040,ENSGALG00000015623,ENSGALG00000005978
biological_process	GO:0010941 regulation of cell death	18 out of 336 genes, 5.4%	931 out of 15747 genes, 5.9%	1	ENSGALG00000011297,ENSGALG00000007132,ENSGALG00000038540,ENSGALG00000006992,ENSGALG00000013604,ENSGALG00000013372,ENSGALG00000001690,ENSGALG00000028140,ENSGALG00000007798,ENSGALG00000035726,ENSGALG00000007278,ENSGALG00000010971,ENSGALG00000008367,ENSGALG00000025887,ENSGALG00000005936,ENSGALG00000014786,ENSGALG00000045232,ENSGALG00000010001
cellular_component	GO:0031988 membrane-bounded vesicle	10 out of 336 genes, 3.0%	480 out of 15747 genes, 3.0%	1	ENSGALG00000008490,ENSGALG00000005631,ENSGALG00000037842,ENSGALG00000000521,ENSGALG00000017166,ENSGALG00000007278,ENSGALG00000016740,ENSGALG00000032143,ENSGALG00000010812,ENSGALG00000034377
biological_process	GO:0031109 microtubule polymerization or depolymerization	2 out of 336 genes, 0.6%	38 out of 15747 genes, 0.2%	1	ENSGALG00000006130,ENSGALG00000002103
biological_process	GO:0030323 respiratory tube development	2 out of 336 genes, 0.6%	129 out of 15747 genes, 0.8%	1	ENSGALG00000008459,ENSGALG00000037148
biological_process	GO:0006672 ceramide metabolic process	2 out of 336 genes, 0.6%	59 out of 15747 genes, 0.4%	1	ENSGALG00000011213,ENSGALG00000010902
biological_process	GO:0009891 positive regulation of biosynthetic process	15 out of 336 genes, 4.5%	1397 out of 15747 genes, 8.9%	1	ENSGALG00000038540,ENSGALG00000025887,ENSGALG00000039999,ENSGALG00000015150,ENSGALG00000040957,ENSGALG00000005936,ENSGALG00000014786,ENSGALG00000044202,ENSGALG00000032398,ENSGALG00000026264,ENSGALG00000008459,ENSGALG00000002987,ENSGALG00000039474,ENSGALG00000010971,ENSGALG00000008367
biological_process	GO:0070169 positive regulation of biomineral tissue development	2 out of 336 genes, 0.6%	33 out of 15747 genes, 0.2%	1	ENSGALG00000008459,ENSGALG00000014686
molecular_function	GO:0004672 protein kinase activity	7 out of 336 genes, 2.1%	525 out of 15747 genes, 3.3%	1	ENSGALG00000008459,ENSGALG00000029195,ENSGALG00000035726,ENSGALG00000037326,ENSGALG00000032534,ENSGALG00000039264,ENSGALG00000002800
biological_process	GO:0002793 positive regulation of peptide secretion	2 out of 336 genes, 0.6%	44 out of 15747 genes, 0.3%	1	ENSGALG00000037148,ENSGALG00000008490
cellular_component	GO:0031674 I band	2 out of 336 genes, 0.6%	80 out of 15747 genes, 0.5%	1	ENSGALG00000045218,ENSGALG00000010812
biological_process	GO:0010469 regulation of receptor activity	10 out of 336 genes, 3.0%	334 out of 15747 genes, 2.1%	1	ENSGALG00000002550,ENSGALG00000034516,ENSGALG00000040938,ENSGALG00000008490,ENSGALG00000009603,ENSGALG00000013604,ENSGALG00000043381,ENSGALG00000006388,ENSGALG00000037148,ENSGALG00000008367
biological_process	GO:0042273 ribosomal large subunit biogenesis	3 out of 336 genes, 0.9%	68 out of 15747 genes, 0.4%	1	ENSGALG00000015733,ENSGALG00000032571,ENSGALG00000003991
biological_process	GO:0045927 positive regulation of growth	2 out of 336 genes, 0.6%	155 out of 15747 genes, 1.0%	1	ENSGALG00000008459,ENSGALG00000040256
biological_process	GO:0008610 lipid biosynthetic process	9 out of 336 genes, 2.7%	294 out of 15747 genes, 1.9%	1	ENSGALG00000014730,ENSGALG00000011213,ENSGALG00000041921,ENSGALG00000006073,ENSGALG00000015939,ENSGALG00000011450,ENSGALG00000037148,ENSGALG00000010902,ENSGALG00000013205
cellular_component	GO:0005765 lysosomal membrane	2 out of 336 genes, 0.6%	70 out of 15747 genes, 0.4%	1	ENSGALG00000016740,ENSGALG00000005631
biological_process	GO:0010466 negative regulation of peptidase activity	5 out of 336 genes, 1.5%	140 out of 15747 genes, 0.9%	1	ENSGALG00000000293,ENSGALG00000002987,ENSGALG00000019555,ENSGALG00000017040,ENSGALG00000006992
biological_process	GO:0061337 cardiac conduction	2 out of 336 genes, 0.6%	35 out of 15747 genes, 0.2%	1	ENSGALG00000021272,ENSGALG00000010812
biological_process	GO:0035510 DNA dealkylation	2 out of 336 genes, 0.6%	13 out of 15747 genes, 0.1%	1	ENSGALG00000038287,ENSGALG00000003226
biological_process	GO:0065003 macromolecular complex assembly	18 out of 336 genes, 5.4%	951 out of 15747 genes, 6.0%	1	ENSGALG00000007841,ENSGALG00000040938,ENSGALG00000032571,ENSGALG00000040957,ENSGALG00000002103,ENSGALG00000037556,ENSGALG00000010187,ENSGALG00000007980,ENSGALG00000032398,ENSGALG00000007798,ENSGALG00000035883,ENSGALG00000040992,ENSGALG00000003446,ENSGALG00000003991,ENSGALG00000006073,ENSGALG00000015733,ENSGALG00000027571,ENSGALG00000015410
biological_process	GO:0044093 positive regulation of molecular function	14 out of 336 genes, 4.2%	1151 out of 15747 genes, 7.3%	1	ENSGALG00000011297,ENSGALG00000039999,ENSGALG00000037326,ENSGALG00000006992,ENSGALG00000003657,ENSGALG00000009995,ENSGALG00000005936,ENSGALG00000045408,ENSGALG00000028318,ENSGALG00000037148,ENSGALG00000010812,ENSGALG00000010001,ENSGALG00000003446,ENSGALG00000037093
biological_process	GO:0044706 multi-multicellular organism process	4 out of 336 genes, 1.2%	62 out of 15747 genes, 0.4%	1	ENSGALG00000008459,ENSGALG00000037148,ENSGALG00000010769,ENSGALG00000006992
biological_process	GO:1904018 positive regulation of vasculature development	2 out of 336 genes, 0.6%	98 out of 15747 genes, 0.6%	1	ENSGALG00000026465,ENSGALG00000040957
biological_process	GO:0045621 positive regulation of lymphocyte differentiation	2 out of 336 genes, 0.6%	52 out of 15747 genes, 0.3%	1	ENSGALG00000038540,ENSGALG00000013372
biological_process	GO:0051716 cellular response to stimulus	76 out of 336 genes, 22.6%	3982 out of 15747 genes, 25.3%	1	ENSGALG00000005242,ENSGALG00000013085,ENSGALG00000015150,ENSGALG00000013604,ENSGALG00000013372,ENSGALG00000046160,ENSGALG00000003446,ENSGALG00000002800,ENSGALG00000033498,ENSGALG00000039999,ENSGALG00000029195,ENSGALG00000005936,ENSGALG00000040567,ENSGALG00000005923,ENSGALG00000030801,ENSGALG00000013575,ENSGALG00000002840,ENSGALG00000002550,ENSGALG00000002335,ENSGALG00000011894,ENSGALG00000038287,…
biological_process	GO:0010950 positive regulation of endopeptidase activity	2 out of 336 genes, 0.6%	80 out of 15747 genes, 0.5%	1	ENSGALG00000011297,ENSGALG00000010001
biological_process	GO:0048699 generation of neurons	18 out of 336 genes, 5.4%	993 out of 15747 genes, 6.3%	1	ENSGALG00000042664,ENSGALG00000031301,ENSGALG00000040938,ENSGALG00000013085,ENSGALG00000015150,ENSGALG00000040256,ENSGALG00000001690,ENSGALG00000039292,ENSGALG00000032398,ENSGALG00000008459,ENSGALG00000006130,ENSGALG00000039474,ENSGALG00000017378,ENSGALG00000002958,ENSGALG00000007993,ENSGALG00000039411,ENSGALG00000030801,ENSGALG00000015089
biological_process	GO:0035239 tube morphogenesis	2 out of 336 genes, 0.6%	244 out of 15747 genes, 1.5%	1	ENSGALG00000009723,ENSGALG00000010812
molecular_function	GO:0015631 tubulin binding	4 out of 336 genes, 1.2%	261 out of 15747 genes, 1.7%	1	ENSGALG00000006130,ENSGALG00000009723,ENSGALG00000002103,ENSGALG00000038416
biological_process	GO:0044763 single-organism cellular process	162 out of 336 genes, 48.2%	8393 out of 15747 genes, 53.3%	1	ENSGALG00000005242,ENSGALG00000015150,ENSGALG00000043053,ENSGALG00000013372,ENSGALG00000015333,ENSGALG00000030176,ENSGALG00000010598,ENSGALG00000009107,ENSGALG00000039032,ENSGALG00000046160,ENSGALG00000002800,ENSGALG00000027423,ENSGALG00000005936,ENSGALG00000039264,ENSGALG00000003226,ENSGALG00000037842,ENSGALG00000021272,ENSGALG00000000521,ENSGALG00000005923,ENSGALG00000012298,ENSGALG00000013575,…
biological_process	GO:0046320 regulation of fatty acid oxidation	2 out of 336 genes, 0.6%	15 out of 15747 genes, 0.1%	1	ENSGALG00000037050,ENSGALG00000011058
biological_process	GO:1903531 negative regulation of secretion by cell	3 out of 336 genes, 0.9%	92 out of 15747 genes, 0.6%	1	ENSGALG00000037148,ENSGALG00000008490,ENSGALG00000016288
cellular_component	GO:0005730 nucleolus	6 out of 336 genes, 1.8%	583 out of 15747 genes, 3.7%	1	ENSGALG00000025887,ENSGALG00000009107,ENSGALG00000032571,ENSGALG00000036474,ENSGALG00000017220,ENSGALG00000003991
biological_process	GO:0019932 second-messenger-mediated signaling	4 out of 336 genes, 1.2%	113 out of 15747 genes, 0.7%	1	ENSGALG00000007278,ENSGALG00000010812,ENSGALG00000005631,ENSGALG00000026264
biological_process	GO:0043086 negative regulation of catalytic activity	7 out of 336 genes, 2.1%	432 out of 15747 genes, 2.7%	1	ENSGALG00000000293,ENSGALG00000002987,ENSGALG00000019555,ENSGALG00000017040,ENSGALG00000011058,ENSGALG00000006992,ENSGALG00000010971
biological_process	GO:0006935 chemotaxis	6 out of 336 genes, 1.8%	305 out of 15747 genes, 1.9%	1	ENSGALG00000004930,ENSGALG00000006388,ENSGALG00000013085,ENSGALG00000046160,ENSGALG00000005631,ENSGALG00000015089
biological_process	GO:0006874 cellular calcium ion homeostasis	6 out of 336 genes, 1.8%	231 out of 15747 genes, 1.5%	1	ENSGALG00000034680,ENSGALG00000017044,ENSGALG00000007278,ENSGALG00000010812,ENSGALG00000005631,ENSGALG00000032282
biological_process	GO:0050776 regulation of immune response	7 out of 336 genes, 2.1%	417 out of 15747 genes, 2.6%	1	ENSGALG00000024357,ENSGALG00000014821,ENSGALG00000017040,ENSGALG00000013372,ENSGALG00000044802,ENSGALG00000013101,ENSGALG00000039480
molecular_function	GO:0019955 cytokine binding	3 out of 336 genes, 0.9%	82 out of 15747 genes, 0.5%	1	ENSGALG00000008459,ENSGALG00000028140,ENSGALG00000011058
molecular_function	GO:0016907 G-protein coupled acetylcholine receptor activity	2 out of 336 genes, 0.6%	7 out of 15747 genes, 0.0%	1	ENSGALG00000008365,ENSGALG00000009640
biological_process	GO:0043113 receptor clustering	2 out of 336 genes, 0.6%	30 out of 15747 genes, 0.2%	1	ENSGALG00000040938,ENSGALG00000009107
biological_process	GO:0000226 microtubule cytoskeleton organization	8 out of 336 genes, 2.4%	346 out of 15747 genes, 2.2%	1	ENSGALG00000007841,ENSGALG00000037842,ENSGALG00000002103,ENSGALG00000032398,ENSGALG00000007993,ENSGALG00000000521,ENSGALG00000006130,ENSGALG00000035883
molecular_function	GO:0072509 divalent inorganic cation transmembrane transporter activity	8 out of 336 genes, 2.4%	143 out of 15747 genes, 0.9%	1	ENSGALG00000034680,ENSGALG00000017044,ENSGALG00000005631,ENSGALG00000013007,ENSGALG00000007278,ENSGALG00000010812,ENSGALG00000034377,ENSGALG00000012298
biological_process	GO:0007612 learning	3 out of 336 genes, 0.9%	89 out of 15747 genes, 0.6%	1	ENSGALG00000004930,ENSGALG00000009107,ENSGALG00000007278
biological_process	GO:0030163 protein catabolic process	3 out of 336 genes, 0.9%	497 out of 15747 genes, 3.2%	1	ENSGALG00000033498,ENSGALG00000029017,ENSGALG00000013057
biological_process	GO:0048583 regulation of response to stimulus	48 out of 336 genes, 14.3%	2500 out of 15747 genes, 15.9%	1	ENSGALG00000024357,ENSGALG00000007132,ENSGALG00000013085,ENSGALG00000038933,ENSGALG00000037326,ENSGALG00000006992,ENSGALG00000013604,ENSGALG00000013372,ENSGALG00000031094,ENSGALG00000043381,ENSGALG00000009107,ENSGALG00000032534,ENSGALG00000008367,ENSGALG00000034516,ENSGALG00000000545,ENSGALG00000039999,ENSGALG00000005936,ENSGALG00000039264,ENSGALG00000014786,ENSGALG00000014821,ENSGALG00000014213,…
biological_process	GO:1901698 response to nitrogen compound	9 out of 336 genes, 2.7%	423 out of 15747 genes, 2.7%	1	ENSGALG00000040957,ENSGALG00000009995,ENSGALG00000005631,ENSGALG00000014786,ENSGALG00000037556,ENSGALG00000007278,ENSGALG00000004418,ENSGALG00000010812,ENSGALG00000017343
biological_process	GO:0045665 negative regulation of neuron differentiation	3 out of 336 genes, 0.9%	144 out of 15747 genes, 0.9%	1	ENSGALG00000040938,ENSGALG00000039474,ENSGALG00000032398
biological_process	GO:0051223 regulation of protein transport	4 out of 336 genes, 1.2%	348 out of 15747 genes, 2.2%	1	ENSGALG00000007358,ENSGALG00000008490,ENSGALG00000014786,ENSGALG00000009784
biological_process	GO:0006913 nucleocytoplasmic transport	3 out of 336 genes, 0.9%	191 out of 15747 genes, 1.2%	1	ENSGALG00000021304,ENSGALG00000014786,ENSGALG00000040205
molecular_function	GO:0005509 calcium ion binding	20 out of 336 genes, 6.0%	546 out of 15747 genes, 3.5%	1	ENSGALG00000007841,ENSGALG00000037387,ENSGALG00000043158,ENSGALG00000032282,ENSGALG00000014178,ENSGALG00000005024,ENSGALG00000005319,ENSGALG00000036716,ENSGALG00000010960,ENSGALG00000007038,ENSGALG00000017378,ENSGALG00000014686,ENSGALG00000015624,ENSGALG00000002958,ENSGALG00000007886,ENSGALG00000038668,ENSGALG00000008063,ENSGALG00000031242,ENSGALG00000010812,ENSGALG00000029917
biological_process	GO:0051640 organelle localization	4 out of 336 genes, 1.2%	298 out of 15747 genes, 1.9%	1	ENSGALG00000040938,ENSGALG00000000521,ENSGALG00000040256,ENSGALG00000032398
cellular_component	GO:0016324 apical plasma membrane	4 out of 336 genes, 1.2%	137 out of 15747 genes, 0.9%	1	ENSGALG00000028140,ENSGALG00000013085,ENSGALG00000035883,ENSGALG00000010187
biological_process	GO:0009267 cellular response to starvation	2 out of 336 genes, 0.6%	104 out of 15747 genes, 0.7%	1	ENSGALG00000008459,ENSGALG00000025887
biological_process	GO:0097190 apoptotic signaling pathway	3 out of 336 genes, 0.9%	168 out of 15747 genes, 1.1%	1	ENSGALG00000028998,ENSGALG00000014786,ENSGALG00000013575
biological_process	GO:0045580 regulation of T cell differentiation	2 out of 336 genes, 0.6%	73 out of 15747 genes, 0.5%	1	ENSGALG00000038540,ENSGALG00000013372
biological_process	GO:0001819 positive regulation of cytokine production	2 out of 336 genes, 0.6%	191 out of 15747 genes, 1.2%	1	ENSGALG00000002987,ENSGALG00000014786
molecular_function	GO:0019901 protein kinase binding	2 out of 336 genes, 0.6%	419 out of 15747 genes, 2.7%	1	ENSGALG00000010812,ENSGALG00000009784
cellular_component	GO:0044424 intracellular part	133 out of 336 genes, 39.6%	9795 out of 15747 genes, 62.2%	1	ENSGALG00000038590,ENSGALG00000027323,ENSGALG00000015150,ENSGALG00000043053,ENSGALG00000015333,ENSGALG00000030176,ENSGALG00000035960,ENSGALG00000009107,ENSGALG00000015623,ENSGALG00000025817,ENSGALG00000034516,ENSGALG00000003226,ENSGALG00000037842,ENSGALG00000000521,ENSGALG00000013575,ENSGALG00000002335,ENSGALG00000003657,ENSGALG00000011213,ENSGALG00000040256,ENSGALG00000028318,ENSGALG00000001662,…
molecular_function	GO:0008227 G-protein coupled amine receptor activity	4 out of 336 genes, 1.2%	42 out of 15747 genes, 0.3%	1	ENSGALG00000004930,ENSGALG00000014742,ENSGALG00000008365,ENSGALG00000009640
biological_process	GO:0003018 vascular process in circulatory system	6 out of 336 genes, 1.8%	77 out of 15747 genes, 0.5%	1	ENSGALG00000008459,ENSGALG00000004930,ENSGALG00000014742,ENSGALG00000002987,ENSGALG00000040567,ENSGALG00000005936
biological_process	GO:0033555 multicellular organismal response to stress	2 out of 336 genes, 0.6%	49 out of 15747 genes, 0.3%	1	ENSGALG00000014742,ENSGALG00000008367
cellular_component	GO:0005911 cell-cell junction	9 out of 336 genes, 2.7%	268 out of 15747 genes, 1.7%	1	ENSGALG00000017044,ENSGALG00000038933,ENSGALG00000014786,ENSGALG00000000748,ENSGALG00000008459,ENSGALG00000014821,ENSGALG00000005319,ENSGALG00000015410,ENSGALG00000029917
biological_process	GO:0048519 negative regulation of biological process	52 out of 336 genes, 15.5%	3256 out of 15747 genes, 20.7%	1	ENSGALG00000038540,ENSGALG00000013085,ENSGALG00000038933,ENSGALG00000015150,ENSGALG00000006992,ENSGALG00000013604,ENSGALG00000013372,ENSGALG00000000293,ENSGALG00000028140,ENSGALG00000009107,ENSGALG00000010971,ENSGALG00000008367,ENSGALG00000034516,ENSGALG00000039999,ENSGALG00000005936,ENSGALG00000014786,ENSGALG00000009784,ENSGALG00000045232,ENSGALG00000042664,ENSGALG00000011297,ENSGALG00000040938,…
molecular_function	GO:0098772 molecular function regulator	13 out of 336 genes, 3.9%	975 out of 15747 genes, 6.2%	1	ENSGALG00000039721,ENSGALG00000002335,ENSGALG00000019555,ENSGALG00000014786,ENSGALG00000045408,ENSGALG00000000293,ENSGALG00000028318,ENSGALG00000002987,ENSGALG00000021272,ENSGALG00000009107,ENSGALG00000017040,ENSGALG00000032534,ENSGALG00000037093
molecular_function	GO:0016614 oxidoreductase activity, acting on CH-OH group of donors	2 out of 336 genes, 0.6%	101 out of 15747 genes, 0.6%	1	ENSGALG00000010769,ENSGALG00000020884
molecular_function	GO:0005313 L-glutamate transmembrane transporter activity	2 out of 336 genes, 0.6%	12 out of 15747 genes, 0.1%	1	ENSGALG00000037556,ENSGALG00000010187
biological_process	GO:0046545 development of primary female sexual characteristics	2 out of 336 genes, 0.6%	55 out of 15747 genes, 0.3%	1	ENSGALG00000002223,ENSGALG00000011058
biological_process	GO:0030098 lymphocyte differentiation	5 out of 336 genes, 1.5%	178 out of 15747 genes, 1.1%	1	ENSGALG00000014821,ENSGALG00000039999,ENSGALG00000011058,ENSGALG00000013372,ENSGALG00000014786
biological_process	GO:0050867 positive regulation of cell activation	2 out of 336 genes, 0.6%	185 out of 15747 genes, 1.2%	1	ENSGALG00000038540,ENSGALG00000013372
biological_process	GO:0001654 eye development	9 out of 336 genes, 2.7%	241 out of 15747 genes, 1.5%	1	ENSGALG00000031301,ENSGALG00000033671,ENSGALG00000014686,ENSGALG00000038933,ENSGALG00000015150,ENSGALG00000032282,ENSGALG00000007993,ENSGALG00000008459,ENSGALG00000039032
biological_process	GO:0097530 granulocyte migration	2 out of 336 genes, 0.6%	57 out of 15747 genes, 0.4%	1	ENSGALG00000004930,ENSGALG00000046160
biological_process	GO:0043062 extracellular structure organization	6 out of 336 genes, 1.8%	172 out of 15747 genes, 1.1%	1	ENSGALG00000012119,ENSGALG00000039411,ENSGALG00000002987,ENSGALG00000039376,ENSGALG00000032143,ENSGALG00000006992
biological_process	GO:0070482 response to oxygen levels	2 out of 336 genes, 0.6%	123 out of 15747 genes, 0.8%	1	ENSGALG00000010812,ENSGALG00000010001
biological_process	GO:1902580 single-organism cellular localization	8 out of 336 genes, 2.4%	613 out of 15747 genes, 3.9%	1	ENSGALG00000031301,ENSGALG00000040938,ENSGALG00000014786,ENSGALG00000040256,ENSGALG00000032398,ENSGALG00000000521,ENSGALG00000009107,ENSGALG00000007278
biological_process	GO:0042176 regulation of protein catabolic process	2 out of 336 genes, 0.6%	285 out of 15747 genes, 1.8%	1	ENSGALG00000007278,ENSGALG00000013604
biological_process	GO:0034655 nucleobase-containing compound catabolic process	3 out of 336 genes, 0.9%	159 out of 15747 genes, 1.0%	1	ENSGALG00000032571,ENSGALG00000003226,ENSGALG00000003991
molecular_function	GO:0016818 hydrolase activity, acting on acid anhydrides, in phosphorus-containing anhydrides	17 out of 336 genes, 5.1%	728 out of 15747 genes, 4.6%	1	ENSGALG00000007841,ENSGALG00000027323,ENSGALG00000027778,ENSGALG00000035960,ENSGALG00000004860,ENSGALG00000017166,ENSGALG00000042257,ENSGALG00000001662,ENSGALG00000045940,ENSGALG00000033498,ENSGALG00000034680,ENSGALG00000005631,ENSGALG00000015733,ENSGALG00000005402,ENSGALG00000045218,ENSGALG00000015167,ENSGALG00000038416
biological_process	GO:0030534 adult behavior	2 out of 336 genes, 0.6%	102 out of 15747 genes, 0.6%	1	ENSGALG00000009107,ENSGALG00000037556
biological_process	GO:0030217 T cell differentiation	4 out of 336 genes, 1.2%	117 out of 15747 genes, 0.7%	1	ENSGALG00000014821,ENSGALG00000039999,ENSGALG00000011058,ENSGALG00000013372
biological_process	GO:1904861 excitatory synapse assembly	2 out of 336 genes, 0.6%	9 out of 15747 genes, 0.1%	1	ENSGALG00000040938,ENSGALG00000009107
biological_process	GO:0050778 positive regulation of immune response	6 out of 336 genes, 1.8%	289 out of 15747 genes, 1.8%	1	ENSGALG00000024357,ENSGALG00000014821,ENSGALG00000017040,ENSGALG00000044802,ENSGALG00000013101,ENSGALG00000039480
biological_process	GO:0072348 sulfur compound transport	2 out of 336 genes, 0.6%	37 out of 15747 genes, 0.2%	1	ENSGALG00000027423,ENSGALG00000010187
biological_process	GO:1901215 negative regulation of neuron death	3 out of 336 genes, 0.9%	110 out of 15747 genes, 0.7%	1	ENSGALG00000028140,ENSGALG00000008367,ENSGALG00000001690
biological_process	GO:0045861 negative regulation of proteolysis	5 out of 336 genes, 1.5%	212 out of 15747 genes, 1.3%	1	ENSGALG00000000293,ENSGALG00000002987,ENSGALG00000019555,ENSGALG00000017040,ENSGALG00000006992
biological_process	GO:0030100 regulation of endocytosis	3 out of 336 genes, 0.9%	122 out of 15747 genes, 0.8%	1	ENSGALG00000031301,ENSGALG00000040938,ENSGALG00000003657
cellular_component	GO:0008328 ionotropic glutamate receptor complex	4 out of 336 genes, 1.2%	34 out of 15747 genes, 0.2%	1	ENSGALG00000009405,ENSGALG00000034516,ENSGALG00000007278,ENSGALG00000038995
molecular_function	GO:0046982 protein heterodimerization activity	4 out of 336 genes, 1.2%	318 out of 15747 genes, 2.0%	1	ENSGALG00000025887,ENSGALG00000045232,ENSGALG00000027571,ENSGALG00000014786
biological_process	GO:0016567 protein ubiquitination	2 out of 336 genes, 0.6%	429 out of 15747 genes, 2.7%	1	ENSGALG00000029017,ENSGALG00000015333
biological_process	GO:0045785 positive regulation of cell adhesion	4 out of 336 genes, 1.2%	216 out of 15747 genes, 1.4%	1	ENSGALG00000038540,ENSGALG00000009723,ENSGALG00000013372,ENSGALG00000029935
cellular_component	GO:0044446 intracellular organelle part	65 out of 336 genes, 19.3%	5406 out of 15747 genes, 34.3%	1	ENSGALG00000027323,ENSGALG00000043053,ENSGALG00000015333,ENSGALG00000035960,ENSGALG00000009107,ENSGALG00000042257,ENSGALG00000009441,ENSGALG00000033498,ENSGALG00000009784,ENSGALG00000037842,ENSGALG00000000521,ENSGALG00000031590,ENSGALG00000003657,ENSGALG00000011213,ENSGALG00000028998,ENSGALG00000041767,ENSGALG00000032398,ENSGALG00000039447,ENSGALG00000007798,ENSGALG00000009723,ENSGALG00000001862,…
biological_process	GO:0010927 cellular component assembly involved in morphogenesis	4 out of 336 genes, 1.2%	126 out of 15747 genes, 0.8%	1	ENSGALG00000007841,ENSGALG00000035883,ENSGALG00000037842,ENSGALG00000007993
biological_process	GO:0051924 regulation of calcium ion transport	2 out of 336 genes, 0.6%	115 out of 15747 genes, 0.7%	1	ENSGALG00000006388,ENSGALG00000010812
biological_process	GO:0010876 lipid localization	4 out of 336 genes, 1.2%	202 out of 15747 genes, 1.3%	1	ENSGALG00000031293,ENSGALG00000037050,ENSGALG00000001662,ENSGALG00000013830
cellular_component	GO:0044463 cell projection part	13 out of 336 genes, 3.9%	574 out of 15747 genes, 3.6%	1	ENSGALG00000031301,ENSGALG00000017378,ENSGALG00000007841,ENSGALG00000034516,ENSGALG00000013085,ENSGALG00000001698,ENSGALG00000032282,ENSGALG00000037556,ENSGALG00000007993,ENSGALG00000005402,ENSGALG00000005319,ENSGALG00000015836,ENSGALG00000015089
cellular_component	GO:0034704 calcium channel complex	4 out of 336 genes, 1.2%	46 out of 15747 genes, 0.3%	1	ENSGALG00000017044,ENSGALG00000010812,ENSGALG00000009995,ENSGALG00000013007
biological_process	GO:1901576 organic substance biosynthetic process	23 out of 336 genes, 6.8%	1934 out of 15747 genes, 12.3%	1	ENSGALG00000014730,ENSGALG00000031590,ENSGALG00000015150,ENSGALG00000043053,ENSGALG00000011213,ENSGALG00000032398,ENSGALG00000026264,ENSGALG00000015939,ENSGALG00000008459,ENSGALG00000037148,ENSGALG00000016740,ENSGALG00000010971,ENSGALG00000001862,ENSGALG00000010902,ENSGALG00000010960,ENSGALG00000017173,ENSGALG00000025817,ENSGALG00000025887,ENSGALG00000041921,ENSGALG00000006073,ENSGALG00000011450,…
biological_process	GO:0042737 drug catabolic process	2 out of 336 genes, 0.6%	24 out of 15747 genes, 0.2%	1	ENSGALG00000011894,ENSGALG00000046639
biological_process	GO:1903039 positive regulation of leukocyte cell-cell adhesion	2 out of 336 genes, 0.6%	96 out of 15747 genes, 0.6%	1	ENSGALG00000038540,ENSGALG00000013372
biological_process	GO:0032096 negative regulation of response to food	2 out of 336 genes, 0.6%	12 out of 15747 genes, 0.1%	1	ENSGALG00000037148,ENSGALG00000011058
cellular_component	GO:0098852 lytic vacuole membrane	2 out of 336 genes, 0.6%	71 out of 15747 genes, 0.5%	1	ENSGALG00000016740,ENSGALG00000005631
biological_process	GO:0007186 G-protein coupled receptor signaling pathway	17 out of 336 genes, 5.1%	694 out of 15747 genes, 4.4%	1	ENSGALG00000005242,ENSGALG00000015150,ENSGALG00000013604,ENSGALG00000039837,ENSGALG00000001690,ENSGALG00000014742,ENSGALG00000008365,ENSGALG00000001698,ENSGALG00000005936,ENSGALG00000004930,ENSGALG00000040567,ENSGALG00000005923,ENSGALG00000009640,ENSGALG00000010769,ENSGALG00000004418,ENSGALG00000030801,ENSGALG00000002840
biological_process	GO:0002016 regulation of blood volume by renin-angiotensin	2 out of 336 genes, 0.6%	5 out of 15747 genes, 0.0%	1	ENSGALG00000000545,ENSGALG00000005936
cellular_component	GO:0044853 plasma membrane raft	3 out of 336 genes, 0.9%	49 out of 15747 genes, 0.3%	1	ENSGALG00000008459,ENSGALG00000017044,ENSGALG00000015410
biological_process	GO:0032446 protein modification by small protein conjugation	2 out of 336 genes, 0.6%	467 out of 15747 genes, 3.0%	1	ENSGALG00000029017,ENSGALG00000015333
biological_process	GO:0030278 regulation of ossification	5 out of 336 genes, 1.5%	132 out of 15747 genes, 0.8%	1	ENSGALG00000008459,ENSGALG00000038540,ENSGALG00000014686,ENSGALG00000015150,ENSGALG00000039474
biological_process	GO:0048863 stem cell differentiation	2 out of 336 genes, 0.6%	169 out of 15747 genes, 1.1%	1	ENSGALG00000026465,ENSGALG00000015410
biological_process	GO:0044283 small molecule biosynthetic process	5 out of 336 genes, 1.5%	274 out of 15747 genes, 1.7%	1	ENSGALG00000025887,ENSGALG00000014730,ENSGALG00000011450,ENSGALG00000006073,ENSGALG00000015939
biological_process	GO:0021872 forebrain generation of neurons	3 out of 336 genes, 0.9%	49 out of 15747 genes, 0.3%	1	ENSGALG00000039292,ENSGALG00000032398,ENSGALG00000007993
biological_process	GO:0043161 proteasome-mediated ubiquitin-dependent protein catabolic process	2 out of 336 genes, 0.6%	223 out of 15747 genes, 1.4%	1	ENSGALG00000033498,ENSGALG00000029017
biological_process	GO:0031647 regulation of protein stability	2 out of 336 genes, 0.6%	173 out of 15747 genes, 1.1%	1	ENSGALG00000013057,ENSGALG00000014786
biological_process	GO:0001657 ureteric bud development	2 out of 336 genes, 0.6%	63 out of 15747 genes, 0.4%	1	ENSGALG00000009723,ENSGALG00000032282
biological_process	GO:0045936 negative regulation of phosphate metabolic process	2 out of 336 genes, 0.6%	356 out of 15747 genes, 2.3%	1	ENSGALG00000025887,ENSGALG00000010971
biological_process	GO:1903827 regulation of cellular protein localization	5 out of 336 genes, 1.5%	304 out of 15747 genes, 1.9%	1	ENSGALG00000034516,ENSGALG00000007358,ENSGALG00000014786,ENSGALG00000009784,ENSGALG00000007038
molecular_function	GO:0015294 solute:cation symporter activity	4 out of 336 genes, 1.2%	75 out of 15747 genes, 0.5%	1	ENSGALG00000031274,ENSGALG00000006728,ENSGALG00000037556,ENSGALG00000010187
cellular_component	GO:0060076 excitatory synapse	6 out of 336 genes, 1.8%	126 out of 15747 genes, 0.8%	1	ENSGALG00000008459,ENSGALG00000034516,ENSGALG00000040938,ENSGALG00000037387,ENSGALG00000007278,ENSGALG00000015089
biological_process	GO:0016053 organic acid biosynthetic process	4 out of 336 genes, 1.2%	159 out of 15747 genes, 1.0%	1	ENSGALG00000014730,ENSGALG00000011450,ENSGALG00000006073,ENSGALG00000015939
biological_process	GO:0051216 cartilage development	4 out of 336 genes, 1.2%	121 out of 15747 genes, 0.8%	1	ENSGALG00000008459,ENSGALG00000038540,ENSGALG00000039817,ENSGALG00000039292
biological_process	GO:0010842 retina layer formation	2 out of 336 genes, 0.6%	15 out of 15747 genes, 0.1%	1	ENSGALG00000039032,ENSGALG00000032282
biological_process	GO:0040017 positive regulation of locomotion	7 out of 336 genes, 2.1%	304 out of 15747 genes, 1.9%	1	ENSGALG00000008459,ENSGALG00000006388,ENSGALG00000006992,ENSGALG00000040957,ENSGALG00000015410,ENSGALG00000029935,ENSGALG00000014786
biological_process	GO:0023051 regulation of signaling	48 out of 336 genes, 14.3%	2154 out of 15747 genes, 13.7%	1	ENSGALG00000037387,ENSGALG00000013085,ENSGALG00000037326,ENSGALG00000006992,ENSGALG00000013604,ENSGALG00000013372,ENSGALG00000031094,ENSGALG00000043381,ENSGALG00000009107,ENSGALG00000032534,ENSGALG00000008367,ENSGALG00000034516,ENSGALG00000000545,ENSGALG00000039999,ENSGALG00000005936,ENSGALG00000039264,ENSGALG00000014786,ENSGALG00000014213,ENSGALG00000030801,ENSGALG00000002840,ENSGALG00000002550,…
cellular_component	GO:0005913 cell-cell adherens junction	2 out of 336 genes, 0.6%	65 out of 15747 genes, 0.4%	1	ENSGALG00000008459,ENSGALG00000005319
biological_process	GO:0051168 nuclear export	2 out of 336 genes, 0.6%	117 out of 15747 genes, 0.7%	1	ENSGALG00000021304,ENSGALG00000040205
biological_process	GO:0031110 regulation of microtubule polymerization or depolymerization	2 out of 336 genes, 0.6%	145 out of 15747 genes, 0.9%	1	ENSGALG00000006130,ENSGALG00000032398
biological_process	GO:0051668 localization within membrane	2 out of 336 genes, 0.6%	68 out of 15747 genes, 0.4%	1	ENSGALG00000040938,ENSGALG00000009107
cellular_component	GO:0044422 organelle part	69 out of 336 genes, 20.5%	5562 out of 15747 genes, 35.3%	1	ENSGALG00000027323,ENSGALG00000043053,ENSGALG00000015333,ENSGALG00000035960,ENSGALG00000009107,ENSGALG00000042257,ENSGALG00000009441,ENSGALG00000033498,ENSGALG00000009784,ENSGALG00000037842,ENSGALG00000000521,ENSGALG00000012298,ENSGALG00000031590,ENSGALG00000003657,ENSGALG00000011213,ENSGALG00000028998,ENSGALG00000041767,ENSGALG00000032398,ENSGALG00000039447,ENSGALG00000007798,ENSGALG00000009723,…
biological_process	GO:0001837 epithelial to mesenchymal transition	2 out of 336 genes, 0.6%	56 out of 15747 genes, 0.4%	1	ENSGALG00000026465,ENSGALG00000015410
molecular_function	GO:0000975 regulatory region DNA binding	8 out of 336 genes, 2.4%	706 out of 15747 genes, 4.5%	1	ENSGALG00000025817,ENSGALG00000038540,ENSGALG00000025887,ENSGALG00000015150,ENSGALG00000040957,ENSGALG00000015333,ENSGALG00000010323,ENSGALG00000026264
molecular_function	GO:0016746 transferase activity, transferring acyl groups	5 out of 336 genes, 1.5%	198 out of 15747 genes, 1.3%	1	ENSGALG00000038590,ENSGALG00000014730,ENSGALG00000041676,ENSGALG00000010902,ENSGALG00000038876
biological_process	GO:0042306 regulation of protein import into nucleus	2 out of 336 genes, 0.6%	61 out of 15747 genes, 0.4%	1	ENSGALG00000007358,ENSGALG00000014786
biological_process	GO:0000027 ribosomal large subunit assembly	3 out of 336 genes, 0.9%	31 out of 15747 genes, 0.2%	1	ENSGALG00000015733,ENSGALG00000032571,ENSGALG00000003991
biological_process	GO:0071621 granulocyte chemotaxis	2 out of 336 genes, 0.6%	51 out of 15747 genes, 0.3%	1	ENSGALG00000004930,ENSGALG00000046160
biological_process	GO:0006915 apoptotic process	9 out of 336 genes, 2.7%	390 out of 15747 genes, 2.5%	1	ENSGALG00000011297,ENSGALG00000006992,ENSGALG00000028998,ENSGALG00000014786,ENSGALG00000008459,ENSGALG00000015167,ENSGALG00000010812,ENSGALG00000010001,ENSGALG00000013575
biological_process	GO:0060070 canonical Wnt signaling pathway	2 out of 336 genes, 0.6%	64 out of 15747 genes, 0.4%	1	ENSGALG00000039999,ENSGALG00000010812
biological_process	GO:0030198 extracellular matrix organization	6 out of 336 genes, 1.8%	171 out of 15747 genes, 1.1%	1	ENSGALG00000012119,ENSGALG00000039411,ENSGALG00000002987,ENSGALG00000039376,ENSGALG00000032143,ENSGALG00000006992
biological_process	GO:0033674 positive regulation of kinase activity	5 out of 336 genes, 1.5%	344 out of 15747 genes, 2.2%	1	ENSGALG00000028318,ENSGALG00000039999,ENSGALG00000037326,ENSGALG00000003657,ENSGALG00000003446
biological_process	GO:0003197 endocardial cushion development	2 out of 336 genes, 0.6%	33 out of 15747 genes, 0.2%	1	ENSGALG00000008459,ENSGALG00000026465
biological_process	GO:0016072 rRNA metabolic process	3 out of 336 genes, 0.9%	142 out of 15747 genes, 0.9%	1	ENSGALG00000015733,ENSGALG00000032571,ENSGALG00000003991
biological_process	GO:0031326 regulation of cellular biosynthetic process	31 out of 336 genes, 9.2%	2547 out of 15747 genes, 16.2%	1	ENSGALG00000038540,ENSGALG00000015150,ENSGALG00000040957,ENSGALG00000015333,ENSGALG00000039817,ENSGALG00000039292,ENSGALG00000044202,ENSGALG00000032398,ENSGALG00000026264,ENSGALG00000045803,ENSGALG00000008459,ENSGALG00000002987,ENSGALG00000011058,ENSGALG00000039474,ENSGALG00000010971,ENSGALG00000046582,ENSGALG00000008367,ENSGALG00000025817,ENSGALG00000025887,ENSGALG00000039999,ENSGALG00000026465,…
molecular_function	GO:0005126 cytokine receptor binding	3 out of 336 genes, 0.9%	178 out of 15747 genes, 1.1%	1	ENSGALG00000028140,ENSGALG00000046160,ENSGALG00000014786
biological_process	GO:1903649 regulation of cytoplasmic transport	6 out of 336 genes, 1.8%	219 out of 15747 genes, 1.4%	1	ENSGALG00000007358,ENSGALG00000040938,ENSGALG00000010812,ENSGALG00000014786,ENSGALG00000009784,ENSGALG00000040256
biological_process	GO:0009636 response to toxic substance	3 out of 336 genes, 0.9%	110 out of 15747 genes, 0.7%	1	ENSGALG00000037148,ENSGALG00000011450,ENSGALG00000028998
cellular_component	GO:0012506 vesicle membrane	5 out of 336 genes, 1.5%	177 out of 15747 genes, 1.1%	1	ENSGALG00000000521,ENSGALG00000016740,ENSGALG00000010812,ENSGALG00000005631,ENSGALG00000032282
biological_process	GO:0051098 regulation of binding	3 out of 336 genes, 0.9%	226 out of 15747 genes, 1.4%	1	ENSGALG00000017378,ENSGALG00000039474,ENSGALG00000006992
biological_process	GO:0098609 cell-cell adhesion	13 out of 336 genes, 3.9%	428 out of 15747 genes, 2.7%	1	ENSGALG00000042664,ENSGALG00000040938,ENSGALG00000037387,ENSGALG00000039999,ENSGALG00000043158,ENSGALG00000013372,ENSGALG00000038668,ENSGALG00000014821,ENSGALG00000009107,ENSGALG00000005319,ENSGALG00000011058,ENSGALG00000036716,ENSGALG00000015410
biological_process	GO:0048608 reproductive structure development	7 out of 336 genes, 2.1%	256 out of 15747 genes, 1.6%	1	ENSGALG00000002223,ENSGALG00000008459,ENSGALG00000000545,ENSGALG00000045232,ENSGALG00000011058,ENSGALG00000039474,ENSGALG00000032398
biological_process	GO:0032108 negative regulation of response to nutrient levels	2 out of 336 genes, 0.6%	35 out of 15747 genes, 0.2%	1	ENSGALG00000037148,ENSGALG00000011058
biological_process	GO:0002764 immune response-regulating signaling pathway	5 out of 336 genes, 1.5%	166 out of 15747 genes, 1.1%	1	ENSGALG00000024357,ENSGALG00000014821,ENSGALG00000044802,ENSGALG00000013101,ENSGALG00000039480
biological_process	GO:0023052 signaling	71 out of 336 genes, 21.1%	3126 out of 15747 genes, 19.9%	1	ENSGALG00000005242,ENSGALG00000015150,ENSGALG00000013604,ENSGALG00000013372,ENSGALG00000009107,ENSGALG00000039032,ENSGALG00000046160,ENSGALG00000003446,ENSGALG00000002800,ENSGALG00000033498,ENSGALG00000039999,ENSGALG00000029195,ENSGALG00000005936,ENSGALG00000021272,ENSGALG00000040567,ENSGALG00000005923,ENSGALG00000030801,ENSGALG00000013575,ENSGALG00000002840,ENSGALG00000002550,ENSGALG00000040938,…
molecular_function	GO:0071949 FAD binding	2 out of 336 genes, 0.6%	30 out of 15747 genes, 0.2%	1	ENSGALG00000007132,ENSGALG00000043053
biological_process	GO:0051954 positive regulation of amine transport	2 out of 336 genes, 0.6%	15 out of 15747 genes, 0.1%	1	ENSGALG00000008490,ENSGALG00000013604
molecular_function	GO:0001067 regulatory region nucleic acid binding	8 out of 336 genes, 2.4%	706 out of 15747 genes, 4.5%	1	ENSGALG00000025817,ENSGALG00000038540,ENSGALG00000025887,ENSGALG00000015150,ENSGALG00000040957,ENSGALG00000015333,ENSGALG00000010323,ENSGALG00000026264
biological_process	GO:0046394 carboxylic acid biosynthetic process	4 out of 336 genes, 1.2%	159 out of 15747 genes, 1.0%	1	ENSGALG00000014730,ENSGALG00000011450,ENSGALG00000006073,ENSGALG00000015939
biological_process	GO:1900449 regulation of glutamate receptor signaling pathway	3 out of 336 genes, 0.9%	34 out of 15747 genes, 0.2%	1	ENSGALG00000034516,ENSGALG00000040938,ENSGALG00000037148
biological_process	GO:0010638 positive regulation of organelle organization	4 out of 336 genes, 1.2%	373 out of 15747 genes, 2.4%	1	ENSGALG00000002987,ENSGALG00000000521,ENSGALG00000009723,ENSGALG00000006992
biological_process	GO:0007517 muscle organ development	5 out of 336 genes, 1.5%	173 out of 15747 genes, 1.1%	1	ENSGALG00000028140,ENSGALG00000025887,ENSGALG00000002958,ENSGALG00000010812,ENSGALG00000015410
biological_process	GO:0032940 secretion by cell	7 out of 336 genes, 2.1%	267 out of 15747 genes, 1.7%	1	ENSGALG00000042664,ENSGALG00000040938,ENSGALG00000009107,ENSGALG00000034377,ENSGALG00000013604,ENSGALG00000040256,ENSGALG00000026264
biological_process	GO:0046474 glycerophospholipid biosynthetic process	2 out of 336 genes, 0.6%	86 out of 15747 genes, 0.5%	1	ENSGALG00000013205,ENSGALG00000041921
biological_process	GO:0006325 chromatin organization	2 out of 336 genes, 0.6%	436 out of 15747 genes, 2.8%	1	ENSGALG00000027571,ENSGALG00000015333
cellular_component	GO:0042383 sarcolemma	4 out of 336 genes, 1.2%	69 out of 15747 genes, 0.4%	1	ENSGALG00000011687,ENSGALG00000010812,ENSGALG00000015410,ENSGALG00000029917
biological_process	GO:0036211 protein modification process	24 out of 336 genes, 7.1%	1991 out of 15747 genes, 12.6%	1	ENSGALG00000013057,ENSGALG00000013085,ENSGALG00000001963,ENSGALG00000037326,ENSGALG00000031590,ENSGALG00000015333,ENSGALG00000008459,ENSGALG00000041676,ENSGALG00000035726,ENSGALG00000032534,ENSGALG00000001862,ENSGALG00000010960,ENSGALG00000002800,ENSGALG00000031875,ENSGALG00000029195,ENSGALG00000029017,ENSGALG00000009784,ENSGALG00000014786,ENSGALG00000039264,ENSGALG00000041921,ENSGALG00000006073,…
molecular_function	GO:0005198 structural molecule activity	7 out of 336 genes, 2.1%	703 out of 15747 genes, 4.5%	1	ENSGALG00000015322,ENSGALG00000012119,ENSGALG00000039447,ENSGALG00000039411,ENSGALG00000014686,ENSGALG00000003690,ENSGALG00000015410
biological_process	GO:0071805 potassium ion transmembrane transport	3 out of 336 genes, 0.9%	137 out of 15747 genes, 0.9%	1	ENSGALG00000010598,ENSGALG00000007980,ENSGALG00000037093
molecular_function	GO:0015171 amino acid transmembrane transporter activity	2 out of 336 genes, 0.6%	62 out of 15747 genes, 0.4%	1	ENSGALG00000037556,ENSGALG00000010187
biological_process	GO:0051603 proteolysis involved in cellular protein catabolic process	3 out of 336 genes, 0.9%	440 out of 15747 genes, 2.8%	1	ENSGALG00000033498,ENSGALG00000029017,ENSGALG00000013057
[truncated: 291 more rows]
