# Supplementary material for: Transcriptome Analysis of Ovarian Follicles Reveals Potential Pivotal Genes Associated With Increased and Decreased Rates of Chicken Egg Production
Source: Front Genet. 2021 Mar 10;12:622751. doi: 10.3389/fgene.2021.622751 (PMC7987945; doi:10.3389/fgene.2021.622751)
Supplement: Supplementary Table 15 — Co-expressed DEGs in SYF and LYF follicles of HR and LR hens. [file Table_10.XLSX]

## Sheet: Co-expressed DEGs
gene_id	H2_vs_L2_de	H2_vs_L2_log2fc	H2_vs_L2_pval	H3_vs_L3_de	H3_vs_L3_log2fc	H3_vs_L3_pval	Name	GO	KEGG	EC	eggNOG Class	eggNOG	Description	NCBI_GI	UniProtID
ENSGALG00000001690	up	1.53167	0.00281783	up	1.43027	0.0175452	GABRB2	GO:0004888;GO:0004890;GO:0005216;GO:0005230;GO:0005886;GO:0005886;GO:0005886;GO:0005887;GO:0006811;GO:0006811;GO:0007165;GO:0007214;GO:0007268;GO:0007605;GO:0016020;GO:0016020;GO:0016021;GO:0016021;GO:0016917;GO:0034220;GO:0034220;GO:0042391;GO:0043005;GO:0043523;GO:0043524;GO:0045202;GO:0048666;GO:0050877;GO:0060119;GO:0060384;GO:0090102;GO:1901215;GO:1902711;GO:0004888;GO:0004890;GO:0005216;GO:…	K05181	-	C	NOG77438	gamma-aminobutyric acid type A receptor beta2subunit [Source:NCBI gene;Acc:414890]	414890	F6SVX7;Q90590;Q90591
ENSGALG00000001698	up	1.75862	1.21164e-05	up	1.81916	1.01966e-06	GABRA1	GO:0004888;GO:0004890;GO:0005216;GO:0005230;GO:0005237;GO:0005254;GO:0005254;GO:0005886;GO:0005886;GO:0005887;GO:0006811;GO:0006811;GO:0006821;GO:0006821;GO:0007165;GO:0007214;GO:0007214;GO:0007268;GO:0016020;GO:0016020;GO:0016021;GO:0016021;GO:0022851;GO:0022851;GO:0030054;GO:0032590;GO:0034220;GO:0034220;GO:0034707;GO:0042391;GO:0043005;GO:0045202;GO:0045202;GO:0045211;GO:0050877;GO:0051932;GO:…	K05175	-	-	NOG238757	gamma-aminobutyric acid type A receptor alpha1subunit [Source:NCBI gene;Acc:374214]	374214	P19150
ENSGALG00000002335	down	-1.55895	0.0361736	up	1.33515	0.000241865	DOCK3	GO:0005085;GO:0005829;GO:0007264;GO:0005085;GO:0005622;GO:0007264;	K05727	-	-	-	dedicator of cytokinesis 3 [Source:HGNCSymbol;Acc:HGNC:2989]	107048988	-
ENSGALG00000002987	up	1.32116	0.000691182	up	1.34062	6.75763e-05	SERPINF2	GO:0002020;GO:0002034;GO:0004867;GO:0004867;GO:0004867;GO:0005577;GO:0005615;GO:0005615;GO:0005615;GO:0009986;GO:0010757;GO:0010951;GO:0030199;GO:0032967;GO:0032967;GO:0042803;GO:0045597;GO:0045597;GO:0045944;GO:0045944;GO:0046330;GO:0048514;GO:0048661;GO:0051496;GO:0051918;GO:0051918;GO:0070374;GO:0071636;GO:0071636;	K03983	-	-	-	serpin family F member 2 [Source:HGNCSymbol;Acc:HGNC:9075]	100857105	-
ENSGALG00000004930	up	1.5726	0.0220773	up	1.5199	0.003491	HRH1	GO:0004930;GO:0004930;GO:0004930;GO:0004969;GO:0004993;GO:0005829;GO:0005886;GO:0005887;GO:0007165;GO:0007186;GO:0007186;GO:0007187;GO:0007268;GO:0007613;GO:0008542;GO:0016020;GO:0016021;GO:0016021;GO:0030425;GO:0030594;GO:0043114;GO:0045907;GO:0048167;GO:0048245;GO:0098664;	K04149	-	-	-	histamine receptor H1 [Source:HGNCSymbol;Acc:HGNC:5182]	100858928	F1NEN2
ENSGALG00000005616	up	1.54824	0.000254324	up	1.60204	4.49144e-06	ARSI	GO:0003824;GO:0008484;	K12375	EC:3.1.6.-	-	-	arylsulfatase family member I [Source:HGNCSymbol;Acc:HGNC:32521]	427639	F1NQP9
ENSGALG00000006025	up	3.59753	0.0015857	up	3.48266	0.0211726	XIRP1	GO:0003779;GO:0003779;GO:0007507;GO:0030036;GO:0030054;GO:0003779;GO:0003779;GO:0007507;GO:0030036;GO:0030054;	-	-	-	-	xin actin binding repeat containing 1 [Source:NCBIgene;Acc:374266]	374266	-
ENSGALG00000006073	down	-1.04376	0.0179887	down	-2.20403	1.99382e-10	NDUFAB1	GO:0000035;GO:0000036;GO:0005654;GO:0005739;GO:0005747;GO:0005762;GO:0005829;GO:0006633;GO:0006633;GO:0009245;GO:0009249;GO:0031177;GO:0032981;	-	-	-	-	NADH:ubiquinone oxidoreductase subunit AB1[Source:HGNC Symbol;Acc:HGNC:7694]	-	-
ENSGALG00000006130	down	-1.59567	0.0109555	down	-1.28296	0.043399	STMN3	GO:0005737;GO:0005737;GO:0005737;GO:0007019;GO:0015631;GO:0015631;GO:0019904;GO:0031110;GO:0031110;GO:0031122;GO:0031122;GO:0031175;GO:0031175;GO:0031175;GO:0035021;GO:0043005;GO:0043087;GO:0051493;GO:0051493;	-	-	R	NOG71146	stathmin 3 [Source:NCBI gene;Acc:419263]"	419263	O93388
ENSGALG00000007358	up	1.0714	0.0360938	down	-1.19561	0.0244329	CILP	GO:0005615;GO:0010629;GO:0043569;GO:0060392;GO:0062023;GO:0071560;	-	-	-	-	cartilage intermediate layer protein [Source:HGNCSymbol;Acc:HGNC:1980]	415533	E1C846
ENSGALG00000008365	up	1.05769	0.0413566	up	1.04644	0.0146738	CHRM4	GO:0004930;GO:0004930;GO:0004930;GO:0004993;GO:0005886;GO:0005887;GO:0005887;GO:0007165;GO:0007186;GO:0007186;GO:0007187;GO:0007197;GO:0007197;GO:0007268;GO:0016020;GO:0016020;GO:0016021;GO:0016021;GO:0016907;GO:0016907;GO:0016907;GO:0016907;GO:0030054;GO:0030425;GO:0030594;GO:0040012;GO:0045202;GO:0045211;GO:0098664;	-	-	-	-	Gallus gallus cholinergic receptor muscarinic 4(CHRM4), mRNA. [Source:RefSeq mRNA;Acc:NM_001031191]	-	-
ENSGALG00000009603	down	-1.57565	0.0129886	down	-1.44884	0.0322675	PRLL	GO:0005179;GO:0005179;GO:0005179;GO:0005576;GO:0005576;GO:0005615;GO:0008283;GO:0010469;GO:0031667;GO:0046427;GO:0062023;GO:0005179;GO:0005576;GO:0010469;	-	-	-	-	prolactin-like protein [Source:NCBIgene;Acc:417800]	417800	C6ZDB7
ENSGALG00000009995	up	1.56959	0.00654686	up	1.18409	0.0357379	AKAP6	GO:0005635;GO:0016529;GO:0016529;GO:0031965;GO:0034704;GO:0044325;GO:0044325;GO:0048471;GO:0048471;GO:0048471;GO:0051018;GO:0060306;GO:0071320;GO:1901381;GO:1902261;	K16523	-	-	-	A-kinase anchoring protein 6 [Source:HGNCSymbol;Acc:HGNC:376]	423314	-
ENSGALG00000010769	up	1.40993	0.0105145	up	1.48993	0.0167596	HPGD	GO:0003824;GO:0004957;GO:0005654;GO:0005737;GO:0005829;GO:0006693;GO:0006693;GO:0007179;GO:0007186;GO:0007565;GO:0007565;GO:0007567;GO:0016323;GO:0016404;GO:0016404;GO:0016404;GO:0016491;GO:0045786;GO:0051287;GO:0055114;GO:0070403;GO:0097070;	K00069	EC:1.1.1.141	-	-	15-hydroxyprostaglandin dehydrogenase [Source:NCBIgene;Acc:422567]	422567	E1C688
ENSGALG00000011450	up	2.04125	0.0180295	up	2.28075	0.00557045	-	GO:0004364;GO:0004464;GO:0004602;GO:0005635;GO:0005783;GO:0016020;GO:0016021;GO:0019370;GO:0098869;GO:0004364;GO:0004464;GO:0004602;GO:0005635;GO:0005783;GO:0016020;GO:0016021;GO:0019370;GO:0098869;GO:0004364;GO:0004464;GO:0004602;GO:0005635;GO:0005783;GO:0016020;GO:0016021;GO:0019370;GO:0098869;	K00807	EC:4.4.1.20	-	-	leukotriene C4 synthase-like [Source:NCBIgene;Acc:770665]	770665	E1C8L7
ENSGALG00000011551	up	3.54973	0.0313061	down	-1.85971	0.0231849	JCHAIN	GO:0002250;GO:0003094;GO:0003697;GO:0005615;GO:0019731;GO:0019862;GO:0019862;GO:0019862;GO:0030674;GO:0031210;GO:0032461;GO:0032461;GO:0034987;GO:0034987;GO:0034987;GO:0034987;GO:0042803;GO:0042834;GO:0045087;GO:0060267;GO:0071748;GO:0071750;GO:0071750;GO:0071750;GO:0071751;GO:0071752;GO:0071756;GO:0071756;	-	-	-	-	joining chain of multimeric IgA and IgM[Source:NCBI gene;Acc:374117]	374117	E1BY93
ENSGALG00000012119	up	2.43226	0.00899408	up	1.30863	8.18375e-05	MARCO	GO:0001664;GO:0005044;GO:0005201;GO:0005615;GO:0006897;GO:0006898;GO:0008201;GO:0016020;GO:0016020;GO:0016021;GO:0030198;GO:0031012;GO:0043277;GO:0005044;GO:0006898;GO:0016020;GO:0016020;GO:0016021;	K13884	-	-	-	macrophage receptor with collagenous structure[Source:NCBI gene;Acc:395488]	395488	Q9I8D5
ENSGALG00000013057	up	1.91899	9.5843e-08	down	-1.08654	0.000790465	-	GO:0004197;GO:0004843;GO:0005829;GO:0006511;GO:0009617;GO:0016579;GO:0016579;GO:0019785;GO:0031647;GO:0035634;GO:0036459;	K11846	EC:3.4.19.12	-	-	ubiquitin specific peptidase 18 [Source:NCBIgene;Acc:418167]	418167	-
ENSGALG00000013575	up	4.95652	1.16623e-12	down	-1.32569	0.0194404	IFI6	GO:0005739;GO:0016021;GO:0097190;	-	-	-	NOG244930	interferon alpha inducible protein 6 [Source:NCBIgene;Acc:403120]	403120	Q6IEC5
ENSGALG00000015150	down	-1.33863	0.0473788	up	1.59005	0.00369921	RORB	GO:0000978;GO:0001077;GO:0003677;GO:0003677;GO:0003700;GO:0003700;GO:0003707;GO:0004879;GO:0005634;GO:0005634;GO:0005634;GO:0006351;GO:0006355;GO:0006355;GO:0006366;GO:0007186;GO:0008134;GO:0008270;GO:0008502;GO:0030522;GO:0042462;GO:0042752;GO:0043401;GO:0043565;GO:0043565;GO:0045668;GO:0045893;GO:0045944;GO:0046548;GO:0046549;GO:0046872;	K08533	-	-	NOG324222	RAR related orphan receptor B [Source:NCBIgene;Acc:395980]	395980	Q98934
ENSGALG00000015167	up	1.50262	0.0135937	up	1.54029	6.11163e-06	-	GO:0004309;GO:0005737;GO:0006798;GO:0006915;	-	-	-	-	prune homolog 2 [Source:NCBI gene;Acc:768768]"	-	-
ENSGALG00000015737	down	-6.87125	0.00131071	down	-2.06559	0.00871723	NCAM2	GO:0005886;GO:0007155;GO:0016020;GO:0016020;GO:0016021;GO:0016604;GO:0030424;GO:0042802;GO:0007155;GO:0016020;GO:0016020;GO:0016021;	K06491	-	-	-	neural cell adhesion molecule 2 [Source:HGNCSymbol;Acc:HGNC:7657]	427968	-
ENSGALG00000015836	up	1.05915	0.00127766	up	1.0123	0.00174351	CEP162	GO:0005813;GO:0005814;GO:0005879;GO:0060271;	K16809	-	-	-	centrosomal protein 162 [Source:HGNCSymbol;Acc:HGNC:21107]	421835	F1NZS2
ENSGALG00000016556	up	1.90507	0.00537291	up	3.12178	8.07286e-06	-	GO:0005525;	-	-	-	-	GTPase, very large interferon inducible pseudogene1 [Source:NCBI gene;Acc:428660]	428660	F1NHR3
ENSGALG00000017343	down	-1.33341	0.00310947	down	-1.49392	0.0266426	FOLR1	GO:0005542;GO:0031362;GO:0038023;GO:0061714;GO:0071231;GO:1904447;	K13649	-	-	-	folate receptor 1 [Source:NCBI gene;Acc:395638]"	395638	Q9PW81
ENSGALG00000025887	up	1.52356	0.0431517	up	1.66063	0.00258487	ATF3	GO:0000122;GO:0000122;GO:0000976;GO:0000977;GO:0000978;GO:0000978;GO:0001078;GO:0003677;GO:0003677;GO:0003677;GO:0003700;GO:0003700;GO:0005634;GO:0005634;GO:0005634;GO:0005634;GO:0005730;GO:0006094;GO:0006355;GO:0006357;GO:0010628;GO:0030968;GO:0034198;GO:0035914;GO:0042802;GO:0042803;GO:0044212;GO:0045892;GO:0045944;GO:0046982;GO:0070373;GO:1903984;GO:1990440;GO:1990622;	K09032	-	-	-	activating transcription factor 3 [Source:HGNCSymbol;Acc:HGNC:785]	421369	R4GLS6
ENSGALG00000027571	up	1.88614	0.000567048	up	1.2308	0.0235182	-	GO:0000786;GO:0000786;GO:0003677;GO:0003677;GO:0003677;GO:0005634;GO:0005694;GO:0006334;GO:0042742;GO:0046982;	K11252	-	-	NOG303883	histone cluster 1, H2B-VII-like 2 [Source:NCBIgene;Acc:770188]	770188	P0C1H3
ENSGALG00000029020	up	1.33951	0.0272258	up	1.68695	0.00410464	PLPP4	GO:0005887;GO:0006644;GO:0008195;GO:0008195;GO:0008195;GO:0016020;GO:0016021;GO:0016791;GO:0042802;GO:0046839;GO:0046839;GO:0046839;	K18693	-	-	-	phospholipid phosphatase 4 [Source:HGNCSymbol;Acc:HGNC:23531]	428987	R4GJ86
ENSGALG00000030368	up	3.60292	1.61064e-05	up	1.52694	0.00231732	-	GO:0006955;GO:0016020;GO:0016020;GO:0016021;GO:0019882;GO:0042613;GO:0006955;GO:0016020;GO:0016020;GO:0016021;GO:0019882;GO:0042613;	K06752	-	-	-	Major histocompatibility complex class II betachain BLB3 [Source:NCBI gene;Acc:425256]	425256	-
ENSGALG00000032534	down	-1.64453	1.60476e-06	down	-1.25916	0.00023712	OBSCN	GO:0000166;GO:0004672;GO:0005089;GO:0005524;GO:0005524;GO:0005829;GO:0005886;GO:0006468;GO:0016301;GO:0016310;GO:0016604;GO:0016740;GO:0035023;	-	-	-	-	obscurin, cytoskeletal calmodulin and titin-interacting RhoGEF [Source:HGNC Symbol;Acc:HGNC:15719]	-	-
ENSGALG00000032897	down	-4.3887	0.0197606	up	1.00694	0.0109078	-	GO:0016021;GO:0005886;GO:0006955;GO:0016020;GO:0016021;	-	-	-	-	class I histocompatibility antigen, F10 alphachain-like [Source:NCBI gene;Acc:417056]	-	-
ENSGALG00000034680	down	-3.21588	0.0216228	down	-3.90282	0.00100475	ATP2B3	GO:0000166;GO:0005388;GO:0006874;GO:0008553;GO:0016020;GO:0016021;GO:0016021;GO:0033017;GO:0070588;	-	-	-	-	ATPase plasma membrane Ca2+ transporting 3[Source:NCBI gene;Acc:396528]	-	-
ENSGALG00000035230	up	2.19928	7.5571e-06	up	4.12652	6.43641e-11	CSMD1	GO:0016020;GO:0016021;GO:0016020;GO:0016021;GO:0001964;GO:0016020;GO:0016021;GO:0042593;	K17495	-	-	-	CUB and Sushi multiple domains 1 [Source:HGNCSymbol;Acc:HGNC:14026]	421899	-
ENSGALG00000037556	up	2.2219	0.00663118	up	1.81477	0.0333138	SLC1A2	GO:0005313;GO:0005313;GO:0005314;GO:0005314;GO:0005886;GO:0005887;GO:0005887;GO:0007399;GO:0007632;GO:0008509;GO:0009416;GO:0009611;GO:0009986;GO:0010259;GO:0015293;GO:0015293;GO:0015501;GO:0015501;GO:0015813;GO:0015813;GO:0016020;GO:0016021;GO:0016021;GO:0021537;GO:0030424;GO:0030534;GO:0030673;GO:0031668;GO:0035264;GO:0042493;GO:0043200;GO:0046326;GO:0070207;GO:0070779;GO:0098656;GO:0098712;GO:…	K05613	-	-	-	solute carrier family 1 member 2 [Source:NCBIgene;Acc:423156]	423156	Q5ZJ18
ENSGALG00000037794	down	-Inf	0.00058661	up	Inf	0.0028349	CHIR-B6	GO:0016020;GO:0016021;	-	-	-	-	Gallus gallus immunoglobulin-like receptor CHIR-B6(CHIR-B6), mRNA. [Source:RefSeq mRNA;Acc:NM_001318406]	-	-
ENSGALG00000038162	up	1.22198	0.00281954	up	1.17253	0.0280251	CALHM5	GO:0005887;GO:0016020;GO:0016021;	-	-	-	-	calcium homeostasis modulator family member 5[Source:NCBI gene;Acc:769904]	769904	Q5F482
ENSGALG00000038879	up	2.33336	2.02917e-06	down	-3.48623	1.21968e-12	-	GO:0008168;GO:0032259;GO:0008168;GO:0032259;GO:0008168;GO:0032259;GO:0008168;GO:0032259;	-	-	-	-	putative methyltransferase DDB_G0268948[Source:NCBI gene;Acc:107048987]	107048987	A0A1D5P5L5
ENSGALG00000039264	up	1.13496	0.022697	up	1.40799	0.00688101	SLA	GO:0005070;GO:0009966;GO:0009967;GO:0004715;GO:0005070;GO:0009966;GO:0009967;GO:0030154;GO:0038083;GO:0042127;	-	-	-	-	Src like adaptor [Source:NCBI gene;Acc:378908]"	378908	Q7T3X8
ENSGALG00000039837	down	-1.53656	0.0210174	down	-2.23439	6.94752e-06	CCKBR	GO:0004930;GO:0004930;GO:0005623;GO:0007165;GO:0007186;GO:0007186;GO:0015054;GO:0016020;GO:0016021;GO:0016021;	K04195	-	-	-	cholecystokinin B receptor [Source:NCBIgene;Acc:414885]	414885	Q7T1P8
ENSGALG00000040901	down	-2.72616	0.0121405	down	-2.85762	1.94379e-09	-	GO:0005886;GO:0006955;GO:0016020;GO:0016021;	-	-	-	-	class I histocompatibility antigen, F10 alphachain-like 4 [Source:NCBI gene;Acc:100859134]	-	-
ENSGALG00000043619	down	-1.95525	1.35187e-06	down	-4.19352	3.07673e-25	-	GO:0005886;GO:0006955;GO:0016021;GO:0016020;GO:0016021;	-	-	-	-	major histocompatibility complex, class I, A9[Source:NCBI gene;Acc:417083]	-	-
ENSGALG00000043908	down	-1.56145	0.0376385	up	1.80005	0.00425709	-	-	-	-	-	-	family with sequence similarity 71, member D[Source:NCBI gene;Acc:423282]	423282	A0A1L1RYJ0
