# Supplementary material for: Transcriptome Analysis of Ovarian Follicles Reveals Potential Pivotal Genes Associated With Increased and Decreased Rates of Chicken Egg Production
Source: Front Genet. 2021 Mar 10;12:622751. doi: 10.3389/fgene.2021.622751 (PMC7987945; doi:10.3389/fgene.2021.622751)
Supplement: Supplementary Table 16 — Co-expressed DEGs in LWF and LYF follicles of HR and LR hens. [file Table_11.XLSX]

## Sheet: Co-expressed DEGs
gene_id	H1_vs_L1_de	H1_vs_L1_log2fc	H1_vs_L1_pval	H3_vs_L3_de	H3_vs_L3_log2fc	H3_vs_L3_pval	Name	GO	KEGG	EC	eggNOG Class	eggNOG	Description	NCBI_GI	UniProtID
ENSGALG00000001698	up	2.20835	4.84989e-07	up	1.81916	1.01966e-06	GABRA1	GO:0004888;GO:0004890;GO:0005216;GO:0005230;GO:0005237;GO:0005254;GO:0005254;GO:0005886;GO:0005886;GO:0005887;GO:0006811;GO:0006811;GO:0006821;GO:0006821;GO:0007165;GO:0007214;GO:0007214;GO:0007268;GO:0016020;GO:0016020;GO:0016021;GO:0016021;GO:0022851;GO:0022851;GO:0030054;GO:0032590;GO:0034220;GO:0034220;GO:0034707;GO:0042391;GO:0043005;GO:0045202;GO:0045202;GO:0045211;GO:0050877;GO:0051932;GO:…	K05175	-	-	NOG238757	gamma-aminobutyric acid type A receptor alpha1subunit [Source:NCBI gene;Acc:374214]	374214	P19150
ENSGALG00000002958	up	1.20616	0.00346923	up	1.18954	0.00106946	DNER	GO:0016020;GO:0016021;GO:0005112;GO:0005509;GO:0005769;GO:0005886;GO:0007220;GO:0007417;GO:0010001;GO:0016020;GO:0016021;GO:0030425;GO:0030425;GO:0035678;GO:0043025;GO:0045177;GO:0048741;GO:0060088;	-	-	-	-	delta/notch like EGF repeat containing [Source:HGNCSymbol;Acc:HGNC:24456]	424786	F1N9F4
ENSGALG00000003286	up	2.46136	0.000306415	up	1.55599	5.55129e-05	ACSBG1	GO:0000038;GO:0001676;GO:0003824;GO:0004467;GO:0005737;GO:0031957;GO:0051384;	K15013	EC:6.2.1.3	-	-	acyl-CoA synthetase bubblegum family member 1[Source:HGNC Symbol;Acc:HGNC:29567]	415361	-
ENSGALG00000003991	down	-1.32884	0.0231812	down	-2.96914	2.17407e-13	MRTO4	GO:0000027;GO:0000027;GO:0000956;GO:0005622;GO:0005634;GO:0005730;GO:0005730;GO:0005737;GO:0006364;GO:0042254;GO:0042254;GO:0000027;GO:0005622;GO:0005634;GO:0005730;GO:0005737;GO:0042254;GO:0042254;	K14815	-	-	-	MRT4 homolog, ribosome maturation factor[Source:NCBI gene;Acc:428192]	428192	F1P353
ENSGALG00000005402	up	2.57063	0.017101	up	3.57688	0.00698456	DYNLRB2	GO:0005868;GO:0007018;GO:0003774;GO:0005737;GO:0005856;GO:0005868;GO:0005868;GO:0005868;GO:0005868;GO:0005874;GO:0007018;GO:0007018;GO:0007018;GO:0030286;GO:0036157;GO:0045505;GO:0045505;	K10419	-	-	-	dynein light chain roadblock-type 2 [Source:NCBIgene;Acc:415802]	415802	A0A1D5P194
ENSGALG00000005631	up	1.89432	1.37072e-05	up	1.14717	0.0145247	TRPM2	GO:0001659;GO:0002407;GO:0005216;GO:0005261;GO:0005384;GO:0005765;GO:0005886;GO:0005887;GO:0006811;GO:0006812;GO:0006828;GO:0006979;GO:0009408;GO:0016020;GO:0016020;GO:0016021;GO:0016021;GO:0016787;GO:0030659;GO:0033194;GO:0034220;GO:0035584;GO:0047631;GO:0051209;GO:0055085;GO:0071415;GO:0071421;GO:0071502;GO:0097028;GO:0098703;GO:0099604;	K04977	EC:3.6.1.13	-	-	transient receptor potential cation channelsubfamily M member 2 [Source:HGNC Symbol;Acc:HGNC:12339]	424835	F1NGK6
ENSGALG00000005996	down	-1.43021	0.0155587	down	-2.21988	9.97056e-06	FSD2	-	-	-	-	-	fibronectin type III and SPRY domain containing 2[Source:HGNC Symbol;Acc:HGNC:18024]	427503	F1N9Z4
ENSGALG00000006073	down	-1.25244	0.00620187	down	-2.20403	1.99382e-10	NDUFAB1	GO:0000035;GO:0000036;GO:0005654;GO:0005739;GO:0005747;GO:0005762;GO:0005829;GO:0006633;GO:0006633;GO:0009245;GO:0009249;GO:0031177;GO:0032981;	-	-	-	-	NADH:ubiquinone oxidoreductase subunit AB1[Source:HGNC Symbol;Acc:HGNC:7694]	-	-
ENSGALG00000006728	down	-1.80624	0.00788714	down	-2.10717	0.000840148	SLC5A1	GO:0005412;GO:0005412;GO:0006814;GO:0016020;GO:0016020;GO:0016021;GO:0022857;GO:0055085;GO:1904659;GO:1904659;GO:0016020;GO:0016020;GO:0016021;GO:0022857;GO:0055085;GO:0005412;GO:0006814;GO:0016020;GO:0016020;GO:0016021;GO:0022857;GO:0055085;GO:1904659;	K14158	-	-	-	solute carrier family 5 member 1 [Source:NCBIgene;Acc:395496]	395496	F1NZW3
ENSGALG00000007980	up	1.09224	0.046602	up	1.31261	0.00342817	KCNG1	GO:0005216;GO:0005244;GO:0005249;GO:0005249;GO:0005251;GO:0005251;GO:0005267;GO:0005886;GO:0006811;GO:0006811;GO:0006813;GO:0006813;GO:0008076;GO:0008076;GO:0008076;GO:0016020;GO:0016020;GO:0016021;GO:0016021;GO:0034765;GO:0051260;GO:0055085;GO:0071805;GO:0071805;GO:0071805;GO:1902259;	K04900	-	-	-	potassium voltage-gated channel modifier subfamilyG member 1 [Source:HGNC Symbol;Acc:HGNC:6248]	419347	E1C3M8
ENSGALG00000008656	up	1.15397	0.00341108	down	-1.46626	0.0119208	ICOS	GO:0016020;GO:0016021;	K06713	-	-	-	inducible T cell costimulator [Source:NCBIgene;Acc:424105]	424105	A6PZH9
ENSGALG00000010812	up	2.32826	0.00482068	up	1.06621	0.0152584	RYR2	GO:0005216;GO:0005219;GO:0005262;GO:0005509;GO:0005515;GO:0006811;GO:0006816;GO:0006874;GO:0008144;GO:0016020;GO:0016020;GO:0016021;GO:0016021;GO:0043231;GO:0051209;GO:0055085;GO:0070588;GO:0001666;GO:0002027;GO:0002027;GO:0003143;GO:0003220;GO:0003300;GO:0005216;GO:0005219;GO:0005219;GO:0005219;GO:0005219;GO:0005262;GO:0005262;GO:0005509;GO:0005509;GO:0005513;GO:0005516;GO:0005516;GO:0005790;GO:…	K04962	-	-	-	ryanodine receptor 2 [Source:HGNCSymbol;Acc:HGNC:10484]	421508	-
ENSGALG00000011213	up	1.47826	0.0303145	up	1.80388	0.00143713	DEGS2	GO:0000170;GO:0005783;GO:0005789;GO:0006629;GO:0006629;GO:0006667;GO:0016020;GO:0016021;GO:0016021;GO:0016491;GO:0030148;GO:0030148;GO:0042284;GO:0042284;GO:0042284;GO:0042284;GO:0046513;GO:0055114;	K04712	-	-	-	delta 4-desaturase, sphingolipid 2 [Source:HGNCSymbol;Acc:HGNC:20113]	423454	E1C3J9
ENSGALG00000011551	down	-1.566	0.00232893	down	-1.85971	0.0231849	JCHAIN	GO:0002250;GO:0003094;GO:0003697;GO:0005615;GO:0019731;GO:0019862;GO:0019862;GO:0019862;GO:0030674;GO:0031210;GO:0032461;GO:0032461;GO:0034987;GO:0034987;GO:0034987;GO:0034987;GO:0042803;GO:0042834;GO:0045087;GO:0060267;GO:0071748;GO:0071750;GO:0071750;GO:0071750;GO:0071751;GO:0071752;GO:0071756;GO:0071756;	-	-	-	-	joining chain of multimeric IgA and IgM[Source:NCBI gene;Acc:374117]	374117	E1BY93
ENSGALG00000013703	up	2.04485	0.0248068	up	1.75788	0.000184814	FAM69C	-	-	-	-	-	family with sequence similarity 69 member C[Source:HGNC Symbol;Acc:HGNC:31729]	-	-
ENSGALG00000014786	up	1.95849	0.0418543	up	2.1225	0.0113651	PIK3R1	GO:0005942;GO:0035014;GO:0043551;GO:2001275;GO:0001678;GO:0001784;GO:0001953;GO:0005158;GO:0005159;GO:0005168;GO:0005634;GO:0005737;GO:0005737;GO:0005801;GO:0005829;GO:0005911;GO:0005942;GO:0005942;GO:0006468;GO:0006606;GO:0007162;GO:0008134;GO:0008134;GO:0008286;GO:0008286;GO:0008625;GO:0008630;GO:0014065;GO:0016020;GO:0019903;GO:0030183;GO:0030335;GO:0032760;GO:0032869;GO:0032991;GO:0033120;GO:…	K02649	-	-	-	phosphoinositide-3-kinase regulatory subunit 1[Source:HGNC Symbol;Acc:HGNC:8979]	427171	-
ENSGALG00000014821	down	-1.98218	0.0029009	down	-1.88177	0.0470171	THEMIS	GO:0005634;GO:0005737;GO:0005911;GO:0008180;GO:0043368;GO:0043383;GO:0050852;	-	-	-	-	thymocyte selection associated [Source:HGNCSymbol;Acc:HGNC:21569]	769224	A0A1D5P172
ENSGALG00000014944	up	3.73081	0.00730989	up	2.83914	6.39193e-08	GCNT4	GO:0002121;GO:0008375;GO:0016020;GO:0042403;GO:0048729;GO:0048872;GO:0060993;	K09663	EC:2.4.1.-	-	-	glucosaminyl (N-acetyl) transferase 4, core 2[Source:HGNC Symbol;Acc:HGNC:17973]	427207	E1C421
ENSGALG00000015737	down	-1.91015	0.00492898	down	-2.06559	0.00871723	NCAM2	GO:0005886;GO:0007155;GO:0016020;GO:0016020;GO:0016021;GO:0016604;GO:0030424;GO:0042802;GO:0007155;GO:0016020;GO:0016020;GO:0016021;	K06491	-	-	-	neural cell adhesion molecule 2 [Source:HGNCSymbol;Acc:HGNC:7657]	427968	-
ENSGALG00000016288	down	-2.08415	0.00675999	down	-2.28454	0.0205047	IL1RAPL1	GO:0004908;GO:0005886;GO:0007165;GO:0016020;GO:0016021;GO:0019221;GO:0045920;GO:0098978;GO:0099175;GO:0099545;GO:1905606;	K05170	-	-	-	interleukin 1 receptor accessory protein like 1[Source:HGNC Symbol;Acc:HGNC:5996]	427993	-
ENSGALG00000016654	down	-3.12469	0.00678246	down	-3.38698	0.0331518	-	GO:0003824;GO:0008484;GO:0016020;GO:0016021;	K12374	EC:3.1.6.-	-	-	arylsulfatase E (chondrodysplasia punctata 1)[Source:NCBI gene;Acc:418659]	418659	F1NFL4
ENSGALG00000023772	down	-1.53228	0.031772	down	-1.2039	0.023137	HSPB7	GO:0005634;GO:0005654;GO:0005737;GO:0007507;GO:0015629;GO:0016235;GO:0031005;	K09546	-	-	-	heat shock protein family B (small) member 7[Source:HGNC Symbol;Acc:HGNC:5249]	430280	E1BV54
ENSGALG00000023909	down	-1.59225	4.53399e-05	up	1.65775	9.18788e-07	-	GO:0016020;GO:0016021;GO:0016787;GO:0016787;	-	-	-	-	ectonucleoside triphosphate diphosphohydrolase 2-like [Source:NCBI gene;Acc:427773]	427773	F1P5C3
ENSGALG00000026264	up	1.28282	0.0056712	up	1.66241	0.00073254	MAFA	GO:0000978;GO:0000978;GO:0001077;GO:0001077;GO:0003677;GO:0003677;GO:0003677;GO:0003677;GO:0003700;GO:0003700;GO:0005634;GO:0005634;GO:0005634;GO:0005634;GO:0006355;GO:0006366;GO:0007263;GO:0009749;GO:0030073;GO:0043565;GO:0045893;GO:0045944;	K07595	-	-	-	MAF bZIP transcription factor A [Source:NCBIgene;Acc:395881]	395881	O42290
ENSGALG00000027536	up	5.15684	5.09973e-05	up	4.2193	6.26509e-06	PERP1	GO:0016020;GO:0016021;GO:0016021;GO:0030054;	K10136	-	-	-	PERP1, TP53 apoptosis effector [Source:NCBIgene;Acc:421683]	421683	R4GHP1
ENSGALG00000028140	up	1.40824	0.0370234	up	2.15582	0.0015525	CNTFR	GO:0001967;GO:0003360;GO:0004896;GO:0004896;GO:0004897;GO:0004897;GO:0005102;GO:0007548;GO:0008284;GO:0009897;GO:0016020;GO:0016020;GO:0016021;GO:0016324;GO:0019955;GO:0019955;GO:0043235;GO:0043524;GO:0045523;GO:0060538;GO:0070110;GO:0070110;GO:0070120;GO:0070120;GO:0097059;GO:0097059;	K05059	-	-	-	ciliary neurotrophic factor receptor [Source:NCBIgene;Acc:395885]	395885	P51641
ENSGALG00000028318	down	-1.11492	0.00186541	down	-1.08769	0.0150582	CDKN1A	GO:0004861;GO:0005634;GO:0007050;GO:0007346;GO:0072331;GO:1904031;	K06625	-	-	-	cyclin dependent kinase inhibitor 1A [Source:NCBIgene;Acc:378914]	378914	Q8AYE7
ENSGALG00000029472	up	3.47939	0.0301947	up	3.26146	2.29501e-06	CHIR-IG1-5	GO:0016020;GO:0016021;	-	-	-	-	Gallus gallus immunoglobulin-like receptor CHIR-AB1-like (CHIR-IG1-5), mRNA. [Source:RefSeqmRNA;Acc:NM_001031331]	-	-
ENSGALG00000030368	down	-1.60235	0.00680766	up	1.52694	0.00231732	-	GO:0006955;GO:0016020;GO:0016020;GO:0016021;GO:0019882;GO:0042613;GO:0006955;GO:0016020;GO:0016020;GO:0016021;GO:0019882;GO:0042613;	K06752	-	-	-	Major histocompatibility complex class II betachain BLB3 [Source:NCBI gene;Acc:425256]	425256	-
ENSGALG00000031094	down	-2.30533	0.00165871	down	-1.86445	0.00133746	EDA2R	GO:0005886;GO:0005887;GO:0016020;GO:0016021;GO:0038023;GO:0043123;GO:0046330;	K05163	-	-	-	ectodysplasin A2 receptor [Source:NCBIgene;Acc:422166]	422166	A2SWM7
ENSGALG00000031590	up	1.4058	0.0397361	up	1.41164	0.0246297	B3GAT2	GO:0000139;GO:0000139;GO:0005794;GO:0006486;GO:0015018;GO:0015018;GO:0015018;GO:0016020;GO:0016740;GO:0046872;GO:0050650;	K10157	EC:2.4.1.135	-	-	beta-1,3-glucuronyltransferase 2 [Source:NCBIgene;Acc:428638]	428638	Q5CAS7
ENSGALG00000034854	down	-1.20336	0.0371298	down	-2.52617	0.00239746	PRORSD1P	GO:0002161;GO:0106074;	-	-	-	-	prolyl-tRNA synthetase associated domain containing1, pseudogene [Source:NCBI gene;Acc:421212]	421212	A0A1D5PH37
ENSGALG00000038879	down	-3.53977	5.05972e-20	down	-3.48623	1.21968e-12	-	GO:0008168;GO:0032259;GO:0008168;GO:0032259;GO:0008168;GO:0032259;GO:0008168;GO:0032259;	-	-	-	-	putative methyltransferase DDB_G0268948[Source:NCBI gene;Acc:107048987]	107048987	A0A1D5P5L5
ENSGALG00000039376	up	1.65824	5.56021e-05	up	1.52938	0.00466491	DPT	GO:0008285;GO:0030199;GO:0030199;	-	-	-	-	dermatopontin [Source:HGNC Symbol;Acc:HGNC:3011]"	768904	A0A1D5NVS3
ENSGALG00000045940	up	1.12621	0.0284625	down	-1.58302	0.0255702	-	GO:0003924;GO:0097752;	-	-	-	-	nuclear GTPase, germinal center associated[Source:NCBI gene;Acc:422002]	422002	-
