# Supplementary material for: Transcriptome Analysis of Ovarian Follicles Reveals Potential Pivotal Genes Associated With Increased and Decreased Rates of Chicken Egg Production
Source: Front Genet. 2021 Mar 10;12:622751. doi: 10.3389/fgene.2021.622751 (PMC7987945; doi:10.3389/fgene.2021.622751)
Supplement: Supplementary Table 17 — Co-expressed DEGs in LWF, SYF, and LYF follicles of HR and LR hens. [file Table_12.XLSX]

## Sheet: Co-expressed DEGs
gene_id	H1_vs_L1_de	H1_vs_L1_log2fc	H1_vs_L1_pval	H3_vs_L3_de	H3_vs_L3_log2fc	H3_vs_L3_pval	H2_vs_L2_de	H2_vs_L2_log2fc	H2_vs_L2_pval	Name	GO	KEGG	EC	eggNOG Class	eggNOG	Description	NCBI_GI	UniProtID
ENSGALG00000001698	up	2.20835	4.84989e-07	up	1.81916	1.01966e-06	up	1.75862	1.21164e-05	GABRA1	GO:0004888;GO:0004890;GO:0005216;GO:0005230;GO:0005237;GO:0005254;GO:0005254;GO:0005886;GO:0005886;GO:0005887;GO:0006811;GO:0006811;GO:0006821;GO:0006821;GO:0007165;GO:0007214;GO:0007214;GO:0007268;GO:0016020;GO:0016020;GO:0016021;GO:0016021;GO:0022851;GO:0022851;GO:0030054;GO:0032590;GO:0034220;GO:0034220;GO:0034707;GO:0042391;GO:0043005;GO:0045202;GO:0045202;GO:0045211;GO:0050877;GO:0051932;GO:…	K05175	-	-	NOG238757	gamma-aminobutyric acid type A receptor alpha1subunit [Source:NCBI gene;Acc:374214]	374214	P19150
ENSGALG00000006073	down	-1.25244	0.00620187	down	-2.20403	1.99382e-10	down	-1.04376	0.0179887	NDUFAB1	GO:0000035;GO:0000036;GO:0005654;GO:0005739;GO:0005747;GO:0005762;GO:0005829;GO:0006633;GO:0006633;GO:0009245;GO:0009249;GO:0031177;GO:0032981;	-	-	-	-	NADH:ubiquinone oxidoreductase subunit AB1[Source:HGNC Symbol;Acc:HGNC:7694]	-	-
ENSGALG00000011551	down	-1.566	0.00232893	down	-1.85971	0.0231849	up	3.54973	0.0313061	JCHAIN	GO:0002250;GO:0003094;GO:0003697;GO:0005615;GO:0019731;GO:0019862;GO:0019862;GO:0019862;GO:0030674;GO:0031210;GO:0032461;GO:0032461;GO:0034987;GO:0034987;GO:0034987;GO:0034987;GO:0042803;GO:0042834;GO:0045087;GO:0060267;GO:0071748;GO:0071750;GO:0071750;GO:0071750;GO:0071751;GO:0071752;GO:0071756;GO:0071756;	-	-	-	-	joining chain of multimeric IgA and IgM[Source:NCBI gene;Acc:374117]	374117	E1BY93
ENSGALG00000013101	down	-7.16256	3.06028e-12	down	-Inf	3.07492e-09	up	6.30246	1.10566e-16	-	GO:0005102;GO:0009897;GO:0050776;GO:0050852;	-	-	-	-	-	-	-
ENSGALG00000015737	down	-1.91015	0.00492898	down	-2.06559	0.00871723	down	-6.87125	0.00131071	NCAM2	GO:0005886;GO:0007155;GO:0016020;GO:0016020;GO:0016021;GO:0016604;GO:0030424;GO:0042802;GO:0007155;GO:0016020;GO:0016020;GO:0016021;	K06491	-	-	-	neural cell adhesion molecule 2 [Source:HGNCSymbol;Acc:HGNC:7657]	427968	-
ENSGALG00000030368	down	-1.60235	0.00680766	up	1.52694	0.00231732	up	3.60292	1.61064e-05	-	GO:0006955;GO:0016020;GO:0016020;GO:0016021;GO:0019882;GO:0042613;GO:0006955;GO:0016020;GO:0016020;GO:0016021;GO:0019882;GO:0042613;	K06752	-	-	-	Major histocompatibility complex class II betachain BLB3 [Source:NCBI gene;Acc:425256]	425256	-
ENSGALG00000033498	down	-3.26373	4.8576e-14	down	-3.68394	3.71982e-05	down	-2.68486	0.0266745	-	GO:0000166;GO:0005524;GO:0005524;GO:0005634;GO:0005737;GO:0005788;GO:0006986;GO:0016020;GO:0016887;GO:0030433;GO:0030968;GO:0031072;GO:0034605;GO:0034620;GO:0034663;GO:0042026;GO:0042623;GO:0044183;GO:0051082;GO:0051085;GO:0051787;	-	-	-	-	-	-	-
ENSGALG00000036119	down	-1.93224	7.38605e-08	down	-3.99912	0.000218631	down	-1.85229	0.000503395	-	-	-	-	-	-	-	-	-
ENSGALG00000037683	up	2.88504	0.00618138	up	2.97956	3.37616e-05	up	2.07982	0.00428919	-	GO:0016020;GO:0016021;	-	-	-	-	-	-	-
ENSGALG00000038879	down	-3.53977	5.05972e-20	down	-3.48623	1.21968e-12	up	2.33336	2.02917e-06	-	GO:0008168;GO:0032259;GO:0008168;GO:0032259;GO:0008168;GO:0032259;GO:0008168;GO:0032259;	-	-	-	-	putative methyltransferase DDB_G0268948[Source:NCBI gene;Acc:107048987]	107048987	A0A1D5P5L5
ENSGALG00000039480	up	Inf	1.65696e-10	up	1.15469	0.0413389	down	-2.35319	0.0224508	-	GO:0005102;GO:0009897;GO:0016020;GO:0016021;GO:0050776;GO:0050852;	-	-	-	-	-	-	-
ENSGALG00000044802	down	-Inf	0.00167366	down	-Inf	0.000199562	up	Inf	0.00268697	-	GO:0005102;GO:0009897;GO:0016020;GO:0016021;GO:0050776;GO:0050852;	-	-	-	-	-	-	-
ENSGALG00000046112	up	Inf	0.00169408	up	3.40074	0.00488633	up	5.68691	8.644e-05	-	-	-	-	-	-	-	-	-
